# Supplementary material for: A Novel Analysis of the Peptide Terminome Characterizes Dynamics of Proteolytic Regulation in Vertebrate Skeletal Muscle Under Severe Stress
Source: Proteomes. 2019 Feb 13;7(1):6. doi: 10.3390/proteomes7010006 (PMC6473766; doi:10.3390/proteomes7010006)
Supplement: Supplementary file 1 [file proteomes-07-00006-s001.zip]

Archive with 12 entries (12 files):
- supplementary/~$ile S1.docx
- supplementary/FigS1.tif
- supplementary/File S1.docx
- supplementary/File S2.fasta
- supplementary/MGFPeaklist.mgf
- supplementary/Table S1.xlsx
- supplementary/Table S2.xlsx
- supplementary/Table S3.xlsx
- supplementary/Table S4.xlsx
- supplementary/Table S5.txt
- supplementary/Table S6.txt
- supplementary/Table S6.xlsx
