# Supplementary material for: A Novel Analysis of the Peptide Terminome Characterizes Dynamics of Proteolytic Regulation in Vertebrate Skeletal Muscle Under Severe Stress
Source: Proteomes. 2019 Feb 13;7(1):6. doi: 10.3390/proteomes7010006 (PMC6473766; doi:10.3390/proteomes7010006)
Supplement: Supplementary file 1 [file proteomes-07-00006-s001.zip › supplementary/MGFPeaklist.mgf]

BEGIN IONS
TITLE=Locus:1.1.1.2342.2 File:"DataSET01.wiff"
CHARGE=2+
PEPMASS=585.78370
RTINSECONDS=829
110.0708 13.0000 1
129.1016 11.2700 1
185.1630 11.0000 1
185.1792 5.0000 1
195.1078 7.8100 1
211.1227 5.0000 1
213.1623 11.0000 1
221.1013 5.0000 1
239.1121 10.0000 1
240.1327 12.0000 1
258.1435 5.0000 1
259.0891 9.0000 1
259.1093 6.0000 1
278.1272 6.0000 1
296.1334 5.0000 1
306.1210 5.0000 1
314.2092 5.0200 1
324.1430 6.0000 1
355.6586 5.0000 1
387.1864 5.0000 1
405.1986 10.0200 1
811.3246 5.0000 2
407.1680 5.0000 1
408.1892 5.2900 1
423.2596 4.0000 1
425.1749 9.0200 1
429.1878 6.0000 1
451.2566 10.0200 1
453.1824 7.0000 1
479.7098 8.0000 1
480.2783 4.5400 1
995.4773 5.0200 2
503.2482 4.0000 1
508.7251 4.2800 1
1023.4990 12.0000 2
534.2415 8.2700 1
536.2540 4.0000 1
549.7292 4.2900 1
554.2058 7.0000 1
555.2476 5.0200 1
573.2549 15.2700 1
581.2610 7.0000 1
1170.5408 69.0000 2
1170.5760 67.0000 2
585.8156 12.0000 1
586.2502 4.0000 1
637.3265 7.2700 1
692.2867 9.2900 1
702.3221 4.2700 1
710.3212 3.0000 1
720.2781 7.0000 1
720.3176 13.0000 1
766.3689 11.3000 1
783.3825 3.0000 1
793.3432 4.0000 1
795.3992 2.2700 1
811.3586 8.2700 1
839.3552 3.0000 1
857.3244 6.5400 1
857.3724 11.0000 1
858.3489 2.2700 1
894.4377 5.0000 1
894.4901 8.0000 1
895.5270 2.2700 1
906.4476 2.0000 1
940.3998 2.0200 1
958.4022 13.2700 1
958.5049 2.2700 1
1005.5135 3.0000 1
1023.4517 2.0000 1
1071.5029 3.0000 1
END IONS
BEGIN IONS
TITLE=Locus:1.1.1.2371.2 File:"DataSET01.wiff"
CHARGE=2+
PEPMASS=585.78380
RTINSECONDS=841
110.0714 11.0000 1
129.1006 5.0000 1
185.1626 12.0000 1
195.0902 13.0000 1
211.1181 5.0000 1
213.1568 8.0000 1
239.1147 11.0000 1
240.1306 8.0200 1
241.0827 7.0000 1
259.0932 12.0000 1
296.1366 5.2900 1
306.1351 4.0400 1
314.2025 5.2800 1
355.6541 7.0000 1
412.7848 4.0000 1
423.2737 5.0200 1
425.1698 7.0000 1
429.1836 10.0000 1
433.2628 4.0000 1
451.2839 6.2700 1
453.1657 6.0000 1
453.1999 5.0000 1
938.4793 6.2700 2
939.4803 4.1600 2
940.4105 5.5500 2
479.6991 10.0000 1
958.4442 12.5400 2
489.7484 5.2700 1
490.7077 6.0000 1
508.7177 9.0000 1
512.2739 4.0200 1
1051.4319 4.0200 2
531.7310 6.2800 1
534.2283 7.0200 1
545.2574 5.5400 1
554.2311 12.8300 1
573.2608 11.2700 1
576.7921 5.0000 1
581.2488 5.2700 1
585.7528 11.0000 1
585.7839 71.0000 1
585.8105 19.0000 1
586.2691 7.0000 1
586.2917 14.0000 1
586.3253 4.0000 1
637.3417 7.2700 1
664.3135 4.2700 1
682.3262 7.0000 1
702.3007 4.0000 1
710.2963 3.2700 1
720.2706 7.2700 1
720.3056 6.0000 1
720.3331 5.0000 1
738.3953 2.2700 1
766.3749 13.0000 1
783.4116 3.0200 1
793.3586 10.2700 1
811.3773 4.0000 1
857.3330 7.0000 1
857.3895 4.2800 1
857.4308 3.3000 1
894.4325 6.0000 1
894.4863 4.2700 1
940.3809 3.0200 1
941.4252 2.0000 1
958.3569 8.0000 1
958.3981 9.0000 1
958.4416 7.0000 1
1005.4709 3.5400 1
END IONS
BEGIN IONS
TITLE=Locus:1.1.1.2822.2 File:"DataSET01.wiff"
CHARGE=4+
PEPMASS=420.98360
RTINSECONDS=1001
110.0700 3.2800 1
129.1015 14.0000 1
183.1465 3.2900 1
216.9469 3.2700 1
244.9319 3.0200 1
253.0922 3.0200 1
282.8543 3.2700 1
320.8730 4.0400 1
650.6812 3.0000 2
342.8593 4.2700 1
343.7829 4.0200 1
366.8312 3.0000 1
384.8263 3.0000 1
1662.8751 4.0200 4
420.9754 6.0000 1
506.2809 6.2800 1
525.9694 3.0000 1
1059.6035 2.0000 2
537.3141 3.0000 1
1080.5725 4.0000 2
554.3331 3.0000 1
1108.5868 2.0000 2
568.2668 3.0000 1
594.8153 2.0000 1
603.8503 2.0200 1
611.3429 2.0200 1
1266.6342 2.0000 2
648.3614 2.0000 1
652.3632 2.0000 1
1309.7063 2.0000 2
659.8696 3.2700 1
703.3923 2.2700 1
741.4573 2.0000 1
775.4608 2.0200 1
821.4850 2.0000 1
867.4799 2.2700 1
874.5215 5.0000 1
880.4564 3.0200 1
906.4899 2.0000 1
1012.5762 2.0200 1
END IONS
BEGIN IONS
TITLE=Locus:1.1.1.3120.2 File:"DataSET01.wiff"
CHARGE=4+
PEPMASS=440.97440
RTINSECONDS=1107
110.0733 6.0200 1
129.1053 18.0000 1
153.1014 3.2700 1
201.1239 4.0000 1
278.8131 3.2900 1
337.1940 4.0000 1
345.8257 7.0000 1
355.1909 4.0000 1
368.7989 5.0000 1
386.8278 4.0000 1
399.8287 5.0200 1
831.9536 9.2800 2
878.5455 4.0000 2
440.9722 11.0000 1
441.2304 6.2800 1
463.2614 4.0000 1
520.2775 3.2900 1
1108.5758 6.2700 2
598.3242 3.0000 1
637.3365 3.5400 1
1291.7404 4.0000 2
1318.7419 3.0000 2
680.4721 3.0200 1
724.4399 2.2900 1
728.3687 2.0000 1
742.4833 2.0000 1
779.3818 2.0000 1
793.4545 4.0200 1
795.4858 3.2700 1
849.4587 2.0200 1
949.5073 2.0000 1
978.4717 2.0000 1
1007.5095 3.2700 1
END IONS
BEGIN IONS
TITLE=Locus:1.1.1.3121.2 File:"DataSET01.wiff"
CHARGE=4+
PEPMASS=442.98190
RTINSECONDS=1110
129.1001 7.0000 1
129.1091 9.0000 1
396.2677 8.0200 2
212.1403 5.0200 1
226.1575 13.2700 1
230.1456 5.0000 1
230.1683 3.2800 1
266.1580 3.2700 1
292.1681 6.2700 1
310.1707 4.0200 1
318.8667 10.0000 1
336.8815 8.0000 1
346.8811 4.0000 1
347.8113 5.0200 1
360.8690 4.2700 1
364.8927 4.2900 1
365.8071 10.0000 1
370.7818 5.0000 1
378.8893 11.2700 1
383.8484 4.2900 1
395.1946 7.0000 1
396.8481 5.0200 1
406.9274 9.0000 1
442.9751 4.0000 1
443.0436 4.0000 1
474.2642 9.0000 1
475.2494 4.0000 1
478.2768 4.2700 1
495.2949 4.0000 1
508.7599 12.0000 1
524.2208 4.2700 1
525.2852 2.2700 1
543.2616 4.2700 1
549.2636 3.2700 1
552.3193 3.0200 1
561.2802 7.0000 1
1145.5519 3.0000 2
1274.6017 6.2900 2
672.3341 4.0000 1
712.8669 2.0000 1
770.8896 3.0000 1
791.3517 6.0000 1
882.4523 2.0000 1
979.4168 2.0000 1
979.5009 3.0400 1
END IONS
BEGIN IONS
TITLE=Locus:1.1.1.3122.2 File:"DataSET01.wiff"
CHARGE=3+
PEPMASS=478.23190
RTINSECONDS=1112
128.1046 11.0000 1
141.0677 5.0000 1
158.0916 10.0000 1
173.1281 42.5400 1
175.1189 8.0000 1
186.0882 6.2700 1
198.0834 4.0200 1
201.1255 12.0000 1
216.0938 5.2700 1
254.1635 5.0000 1
298.1339 5.0000 1
315.1304 10.0000 1
352.1721 4.0200 1
380.8262 4.2800 1
381.8367 6.2900 1
788.3416 5.2900 2
398.8410 4.0200 1
399.8490 9.2700 1
400.8426 9.0000 1
428.2348 6.0000 1
451.1986 4.0200 1
459.7107 4.2800 1
478.2478 4.2700 1
524.2402 7.0000 1
539.2627 4.0200 1
551.2554 4.0000 1
557.2847 8.2700 1
559.7426 8.0000 1
559.7619 9.0000 1
559.7919 6.0000 1
560.2572 10.0000 1
599.2667 4.0000 1
1215.5226 14.0000 2
608.2962 5.0000 1
616.7433 10.0000 1
1232.5583 75.0400 2
1232.6284 13.0000 2
617.2629 5.0400 1
1243.5153 5.0000 2
686.3247 7.0000 1
712.3430 2.2700 1
744.3489 5.0000 1
745.3115 4.2700 1
753.2740 3.0200 1
762.3120 2.0000 1
787.3893 7.2700 1
789.2803 2.2700 1
797.3165 2.0000 1
840.3641 3.2700 1
851.3486 3.0000 1
858.3901 5.0000 1
873.3036 2.0000 1
883.3893 3.0000 1
884.3615 2.0000 1
891.3882 3.0200 1
901.4111 7.5400 1
1030.4889 5.0000 1
1058.4559 5.0000 1
1059.4072 3.0200 1
1076.4382 4.0200 1
1076.4976 3.0200 1
1111.4242 2.0200 1
1111.5054 3.2700 1
END IONS
BEGIN IONS
TITLE=Locus:1.1.1.3123.2 File:"DataSET01.wiff"
CHARGE=2+
PEPMASS=650.28300
RTINSECONDS=1115
110.0715 10.0000 1
141.1032 6.0000 1
169.0949 8.0200 1
190.0532 15.0000 1
212.1048 4.2700 1
217.1088 4.2900 1
219.0994 9.0000 1
221.1066 4.2900 1
230.1498 4.0200 1
238.1440 4.0200 1
244.0937 7.2800 1
249.0880 6.0000 1
266.1133 9.2700 1
292.1419 5.0000 1
305.0789 8.0000 1
316.1297 6.0200 1
316.1571 18.0000 1
327.1923 4.5600 1
336.1759 4.0200 1
349.1992 6.2800 1
351.1237 5.0200 1
369.1292 5.0200 1
785.4102 4.0200 2
422.1877 4.0200 1
424.2089 6.2700 1
430.1986 8.0000 1
433.1437 6.2800 1
438.2133 5.0000 1
440.1905 9.0000 1
452.2248 4.0200 1
920.4222 5.0000 2
463.2553 4.0000 1
938.4292 4.0200 2
481.2652 9.2700 1
492.7185 5.0000 1
999.4417 11.5700 2
500.7313 3.6800 1
504.1612 12.5400 1
1010.4551 5.0000 2
507.2219 5.0400 1
517.2661 5.2700 1
530.7637 7.2700 1
532.7286 6.2700 1
535.2297 6.8200 1
541.2467 10.0000 1
544.7767 6.0000 1
549.2498 6.5400 1
558.2698 5.2700 1
562.7441 6.2800 1
562.7755 8.2700 1
1135.4661 11.0000 2
568.2779 5.0000 1
1152.4952 20.2700 2
576.7861 6.0000 1
577.2225 8.0000 1
609.2806 6.0000 1
613.2491 8.0000 1
618.2590 6.0000 1
618.2902 18.0000 1
1236.5438 5.0000 2
641.2372 12.0200 1
641.3055 8.0000 1
641.7852 6.0000 1
650.2864 162.0000 1
650.7639 7.0000 1
1300.5800 27.0000 2
659.3247 6.2700 1
659.3632 7.2700 1
663.3140 6.0000 1
678.2908 8.0200 1
680.3690 6.2900 1
714.2990 4.0000 1
720.3386 4.0000 1
720.3951 4.0200 1
724.2839 6.2700 1
742.2563 4.2700 1
742.3179 7.0000 1
759.3078 6.0200 1
777.3403 8.0000 1
778.3651 5.0200 1
788.3649 6.2700 1
795.3875 6.9200 1
796.3663 7.0000 1
796.4186 7.0000 1
805.4158 4.2700 1
806.3845 7.0000 1
849.4562 4.2700 1
867.4100 4.3000 1
870.3832 9.0000 1
875.4215 4.0000 1
885.3546 5.0000 1
887.3945 6.0000 1
902.3949 11.2800 1
902.4359 9.0000 1
920.3798 7.0000 1
920.4564 8.0000 1
946.4733 4.0000 1
963.4732 8.0000 1
966.4105 14.2800 1
966.4460 7.0000 1
984.3750 8.0000 1
984.4199 12.2700 1
984.4507 5.0000 1
984.4942 5.0000 1
1110.5238 9.0000 1
END IONS
BEGIN IONS
TITLE=Locus:1.1.1.3124.2 File:"DataSET01.wiff"
CHARGE=2+
PEPMASS=608.32340
RTINSECONDS=1117
117.1045 5.0000 1
145.1004 4.0200 1
173.0933 6.2800 1
200.1039 5.5400 1
201.1046 5.2700 1
207.0867 8.0000 1
207.0974 6.0000 1
207.1121 5.0000 1
228.1352 9.0000 1
244.1373 7.2700 1
260.1234 10.0000 1
271.1262 5.0000 1
593.3275 5.2700 2
306.6851 5.0000 1
325.1694 5.3000 1
331.1617 10.0000 1
342.2001 6.0200 1
349.1808 6.3000 1
354.1664 8.5400 1
711.4291 12.0000 2
370.2201 9.5500 1
378.7379 5.0200 1
384.2311 8.0000 1
396.2076 5.2700 1
411.2313 8.0000 1
420.2284 10.2800 1
434.2318 9.2700 1
434.2658 6.0000 1
441.2441 8.0400 1
441.2797 4.8200 1
893.4745 8.3000 2
455.7532 7.0000 1
460.7574 7.0200 1
932.4725 5.0200 2
938.4827 16.2900 2
469.7738 9.0000 1
477.2317 7.0200 1
967.5493 5.0000 2
496.2618 5.2900 1
505.2768 11.2700 1
507.2354 8.2700 1
535.2376 4.6400 1
541.3090 15.2800 1
546.8229 6.0200 1
555.7715 5.0000 1
1110.5984 17.2700 2
569.2798 6.0000 1
569.3105 10.0000 1
569.3397 7.0000 1
590.3133 6.0200 1
590.8219 8.2700 1
595.3234 5.2700 1
599.3111 20.0000 1
599.3497 8.0000 1
599.8318 5.2700 1
608.3273 58.0000 1
608.8095 13.0000 1
1216.6749 8.0000 2
612.3308 7.0000 1
612.3463 11.0000 1
612.3680 12.0000 1
623.2944 5.0000 1
640.3289 16.0000 1
640.3600 27.0000 1
683.4070 4.5400 1
711.3848 9.0000 1
711.4153 13.0000 1
711.4836 5.2700 1
722.3984 9.0000 1
739.3908 13.0000 1
739.4213 32.2900 1
739.4534 9.0000 1
751.3864 6.0000 1
756.4718 4.2800 1
768.4224 8.2800 1
782.3911 5.2700 1
782.4469 4.2800 1
810.4606 12.5600 1
822.4882 4.2700 1
839.4216 6.0000 1
839.5167 7.0000 1
867.4059 5.2800 1
867.4363 5.0000 1
867.4718 22.0000 1
867.5097 11.0000 1
867.5430 5.0000 1
893.4355 7.2700 1
910.4707 9.0000 1
910.5291 10.0000 1
910.5660 6.0200 1
938.5038 18.0000 1
938.5348 8.0000 1
938.5636 5.0000 1
981.5074 6.0000 1
981.5546 15.2700 1
981.5938 6.0000 1
981.6259 7.0000 1
1009.5048 13.2800 1
1009.5503 13.0000 1
1009.5839 12.0200 1
1009.6343 5.0000 1
1109.6075 2.0000 1
END IONS
BEGIN IONS
TITLE=Locus:1.1.1.3129.2 File:"DataSET01.wiff"
CHARGE=3+
PEPMASS=402.21660
RTINSECONDS=1120
159.1070 4.2900 1
169.1086 4.0000 1
175.1124 3.0000 1
266.8615 3.0000 1
324.8489 8.2700 1
348.8776 5.5400 1
372.1887 3.0000 1
386.2183 3.0000 1
472.2600 4.2800 1
1012.5323 10.0200 2
515.7700 8.2700 1
1031.5197 2.0000 2
556.2798 2.0200 1
557.3203 5.2700 1
626.3359 2.0000 1
628.4019 5.0000 1
697.3984 4.0000 1
715.4135 2.0000 1
743.4329 3.0200 1
771.4478 5.0000 1
814.4504 2.2700 1
858.4484 2.0000 1
END IONS
BEGIN IONS
TITLE=Locus:1.1.1.3129.3 File:"DataSET01.wiff"
CHARGE=3+
PEPMASS=411.20800
RTINSECONDS=1121
173.0940 6.0000 1
240.8913 4.2700 1
256.8841 14.0000 1
258.8941 5.0000 1
260.8979 5.2700 1
274.8912 4.3100 1
276.9085 6.0400 1
278.9167 6.2700 1
298.8431 8.0200 1
314.8425 14.0000 1
314.8525 6.0000 1
314.8588 8.0000 1
314.8685 10.0000 1
316.8410 25.0000 1
316.8550 39.0000 1
318.8615 4.2800 1
320.8572 7.3100 1
324.8436 4.0000 1
332.8622 7.0000 1
334.8613 25.0000 1
352.8693 17.0000 1
352.8902 4.0000 1
356.8191 4.0000 1
370.8679 6.0000 1
370.8869 6.0000 1
411.1853 5.0500 1
459.7053 5.0000 1
507.2478 3.0000 1
1014.4848 4.2700 2
516.2659 11.2700 1
571.8052 4.0200 1
1160.5411 3.0000 2
643.3232 2.0000 1
670.3547 2.0200 1
744.3157 2.0000 1
774.4183 2.0000 1
797.3459 2.0000 1
910.4587 2.0000 1
END IONS
BEGIN IONS
TITLE=Locus:1.1.1.3132.2 File:"DataSET01.wiff"
CHARGE=2+
PEPMASS=642.29470
RTINSECONDS=1124
102.0585 9.0200 1
115.0493 8.2800 1
129.1022 9.0000 1
130.0505 6.0000 1
131.0836 5.0000 1
136.0784 5.0000 1
141.0665 5.0000 1
159.0751 9.0000 1
186.1269 6.5500 1
187.0694 14.0000 1
199.0736 6.0000 1
212.1076 5.0000 1
216.0944 9.0000 1
217.0824 22.0000 1
230.1132 4.8100 1
235.0862 8.0000 1
235.1142 6.0000 1
244.0921 15.0000 1
269.1152 9.0000 1
269.1337 5.0000 1
274.1147 10.0000 1
287.1388 6.0200 1
292.1165 8.2700 1
299.1361 7.0000 1
315.1282 11.2800 1
315.1485 5.0000 1
331.1117 9.0000 1
331.1303 8.0000 1
331.1807 9.0000 1
338.1451 5.0000 1
344.1720 6.0200 1
349.1336 9.0000 1
349.2039 8.2900 1
356.1569 9.2800 1
374.1630 7.0000 1
375.2011 5.0000 1
382.1729 7.0000 1
386.1564 6.0000 1
391.1911 5.2700 1
789.3401 5.2700 2
397.1924 6.2700 1
402.1826 11.2900 1
409.1804 7.2700 1
420.1597 8.0000 1
839.4462 8.0000 2
420.2556 5.2700 1
427.1905 10.0000 1
429.2096 8.2700 1
434.2329 5.0000 1
445.2050 9.0000 1
462.2306 5.0200 1
473.2002 8.0000 1
475.2394 6.9100 1
959.4418 6.3000 2
484.2419 5.5600 1
973.4352 5.0000 2
491.1998 5.0000 1
491.2550 14.0000 1
491.2846 7.0200 1
498.2249 7.8100 1
501.2188 5.0200 1
502.2323 5.0000 1
503.2424 5.2700 1
511.2447 5.0000 1
516.2526 5.2900 1
519.2592 5.0000 1
521.2596 6.2700 1
525.2629 6.6400 1
542.2526 5.0000 1
548.2886 5.2900 1
554.2522 5.0000 1
560.2904 8.0000 1
565.7580 7.2800 1
1142.5376 6.0200 2
575.7653 6.5400 1
578.2224 6.0000 1
578.2631 7.0000 1
578.3048 8.0000 1
1178.4863 12.2900 2
589.7755 13.0000 1
605.3034 7.0000 1
619.3097 6.0000 1
624.2907 6.0000 1
1265.5688 15.0200 2
635.3035 8.2900 1
1283.4819 13.2700 2
642.2923 121.0000 1
1283.6185 46.0000 2
642.3810 10.0000 1
642.7935 19.0000 1
649.3230 6.0200 1
661.2971 5.2700 1
679.3094 5.2700 1
688.3098 16.0200 1
706.2950 5.2800 1
706.3481 10.0000 1
706.3757 12.0000 1
734.3557 7.2700 1
750.3458 4.2700 1
759.3515 6.5700 1
775.3304 7.0000 1
775.3772 5.0000 1
777.3987 4.2700 1
793.3017 7.0000 1
793.3409 7.0000 1
793.3719 11.2700 1
793.4188 6.0000 1
805.3956 4.2700 1
811.3752 5.2900 1
829.4165 4.2900 1
846.4120 22.0000 1
864.3371 5.0000 1
864.3796 8.0000 1
864.4302 20.0000 1
864.4802 5.0000 1
899.4158 5.8200 1
917.4362 8.2700 1
935.4102 8.2900 1
935.4543 23.0000 1
935.4857 6.0000 1
935.5159 5.0000 1
963.4535 5.2700 1
974.4870 6.0000 1
992.4354 9.5500 1
992.4733 8.0000 1
992.5217 10.0200 1
1015.4652 5.0000 1
1021.4884 5.2700 1
1031.4799 5.0000 1
1049.4513 12.0000 1
1049.4941 19.0200 1
1049.5446 6.2700 1
1107.5234 2.0200 1
1121.4899 2.0000 1
1178.5178 8.0000 1
END IONS
BEGIN IONS
TITLE=Locus:1.1.1.3135.2 File:"DataSET01.wiff"
CHARGE=2+
PEPMASS=414.21490
RTINSECONDS=1127
104.0563 8.0000 1
110.0677 4.0000 1
226.1227 5.0400 1
238.8814 10.2700 1
240.8754 4.2700 1
258.8833 7.5400 1
268.1373 5.0000 1
269.1064 4.0000 1
269.1331 12.0000 1
274.8925 6.0000 1
276.8974 4.2700 1
286.1520 17.0000 1
298.8405 4.0400 1
300.8408 5.0000 1
316.8338 6.0000 1
316.8571 15.0000 1
318.8352 13.0000 1
318.8488 9.0000 1
318.8702 18.0000 1
327.1524 4.6500 1
328.8581 5.2700 1
332.8587 6.0000 1
334.8601 6.3000 1
335.8571 4.5400 1
336.8405 10.0000 1
336.8639 17.0000 1
336.8871 13.0000 1
346.8687 5.0200 1
354.8390 5.2800 1
354.8629 8.0000 1
354.8882 7.0000 1
372.8670 5.2800 1
372.9024 7.0200 1
752.3793 5.2900 2
378.8392 8.2900 1
396.8420 8.0000 1
405.2068 6.2700 1
827.4089 7.3900 2
414.2776 5.2800 1
423.2018 8.0000 1
423.2244 5.0000 1
526.2354 2.0000 1
526.2704 4.2800 1
536.2414 3.0000 1
539.1938 2.0200 1
543.1676 2.0200 1
554.2402 14.2700 1
554.2733 5.0000 1
555.2691 4.0000 1
625.3270 14.2900 1
635.3227 3.0000 1
653.2949 14.0400 1
653.3268 7.0000 1
END IONS
BEGIN IONS
TITLE=Locus:1.1.1.3139.2 File:"DataSET01.wiff"
CHARGE=3+
PEPMASS=418.20860
RTINSECONDS=1131
173.1333 3.0000 1
200.1122 3.0000 1
209.1069 3.0000 1
237.8853 3.0000 1
239.1552 4.2700 1
249.8264 3.0000 1
536.6810 5.2700 2
284.8734 5.2700 1
307.8531 3.0200 1
312.8392 4.2700 1
320.8719 3.2700 1
321.8569 10.0000 1
339.8743 8.2900 1
340.8191 5.0000 1
341.8204 3.2700 1
358.8342 5.0200 1
363.8823 4.0200 1
466.2553 6.2800 1
485.2515 4.2700 1
1035.4799 10.0000 2
1052.5049 9.2900 2
1053.5084 3.1700 2
542.2755 2.2700 1
553.2689 6.0000 1
553.3044 2.0000 1
567.7724 5.0000 1
568.2621 2.2700 1
568.3028 2.2700 1
569.2775 2.0000 1
586.2773 3.2700 1
599.2852 2.0000 1
700.2953 2.0000 1
861.3681 2.0000 1
END IONS
BEGIN IONS
TITLE=Locus:1.1.1.3140.2 File:"DataSET01.wiff"
CHARGE=3+
PEPMASS=402.21660
RTINSECONDS=1133
207.0289 4.0000 1
275.8657 5.0000 1
574.7015 4.2800 2
592.6857 6.5800 2
314.6970 4.0000 1
324.8321 3.2800 1
324.8572 4.0000 1
325.8221 3.2700 1
341.8576 3.2700 1
771.3936 6.0200 2
841.4443 4.0200 2
427.7324 5.0000 1
855.4362 3.2700 2
462.2240 4.3000 1
472.2694 8.2700 1
1012.5151 10.2700 2
515.7445 4.0000 1
516.2740 4.0000 1
529.3336 3.0000 1
529.7664 2.0000 1
530.3038 2.0000 1
542.7433 2.0000 1
557.3199 6.0000 1
611.3426 3.2700 1
626.3355 4.2700 1
628.4045 2.0000 1
629.3954 2.2700 1
656.3863 4.0000 1
657.3359 2.2700 1
696.3369 2.2700 1
699.4150 4.0000 1
709.3353 2.0000 1
727.4229 2.0000 1
1482.8984 2.0000 2
743.4453 4.0000 1
771.4134 5.2700 1
843.4344 2.0200 1
844.4730 2.0000 1
858.4111 2.0000 1
924.4547 2.0000 1
END IONS
BEGIN IONS
TITLE=Locus:1.1.1.3143.2 File:"DataSET01.wiff"
CHARGE=2+
PEPMASS=642.29470
RTINSECONDS=1136
102.0569 9.0000 1
106.0494 8.0000 1
115.0501 6.2700 1
129.0674 8.0000 1
129.0999 8.5700 1
136.0766 8.0000 1
317.1438 10.2800 2
170.0417 6.2700 1
186.0919 6.0000 1
186.1255 8.0000 1
187.0757 10.0000 1
199.0733 10.0000 1
212.1027 11.0000 1
216.0986 8.0000 1
217.0800 21.0000 1
235.1041 13.0000 1
244.0921 11.0000 1
244.1100 6.0000 1
263.1083 5.2800 1
269.1253 6.0000 1
274.1035 9.0200 1
285.1194 9.0000 1
287.1320 8.0000 1
292.1171 7.0000 1
306.1494 7.0000 1
315.1252 11.0000 1
326.1458 9.0000 1
328.1717 6.0000 1
331.1081 5.0000 1
331.1280 6.0000 1
331.1855 9.0000 1
338.1512 14.3000 1
344.1728 5.0000 1
349.1396 9.0000 1
349.1879 6.0000 1
356.1612 11.0000 1
358.1705 9.2700 1
363.1618 5.2700 1
747.3317 5.0000 2
382.1827 5.0000 1
387.1912 7.0200 1
391.2119 5.2700 1
402.1656 7.0000 1
409.1894 6.0000 1
415.2080 5.2700 1
420.1537 6.0000 1
420.1797 9.0000 1
420.2187 10.0000 1
420.2394 8.0000 1
427.1935 10.0000 1
429.2084 6.2700 1
883.5137 5.2700 2
444.2345 5.2900 1
445.1851 5.0000 1
889.4215 9.0200 2
452.2160 5.2700 1
455.1868 5.2900 1
462.2626 5.0200 1
463.2677 9.0200 1
471.2253 5.0400 1
472.2513 6.2700 1
473.2026 7.0000 1
949.5231 5.2900 2
477.2397 5.2900 1
959.4333 7.0200 2
484.1905 5.0400 1
977.4760 7.2700 2
491.1978 6.0000 1
491.2560 21.0000 1
491.2997 6.0000 1
498.2233 5.0200 1
1000.4425 5.2700 2
503.2408 8.5500 1
516.2598 7.0000 1
1077.4783 6.0000 2
545.2483 11.0000 1
548.2938 6.5700 1
560.2603 20.5400 1
1132.5175 8.0000 2
1150.5088 8.2900 2
578.2144 6.2700 1
578.2497 8.0000 1
578.2806 12.0000 1
580.7635 9.0000 1
589.7847 16.0000 1
590.2722 12.2800 1
605.3140 8.2800 1
633.2676 8.0000 1
633.3090 8.0000 1
635.2859 7.0000 1
635.3274 8.0200 1
642.2712 44.0000 1
642.3016 127.0000 1
642.7949 29.0000 1
643.3136 6.2700 1
661.3026 7.0200 1
670.2924 8.0000 1
688.2639 8.0000 1
688.3163 6.0000 1
688.3613 10.0000 1
706.2762 7.0200 1
706.3035 6.0000 1
706.3664 18.0000 1
718.3469 8.0400 1
750.3526 4.2700 1
763.3684 5.0000 1
775.3691 9.2800 1
777.3832 6.2700 1
793.3118 6.0000 1
793.3423 17.0000 1
793.3803 8.0000 1
793.4081 8.0000 1
812.3510 4.2700 1
828.3668 4.2700 1
836.4598 5.0000 1
846.3672 6.0000 1
846.4003 9.0000 1
864.3384 5.0000 1
864.3813 13.0000 1
864.4124 13.0000 1
864.4458 15.0000 1
889.4259 5.5600 1
907.4473 7.0000 1
917.3971 5.0000 1
917.4412 11.0000 1
921.4569 5.0200 1
935.3942 11.0000 1
935.4628 33.0000 1
935.5115 10.0000 1
974.4695 9.2800 1
978.4842 6.0000 1
992.4604 9.0000 1
992.4823 11.5400 1
992.5156 10.0000 1
1031.5004 11.5600 1
1049.4410 6.0400 1
1049.4891 16.0000 1
1049.5251 16.2900 1
1049.5613 5.2700 1
1098.4973 8.5400 1
1107.5095 6.5400 1
1150.5364 3.5400 1
1160.5239 2.2700 1
1178.5769 8.2800 1
END IONS
BEGIN IONS
TITLE=Locus:1.1.1.3146.2 File:"DataSET01.wiff"
CHARGE=2+
PEPMASS=414.21490
RTINSECONDS=1139
110.0726 9.0000 1
238.8810 13.0000 1
240.8744 9.0000 1
256.8839 9.0000 1
258.8796 7.0000 1
269.1279 8.0000 1
274.8939 7.2900 1
276.8784 4.0400 1
279.1085 4.0000 1
286.1388 9.0000 1
286.1532 12.0000 1
298.8419 6.2700 1
300.8427 5.0000 1
628.6924 9.0000 2
316.8420 15.3800 1
316.8638 6.2700 1
636.6172 6.0000 2
318.8444 18.0000 1
318.8614 8.0000 1
318.8777 11.0000 1
653.3391 7.3000 2
656.6859 5.2700 2
332.8554 11.0000 1
334.8589 7.0000 1
336.8392 7.0000 1
336.8548 8.0000 1
336.8675 15.0000 1
336.8813 10.0000 1
336.9016 5.0000 1
354.8447 5.0000 1
354.8746 13.0000 1
372.8707 8.0000 1
752.3973 6.0000 2
378.8287 5.0000 1
809.4031 7.0000 2
827.4114 8.2900 2
414.2807 5.2700 1
414.8547 4.6400 1
423.1869 5.0000 1
423.2084 12.0000 1
423.2344 9.0000 1
526.2522 5.0000 1
527.2487 4.2900 1
536.2368 2.0200 1
554.2369 14.2700 1
554.2628 6.0000 1
608.3156 2.2700 1
625.3318 10.2700 1
653.3237 12.0000 1
654.3011 2.0000 1
END IONS
BEGIN IONS
TITLE=Locus:1.1.1.3148.2 File:"DataSET01.wiff"
CHARGE=2+
PEPMASS=551.77620
RTINSECONDS=1142
129.0975 5.0000 1
129.1070 8.0000 1
133.0605 5.0000 1
186.0876 4.0000 1
209.0926 4.0200 1
217.0842 4.2800 1
226.1126 4.0200 1
240.1397 6.0000 1
261.1528 13.0000 1
271.1378 4.0000 1
283.1297 5.0000 1
295.1078 6.0000 1
308.0940 4.2700 1
352.1260 5.2900 1
378.8157 5.0000 1
380.1151 5.0000 1
380.1590 6.5400 1
390.1779 5.0200 1
396.8320 7.2700 1
436.7838 10.2800 1
438.7932 9.2900 1
451.1877 9.0000 1
451.2136 6.0000 1
456.8004 11.0000 1
468.2267 4.2900 1
469.1925 4.2700 1
474.8237 10.0200 1
477.2115 16.2700 1
477.2438 7.0000 1
478.2243 2.6700 1
479.1921 5.2900 1
492.8290 4.2800 1
496.2166 6.0000 1
1067.5242 4.0000 2
538.2354 4.0000 1
1084.5289 14.2700 2
551.7512 4.5600 1
1102.5605 21.3700 2
552.2761 5.8900 1
573.3091 2.2900 1
590.3044 5.0200 1
590.3247 8.0000 1
591.3013 4.0000 1
746.4021 14.0000 1
807.3363 3.0000 1
860.4064 2.0000 1
860.4768 5.2900 1
882.4178 2.0000 1
900.4081 4.0200 1
917.4340 6.0200 1
917.5009 8.0000 1
918.4722 5.0200 1
970.5394 2.0200 1
END IONS
BEGIN IONS
TITLE=Locus:1.1.1.3209.2 File:"DataSET01.wiff"
CHARGE=2+
PEPMASS=448.71920
RTINSECONDS=1165
136.0775 6.0000 1
143.1175 6.0000 1
171.1142 6.0000 1
272.8798 3.0000 1
297.1255 3.0200 1
316.8537 4.0000 1
344.0251 7.0000 1
345.0154 4.0000 1
376.8431 12.0000 1
394.8289 6.0200 1
394.8714 3.0000 1
410.8446 3.2800 1
448.7269 7.2700 1
488.1929 3.2700 1
509.2007 3.0000 1
510.1953 3.0000 1
527.2305 5.0000 1
552.2207 2.2700 1
637.3322 2.0200 1
638.2536 6.0000 1
655.2791 8.0000 1
726.3045 10.0000 1
726.3372 10.0000 1
727.3703 4.0000 1
780.3547 2.0000 1
797.3101 4.0000 1
797.3419 15.2700 1
797.3917 5.0000 1
798.4336 2.0000 1
END IONS
BEGIN IONS
TITLE=Locus:1.1.1.3220.2 File:"DataSET01.wiff"
CHARGE=3+
PEPMASS=413.22830
RTINSECONDS=1171
185.1711 3.6400 1
238.8687 8.0000 1
239.8694 7.0000 1
256.8797 7.0000 1
274.8877 5.2700 1
275.8973 4.2900 1
278.9143 3.0200 1
284.8886 3.2800 1
297.8455 5.0400 1
596.6902 5.2700 2
299.8383 6.2800 1
628.6711 4.2800 2
314.8651 5.3000 1
315.8485 9.0000 1
315.8690 6.0000 1
316.8291 4.2800 1
316.8580 7.0200 1
317.8304 5.0000 1
317.8480 26.0000 1
317.8719 6.0000 1
318.8315 6.0000 1
318.8618 4.0000 1
326.8239 4.2900 1
327.8522 8.0200 1
333.8669 5.0000 1
334.8647 8.0000 1
335.8670 10.3000 1
336.8683 8.2800 1
352.8673 5.0000 1
353.8769 8.2700 1
354.8453 4.5500 1
371.8792 9.0000 1
376.8997 9.2800 1
413.2440 7.0000 1
413.2918 4.5400 1
1025.5403 5.5400 2
581.2571 2.0000 1
691.3087 2.0000 1
END IONS
BEGIN IONS
TITLE=Locus:1.1.1.3233.2 File:"DataSET01.wiff"
CHARGE=2+
PEPMASS=448.71920
RTINSECONDS=1177
130.0900 3.2800 1
136.0798 3.0000 1
143.1179 4.0000 1
171.1128 6.0000 1
200.1105 3.0000 1
570.7174 3.0000 2
314.8572 3.0000 1
316.8510 4.0200 1
345.0168 7.0000 1
374.8224 4.0000 1
392.8215 3.5400 1
394.8388 5.0200 1
412.8219 5.2700 1
433.0800 5.2700 1
896.4434 5.0000 2
527.1914 2.0000 1
527.2426 6.0000 1
638.2564 2.0000 1
655.2609 2.0000 1
726.2748 5.2700 1
726.3333 11.0000 1
727.3032 3.5400 1
780.2994 2.0000 1
797.3363 13.0000 1
797.3846 5.0000 1
END IONS
BEGIN IONS
TITLE=Locus:1.1.1.3234.2 File:"DataSET01.wiff"
CHARGE=2+
PEPMASS=503.70580
RTINSECONDS=1180
110.0704 14.0000 1
129.1031 19.0000 1
136.0747 11.0000 1
182.0745 6.0000 1
213.0799 5.0000 1
216.0663 4.0000 1
223.0700 5.2700 1
226.1174 7.2700 1
230.0758 4.2700 1
241.0737 8.0000 1
568.2719 6.2900 2
293.0930 4.2700 1
297.1037 5.0000 1
310.0943 5.2700 1
320.0688 4.0200 1
337.1105 7.0000 1
338.0958 5.0000 1
339.1680 4.5500 1
695.2596 5.0000 2
350.1213 4.0200 1
355.1193 7.0200 1
710.3168 8.2700 2
356.6542 5.2700 1
366.1053 4.0200 1
780.5659 6.2800 2
390.8008 8.0000 1
408.7889 8.0000 1
408.8075 14.0000 1
825.3290 26.5600 2
426.8224 9.0000 1
453.1254 5.0200 1
467.7725 5.2700 1
469.1502 5.0000 1
481.2128 5.0000 1
483.2126 7.0000 1
495.1865 6.2800 1
1006.4077 45.0000 2
503.7555 3.2800 1
1007.4485 5.0000 2
531.1838 6.0000 1
548.2052 8.0000 1
551.2202 5.0000 1
568.2777 7.2900 1
578.2361 6.0200 1
584.1838 13.2700 1
596.2754 17.2800 1
651.2147 6.2700 1
710.2953 5.0200 1
713.2023 2.2700 1
713.2931 5.0000 1
765.2378 6.2700 1
765.2772 11.0000 1
825.3073 11.5400 1
826.3203 2.7000 1
876.3060 2.2700 1
893.3502 4.0400 1
END IONS
BEGIN IONS
TITLE=Locus:1.1.1.3263.2 File:"DataSET01.wiff"
CHARGE=2+
PEPMASS=503.70620
RTINSECONDS=1192
102.0563 9.0000 1
110.0719 15.0000 1
129.1013 18.0000 1
130.0542 6.0000 1
136.0747 11.0000 1
145.0605 6.0000 1
155.0896 4.5400 1
182.0829 7.3800 1
201.0891 9.0000 1
213.0722 5.0200 1
216.0751 5.0000 1
217.0836 5.0200 1
437.1984 6.0200 2
230.0780 5.0000 1
241.0766 15.0000 1
242.1423 5.2900 1
243.1048 5.5400 1
252.1013 5.0000 1
259.0938 5.2700 1
260.1244 5.0000 1
297.1100 9.0000 1
330.1332 6.0000 1
337.1105 10.2900 1
338.1105 6.3100 1
348.1367 11.0200 1
350.1056 5.0000 1
355.1194 11.0400 1
355.6535 11.2800 1
356.1968 5.0200 1
712.2752 3.8700 2
367.1144 5.3000 1
367.1496 7.0000 1
372.7914 10.2900 1
390.7835 8.0000 1
390.7991 11.0000 1
390.8297 5.0000 1
398.1907 5.2800 1
399.1584 5.0000 1
408.8032 15.0000 1
408.8228 6.0000 1
825.3189 14.0200 2
426.7978 12.0000 1
426.8205 10.0000 1
875.3644 5.5400 2
443.2252 5.0000 1
452.1264 7.0000 1
467.7602 5.5400 1
480.6954 5.0000 1
481.2101 7.0000 1
988.3942 8.0200 2
503.7049 39.0000 1
503.7480 4.0000 1
504.1899 8.0000 1
504.2195 14.0000 1
504.2903 4.5500 1
511.1696 4.0000 1
513.2156 4.0000 1
530.2650 6.0200 1
548.2114 5.2700 1
567.1541 4.0000 1
568.2623 10.5700 1
580.2259 5.2900 1
584.1986 6.0200 1
596.2254 5.2700 1
596.2728 8.0000 1
623.2695 5.2700 1
651.2028 7.0000 1
659.2972 10.0200 1
710.3196 5.2700 1
711.3049 3.0200 1
1423.4893 3.2700 2
712.3021 3.0200 1
713.1833 4.2700 1
713.2991 4.2700 1
748.2299 10.0000 1
765.2745 13.0400 1
770.3353 5.0000 1
788.3420 14.2900 1
876.3108 6.0000 1
893.3563 4.2900 1
899.3798 4.0000 1
901.3451 3.0200 1
917.3237 2.2700 1
917.4075 6.2900 1
918.3962 1.5000 1
END IONS
BEGIN IONS
TITLE=Locus:1.1.1.3295.2 File:"DataSET01.wiff"
CHARGE=2+
PEPMASS=503.71580
RTINSECONDS=1205
110.0692 3.2700 1
129.1001 3.0000 1
130.0505 2.2700 1
201.0899 11.0400 1
202.0874 4.0200 1
213.1190 4.2700 1
219.1026 6.2800 1
228.1060 2.2700 1
241.0798 9.0000 1
242.1692 2.2700 1
568.2574 3.0200 2
312.1222 3.2800 1
372.7896 10.0000 1
390.7960 8.0000 1
390.8095 5.0000 1
395.7801 4.2900 1
407.8236 4.0000 1
408.8005 25.0000 1
408.8316 7.0200 1
413.1655 4.0000 1
413.6379 3.2700 1
426.7994 9.0000 1
426.8230 10.0000 1
449.7339 4.0000 1
459.2067 6.0200 1
495.1820 6.0000 1
1006.4111 11.8200 2
504.2719 3.2700 1
511.1964 2.0000 1
528.2136 3.0000 1
530.2611 3.0000 1
564.2107 2.0000 1
596.2507 4.0200 1
623.2845 2.0000 1
624.2392 4.0000 1
631.2932 2.0000 1
659.3204 3.0000 1
711.3033 2.0000 1
770.3369 3.0000 1
771.3068 2.0000 1
788.3594 9.2800 1
826.3295 3.0000 1
893.3497 3.0000 1
899.3314 2.0000 1
900.3956 2.0000 1
917.3644 2.0000 1
END IONS
BEGIN IONS
TITLE=Locus:1.1.1.3324.2 File:"DataSET01.wiff"
CHARGE=2+
PEPMASS=434.73110
RTINSECONDS=1217
110.0767 5.0000 1
129.1032 6.0000 1
156.0729 9.0000 1
209.0903 8.2800 1
226.1180 6.0000 1
240.8565 3.2700 1
244.0894 4.2700 1
244.1277 6.0000 1
658.6353 6.0000 2
338.8622 6.0200 1
357.1883 11.2800 1
357.8153 6.0000 1
362.8186 7.0000 1
380.8217 5.0000 1
380.8552 10.0000 1
398.8446 14.0000 1
398.8799 4.0000 1
416.8465 6.0200 1
868.4468 20.0000 2
435.2260 5.6900 1
512.2579 6.0000 1
600.3077 2.0000 1
625.2598 2.0200 1
625.3275 7.2700 1
626.3369 1.6800 1
END IONS
BEGIN IONS
TITLE=Locus:1.1.1.3340.2 File:"DataSET01.wiff"
CHARGE=3+
PEPMASS=557.63570
RTINSECONDS=1225
129.1030 6.0200 1
171.1184 4.2700 1
175.1124 5.0000 1
182.1285 7.2700 1
195.1118 4.0000 1
228.1292 4.2800 1
258.1471 3.2700 1
259.1043 3.0200 1
310.1344 5.0000 1
399.1868 4.0000 1
407.7990 8.5400 1
914.4416 4.0400 2
461.7469 4.2700 1
467.2782 5.2700 1
467.7612 16.0000 1
485.7378 8.0000 1
485.7790 10.0000 1
487.5919 4.0000 1
493.6035 6.0000 1
1496.8239 17.0000 3
503.7679 5.2800 1
503.7946 7.2700 1
515.2793 4.0200 1
1595.8846 9.0000 3
557.6498 11.2800 1
557.9711 6.3000 1
631.3322 7.0000 1
639.8442 4.2700 1
1331.7433 5.2700 2
1407.7485 8.0000 2
712.4390 12.0200 1
1425.7572 9.0200 2
1478.7909 17.0000 2
740.3710 12.5700 1
748.8911 21.2700 1
748.9260 6.2700 1
1497.8204 16.2900 2
785.3561 6.0200 1
871.5115 4.2800 1
884.4418 3.2700 1
893.5479 4.3000 1
916.4359 2.0000 1
916.5341 2.0000 1
942.5264 3.2700 1
1022.6379 2.0200 1
1081.5415 2.0000 1
1098.6349 3.2800 1
1134.5942 2.0000 1
1141.5690 5.0000 1
1141.6583 2.0200 1
1153.5946 2.0000 1
1169.6150 2.0000 1
1181.7156 2.0000 1
1199.6069 2.0000 1
1269.7056 3.0000 1
END IONS
BEGIN IONS
TITLE=Locus:1.1.1.3341.2 File:"DataSET01.wiff"
CHARGE=3+
PEPMASS=467.52980
RTINSECONDS=1227
103.0549 7.0000 1
110.0720 7.0000 1
114.0573 5.0000 1
120.0798 25.0200 1
129.1011 23.0000 1
130.0874 9.0000 1
136.0682 5.0000 1
136.0807 8.0000 1
143.1186 5.0200 1
147.1131 10.0000 1
166.0863 7.0000 1
226.1140 6.0000 1
234.0991 6.3100 1
251.0986 9.0000 1
252.1117 9.0000 1
267.0799 10.0000 1
293.0746 5.0200 1
293.1506 5.0200 1
310.1751 26.0000 1
316.8514 5.0000 1
317.8489 5.0000 1
321.1284 5.2900 1
334.8625 5.0000 1
338.0934 6.2700 1
349.1169 4.3700 1
353.8619 9.5400 1
355.1346 5.0400 1
367.1422 9.2800 1
413.1714 6.0200 1
826.3712 6.0400 2
425.2030 7.2900 1
446.1249 7.0000 1
467.0958 7.0000 1
933.4081 6.8100 2
467.5337 27.0000 1
467.7484 7.0000 1
467.8533 10.0000 1
467.8789 6.0000 1
467.9966 7.0200 1
468.0708 7.5400 1
468.0965 15.0000 1
468.1988 10.0000 1
523.2178 4.2700 1
537.6639 5.2700 1
539.2034 5.0000 1
539.2516 9.0000 1
540.2349 5.2900 1
546.1899 16.3100 1
546.2281 6.0000 1
1092.4125 12.5600 2
559.2377 4.2800 1
567.1938 4.0200 1
1139.5043 4.2700 2
580.2119 4.0000 1
596.2595 6.0500 1
1226.4895 4.0500 2
627.2504 8.0000 1
1254.4713 7.0000 2
1287.5156 7.2800 2
676.3178 8.0000 1
693.2678 4.0000 1
715.2951 3.0000 1
721.2717 3.0000 1
728.2957 3.0200 1
751.2302 3.0000 1
777.2926 3.2700 1
779.3103 5.0400 1
816.2112 3.0200 1
825.3442 7.2700 1
826.4053 6.0400 1
827.3632 4.0000 1
850.2746 5.0200 1
876.3079 4.2700 1
893.3337 5.2900 1
932.3153 2.2700 1
944.3264 5.3000 1
961.3475 3.5400 1
978.3752 3.0000 1
979.3954 2.0000 1
994.3376 3.0000 1
1012.3436 3.2700 1
1089.3824 2.0200 1
1107.4033 2.0000 1
1113.4596 2.0000 1
1141.4427 2.0000 1
1152.4392 2.0000 1
END IONS
BEGIN IONS
TITLE=Locus:1.1.1.3342.2 File:"DataSET01.wiff"
CHARGE=2+
PEPMASS=436.74640
RTINSECONDS=1230
142.1255 4.0000 1
171.1120 5.2700 1
175.1200 4.0200 1
187.1449 4.0200 1
282.1452 3.2900 1
311.6706 4.0000 1
658.3489 14.0000 2
359.2090 7.0000 1
359.8387 3.2800 1
364.8247 9.0200 1
382.8459 10.0000 1
400.8066 3.2700 1
400.8541 11.0000 1
416.2373 4.0000 1
418.8612 7.0000 1
460.2584 5.0200 1
921.4960 4.0000 2
517.2883 3.2700 1
561.2852 10.0000 1
561.3131 6.2700 1
562.2899 2.3300 1
640.2983 3.0000 1
658.3269 9.0000 1
658.3595 17.2700 1
658.3886 4.0000 1
759.4479 3.0000 1
END IONS
BEGIN IONS
TITLE=Locus:1.1.1.3350.2 File:"DataSET01.wiff"
CHARGE=2+
PEPMASS=538.27330
RTINSECONDS=1235
136.0780 13.0000 1
195.0945 3.0200 1
235.1414 12.0000 1
235.1593 4.0000 1
258.1443 5.0200 1
263.1303 5.2700 1
276.1480 5.0000 1
306.1239 3.0000 1
376.8336 3.2700 1
378.7839 3.0000 1
396.8392 3.2900 1
405.1871 3.0000 1
813.3952 3.0000 2
448.8962 3.0200 1
461.7587 3.0000 1
462.2209 6.0200 1
538.1197 2.0200 1
538.1819 2.0200 1
1075.4875 11.0000 2
1075.5645 21.0000 2
538.3107 4.0000 1
538.7521 3.3300 1
554.2422 3.0000 1
599.2717 9.2800 1
647.2825 3.0000 1
667.2819 3.0000 1
700.3174 16.0000 1
795.4093 4.0200 1
800.3698 2.0000 1
813.3868 7.0000 1
813.4737 2.0200 1
814.4114 2.0200 1
912.4536 2.2700 1
912.5098 2.5400 1
929.4514 2.0000 1
END IONS
BEGIN IONS
TITLE=Locus:1.1.1.3358.2 File:"DataSET01.wiff"
CHARGE=3+
PEPMASS=467.52980
RTINSECONDS=1239
103.0517 5.0000 1
110.0722 12.0000 1
114.0599 6.0000 1
120.0797 24.0000 1
129.0974 9.0000 1
129.1058 10.0000 1
130.0860 6.0000 1
130.1005 6.0000 1
136.0746 14.0000 1
147.1121 10.0200 1
166.0879 6.0000 1
234.1008 6.5500 1
239.0668 5.3000 1
247.1443 5.0000 1
252.1096 7.0000 1
267.0759 6.2700 1
292.1649 5.2700 1
293.1498 7.0200 1
303.1133 4.6400 1
310.1715 15.0000 1
310.1825 13.0000 1
311.1846 6.2700 1
316.8448 5.0200 1
317.8568 9.0000 1
697.2653 6.0200 2
353.8736 5.0000 1
367.1356 7.2700 1
370.8874 5.0000 1
371.8725 5.0200 1
413.1754 5.0000 1
413.8064 6.0200 1
425.2016 5.0200 1
467.0970 7.0200 1
467.1806 5.2700 1
467.5262 21.0000 1
468.1007 13.3700 1
468.1320 6.0000 1
468.2137 8.0000 1
472.6606 6.0200 1
1073.3910 4.0000 2
539.2465 7.3000 1
546.1852 10.0000 1
546.2189 6.0000 1
1092.4047 14.2700 2
1096.3909 4.2700 2
568.2374 4.0000 1
1159.4547 6.0000 2
584.1859 8.2900 1
596.2559 3.2700 1
1253.4744 10.5500 2
632.2093 3.2700 1
637.2397 3.2700 1
1287.4907 4.0200 2
676.2875 3.2700 1
712.2974 4.5400 1
721.2581 3.0000 1
721.3168 3.0000 1
847.3320 3.0000 1
850.2720 4.0400 1
898.3273 3.0000 1
925.3989 2.0000 1
944.3501 6.2700 1
978.3613 6.2700 1
988.4091 3.0000 1
1159.4009 2.0000 1
END IONS
BEGIN IONS
TITLE=Locus:1.1.1.3359.2 File:"DataSET01.wiff"
CHARGE=2+
PEPMASS=436.74650
RTINSECONDS=1242
142.1220 7.0000 1
181.0953 6.2700 1
185.0942 4.0000 1
187.1446 11.0000 1
199.1059 5.2700 1
215.1405 10.0400 1
238.1229 4.0000 1
282.1435 12.0000 1
622.3220 5.0200 2
329.6631 5.0000 1
658.3664 20.0200 2
342.1751 14.0000 1
358.8281 4.2700 1
359.2014 16.2900 1
359.7854 5.2700 1
364.8369 4.0000 1
759.4031 7.2900 2
382.8367 7.0000 1
400.8443 11.0000 1
400.8722 4.0000 1
416.2198 9.0000 1
442.2350 5.0000 1
443.2142 6.2700 1
460.2401 8.0200 1
460.2663 5.0000 1
511.2118 2.0000 1
517.2809 5.0000 1
525.2824 4.2900 1
543.2853 3.0000 1
561.2730 7.0000 1
561.2958 8.0000 1
561.3124 11.0000 1
571.2925 4.0000 1
614.3211 7.0000 1
640.3493 7.0200 1
641.3254 5.0000 1
658.3483 18.0000 1
658.3694 23.0000 1
659.3339 6.0000 1
715.3485 3.0000 1
759.4196 4.0000 1
END IONS
BEGIN IONS
TITLE=Locus:1.1.1.3373.2 File:"DataSET01.wiff"
CHARGE=3+
PEPMASS=466.86040
RTINSECONDS=1249
110.0695 3.2700 1
120.0819 4.0000 1
136.0735 3.0200 1
166.0829 4.0000 1
238.8672 7.0000 1
256.8793 9.0000 1
274.8814 5.0000 1
274.8970 7.0000 1
296.8392 5.2700 1
298.8380 7.0000 1
310.1737 9.2700 1
311.8575 7.2700 1
314.8512 30.0000 1
316.8503 57.0000 1
325.8018 7.0000 1
326.8465 6.2700 1
327.8199 7.0000 1
332.8672 12.0000 1
334.8410 8.0000 1
334.8602 19.0000 1
343.8124 7.0000 1
352.8770 24.0000 1
370.8701 20.0000 1
370.8882 20.0000 1
371.7965 9.0000 1
371.8176 6.0000 1
389.7782 5.2800 1
389.8207 13.0000 1
467.0878 18.0000 1
467.1099 16.0000 1
539.1998 2.0000 1
539.2818 2.0200 1
545.2090 3.2700 1
1090.3884 7.0000 2
546.2045 2.3800 1
1285.5325 3.2700 2
676.3302 3.0000 1
END IONS
BEGIN IONS
TITLE=Locus:1.1.1.3382.2 File:"DataSET01.wiff"
CHARGE=2+
PEPMASS=436.74650
RTINSECONDS=1254
142.1247 6.0000 1
171.1092 7.0000 1
175.1153 5.0000 1
181.0945 5.0200 1
187.1415 8.0000 1
199.1095 8.0000 1
215.1361 8.0000 1
262.1501 6.0200 1
300.1680 6.0200 1
658.3450 22.0000 2
342.1571 5.0000 1
342.1838 7.0000 1
343.1879 3.2700 1
359.2048 8.2800 1
364.8299 6.2700 1
754.6852 5.0200 2
382.8394 9.0000 1
400.8471 12.0000 1
416.2292 5.2700 1
427.7497 4.0000 1
460.2562 15.0000 1
517.2302 2.2700 1
517.3024 2.0000 1
525.2689 4.0200 1
543.2774 2.0000 1
561.2831 11.0000 1
561.3208 13.2800 1
571.2928 4.0000 1
597.3206 2.0000 1
614.3231 2.0000 1
615.3584 2.0000 1
640.3395 2.0200 1
641.3258 5.3000 1
658.3091 4.0000 1
658.3434 27.0000 1
658.3772 19.0000 1
741.3979 2.0000 1
759.4196 3.5500 1
END IONS
BEGIN IONS
TITLE=Locus:1.1.1.3414.2 File:"DataSET01.wiff"
CHARGE=2+
PEPMASS=453.23730
RTINSECONDS=1267
129.1043 7.0000 1
157.1358 4.0000 1
226.1479 3.2700 1
240.1166 3.0200 1
256.8762 5.0200 1
258.8976 3.0200 1
276.9141 4.0000 1
296.8415 8.0000 1
300.8749 4.0000 1
302.8649 6.0000 1
628.6605 5.0000 2
314.8572 10.0000 1
316.8555 18.0000 1
332.8736 9.0000 1
334.8602 8.0200 1
338.8864 5.2800 1
352.8652 12.0000 1
357.8269 7.0000 1
358.8213 9.0000 1
358.8411 5.0000 1
362.8203 12.2800 1
362.8609 5.0000 1
370.8841 8.3700 1
375.8189 5.2800 1
376.8284 7.0000 1
380.8150 5.0000 1
380.8376 23.0000 1
380.8618 6.0000 1
381.8377 3.9800 1
391.2334 9.0000 1
394.8437 6.2700 1
398.8260 6.0000 1
398.8548 8.0000 1
417.7287 6.0000 1
905.4734 14.2900 2
519.2722 2.0000 1
519.3275 2.2900 1
528.2411 2.2700 1
595.3244 2.0000 1
632.2733 2.0000 1
634.2953 2.2700 1
648.3788 5.0000 1
669.3817 2.0000 1
721.3137 6.0000 1
721.3627 7.0000 1
740.4169 2.0200 1
777.4129 3.2800 1
834.4280 2.0000 1
END IONS
BEGIN IONS
TITLE=Locus:1.1.1.3435.2 File:"DataSET01.wiff"
CHARGE=2+
PEPMASS=423.69390
RTINSECONDS=1276
169.0974 2.0200 1
186.0793 2.0200 1
219.0837 5.0000 1
255.1022 3.0200 1
272.1287 3.0000 1
302.1974 3.2700 1
317.8566 2.2700 1
328.8759 6.2900 1
387.1553 2.0000 1
414.2443 2.0000 1
828.3802 2.0000 2
423.7117 3.0000 1
424.2523 2.2700 1
424.3104 12.0000 1
430.1975 3.0000 1
442.2393 6.0700 1
458.1892 6.0000 1
486.2174 2.0000 1
491.2664 2.2700 1
556.2806 5.0200 1
557.2397 2.0000 1
557.2897 1.1900 1
600.3042 9.2700 1
628.3118 12.5400 1
775.3629 3.0000 1
END IONS
BEGIN IONS
TITLE=Locus:1.1.1.3435.3 File:"DataSET01.wiff"
CHARGE=3+
PEPMASS=547.26450
RTINSECONDS=1277
171.1105 8.0000 1
189.0881 4.0000 1
207.0973 8.0000 1
272.1660 4.0000 1
284.1630 3.0400 1
286.1137 3.0400 1
323.1787 4.0000 1
327.1910 4.0000 1
341.1828 5.0000 1
389.2007 4.0000 1
417.1806 4.0000 1
902.5594 3.0200 2
454.2540 5.0400 1
529.2646 3.0000 1
541.2793 4.0000 1
547.2583 9.0400 1
608.2869 3.0000 1
651.3368 3.0000 1
1318.6332 4.0000 2
682.8204 3.0000 1
717.3081 4.0000 1
717.3658 6.0000 1
718.3873 2.2700 1
726.3267 4.2700 1
747.3350 5.0000 1
1516.6997 3.0000 2
847.4028 3.0200 1
848.3440 4.0000 1
876.4147 3.0200 1
918.3683 3.2900 1
935.3808 2.0000 1
952.4505 2.0200 1
962.4021 10.0000 1
962.4387 8.0000 1
976.4549 2.0000 1
1016.5174 2.0000 1
1028.4199 2.0000 1
1031.4846 2.0000 1
1046.5016 2.0200 1
1150.5032 4.0000 1
1168.5111 2.0000 1
END IONS
BEGIN IONS
TITLE=Locus:1.1.1.3439.2 File:"DataSET01.wiff"
CHARGE=3+
PEPMASS=424.25660
RTINSECONDS=1280
120.0785 4.0000 1
129.0983 5.0200 1
169.0582 3.2800 1
205.1319 4.0000 1
240.8766 3.5400 1
244.1644 4.0000 1
255.1145 4.2800 1
318.8588 5.2700 1
328.8704 8.0000 1
336.8892 3.0000 1
346.8615 4.2900 1
347.8254 3.2800 1
364.8929 3.2700 1
370.8225 3.0200 1
847.5003 10.2700 2
424.3098 8.0000 1
459.2401 3.0000 1
1058.6091 2.0000 2
1086.6649 4.0000 2
567.1910 2.0000 1
1157.6788 6.2700 2
601.3602 2.2700 1
604.3354 2.0000 1
628.2941 4.2700 1
629.2974 10.0000 1
661.2955 2.0000 1
802.4985 4.2700 1
END IONS
BEGIN IONS
TITLE=Locus:1.1.1.3447.2 File:"DataSET01.wiff"
CHARGE=3+
PEPMASS=482.59530
RTINSECONDS=1285
129.1041 4.0000 1
131.1198 5.0000 1
159.1112 5.2700 1
175.1003 9.0000 1
175.1143 5.0000 1
191.1008 4.0000 1
217.0787 6.0000 1
225.1236 4.2900 1
242.1103 9.0000 1
242.1462 7.0200 1
243.1385 4.0000 1
268.1768 4.2700 1
686.5776 5.5600 2
356.1461 4.2700 1
369.7827 4.0000 1
382.2273 4.5400 1
774.5282 6.0000 2
387.7925 7.0000 1
398.2275 4.0000 1
810.5726 7.2900 2
418.5620 6.0000 1
435.2721 9.0200 1
449.2678 4.0000 1
931.4686 4.2700 2
470.7853 4.0000 1
483.2560 9.0200 1
506.7858 10.5400 1
526.3420 5.0000 1
1095.5909 12.0000 2
556.8053 5.0000 1
557.2734 6.0000 1
557.3254 10.0000 1
561.2977 5.0200 1
574.2686 5.0000 1
1156.6755 5.2700 2
583.8057 9.0000 1
1184.6685 15.0000 2
611.3636 6.0200 1
613.3585 6.0200 1
625.3395 4.5400 1
627.3351 32.5700 1
627.8122 6.0000 1
1254.6808 12.5700 2
636.3044 6.0000 1
636.3452 26.0000 1
656.3572 6.0000 1
1311.8781 4.2900 2
685.3805 6.0000 1
753.4006 4.5400 1
756.4421 4.0000 1
770.4474 5.0000 1
771.4271 4.0000 1
798.4575 11.0000 1
828.4608 4.0000 1
850.4566 3.2800 1
869.5327 4.0000 1
872.4861 5.2800 1
882.4397 4.0200 1
885.4484 4.0000 1
895.5770 3.2700 1
897.5290 14.3700 1
914.5584 4.2700 1
943.4906 5.0000 1
966.5670 3.2900 1
968.5249 4.0000 1
994.5634 4.0000 1
1012.5218 12.2700 1
1012.5971 6.0000 1
1013.5496 4.0000 1
1030.5275 7.2700 1
1095.5907 5.0000 1
1111.6019 2.0000 1
1140.5627 4.0000 1
1140.6333 2.0000 1
1184.6868 2.0000 1
END IONS
BEGIN IONS
TITLE=Locus:1.1.1.3449.2 File:"DataSET01.wiff"
CHARGE=2+
PEPMASS=479.29540
RTINSECONDS=1287
112.0818 4.2700 1
129.1053 4.5600 1
130.0989 3.5600 1
141.1027 5.0000 1
147.1130 4.0000 1
183.1236 4.2700 1
195.1061 2.2700 1
211.1217 4.0000 1
260.2002 5.2700 1
278.9109 3.0200 1
331.2365 3.2900 1
341.2271 8.2700 1
358.2556 3.0000 1
425.8020 5.3000 1
441.3074 5.2700 1
443.7864 3.0000 1
469.2923 7.0500 1
479.2845 11.0000 1
957.5890 50.0200 2
479.3192 8.0000 1
495.2972 4.0000 1
540.3116 5.0000 1
582.3298 6.0000 1
599.3479 5.0000 1
609.3541 8.0000 1
626.3483 2.2800 1
627.3654 6.0000 1
653.3742 2.2900 1
668.3614 3.2700 1
670.3729 7.0000 1
670.3890 8.0000 1
670.4001 9.0000 1
670.4104 6.0000 1
670.4277 6.0000 1
698.3691 4.0200 1
698.4094 12.0000 1
766.4453 2.0200 1
783.4819 12.0000 1
811.4853 12.0000 1
829.5277 2.0000 1
END IONS
BEGIN IONS
TITLE=Locus:1.1.1.3449.3 File:"DataSET01.wiff"
CHARGE=4+
PEPMASS=519.02100
RTINSECONDS=1288
102.0574 5.0000 1
110.0716 22.0000 1
112.0860 6.0000 1
129.1024 74.0200 1
147.0642 8.0000 1
183.1510 21.0000 1
210.1260 6.0000 1
211.1453 12.0200 1
215.1128 8.0000 1
222.1284 6.0000 1
232.1450 5.2700 1
240.1297 10.0000 1
248.9905 9.0000 1
253.0940 8.0000 1
265.0136 7.0000 1
281.0476 42.0000 1
326.9695 9.0000 1
331.2193 12.0000 1
340.1263 4.0000 1
341.0085 6.0400 1
364.2371 5.2800 1
365.2241 12.0000 1
375.1380 4.0000 1
383.2086 6.0000 1
396.2766 5.6400 1
400.2155 6.0000 1
400.2437 6.0000 1
413.2087 10.0000 1
415.0306 7.0000 1
430.2416 4.5400 1
436.2551 8.0000 1
455.1422 6.0000 1
462.2419 4.0400 1
988.0534 11.0000 2
494.7706 12.4200 1
498.1934 4.0200 1
507.1991 5.0000 1
513.3031 16.0000 1
513.3301 14.0000 1
2073.0669 86.5700 4
519.0361 9.0000 1
1053.6755 27.0400 2
530.2891 5.0000 1
531.3127 6.0000 1
536.3216 7.5600 1
540.9572 5.2900 1
1081.5974 5.5600 2
567.3219 8.0400 1
1700.9238 14.0500 3
573.3109 10.0000 1
573.3303 17.2700 1
573.6444 22.0000 1
1719.9644 9.8100 3
1168.7019 9.8200 2
605.9685 17.5600 1
606.3198 12.3100 1
624.3561 5.5600 1
641.3463 5.0000 1
641.3920 10.0000 1
642.3619 7.0200 1
644.8658 11.0000 1
652.3430 5.0200 1
653.3641 9.0000 1
1305.7626 19.0000 2
659.3909 5.0000 1
670.3133 5.2700 1
694.3771 5.0000 1
710.9056 4.0400 1
1431.7332 4.0000 2
1490.6621 4.0000 2
1490.7799 13.0000 2
752.4597 4.0200 1
754.3890 19.0000 1
754.4329 8.0000 1
754.9243 19.0000 1
763.4083 4.0200 1
769.4705 13.3100 1
1585.8164 4.0000 2
801.9330 7.2700 1
802.4074 4.0000 1
1606.7942 5.0000 2
810.9133 4.0000 1
1620.8771 24.0000 2
810.9843 4.0000 1
867.4233 4.0000 1
897.5473 11.0000 1
915.5672 4.2700 1
948.5038 4.0000 1
950.4966 3.0000 1
966.5026 3.0000 1
977.5038 3.0000 1
1019.5986 4.0000 1
1080.5984 3.2800 1
1109.6584 2.0200 1
1134.6132 2.0200 1
1151.6642 4.5400 1
1152.6372 2.2700 1
1161.6471 4.2900 1
END IONS
BEGIN IONS
TITLE=Locus:1.1.1.3455.2 File:"DataSET01.wiff"
CHARGE=2+
PEPMASS=459.23370
RTINSECONDS=1292
129.1013 9.2700 1
147.0642 4.0000 1
207.0344 4.0000 1
221.0844 8.0000 1
235.0905 5.0000 1
476.7396 4.0000 2
240.1373 6.0000 1
245.0833 4.0000 1
258.1470 4.0000 1
281.0537 7.0000 1
297.1543 5.0000 1
314.1387 5.0200 1
314.8543 8.0000 1
316.8411 11.0000 1
316.8637 5.0000 1
320.8598 5.0000 1
652.6860 6.0000 2
332.1301 5.0000 1
332.1544 10.0000 1
338.8901 5.0000 1
352.8843 6.5500 1
362.8116 5.0000 1
370.8806 6.0200 1
380.8253 7.0200 1
762.6614 5.5400 2
398.8247 6.0000 1
398.8603 9.2700 1
416.8591 7.5400 1
899.4417 11.0000 2
459.2323 6.2900 1
473.2378 11.0200 1
487.2936 5.0000 1
515.3009 6.5500 1
558.3181 7.2700 1
568.3061 3.0000 1
586.3094 17.0000 1
586.3354 8.0000 1
630.3667 4.2700 1
683.3766 7.0000 1
713.4009 2.2700 1
741.3517 2.0000 1
759.3817 7.0200 1
766.4348 3.0000 1
784.4053 10.0800 1
846.4191 2.0000 1
END IONS
BEGIN IONS
TITLE=Locus:1.1.1.3456.2 File:"DataSET01.wiff"
CHARGE=2+
PEPMASS=627.28850
RTINSECONDS=1294
129.0682 6.0000 1
129.1047 7.0000 1
147.0717 6.5400 1
157.0607 6.0000 1
165.0585 6.2700 1
182.0784 5.0000 1
201.0939 5.5400 1
209.0962 9.0000 1
214.0788 21.0200 1
216.0942 8.0000 1
226.1079 5.2700 1
226.1233 8.0000 1
232.0931 19.0000 1
240.1009 8.2700 1
243.1434 10.0000 1
258.1094 6.0000 1
267.1181 6.0200 1
269.1277 5.2700 1
275.1239 5.2800 1
275.1427 7.2800 1
281.1453 11.0000 1
281.1685 5.0000 1
285.1157 11.0000 1
301.1233 9.0000 1
303.1291 14.2700 1
329.1442 7.0200 1
338.1445 8.0000 1
356.1431 5.0000 1
356.1622 14.2700 1
357.1775 2.5000 1
374.1490 8.0000 1
374.1848 6.2700 1
380.1211 9.0200 1
394.1641 6.2800 1
395.1667 6.0000 1
409.2449 5.0000 1
412.1837 6.0200 1
413.1738 11.0000 1
425.1960 6.0200 1
431.1881 5.2700 1
437.1281 7.2700 1
469.1871 11.0000 1
472.1801 6.2800 1
955.4074 6.2700 2
971.4174 10.0400 2
487.2276 8.0000 1
488.2149 8.2700 1
522.7517 14.0000 1
523.2721 13.0000 1
527.7554 5.0200 1
528.2584 11.0000 1
536.7275 8.0000 1
1072.5115 22.0000 2
539.2330 5.0000 1
543.2515 5.0000 1
1099.5265 5.0000 2
565.2355 6.5400 1
583.2584 11.5700 1
585.2998 6.5400 1
600.2885 11.0200 1
1235.5300 19.9100 2
624.2909 6.0000 1
625.3286 5.2800 1
627.2924 56.0000 1
627.7806 6.0000 1
627.8167 6.0000 1
642.3077 5.0200 1
642.3313 6.0000 1
671.2932 8.0000 1
671.3625 7.0000 1
681.2988 6.0000 1
681.3377 7.0000 1
682.3081 11.0000 1
699.3315 19.2800 1
699.3630 5.0200 1
709.3624 7.5400 1
731.2762 4.2700 1
742.3694 6.0200 1
752.3329 4.5500 1
752.3987 4.2700 1
753.3092 4.5500 1
753.3882 5.2800 1
766.4077 7.0200 1
770.3507 7.0000 1
770.4017 9.0000 1
799.3448 7.2800 1
823.4095 16.2800 1
845.3672 11.5400 1
863.3895 6.0000 1
880.3605 7.0000 1
880.3887 8.0000 1
880.4102 16.0000 1
880.4398 17.5700 1
880.4791 8.2900 1
898.4617 5.2700 1
933.4726 4.5400 1
934.3777 4.0200 1
951.3955 10.0000 1
951.4397 9.0000 1
951.4697 9.0000 1
951.5013 5.0000 1
973.3870 7.0000 1
973.4230 13.0000 1
973.4562 8.0000 1
973.4926 5.0000 1
984.4382 4.2700 1
1022.4968 6.2700 1
1061.5051 7.0000 1
1072.4396 5.0000 1
1072.4823 13.0000 1
1072.5229 7.0000 1
1079.5151 13.5700 1
END IONS
BEGIN IONS
TITLE=Locus:1.1.1.3457.2 File:"DataSET01.wiff"
CHARGE=3+
PEPMASS=419.57210
RTINSECONDS=1296
199.1779 10.0000 1
213.0814 4.0000 1
231.1002 4.0200 1
240.1348 3.0000 1
298.1052 4.2700 1
359.8869 3.0000 1
378.2225 4.0000 1
386.7244 6.2700 1
402.2424 3.0000 1
419.5698 4.0000 1
451.7466 3.0000 1
498.2564 5.2700 1
1012.5203 10.2700 2
513.3031 2.0000 1
1030.5146 15.0200 2
515.7945 4.0000 1
516.2837 3.0200 1
563.8013 3.0000 1
1143.5867 8.0200 2
612.3860 2.0200 1
626.3077 2.0000 1
641.3659 2.0000 1
658.4199 4.0200 1
699.3908 2.0000 1
715.3990 3.0000 1
755.4294 6.0200 1
772.4387 14.0400 1
774.4497 2.0000 1
901.5176 2.0000 1
1013.4633 2.0000 1
1030.5238 2.0000 1
END IONS
BEGIN IONS
TITLE=Locus:1.1.1.3457.3 File:"DataSET01.wiff"
CHARGE=2+
PEPMASS=542.24650
RTINSECONDS=1297
104.0512 8.0000 1
110.0705 17.0000 1
116.0680 11.0000 1
133.0577 6.0000 1
146.0642 9.2700 1
174.0560 12.0000 1
195.0839 5.0000 1
196.0627 5.2700 1
208.1085 4.0000 1
209.1032 5.0000 1
230.1199 8.0000 1
239.1149 8.0400 1
244.0922 10.0000 1
289.0806 6.0000 1
306.1172 6.0000 1
320.1306 6.0000 1
326.1769 4.0000 1
344.1848 5.0000 1
392.8297 21.0000 1
410.8311 7.0000 1
410.8547 14.0000 1
417.1370 4.0200 1
417.1737 4.0200 1
854.3957 4.0000 2
428.8578 8.0000 1
446.8589 11.0200 1
452.1919 7.0000 1
455.7316 4.0000 1
463.2465 6.2700 1
476.1936 6.0200 1
963.5021 5.0000 2
968.4304 12.2800 2
488.1761 9.5400 1
1066.4667 8.2700 2
542.1070 5.3700 1
542.2244 12.0000 1
542.2369 16.0000 1
1083.5104 34.0000 2
553.2310 4.0200 1
597.2378 5.0000 1
625.2314 10.0000 1
645.3345 5.0000 1
650.3348 4.5600 1
663.2803 4.0000 1
681.3436 6.0000 1
682.2894 4.5600 1
708.2678 3.2700 1
726.2817 6.0000 1
742.3391 3.2700 1
777.3599 5.2900 1
778.3606 6.2900 1
795.4062 3.0200 1
796.3441 3.0200 1
836.3204 4.0000 1
836.4020 3.0200 1
854.3896 15.0000 1
854.4296 6.0000 1
893.3911 5.2900 1
910.4673 3.0000 1
923.4343 2.2700 1
932.4047 3.0000 1
950.3486 6.0200 1
950.4048 12.0200 1
950.4739 6.0000 1
951.4262 4.2700 1
968.3831 9.0000 1
968.4325 6.0000 1
968.4806 5.2700 1
986.4121 4.2900 1
END IONS
BEGIN IONS
TITLE=Locus:1.1.1.3459.2 File:"DataSET01.wiff"
CHARGE=3+
PEPMASS=417.54520
RTINSECONDS=1300
133.0595 6.0000 1
136.0790 7.0000 1
138.0743 3.0200 1
202.1204 3.0000 1
255.1082 7.0000 1
272.1317 3.0000 1
303.8356 4.0000 1
357.8685 3.2700 1
428.7317 3.2700 1
866.4600 4.0000 2
478.2499 3.2700 1
542.2662 3.0000 1
543.2609 6.2800 1
545.2621 2.0000 1
560.2830 2.0200 1
577.2872 4.0200 1
587.3777 2.0000 1
657.3306 2.0200 1
674.3299 7.0000 1
674.3932 2.2900 1
675.3166 2.0000 1
785.3499 2.0000 1
785.4125 3.0200 1
802.4052 3.0000 1
894.4746 2.0000 1
920.4762 3.0200 1
END IONS
BEGIN IONS
TITLE=Locus:1.1.1.3460.2 File:"DataSET01.wiff"
CHARGE=2+
PEPMASS=521.76200
RTINSECONDS=1302
129.1019 6.0000 1
148.0609 7.0000 1
172.0682 5.0000 1
212.0858 3.2800 1
212.1067 8.0000 1
243.1081 12.0000 1
247.1258 7.2700 1
250.1207 3.2700 1
266.1581 6.0200 1
295.1662 5.0200 1
617.3212 5.5400 2
336.1682 4.2700 1
337.1509 5.2800 1
356.2283 4.5500 1
371.8039 9.0000 1
389.8006 6.5500 1
390.1838 4.2700 1
394.1953 5.2700 1
796.3929 9.0000 2
434.2121 5.5600 1
441.1894 6.0200 1
895.4549 13.2700 2
452.2575 4.0200 1
453.2441 5.3000 1
467.7508 11.2800 1
467.7762 10.0000 1
470.2711 8.0200 1
471.2550 5.3000 1
485.7594 10.0200 1
503.7715 3.0000 1
509.2361 6.0000 1
513.2466 7.0000 1
521.7610 6.2800 1
522.2541 12.2800 1
526.2527 3.2700 1
537.2999 3.2900 1
550.2448 5.0500 1
567.2640 3.0200 1
568.2831 8.2700 1
582.2946 4.0000 1
585.2790 7.0000 1
585.3104 18.2700 1
625.3331 3.2700 1
653.3575 3.2700 1
665.3402 4.0200 1
682.3450 8.0000 1
683.3707 3.0000 1
768.3714 3.0000 1
779.3782 9.0000 1
783.3981 3.0000 1
796.3491 17.0000 1
796.3807 14.0000 1
796.4027 21.0000 1
796.4373 8.0000 1
796.4658 4.0000 1
797.4039 4.6500 1
800.4255 4.2700 1
895.4539 12.0400 1
928.4604 2.0200 1
938.4756 2.0200 1
END IONS
BEGIN IONS
TITLE=Locus:1.1.1.3461.2 File:"DataSET01.wiff"
CHARGE=3+
PEPMASS=422.88990
RTINSECONDS=1303
129.1025 4.5400 1
199.1010 4.0000 1
223.1620 4.0000 1
230.1514 4.0400 1
251.1502 6.0000 1
267.1120 4.5400 1
281.8169 4.0000 1
284.1707 4.0000 1
318.1536 4.0000 1
364.1279 4.0000 1
382.1277 6.0000 1
422.8788 11.7400 1
423.2237 4.5600 1
423.2576 4.0400 1
434.2605 6.0400 1
946.4512 4.0000 2
507.2941 4.0000 1
772.4518 4.0400 1
END IONS
BEGIN IONS
TITLE=Locus:1.1.1.3461.3 File:"DataSET01.wiff"
CHARGE=2+
PEPMASS=454.70980
RTINSECONDS=1304
102.0544 3.0000 1
110.0686 3.0000 1
136.0785 8.0000 1
147.0748 6.0200 1
294.1152 3.2700 1
312.1241 7.0700 1
331.8319 4.0000 1
382.8233 4.0000 1
400.8380 3.0000 1
425.1895 3.0000 1
425.2221 12.0000 1
447.1989 5.0000 1
484.2403 7.0000 1
484.2621 3.0200 1
560.2643 2.2700 1
571.2468 2.2700 1
571.3029 6.3100 1
734.3351 17.0000 1
END IONS
BEGIN IONS
TITLE=Locus:1.1.1.3461.4 File:"DataSET01.wiff"
CHARGE=2+
PEPMASS=552.76050
RTINSECONDS=1305
129.1028 15.0000 1
141.0665 7.0000 1
145.0660 3.0000 1
159.0817 5.0000 1
187.0779 4.0200 1
240.1293 5.0200 1
244.0946 7.0200 1
261.1458 4.0000 1
261.1620 11.0000 1
283.1487 4.0000 1
359.1139 6.0000 1
372.1900 4.8100 1
416.1313 6.2700 1
457.7924 4.0000 1
460.2030 5.0000 1
470.2071 5.2800 1
477.2303 18.0000 1
487.2299 7.0200 1
497.1865 4.2700 1
498.7827 5.2700 1
515.2169 7.0000 1
517.2375 2.2700 1
522.2357 2.0000 1
534.7927 2.0000 1
543.7457 5.0200 1
1104.4863 19.0000 2
552.7902 10.0000 1
553.2800 4.0000 1
573.2808 5.0000 1
590.2880 8.0000 1
590.3309 11.2700 1
600.2778 2.2700 1
628.2776 2.0000 1
689.3800 3.0000 1
746.4082 8.2700 1
786.4221 2.2700 1
844.3940 3.0000 1
918.4283 4.2800 1
918.4771 7.0000 1
972.4901 2.0000 1
1033.4019 2.0200 1
END IONS
BEGIN IONS
TITLE=Locus:1.1.1.3468.2 File:"DataSET01.wiff"
CHARGE=2+
PEPMASS=542.24650
RTINSECONDS=1309
110.0723 9.0000 1
116.0715 17.0000 1
133.0625 7.0200 1
146.0651 10.0000 1
174.0595 5.0000 1
196.0510 5.2700 1
209.1061 6.0000 1
213.0886 8.0000 1
226.0837 6.0000 1
239.1114 6.0000 1
244.0855 6.2800 1
289.0838 7.0000 1
314.8630 8.2700 1
315.1429 4.0000 1
344.1956 7.0000 1
358.2030 4.0000 1
367.2094 4.0000 1
374.8097 9.0000 1
374.8406 7.0000 1
392.8114 7.0000 1
392.8433 6.0200 1
410.8341 13.0000 1
410.8599 4.0200 1
424.1931 5.0000 1
428.8500 11.0200 1
446.8528 6.2700 1
446.8791 6.0000 1
460.2434 4.2700 1
925.4741 6.2800 2
464.2268 4.2700 1
464.8908 4.5400 1
470.7711 4.0000 1
968.4279 8.3100 2
488.1794 9.2800 1
986.4303 4.0000 2
533.2476 3.2700 1
533.7392 9.0000 1
535.2532 4.0200 1
542.1077 5.2700 1
542.2442 32.0000 1
542.5569 3.4000 1
542.7329 7.0200 1
542.7717 9.0000 1
553.2388 6.0000 1
596.3220 5.0200 1
625.2351 7.0000 1
650.3134 5.2700 1
663.3238 8.2700 1
667.3324 6.0200 1
698.2913 4.2700 1
726.2855 6.0200 1
777.3602 4.0200 1
778.3466 3.0000 1
795.3558 4.0200 1
795.3983 3.0400 1
813.3713 3.2700 1
817.3837 2.2700 1
836.3895 5.0200 1
854.3808 18.0000 1
855.4026 2.2900 1
893.3948 2.2700 1
910.3876 3.2700 1
923.4117 3.0200 1
924.3937 2.2700 1
932.4018 2.0000 1
933.4020 4.5400 1
950.3442 2.0000 1
950.4186 15.2700 1
968.3929 13.0000 1
968.4519 8.0000 1
968.5170 2.0000 1
986.4232 8.2700 1
END IONS
BEGIN IONS
TITLE=Locus:1.1.1.3473.2 File:"DataSET01.wiff"
CHARGE=2+
PEPMASS=448.70860
RTINSECONDS=1313
104.0531 3.0000 1
112.0898 4.0000 1
146.0628 5.2700 1
174.0612 4.0000 1
184.0696 2.0000 1
219.0822 2.0000 1
245.1187 2.0000 1
247.0582 2.0200 1
262.1471 2.0000 1
295.1225 2.0000 1
330.1610 4.0000 1
343.0066 6.3700 1
345.0137 5.0000 1
348.1330 3.2700 1
358.8410 5.0200 1
376.8252 3.2700 1
376.8508 3.2900 1
394.8752 4.2700 1
809.3715 11.0200 2
412.7847 4.0400 1
896.4006 25.2700 2
448.7277 4.0000 1
476.2353 6.0000 1
480.2288 4.0000 1
504.2268 6.0000 1
559.2838 3.2700 1
567.2576 6.0200 1
607.2693 5.0000 1
635.2438 2.0400 1
635.2811 3.2900 1
652.2801 2.2700 1
653.2639 3.2700 1
774.3394 3.0000 1
END IONS
BEGIN IONS
TITLE=Locus:1.1.1.3478.2 File:"DataSET01.wiff"
CHARGE=2+
PEPMASS=423.22910
RTINSECONDS=1315
157.0540 4.0000 1
157.1093 4.5400 1
217.0784 4.0000 1
272.8928 4.0000 1
327.8814 6.5400 1
343.1864 4.0400 1
345.2205 5.0800 1
423.1969 10.0000 1
460.2565 6.0000 1
531.2623 4.0000 1
645.2995 4.5400 1
645.3468 19.5400 1
732.3503 30.3900 1
END IONS
BEGIN IONS
TITLE=Locus:1.1.1.3478.3 File:"DataSET01.wiff"
CHARGE=2+
PEPMASS=454.70980
RTINSECONDS=1316
110.0685 3.0000 1
136.0643 5.0200 1
147.0698 2.0000 1
175.0710 3.0000 1
225.0992 2.0000 1
294.1154 2.0000 1
312.1363 5.0000 1
314.8560 2.0000 1
359.8017 2.0000 1
367.6769 2.0000 1
372.8800 2.0200 1
377.8269 4.0000 1
382.8217 4.0200 1
400.8376 7.0000 1
425.2212 3.0000 1
427.0488 2.2700 1
908.0906 2.0000 2
455.2130 4.0000 1
484.2648 2.0200 1
571.2921 8.0000 1
588.2827 4.0200 1
734.3269 5.0200 1
734.3727 3.0200 1
END IONS
BEGIN IONS
TITLE=Locus:1.1.1.3478.4 File:"DataSET01.wiff"
CHARGE=2+
PEPMASS=552.76060
RTINSECONDS=1317
129.1005 16.0000 1
141.0667 4.0000 1
187.0716 7.0000 1
244.0902 4.0000 1
244.1310 4.0200 1
261.1537 8.0000 1
283.1329 3.2700 1
390.1999 4.0000 1
408.8094 3.0400 1
416.1591 4.2700 1
424.2087 3.2700 1
475.7579 3.5400 1
477.1940 3.2700 1
477.2336 8.0000 1
487.2157 4.0000 1
497.1973 4.0000 1
498.7721 7.0500 1
515.2073 3.0200 1
516.7784 3.0000 1
544.2558 4.0000 1
552.7643 13.0000 1
553.1950 2.0000 1
573.2945 2.0000 1
590.2698 4.0000 1
590.3232 10.1200 1
591.2909 2.0000 1
640.2894 2.0000 1
689.3832 3.0000 1
746.4133 5.0000 1
844.3274 2.2700 1
861.4184 3.0000 1
901.4245 3.0000 1
918.4052 3.2700 1
918.4662 9.0000 1
972.4520 3.2700 1
1033.4806 4.2700 1
END IONS
BEGIN IONS
TITLE=Locus:1.1.1.3479.2 File:"DataSET01.wiff"
CHARGE=3+
PEPMASS=425.22360
RTINSECONDS=1318
110.0705 7.0000 1
120.0810 9.0000 1
129.0947 3.0200 1
138.0610 2.0000 1
198.9341 2.0200 1
249.0933 2.2700 1
256.8816 2.0000 1
258.8981 4.0000 1
271.8712 2.0000 1
276.9081 6.0200 1
318.8672 7.0000 1
336.8698 6.0200 1
346.8678 3.0200 1
347.8016 5.0000 1
360.8760 3.0000 1
378.8799 5.0000 1
381.1338 2.2700 1
406.9221 7.0200 1
425.2125 7.5600 1
425.5595 3.2700 1
515.7881 3.0000 1
700.3851 2.0200 1
780.4293 2.0000 1
END IONS
BEGIN IONS
TITLE=Locus:1.1.1.3479.3 File:"DataSET01.wiff"
CHARGE=3+
PEPMASS=445.21450
RTINSECONDS=1319
110.0705 12.0000 1
119.0497 7.0000 1
129.1033 15.0200 1
130.0522 6.2900 1
136.0702 26.0200 1
136.0808 28.0200 1
147.0660 75.5400 1
147.0821 6.0000 1
190.1261 5.2800 1
191.0043 9.0000 1
195.0798 7.0000 1
207.0312 51.0000 1
223.0713 5.0400 1
235.1334 6.0000 1
235.1477 24.0000 1
239.1126 12.0000 1
240.1272 5.0200 1
241.0821 8.0000 1
248.9876 5.0200 1
259.1023 8.0000 1
263.1400 6.0000 1
267.0030 10.0000 1
278.1215 5.0000 1
281.0516 13.0000 1
306.1270 5.0000 1
308.1649 5.0400 1
324.1332 4.8100 1
324.9834 71.0000 1
324.9988 27.0000 1
334.1871 5.0000 1
341.0179 342.0000 1
341.0369 52.0000 1
342.0123 6.0200 1
352.2072 5.2700 1
355.0685 4.2800 1
387.1959 5.2800 1
429.0588 6.0000 1
429.0897 33.0000 1
429.1093 19.0000 1
857.3515 15.2800 2
445.1084 10.0000 1
445.2192 9.0000 1
445.5433 5.8100 1
453.1753 9.0000 1
479.7152 10.0000 1
512.2569 5.5400 1
1069.4255 3.0000 2
1071.4833 38.0000 2
1071.5148 35.0000 2
554.2236 8.2700 1
555.2366 1.5500 1
573.2536 10.0000 1
574.2765 3.0200 1
1170.5361 11.0200 2
585.8058 6.0000 1
692.3341 3.0400 1
702.2658 6.2900 1
720.2788 11.0000 1
720.3085 8.0000 1
720.3456 5.0000 1
766.3483 5.0200 1
857.3367 7.3200 1
857.3838 5.0500 1
906.4174 3.0000 1
958.3854 3.0000 1
958.4301 10.0000 1
END IONS
BEGIN IONS
TITLE=Locus:1.1.1.3480.2 File:"DataSET01.wiff"
CHARGE=3+
PEPMASS=411.84690
RTINSECONDS=1321
112.0846 4.5400 1
175.1234 3.0200 1
238.8752 12.0000 1
256.8865 13.2700 1
274.8924 7.0000 1
277.8974 3.2900 1
296.8467 8.0000 1
298.8357 11.0000 1
314.8555 25.0000 1
316.8502 61.0000 1
632.7500 5.0000 2
324.8471 4.2900 1
325.6739 4.2900 1
326.8473 5.0000 1
332.8631 7.0000 1
334.8612 25.0000 1
352.8506 8.0000 1
352.8696 14.2700 1
369.1829 4.0200 1
370.8727 18.0000 1
370.8885 10.0000 1
379.1856 10.0000 1
411.8521 3.2700 1
486.2118 4.0000 1
1088.5311 2.0000 2
624.3340 4.2800 1
END IONS
BEGIN IONS
TITLE=Locus:1.1.1.3480.3 File:"DataSET01.wiff"
CHARGE=2+
PEPMASS=412.71770
RTINSECONDS=1322
120.0817 4.0000 1
128.1116 5.2700 1
158.0957 5.0000 1
173.1254 23.0000 1
201.1211 4.0000 1
303.1240 4.0200 1
305.1558 4.0000 1
315.8524 7.0200 1
317.8494 7.0000 1
333.8766 3.0000 1
334.8623 4.2700 1
335.8693 9.0800 1
353.8698 9.0000 1
358.8191 3.0000 1
379.8516 4.0000 1
806.3839 4.2700 2
413.2528 11.0000 1
504.2215 3.0000 1
537.2806 11.0000 1
590.2778 2.0000 1
606.2835 3.0000 1
607.2934 5.0000 1
622.3638 2.0000 1
624.2825 21.2700 1
624.3074 22.0000 1
624.3182 19.0000 1
624.3288 7.0000 1
624.3394 8.0000 1
624.3511 5.0000 1
625.3301 4.5900 1
723.4004 4.2700 1
724.3940 1.1900 1
END IONS
BEGIN IONS
TITLE=Locus:1.1.1.3481.2 File:"DataSET01.wiff"
CHARGE=2+
PEPMASS=483.22000
RTINSECONDS=1324
110.0701 16.0000 1
117.0660 9.0000 1
136.0757 14.0200 1
145.0615 6.0200 1
147.0793 10.0200 1
197.1095 7.2800 1
214.0733 8.2700 1
223.1067 16.0000 1
223.1617 8.0000 1
225.1012 13.0000 1
251.0981 6.0000 1
251.1551 8.0000 1
260.1505 5.0000 1
260.1729 7.0000 1
264.1107 10.2700 1
276.1119 11.0400 1
282.1134 5.0200 1
285.1298 5.2700 1
294.1134 10.2800 1
301.1360 5.2900 1
312.1192 7.2800 1
312.1337 10.0000 1
334.8613 5.0200 1
343.7935 6.3700 1
349.1554 7.0200 1
355.1574 5.0400 1
377.1433 5.0200 1
774.5312 5.2700 2
397.2276 14.0200 1
402.1709 8.0000 1
803.3870 17.0000 2
406.7990 5.0200 1
407.1944 7.8100 1
411.1948 7.0000 1
425.2106 14.0000 1
447.2032 7.0000 1
465.2075 11.0000 1
474.2092 5.2700 1
474.7215 7.0000 1
475.1999 6.2900 1
483.2244 20.2800 1
484.2549 6.0000 1
516.2161 8.2700 1
534.2188 5.0400 1
544.1925 4.0000 1
553.2664 5.2900 1
554.2494 8.0000 1
563.2318 4.0000 1
571.2607 7.0000 1
571.2833 21.0000 1
571.3062 15.2700 1
588.2676 8.0000 1
647.3056 4.5400 1
1297.5909 4.0000 2
657.2937 6.2700 1
675.2747 5.0000 1
716.3362 6.0200 1
734.3015 4.0000 1
734.3292 9.0000 1
734.3782 6.0000 1
735.3581 3.0000 1
755.3458 3.2900 1
798.3912 3.0200 1
801.4205 2.5400 1
803.3370 3.0000 1
819.3622 3.0000 1
821.3357 5.0200 1
821.3620 12.0200 1
821.4053 8.0000 1
822.3763 3.5700 1
841.3937 3.0000 1
909.3952 2.0000 1
1012.5588 2.0000 1
END IONS
BEGIN IONS
TITLE=Locus:1.1.1.3482.2 File:"DataSET01.wiff"
CHARGE=2+
PEPMASS=492.72570
RTINSECONDS=1326
104.0548 10.0000 1
129.1000 7.0000 1
136.0769 10.0000 1
175.1098 6.2700 1
202.1246 6.0000 1
226.1130 4.0200 1
240.1344 6.0000 1
317.1374 4.3700 1
348.1143 4.5500 1
361.7866 4.0400 1
369.1674 4.2700 1
372.1981 4.0200 1
378.8229 4.0000 1
382.6732 5.0000 1
391.6851 11.0000 1
396.8496 9.0000 1
405.6678 4.0200 1
411.2031 4.2700 1
414.8578 8.0000 1
836.3738 4.0200 2
420.8367 6.0000 1
438.7932 7.0000 1
438.8287 5.0000 1
881.4238 13.0000 2
455.2050 9.5400 1
456.8098 13.0000 1
474.8212 5.0000 1
476.2290 4.2700 1
984.4465 23.0000 2
525.2029 4.0000 1
560.2576 4.2700 1
629.2906 3.0200 1
630.2614 4.0000 1
643.2578 3.2700 1
647.2888 8.2700 1
651.2828 7.0000 1
651.3249 3.2700 1
661.3041 3.0200 1
679.2952 7.0000 1
682.2740 3.2700 1
683.3367 4.0200 1
703.2832 3.0000 1
765.2951 3.0000 1
778.3496 4.0000 1
782.3509 10.2700 1
792.3438 13.0000 1
793.3240 5.2700 1
810.2853 6.0000 1
810.3178 16.0000 1
810.3454 33.2700 1
810.3737 14.0000 1
810.4272 4.2700 1
853.3704 6.0000 1
853.4207 7.2700 1
909.4195 3.2800 1
END IONS
BEGIN IONS
TITLE=Locus:1.1.1.3490.2 File:"DataSET01.wiff"
CHARGE=3+
PEPMASS=445.21450
RTINSECONDS=1331
102.0574 10.0000 1
110.0715 45.0000 1
119.0493 21.0000 1
122.0708 9.0000 1
129.1021 21.0000 1
130.0493 8.0000 1
136.0745 120.0000 1
147.0663 81.0000 1
148.0604 6.9700 1
167.0885 6.0000 1
167.1061 7.2700 1
185.1630 13.2800 1
190.1258 7.6500 1
191.0069 8.0000 1
195.0822 14.0200 1
195.0908 12.0200 1
195.1134 8.0000 1
207.0326 56.0000 1
211.1282 11.0000 1
213.1605 8.0200 1
221.0942 11.2700 1
222.0858 6.0000 1
222.1245 6.0000 1
223.0620 11.0000 1
223.1098 6.0000 1
235.1436 83.2800 1
239.0999 7.0000 1
239.1161 21.0000 1
240.1335 23.0200 1
241.0766 13.0200 1
242.0841 6.0000 1
250.9607 8.2700 1
258.1399 6.0000 1
259.0904 23.0000 1
263.1400 21.2800 1
266.9962 18.6400 1
277.1053 8.0400 1
278.1314 9.0000 1
281.0507 11.0400 1
288.1008 6.0000 1
296.1368 12.0000 1
306.1204 19.0000 1
316.1115 8.0000 1
316.1758 11.0000 1
318.8680 11.0000 1
324.1174 7.0000 1
647.2767 10.0000 2
324.9867 98.0000 1
334.1873 9.0000 1
336.8701 9.2700 1
338.8604 6.0000 1
341.0176 308.0000 1
683.0194 7.0000 2
346.6609 6.0000 1
349.8262 6.2700 1
352.2018 14.2700 1
355.0663 7.3700 1
355.6639 8.2700 1
362.8795 6.5700 1
369.1773 12.0000 1
387.1874 10.0000 1
405.2025 9.0000 1
406.1939 9.2700 1
839.3566 9.0000 2
423.2878 6.2900 1
425.1753 11.0000 1
426.1867 9.0000 1
429.0784 23.0000 1
429.0934 30.0000 1
857.3231 14.2800 2
429.1864 22.5600 1
857.4012 9.2700 2
445.1202 6.0200 1
445.2005 11.0000 1
1333.6406 42.0000 3
453.1817 19.0200 1
906.3990 7.0400 2
470.2171 6.0000 1
940.3968 9.0400 2
958.3854 15.0200 2
958.4204 17.0200 2
481.1789 6.0200 1
498.2075 6.2700 1
516.2363 10.3000 1
1053.4844 15.5400 2
534.2294 10.0000 1
536.2040 6.0000 1
1071.4945 111.0000 2
536.7274 7.0000 1
536.7687 10.0000 1
538.2523 10.0200 1
554.2216 11.0000 1
555.2368 13.0000 1
555.2726 7.0000 1
573.2506 22.0200 1
581.2430 12.0200 1
581.2960 8.0200 1
1170.5360 17.0000 2
1170.5769 31.2700 2
637.3244 9.0000 1
663.2908 13.2700 1
666.2908 5.2900 1
667.3004 12.2700 1
682.3105 14.0000 1
692.2856 11.0000 1
702.2812 12.0000 1
710.2954 8.0000 1
720.2582 5.0000 1
720.2926 8.0000 1
720.3130 20.0000 1
720.3555 6.0000 1
721.2915 8.0000 1
728.3002 4.0200 1
740.3160 4.0000 1
783.3785 6.0000 1
793.3451 16.2800 1
795.3840 10.2900 1
811.3403 7.0000 1
857.3071 5.0000 1
857.3527 11.0000 1
857.3824 6.0000 1
857.4279 5.0000 1
858.3826 12.0000 1
894.4601 7.0200 1
895.4701 2.6900 1
906.4302 5.2900 1
924.4446 5.0000 1
940.4114 7.0000 1
958.3524 6.2700 1
958.4173 17.5500 1
958.4611 5.0000 1
1005.4897 3.0000 1
END IONS
BEGIN IONS
TITLE=Locus:1.1.1.3491.2 File:"DataSET01.wiff"
CHARGE=2+
PEPMASS=412.71770
RTINSECONDS=1333
110.0707 3.2700 1
120.0844 4.0000 1
128.1052 6.0000 1
129.1068 3.0000 1
173.1287 22.0000 1
175.1183 4.0000 1
201.1210 8.0000 1
305.1600 3.0000 1
315.8418 8.0000 1
316.8675 2.2700 1
317.8472 9.0000 1
335.8488 7.0200 1
336.8735 2.2700 1
353.8715 3.2800 1
379.8540 3.2800 1
413.2569 8.0000 1
520.2612 2.0000 1
588.2935 2.0000 1
594.3044 2.0200 1
624.2718 7.0000 1
624.3096 30.0000 1
624.3331 11.0000 1
723.3748 2.0000 1
END IONS
BEGIN IONS
TITLE=Locus:1.1.1.3491.3 File:"DataSET01.wiff"
CHARGE=2+
PEPMASS=441.22280
RTINSECONDS=1334
120.0611 8.0000 1
120.0720 6.0000 1
120.0841 8.0000 1
129.1080 4.0200 1
186.1228 4.8100 1
345.7970 3.0000 1
348.1608 3.0200 1
362.8576 3.5400 1
363.8109 3.2700 1
374.2067 4.0000 1
387.7933 3.2700 1
389.1738 3.2700 1
432.2198 5.2700 1
441.2314 10.0000 1
441.3271 7.2800 1
441.7822 3.0000 1
508.2442 7.2700 1
597.2946 3.0200 1
615.3043 5.5600 1
745.3845 3.2900 1
762.3661 11.5400 1
762.4259 2.2700 1
END IONS
BEGIN IONS
TITLE=Locus:1.1.1.3492.2 File:"DataSET01.wiff"
CHARGE=2+
PEPMASS=483.21990
RTINSECONDS=1336
110.0741 15.0000 1
117.0674 7.0000 1
136.0679 7.2900 1
136.0820 5.0000 1
196.0746 4.2800 1
214.0850 4.2700 1
223.1071 8.0000 1
225.0985 5.0000 1
246.1049 4.0200 1
276.1093 8.0000 1
294.1176 6.0000 1
306.8852 5.2800 1
312.1333 13.6500 1
320.8458 4.0000 1
338.1815 4.0000 1
343.8202 4.5500 1
733.2981 4.0400 2
368.8228 4.2900 1
387.7709 6.0000 1
392.9257 5.0200 1
397.2224 5.0200 1
402.1818 12.0000 1
425.2119 15.0000 1
465.2197 7.3800 1
483.2145 12.0200 1
483.2739 4.2700 1
484.2508 10.5400 1
534.2302 4.0200 1
544.2046 3.0000 1
571.2535 4.0000 1
571.2889 17.0200 1
571.3234 5.0000 1
588.2843 3.0000 1
716.3495 5.0000 1
734.3044 4.0000 1
734.3777 8.2700 1
735.3224 4.2700 1
803.3691 3.2900 1
821.3481 5.2800 1
821.3896 14.2700 1
END IONS
BEGIN IONS
TITLE=Locus:1.1.1.3493.2 File:"DataSET01.wiff"
CHARGE=2+
PEPMASS=492.72570
RTINSECONDS=1338
101.0736 9.0000 1
104.0525 28.0000 1
119.0507 6.0000 1
129.1010 21.0000 1
136.0766 38.0000 1
161.0744 5.2800 1
169.0561 6.0000 1
175.1050 19.0400 1
175.1211 6.0000 1
186.0839 9.0000 1
189.0675 8.0000 1
193.0872 5.2700 1
202.1226 14.2700 1
206.0963 9.0000 1
222.0952 7.0000 1
223.1135 12.0000 1
225.0688 5.2700 1
226.1128 9.0000 1
226.1317 6.0000 1
239.1536 10.0200 1
240.1394 10.0000 1
244.1178 10.0000 1
244.1351 8.0000 1
247.1411 11.0000 1
251.1032 8.0000 1
257.1545 6.5500 1
559.2596 6.0000 2
297.1564 8.0200 1
627.2798 6.2900 2
317.1320 11.0000 1
320.1227 6.5500 1
336.1758 6.0000 1
337.1504 7.2800 1
675.3477 8.0000 2
348.1194 13.0000 1
350.1754 6.0400 1
715.3152 9.3100 2
734.3466 5.6400 2
747.3201 7.0200 2
764.3399 17.0200 2
782.3494 42.0000 2
792.3272 11.2900 2
396.8452 7.0000 1
810.3525 17.3800 2
407.1691 7.2700 1
818.3799 7.0000 2
411.1903 8.0000 1
414.8439 12.2800 1
829.4028 7.2700 2
836.3998 14.2700 2
427.2024 7.0000 1
429.1964 13.2700 1
432.2191 12.0000 1
432.6897 6.2700 1
438.8171 9.2700 1
881.4161 29.0400 2
441.2317 8.0000 1
445.2179 16.0000 1
449.1983 7.0000 1
909.3982 22.5400 2
455.2228 9.0000 1
456.8034 10.2700 1
466.2404 14.2700 1
473.1809 6.5500 1
476.2086 14.0000 1
484.2338 6.0000 1
984.4464 43.8100 2
493.2450 6.0000 1
494.1934 7.0000 1
494.2327 10.0000 1
498.2280 6.0000 1
516.2321 12.5400 1
525.2169 9.2700 1
542.2166 8.0000 1
542.2367 6.0000 1
542.2765 6.2700 1
543.2159 8.2700 1
547.2555 16.0000 1
560.2350 12.0000 1
560.2545 9.0000 1
565.2867 6.2800 1
577.2578 7.0000 1
593.2983 9.0000 1
601.2697 7.0400 1
605.2362 8.0000 1
614.2968 6.0000 1
617.2724 7.5600 1
622.2969 6.0000 1
629.2430 8.0200 1
629.2728 11.3000 1
633.2925 10.0200 1
634.2838 14.0000 1
644.2513 6.0200 1
647.2753 26.2700 1
647.3182 9.0000 1
651.2929 10.2700 1
651.3199 8.0000 1
651.3383 6.0000 1
661.2918 8.0000 1
668.3177 10.0000 1
678.3088 6.0000 1
679.2966 21.2900 1
682.2648 6.2700 1
699.2921 7.5400 1
701.3300 8.0000 1
716.3513 5.0000 1
746.3406 6.2800 1
750.3913 6.5500 1
764.3306 6.5400 1
765.3197 8.0000 1
774.3356 5.0400 1
775.2817 8.2700 1
775.3315 8.0000 1
778.3419 9.0000 1
778.3867 14.2700 1
782.3007 10.2800 1
782.3425 12.2800 1
782.3766 8.0000 1
792.2943 7.0000 1
792.3193 9.0000 1
792.3490 18.0000 1
792.3896 13.0200 1
793.2889 8.0000 1
793.3768 3.2400 1
796.3890 6.0200 1
810.2908 19.0200 1
810.3168 43.0000 1
810.3505 92.0000 1
810.3798 51.0000 1
853.4038 27.2700 1
853.4492 5.0000 1
909.4068 6.5400 1
END IONS
BEGIN IONS
TITLE=Locus:1.1.1.3499.2 File:"DataSET01.wiff"
CHARGE=2+
PEPMASS=471.71140
RTINSECONDS=1342
124.0852 14.0000 1
128.1067 4.0000 1
173.1295 25.0000 1
187.1108 4.2700 1
201.1209 4.0000 1
232.0771 4.2700 1
249.0946 6.0000 1
266.1270 4.0200 1
267.1111 4.0000 1
285.1238 4.0200 1
316.8699 5.2900 1
347.0993 4.2700 1
358.8456 6.0200 1
364.1217 5.0000 1
376.8604 12.0200 1
381.1553 5.0200 1
394.8453 17.0200 1
412.8314 4.0000 1
414.1658 7.2800 1
435.7943 4.0000 1
452.2215 7.0000 1
472.2189 4.0000 1
480.2152 5.0000 1
511.1855 3.0000 1
528.1874 6.2900 1
528.2231 4.2700 1
539.1739 2.0000 1
1155.4714 2.0000 2
592.2506 3.2700 1
595.2339 12.5500 1
613.2496 3.0000 1
627.2597 6.2700 1
627.3123 5.0000 1
628.2954 2.2700 1
725.2516 3.2800 1
725.2898 5.2800 1
742.2525 4.0000 1
742.2645 10.0000 1
742.2925 29.0400 1
742.3255 13.0000 1
END IONS
BEGIN IONS
TITLE=Locus:1.1.1.3500.2 File:"DataSET01.wiff"
CHARGE=3+
PEPMASS=445.21440
RTINSECONDS=1344
110.0717 6.0000 1
119.0524 4.0200 1
136.0689 12.0000 1
136.0810 11.0000 1
147.0665 64.0000 1
190.9992 4.0000 1
207.0289 35.0000 1
221.0919 6.0000 1
223.0675 9.0000 1
235.1475 9.0000 1
248.9883 7.0000 1
265.0136 7.0000 1
267.0026 10.0200 1
281.0588 7.0000 1
318.8663 6.3200 1
320.8652 6.0400 1
324.9790 71.0000 1
324.9991 26.0000 1
325.0123 7.0000 1
336.8685 5.0000 1
341.0157 337.0000 1
341.0542 8.2700 1
342.0074 4.0000 1
355.0824 8.0000 1
390.9101 5.0400 1
391.7896 4.0000 1
408.9184 4.5400 1
429.0779 21.0000 1
429.0953 33.0000 1
445.1079 9.0000 1
445.1433 5.0400 1
445.2094 4.5600 1
1053.4666 2.0000 2
532.2478 2.0000 1
1071.4791 8.0000 2
537.2298 2.2700 1
555.2422 2.0000 1
573.2439 2.0000 1
720.2919 3.0000 1
857.3644 4.0000 1
894.4509 2.0000 1
END IONS
BEGIN IONS
TITLE=Locus:1.1.1.3500.3 File:"DataSET01.wiff"
CHARGE=2+
PEPMASS=527.26950
RTINSECONDS=1345
143.0835 4.0000 1
156.0724 10.0000 1
156.0848 4.0000 1
157.0977 4.0200 1
197.1324 8.2700 1
224.1081 4.0000 1
242.1096 4.0000 1
242.1469 4.2900 1
312.1633 5.0200 1
313.1445 5.0000 1
794.3911 5.0400 2
812.3785 32.0000 2
406.7187 8.0000 1
413.2147 7.0000 1
445.2078 4.0000 1
456.2224 6.0000 1
496.2453 6.3000 1
500.2234 7.0000 1
500.2572 6.0000 1
522.2142 4.2700 1
524.2402 5.2800 1
527.0607 6.0000 1
527.2588 9.0000 1
527.2868 6.0000 1
527.7722 5.0200 1
540.2476 3.0000 1
558.2458 4.2700 1
571.2908 5.2700 1
628.3098 10.0000 1
629.3304 6.2700 1
639.2977 4.0000 1
657.2863 4.5600 1
657.3480 3.0200 1
658.3184 3.5400 1
697.3467 4.5600 1
715.2991 8.0000 1
715.3523 10.0000 1
756.3940 2.0000 1
776.3608 3.0400 1
794.3857 3.0000 1
812.3557 12.0000 1
812.3930 45.0200 1
812.4182 12.0000 1
812.4393 8.0000 1
812.4594 4.0000 1
911.4576 2.0000 1
END IONS
BEGIN IONS
TITLE=Locus:1.1.1.3501.2 File:"DataSET01.wiff"
CHARGE=2+
PEPMASS=441.22280
RTINSECONDS=1347
120.0666 6.2800 1
120.0837 10.0000 1
129.1022 4.0000 1
185.0883 3.2700 1
224.1032 4.0000 1
292.1211 4.2700 1
318.8816 4.0000 1
327.8103 4.0200 1
339.8819 5.0000 1
361.1954 6.0000 1
381.8317 5.3900 1
863.4271 6.2700 2
441.2046 6.0200 1
441.2434 5.2700 1
441.3350 5.0200 1
504.2644 2.2700 1
508.2358 6.2700 1
525.2360 2.0000 1
1057.4873 2.0000 2
541.2347 2.0000 1
554.2376 2.0000 1
578.2499 2.0000 1
615.3242 5.2800 1
616.3091 3.0000 1
726.3367 3.2800 1
744.3710 3.0200 1
745.3564 2.2700 1
762.3277 3.0000 1
762.3802 6.0000 1
END IONS
BEGIN IONS
TITLE=Locus:1.1.1.3504.2 File:"DataSET01.wiff"
CHARGE=2+
PEPMASS=492.72550
RTINSECONDS=1350
104.0493 4.0000 1
129.1052 5.0000 1
136.0754 5.0200 1
175.1075 6.0000 1
189.0680 4.2700 1
244.1272 4.0000 1
389.8083 4.8100 1
391.6800 6.2700 1
392.8297 5.0200 1
396.8409 11.2800 1
397.7802 8.2700 1
405.6689 4.0000 1
414.8372 7.2700 1
414.8586 5.0000 1
438.7941 9.2700 1
441.2209 6.0000 1
455.2169 5.0000 1
456.7998 8.0000 1
456.8292 6.0000 1
466.2166 4.0000 1
492.7249 4.0000 1
493.2398 4.2900 1
516.2241 3.2800 1
542.2503 3.2700 1
546.2574 5.0400 1
547.2544 2.2000 1
560.2473 4.0000 1
1147.4572 3.0000 2
593.3145 3.2700 1
598.2794 3.2700 1
634.2949 4.0200 1
643.2852 3.0200 1
647.2811 8.0000 1
651.2985 7.0000 1
678.2883 5.0000 1
750.3688 3.2900 1
764.3616 2.0200 1
778.3683 4.0200 1
782.3428 7.0000 1
792.3356 7.0200 1
793.2986 9.5600 1
796.3947 2.0200 1
810.3314 18.0000 1
810.3748 12.0000 1
811.3518 8.2700 1
853.3593 6.2700 1
END IONS
BEGIN IONS
TITLE=Locus:1.1.1.3518.2 File:"DataSET01.wiff"
CHARGE=2+
PEPMASS=527.26820
RTINSECONDS=1357
143.0879 4.0200 1
311.1482 10.0000 2
185.0890 4.0000 1
197.1304 3.0000 1
242.1209 3.0000 1
242.1562 7.3000 1
255.1427 3.0000 1
312.1591 6.0000 1
313.1371 3.0000 1
395.8725 3.2700 1
812.3863 28.0000 2
814.5695 3.6400 2
413.2111 5.0000 1
427.2249 3.0000 1
911.4965 4.2700 2
922.5265 4.0000 2
500.2419 3.0000 1
522.2345 5.0000 1
524.2742 2.2700 1
527.0708 3.0000 1
527.2137 6.0000 1
527.2508 6.0000 1
1053.5542 13.0000 2
542.2765 2.2700 1
558.2343 3.2700 1
611.2836 3.0200 1
628.3084 8.0000 1
657.3171 8.0000 1
715.3134 7.0000 1
715.3407 6.0000 1
715.3709 5.0000 1
725.3375 4.2700 1
794.3588 3.0000 1
812.3386 5.0000 1
812.3942 15.0000 1
812.4194 13.5400 1
813.3752 5.0200 1
END IONS
BEGIN IONS
TITLE=Locus:1.1.1.3521.2 File:"DataSET01.wiff"
CHARGE=2+
PEPMASS=438.25410
RTINSECONDS=1360
104.0526 8.0000 1
129.1031 10.0000 1
146.0606 7.0000 1
174.0584 9.0000 1
257.2043 4.0000 1
289.0841 10.0000 1
296.8484 7.5500 1
298.8655 7.0200 1
314.8467 9.0000 1
314.8662 9.0000 1
316.8935 6.0000 1
318.8464 5.0000 1
318.8659 9.0000 1
318.8773 5.0000 1
332.8678 8.0000 1
336.8553 5.0000 1
336.8792 6.0000 1
336.8963 6.0000 1
342.8461 16.2700 1
684.7336 7.0000 2
686.6965 3.2300 2
359.8828 5.0000 1
360.8530 10.0000 1
360.8741 13.0000 1
378.8295 8.0000 1
397.8369 5.2700 1
403.3146 5.0200 1
429.2456 5.2700 1
438.2405 10.0000 1
875.5211 19.0000 2
516.3593 4.0200 1
557.3268 2.2700 1
566.3516 2.0000 1
685.4074 2.0200 1
702.4336 11.0200 1
703.4174 2.0000 1
729.3773 3.0000 1
747.4015 3.0000 1
748.4289 2.0200 1
END IONS
BEGIN IONS
TITLE=Locus:1.1.1.3535.2 File:"DataSET01.wiff"
CHARGE=2+
PEPMASS=577.76430
RTINSECONDS=1367
110.0710 10.0000 1
146.0655 6.0000 1
174.0552 5.5600 1
187.1081 23.0000 1
209.1053 6.0200 1
230.1599 3.2900 1
244.0915 6.0000 1
267.0951 5.0000 1
292.1364 5.2800 1
301.1516 6.0000 1
306.1189 5.0000 1
327.1749 5.0200 1
417.1462 5.0200 1
420.2325 4.0000 1
421.1850 4.0000 1
429.2434 5.0000 1
875.4008 5.0000 2
438.2749 4.0200 1
889.4424 6.0400 2
446.2179 5.0200 1
481.2641 4.0000 1
488.1845 7.2800 1
500.7381 4.0000 1
500.7973 4.0000 1
523.7695 4.2900 1
530.2837 4.3700 1
535.2508 6.0000 1
552.2762 7.2700 1
1136.5092 12.0000 2
1154.5090 48.0000 2
577.7778 21.0000 1
597.2344 3.2700 1
625.2427 8.0200 1
667.3555 6.2900 1
681.3389 4.0000 1
725.3177 3.0000 1
726.2689 8.0000 1
726.3176 7.0000 1
743.3345 5.0000 1
760.3540 2.0000 1
776.3529 2.0200 1
777.3632 3.0000 1
778.3477 5.0000 1
795.4023 2.2700 1
809.3356 2.0000 1
836.2933 2.0000 1
836.3555 6.5400 1
854.3373 2.0200 1
854.3940 11.0400 1
924.4824 3.0500 1
932.4127 4.2700 1
933.4053 1.3400 1
940.4469 4.2700 1
950.4120 9.0200 1
951.4469 5.2700 1
952.4207 4.0000 1
968.3584 3.0000 1
968.4122 7.0000 1
968.4569 13.0200 1
END IONS
BEGIN IONS
TITLE=Locus:1.1.1.3536.2 File:"DataSET01.wiff"
CHARGE=3+
PEPMASS=408.89270
RTINSECONDS=1369
129.1009 6.2700 1
130.0907 7.2800 1
185.1672 4.0000 1
236.0708 6.0200 1
251.1490 3.5400 1
253.0958 6.0000 1
318.8714 8.0000 1
330.9513 3.0000 1
348.1598 4.0000 1
348.8766 7.0000 1
359.1278 2.3900 1
366.1750 6.0000 1
390.9182 6.0400 1
400.2075 3.0000 1
409.2357 3.0000 1
996.5399 5.0000 2
1111.5393 4.2700 2
556.7680 1.1700 1
600.3236 3.0400 1
604.3220 3.0000 1
620.2247 2.0000 1
722.3496 2.0000 1
746.4340 2.0000 1
END IONS
BEGIN IONS
TITLE=Locus:1.1.1.3536.3 File:"DataSET01.wiff"
CHARGE=2+
PEPMASS=459.23830
RTINSECONDS=1370
129.1000 5.2700 1
185.0578 6.0000 1
195.0400 4.0000 1
212.0679 4.0200 1
228.1772 4.2800 1
230.0751 6.2700 1
275.1806 9.0000 1
281.0746 4.0200 1
287.1074 6.0000 1
293.0885 6.0000 1
298.1379 4.2700 1
311.0946 8.0000 1
314.8571 5.0000 1
316.8492 11.0400 1
320.8632 6.0000 1
329.1013 3.2900 1
334.8667 5.0000 1
374.2410 9.0000 1
380.8319 4.0000 1
398.8259 6.0200 1
441.2419 4.2900 1
899.4561 5.2700 2
459.2473 5.2700 1
469.3118 4.0200 1
513.2310 3.0000 1
527.1876 3.0400 1
544.3230 7.2700 1
544.3634 6.0000 1
608.2428 2.2700 1
631.3760 8.2700 1
654.3121 6.0200 1
671.3121 5.0000 1
688.3682 5.0000 1
688.4123 9.2700 1
812.4322 2.2700 1
END IONS
BEGIN IONS
TITLE=Locus:1.1.1.3538.2 File:"DataSET01.wiff"
CHARGE=2+
PEPMASS=438.25630
RTINSECONDS=1372
104.0516 4.0000 1
129.1038 10.0000 1
146.0608 4.0000 1
174.0566 4.2700 1
242.1809 5.0000 1
275.2227 5.2900 1
289.0853 7.2700 1
296.8481 8.0200 1
298.8778 5.2800 1
314.8392 11.0000 1
314.8660 8.0000 1
318.8594 9.0000 1
318.8808 7.0000 1
324.8546 4.0200 1
332.8534 5.0000 1
336.8628 10.2700 1
336.8898 6.0000 1
342.8470 21.0200 1
354.8771 6.2700 1
359.8917 4.0200 1
360.8243 4.2800 1
360.8556 13.2900 1
360.8791 5.0000 1
361.8162 4.0200 1
378.8369 10.2900 1
396.8500 10.2700 1
397.8361 4.0200 1
857.4669 5.0000 2
438.1777 4.0400 1
875.5109 20.0000 2
438.7625 5.6500 1
516.4109 3.5400 1
553.7236 2.2700 1
556.3489 3.0200 1
577.3548 2.0000 1
587.4429 3.5400 1
702.4436 13.0000 1
747.3843 4.0000 1
END IONS
BEGIN IONS
TITLE=Locus:1.1.1.3541.2 File:"DataSET01.wiff"
CHARGE=2+
PEPMASS=550.23990
RTINSECONDS=1375
104.0566 5.2800 1
129.1052 9.0000 1
134.0464 10.2800 1
136.0779 7.2700 1
157.0969 3.3700 1
173.0568 4.0400 1
191.0622 9.0000 1
223.1147 4.0000 1
240.1329 4.2900 1
317.1235 5.0200 1
335.1780 3.0000 1
355.1665 3.0200 1
361.7743 3.0000 1
765.3154 3.0000 2
391.6936 4.2700 1
420.2008 4.0200 1
909.4709 5.0200 2
465.2223 3.2700 1
945.4256 3.0000 2
473.7689 3.0200 1
541.2337 9.2700 1
550.2349 13.0000 1
550.2740 8.0000 1
550.7092 3.2900 1
550.7545 8.0000 1
576.2756 3.0000 1
593.3090 6.5400 1
611.2697 3.0200 1
647.2502 4.2800 1
647.2861 5.2800 1
647.3209 3.3000 1
651.3053 4.0000 1
662.2874 3.0200 1
703.3524 3.0000 1
743.3316 3.2700 1
778.3768 3.0200 1
782.3458 3.0000 1
792.2891 3.0000 1
793.3320 3.2700 1
810.3098 6.0200 1
810.3613 12.0000 1
810.4272 3.2700 1
811.2921 3.0200 1
867.3983 3.0000 1
881.4388 3.2700 1
891.4103 4.0000 1
892.3971 3.0000 1
894.3997 3.0000 1
909.3964 8.0000 1
909.4333 6.0000 1
910.3502 2.0000 1
910.4531 6.2900 1
911.3811 2.2700 1
931.4114 2.0200 1
966.4522 2.2700 1
968.4166 8.0000 1
968.4773 2.0200 1
969.4634 3.5400 1
END IONS
BEGIN IONS
TITLE=Locus:1.1.1.3542.2 File:"DataSET01.wiff"
CHARGE=2+
PEPMASS=543.77440
RTINSECONDS=1378
101.0738 5.0000 1
129.1021 19.0000 1
132.1035 4.0200 1
173.0897 8.0000 1
197.1298 6.0000 1
201.0890 8.0000 1
217.0837 4.2700 1
230.1122 4.2700 1
240.1369 8.0000 1
242.1510 8.0000 1
243.1352 6.2700 1
260.1610 4.0000 1
283.1324 11.2700 1
309.1389 4.2700 1
327.1305 4.2800 1
329.1827 8.0000 1
335.1426 5.2800 1
344.1790 5.0200 1
367.1206 4.2700 1
374.8268 5.5400 1
375.8212 8.2700 1
393.8157 10.0000 1
786.6779 6.3700 2
398.1474 5.0000 1
398.1684 11.0200 1
809.3820 8.5700 2
410.8531 5.0200 1
411.8302 8.0000 1
411.8519 5.0000 1
414.2018 4.0200 1
847.4008 4.0200 2
441.2072 4.0200 1
447.8791 4.2700 1
469.7475 4.2700 1
481.2104 9.0000 1
498.2336 4.2700 1
499.2314 7.0000 1
509.1987 4.0000 1
516.2682 6.2700 1
1040.5259 5.0000 2
526.2626 6.0200 1
534.7713 4.0400 1
535.2509 4.0000 1
543.7634 16.0000 1
543.7974 11.0000 1
544.2775 13.0000 1
592.2398 4.0000 1
609.2620 11.2700 1
611.3215 7.5400 1
627.3012 10.0000 1
645.3055 4.0200 1
655.3027 4.0000 1
656.2843 5.2700 1
720.3279 3.2700 1
723.3245 4.2700 1
726.3383 8.2700 1
738.3452 5.5400 1
740.3545 4.0000 1
741.3428 6.0000 1
755.3672 12.0000 1
758.3696 20.0000 1
759.3522 6.2700 1
809.3579 10.2700 1
827.3893 10.0000 1
828.3590 4.0000 1
869.4360 4.0000 1
886.4308 6.0000 1
886.4980 6.2700 1
937.4714 2.0000 1
939.4785 3.2700 1
955.4681 12.2800 1
956.4327 3.0000 1
973.4842 3.0000 1
1015.4869 2.0000 1
END IONS
BEGIN IONS
TITLE=Locus:1.1.1.3543.2 File:"DataSET01.wiff"
CHARGE=2+
PEPMASS=577.76430
RTINSECONDS=1380
110.0722 6.2700 1
133.0568 5.0000 1
146.0648 9.0000 1
174.0578 7.0000 1
187.1059 16.0000 1
187.1179 7.0000 1
209.0548 4.2700 1
239.1191 6.0000 1
244.0897 12.0000 1
289.0850 5.2800 1
292.1333 4.0000 1
301.1544 6.0000 1
306.1230 7.0400 1
662.3086 4.2700 2
334.1765 4.0000 1
337.1682 4.0000 1
349.1973 4.2700 1
367.2011 5.2700 1
417.1426 8.0200 1
425.2128 4.2700 1
429.2453 4.0400 1
452.1931 8.2800 1
925.4986 4.0200 2
464.2213 4.2800 1
476.1930 6.0000 1
481.2584 7.0000 1
482.7263 5.0200 1
488.1864 6.2700 1
524.7175 4.0000 1
530.2939 7.0000 1
1066.5099 4.0000 2
1105.4420 5.0000 2
1136.4965 9.5400 2
577.7574 55.0000 1
577.7805 33.0000 1
578.2264 8.0000 1
578.2677 11.0000 1
578.3035 6.2700 1
597.2397 6.0000 1
625.2379 12.0000 1
645.2993 7.0200 1
649.3447 4.5400 1
662.3210 5.0200 1
667.3347 4.0200 1
725.3231 3.2700 1
726.2589 4.0200 1
726.3121 4.0200 1
738.3792 5.2700 1
743.3392 4.0000 1
777.4175 3.2900 1
778.3526 3.2700 1
795.3818 3.2800 1
836.3647 6.0200 1
849.3994 3.0200 1
854.3663 12.0000 1
854.4180 4.3100 1
932.3856 8.0000 1
940.4402 4.0000 1
950.3610 7.5400 1
950.4001 7.0000 1
950.4349 15.2700 1
964.4152 3.2900 1
968.3912 10.0000 1
968.4746 8.0000 1
981.4724 5.0000 1
END IONS
BEGIN IONS
TITLE=Locus:1.1.1.3544.2 File:"DataSET01.wiff"
CHARGE=3+
PEPMASS=408.89270
RTINSECONDS=1382
110.0723 6.2700 1
129.1003 10.0000 1
136.0850 4.3000 1
147.1166 3.2800 1
218.0479 3.2700 1
225.0993 6.2700 1
235.0876 5.2800 1
253.0946 17.5400 1
318.8562 9.0000 1
347.1832 4.0000 1
348.1743 3.2700 1
348.8702 8.0000 1
349.8323 3.0200 1
366.1790 4.2800 1
390.9295 6.0200 1
408.8889 7.2700 1
996.5233 4.0000 2
1093.5552 5.0000 2
1111.5861 5.2700 2
592.2693 2.0000 1
601.3179 2.0000 1
609.2479 3.0000 1
632.3483 3.0200 1
708.2336 2.0000 1
713.3893 2.0000 1
724.3029 3.0000 1
746.3757 4.2700 1
837.3723 3.0000 1
947.4496 3.2700 1
END IONS
BEGIN IONS
TITLE=Locus:1.1.1.3544.3 File:"DataSET01.wiff"
CHARGE=2+
PEPMASS=459.23830
RTINSECONDS=1383
129.1016 16.0000 1
143.1211 5.2700 1
147.0782 4.0000 1
167.0420 5.0000 1
185.0589 7.0000 1
195.0424 5.0000 1
202.0847 4.0200 1
213.0534 5.2700 1
214.0866 5.2700 1
228.1703 8.0000 1
230.0782 12.0000 1
275.1780 19.0000 1
281.0568 7.0000 1
311.1001 9.8200 1
632.6871 7.2800 2
320.8647 4.0000 1
321.0932 6.0000 1
334.8539 5.0000 1
338.8882 4.0000 1
352.8690 8.5600 1
374.2339 8.0000 1
380.8355 9.8100 1
396.1225 5.0000 1
398.8571 7.0000 1
450.2371 5.0000 1
450.7234 4.2900 1
459.2603 5.0000 1
487.3305 4.0000 1
509.2245 2.0200 1
511.2531 2.2700 1
516.2349 2.0000 1
1043.4769 2.0000 2
527.2241 5.5400 1
544.2661 2.0200 1
544.3585 13.0000 1
557.3202 2.0000 1
626.2859 8.0000 1
631.3845 5.0000 1
688.3809 12.5400 1
688.4161 11.0000 1
726.3472 2.0000 1
813.3939 2.0000 1
END IONS
BEGIN IONS
TITLE=Locus:1.1.1.3559.2 File:"DataSET01.wiff"
CHARGE=2+
PEPMASS=543.77420
RTINSECONDS=1390
102.0553 15.0000 1
127.0884 6.2700 1
129.1019 72.0000 1
132.1000 17.0000 1
155.0812 12.0000 1
173.0906 25.0000 1
197.1314 13.0000 1
201.0890 22.0000 1
217.0810 7.0000 1
226.0816 6.2700 1
227.0671 13.0000 1
230.1147 11.0000 1
237.1221 8.2900 1
240.1375 17.0000 1
242.1411 13.0000 1
242.1560 20.0000 1
243.1283 11.0000 1
243.1419 20.0200 1
244.0869 8.0000 1
255.1416 10.2800 1
258.1464 9.0000 1
260.1595 7.0200 1
268.1353 6.5500 1
283.1293 18.0000 1
283.1425 14.0000 1
283.1541 10.0000 1
284.0817 7.0000 1
301.1122 10.0000 1
310.0963 8.0000 1
311.1704 11.0200 1
314.8596 8.2700 1
326.1841 9.2900 1
327.1214 9.0000 1
329.1770 9.0000 1
329.1988 8.0000 1
335.1360 8.0000 1
344.1835 6.0000 1
345.1351 9.0400 1
697.3270 8.0000 2
349.2003 6.0000 1
361.2063 8.0000 1
726.3418 5.2700 2
366.2028 8.0000 1
367.1350 9.0000 1
737.3445 7.3000 2
375.8272 6.2700 1
380.1566 5.2700 1
381.1389 8.0200 1
385.1353 6.2700 1
393.8321 11.2700 1
394.2166 14.2700 1
398.1677 38.0000 1
399.1523 10.2700 1
809.3908 13.5600 2
410.8386 6.0000 1
411.2364 15.0000 1
411.8351 8.0000 1
827.3850 11.0000 2
418.1721 9.5500 1
844.3929 11.0000 2
851.4823 6.2700 2
438.1845 8.5400 1
440.2025 5.2700 1
441.1979 7.0000 1
443.7283 6.0000 1
447.8475 7.0000 1
453.2187 5.2900 1
455.2034 22.0400 1
460.7130 8.2700 1
463.1947 6.0000 1
464.1748 12.0000 1
464.2178 9.2700 1
469.2209 11.0400 1
938.3940 5.2700 2
469.7478 7.2800 1
941.4757 6.2700 2
478.2276 17.2700 1
481.2071 14.0000 1
482.1964 11.0000 1
483.2621 7.0000 1
489.7764 6.2700 1
490.2566 6.0200 1
498.2294 8.0000 1
499.2216 15.0000 1
501.2263 6.0000 1
507.7566 6.5400 1
516.2183 7.0000 1
517.2379 9.0400 1
520.7737 6.0200 1
523.2507 6.0200 1
526.2531 10.0000 1
527.2559 7.5400 1
534.7590 9.0000 1
534.7773 6.0000 1
1069.5179 12.2800 2
1086.5317 104.0000 2
543.7945 25.0000 1
544.2594 20.5400 1
568.2682 8.0000 1
581.3036 6.0200 1
582.2852 10.2900 1
592.2374 12.0000 1
599.2769 6.2700 1
609.2500 8.0000 1
609.2754 11.0000 1
609.3196 7.0000 1
610.2551 12.0000 1
611.2983 11.0000 1
611.3264 14.0000 1
627.2437 8.5600 1
627.2757 19.0000 1
627.3161 6.0000 1
627.3492 9.0000 1
628.3098 7.3100 1
644.3512 7.0000 1
645.2883 9.2900 1
677.3182 7.2900 1
698.3202 6.2900 1
708.3309 6.2700 1
710.3523 8.0200 1
723.3564 9.0000 1
726.3350 13.0000 1
726.3621 20.2900 1
737.3787 11.5600 1
740.3534 25.0000 1
741.2963 9.0200 1
741.3355 13.0000 1
741.3640 8.5900 1
755.3508 22.0200 1
758.3149 10.5400 1
758.3472 33.0000 1
758.3737 38.0000 1
783.3627 9.0200 1
792.2957 6.2700 1
809.3597 18.2700 1
809.3826 20.2700 1
825.4169 9.5600 1
827.3308 10.0000 1
827.3663 26.0000 1
827.3862 27.0000 1
827.4064 7.0000 1
868.4512 24.0000 1
869.4452 6.8300 1
870.4301 6.2700 1
886.4481 35.0000 1
886.4828 17.0000 1
886.5080 13.0000 1
919.4268 5.3000 1
937.4249 11.0000 1
941.4368 6.2700 1
955.3732 5.0000 1
955.4066 8.0000 1
955.4473 9.0000 1
955.4688 15.0000 1
956.4238 11.0200 1
973.4917 4.2800 1
997.5190 3.5600 1
1015.5255 5.2700 1
END IONS
BEGIN IONS
TITLE=Locus:1.1.1.3560.2 File:"DataSET01.wiff"
CHARGE=2+
PEPMASS=414.70460
RTINSECONDS=1391
110.0641 6.0000 1
110.0730 13.0000 1
129.0656 3.2800 1
156.0758 17.0000 1
169.1364 8.0000 1
197.1282 9.0000 1
285.1300 6.2700 1
303.1490 4.2700 1
313.1128 5.0000 1
314.8563 3.2700 1
318.8598 14.0000 1
336.8756 19.0000 1
354.8857 7.5400 1
378.8300 5.2700 1
828.3867 16.5400 2
432.2101 3.0200 1
460.1780 4.2900 1
477.2078 6.2900 1
504.2296 2.0200 1
526.2788 2.0000 1
557.2416 2.0000 1
569.2413 2.2700 1
575.2923 3.0200 1
576.2491 2.2700 1
586.2992 2.0000 1
587.2446 3.0200 1
597.2311 2.0200 1
614.2648 4.2900 1
615.2404 4.0200 1
616.2437 5.0000 1
632.2617 23.0000 1
632.2960 9.2900 1
632.3320 2.0000 1
714.3395 2.2900 1
731.3449 6.5400 1
732.2950 2.0000 1
END IONS
BEGIN IONS
TITLE=Locus:1.1.1.3560.3 File:"DataSET01.wiff"
CHARGE=2+
PEPMASS=546.28850
RTINSECONDS=1392
129.1038 4.0000 1
141.0997 5.0000 1
169.0935 5.0000 1
169.1321 12.0000 1
197.1270 7.0000 1
199.1043 14.0000 1
199.1202 5.0000 1
200.1392 6.0000 1
227.1042 18.0000 1
240.1299 8.0000 1
240.1518 6.0000 1
271.1742 4.2700 1
302.1325 14.0000 1
324.1621 5.0000 1
335.1755 5.2700 1
368.2082 4.0000 1
368.2307 17.0000 1
395.2328 3.5600 1
405.2169 4.0000 1
410.7930 3.2700 1
423.2249 12.0000 1
428.8174 4.0000 1
430.2271 5.0000 1
430.8057 4.5400 1
433.2523 5.0000 1
436.2499 3.5400 1
501.2693 6.0000 1
1090.0927 2.0000 2
546.1948 3.2700 1
1091.4900 7.0200 2
546.2866 35.0000 1
546.3189 10.0000 1
1092.6012 9.0000 2
564.3434 7.2800 1
572.3013 4.2700 1
594.3287 2.0000 1
651.3405 2.0000 1
669.3139 10.0000 1
669.3494 19.0000 1
669.3658 17.0000 1
669.3911 6.0000 1
670.3341 6.0200 1
768.4050 2.0000 1
865.4223 10.0000 1
865.4813 17.0000 1
865.5122 4.0000 1
976.4987 2.0000 1
END IONS
BEGIN IONS
TITLE=Locus:1.1.1.3561.2 File:"DataSET01.wiff"
CHARGE=2+
PEPMASS=588.28170
RTINSECONDS=1395
110.0706 8.0000 1
120.0816 6.0000 1
193.1039 3.2800 1
217.1347 12.0000 1
229.0972 4.0200 1
239.1145 5.0000 1
240.1264 3.3900 1
245.1297 9.0000 1
252.1214 4.0200 1
319.1364 4.2700 1
348.1418 4.0000 1
349.1202 4.0000 1
376.1580 4.2700 1
391.1865 4.0000 1
408.2271 6.0000 1
410.1770 4.0000 1
416.1845 6.0000 1
839.3555 4.0000 2
454.7695 5.0000 1
466.2243 7.2800 1
472.2023 4.0000 1
479.2104 4.0000 1
972.4377 4.2900 2
499.2394 6.2700 1
501.2303 7.2900 1
505.2342 8.2700 1
511.2427 4.0200 1
522.2570 10.2800 1
524.2179 9.2700 1
1063.5074 4.2700 2
1078.5178 13.0000 2
579.2825 10.0000 1
579.7691 9.2800 1
588.2067 4.0200 1
588.2882 80.0000 1
588.7485 4.0200 1
588.7700 10.0000 1
588.8011 13.0000 1
593.2274 4.0400 1
626.2468 4.0000 1
626.3080 4.2700 1
638.2845 4.0200 1
641.2990 4.0400 1
654.3094 4.0200 1
659.3166 10.5600 1
671.2792 4.0000 1
740.3098 3.0000 1
750.2927 3.0000 1
760.3328 4.3000 1
760.3785 4.2800 1
768.2975 6.2900 1
785.3455 3.0000 1
857.3840 4.0200 1
874.4001 3.0000 1
879.3776 3.2700 1
882.3387 3.0200 1
887.3680 4.2700 1
896.4366 5.0400 1
913.4293 4.2700 1
914.4042 12.0000 1
931.4025 20.0000 1
931.4503 18.0000 1
931.4944 5.2700 1
1029.3804 3.0000 1
1060.5221 3.2800 1
1078.4672 10.0000 1
1078.5200 14.0000 1
1078.5806 5.2700 1
END IONS
BEGIN IONS
TITLE=Locus:1.1.1.3576.2 File:"DataSET01.wiff"
CHARGE=2+
PEPMASS=543.77310
RTINSECONDS=1402
129.1004 15.0000 1
132.1041 4.0000 1
173.0912 6.0000 1
201.0839 6.0000 1
240.1447 4.0000 1
242.1458 6.2700 1
243.1312 9.8100 1
283.1331 9.0000 1
309.1284 5.0200 1
329.1705 8.0000 1
349.1971 4.0000 1
375.8167 6.0000 1
380.1515 4.0000 1
381.1487 4.2900 1
393.8327 7.2700 1
393.8502 5.0000 1
398.1433 6.0000 1
398.1721 7.0000 1
411.8362 7.0200 1
844.4044 5.2700 2
466.7422 4.0000 1
478.2170 5.0200 1
481.2099 11.0000 1
995.4228 4.0200 2
499.2458 5.0200 1
508.2527 3.5400 1
516.2520 5.5400 1
526.2612 3.2700 1
527.2489 3.0200 1
534.7672 4.0000 1
543.7131 5.0000 1
543.7661 11.0000 1
543.7997 7.0000 1
544.2417 5.3000 1
544.2940 10.0000 1
592.2386 3.0200 1
611.3133 9.0000 1
627.2744 10.0000 1
726.3341 8.0000 1
737.3338 5.2900 1
740.3646 6.0000 1
741.3353 6.0000 1
755.3702 4.0200 1
758.3096 6.0000 1
758.3640 6.0000 1
758.3958 6.0000 1
759.3658 6.0000 1
809.3829 8.2700 1
827.4034 7.2900 1
869.4546 3.0200 1
884.4277 3.0200 1
886.4774 11.0000 1
911.3956 2.0000 1
911.4614 2.0200 1
937.4815 4.0200 1
955.4431 8.0200 1
956.4105 3.2700 1
END IONS
BEGIN IONS
TITLE=Locus:1.1.1.3577.2 File:"DataSET01.wiff"
CHARGE=2+
PEPMASS=414.70450
RTINSECONDS=1405
101.0724 12.0000 1
110.0711 81.0200 1
120.0807 21.0000 1
129.0675 10.0000 1
156.0773 83.0000 1
157.0997 6.0000 1
169.1344 81.0000 1
193.1044 6.0000 1
197.1298 25.0000 1
198.0883 7.0000 1
202.0813 14.0000 1
210.1095 7.0000 1
212.1166 6.0000 1
216.0954 11.0000 1
231.1092 10.2900 1
234.1268 6.2700 1
249.1182 6.2700 1
254.1508 17.0200 1
257.0924 6.0000 1
257.1409 11.0000 1
262.1228 6.0000 1
267.1136 8.0200 1
268.0999 9.0000 1
285.1360 10.0000 1
295.1516 11.2800 1
297.1518 5.5400 1
303.1255 7.0000 1
303.1476 23.0000 1
304.1286 9.0000 1
312.1293 12.0000 1
313.1093 5.2800 1
313.1355 7.0000 1
318.8665 12.0000 1
321.1382 10.2700 1
325.1827 15.0000 1
330.1408 20.0000 1
332.8698 7.2700 1
336.8730 29.0200 1
337.1389 9.0000 1
340.1571 6.0200 1
349.1544 14.0200 1
384.1823 5.2700 1
389.1503 6.0000 1
396.8474 8.0400 1
400.1685 10.0000 1
404.1805 6.0400 1
406.1823 11.5400 1
412.1843 9.0200 1
414.1732 12.0200 1
828.4000 94.0000 2
417.1841 9.0000 1
417.2132 6.0000 1
420.1977 8.0200 1
421.1899 9.2800 1
429.1852 6.0000 1
429.2282 6.2700 1
432.1738 11.0200 1
432.2097 5.2700 1
449.2216 7.0400 1
459.2014 10.2700 1
460.1672 7.0000 1
460.1885 9.0000 1
461.1762 5.5500 1
477.1877 8.0000 1
477.2125 14.0000 1
477.2293 7.0000 1
486.2156 6.5500 1
487.1980 15.5400 1
488.2130 2.7900 1
504.2261 33.0000 1
508.2508 5.2700 1
512.2301 6.5500 1
514.2390 7.0000 1
526.2719 5.2700 1
531.2334 5.0000 1
531.2656 10.0000 1
548.2650 5.2700 1
551.2200 5.6400 1
557.2452 7.0000 1
558.2527 9.0000 1
559.2592 6.5400 1
568.2469 5.0000 1
569.2574 18.0200 1
575.2263 6.0200 1
575.2668 16.0000 1
576.2559 3.1500 1
576.2964 11.0000 1
579.2237 11.0200 1
586.2858 7.0000 1
587.2582 12.5400 1
596.2540 8.0200 1
597.2382 7.0000 1
614.2820 8.0000 1
615.2217 5.0000 1
615.2432 12.0000 1
615.2864 9.0000 1
628.3246 5.0000 1
632.2729 176.0000 1
632.3406 7.2700 1
633.2459 5.0200 1
633.3230 9.0000 1
646.3237 5.0000 1
656.2913 5.0200 1
673.3246 14.2900 1
713.3271 6.2700 1
713.4063 3.0400 1
714.2919 5.0000 1
714.3348 10.0000 1
715.3135 2.2700 1
731.2828 4.0000 1
731.3063 8.0000 1
731.3337 29.0000 1
731.3527 42.0000 1
731.4146 6.0000 1
732.3926 5.0000 1
741.2946 2.0000 1
742.2896 2.0000 1
742.3714 2.2700 1
END IONS
BEGIN IONS
TITLE=Locus:1.1.1.3579.2 File:"DataSET01.wiff"
CHARGE=3+
PEPMASS=406.55610
RTINSECONDS=1406
110.0590 2.0000 1
127.0868 2.0000 1
139.0553 2.0000 1
157.0630 2.0000 1
217.0775 3.0400 1
258.8962 2.0000 1
272.3200 2.0000 1
302.3215 3.2700 1
311.3150 3.0000 1
329.3312 4.0400 1
357.2218 2.0000 1
388.2147 3.0000 1
407.1390 3.5500 1
407.2085 8.2800 1
413.7595 2.0000 1
483.2580 2.0000 1
973.5952 7.2900 2
531.2245 2.2700 1
540.2529 3.0000 1
625.3768 4.0000 1
627.4363 3.0000 1
655.4122 5.0200 1
END IONS
BEGIN IONS
TITLE=Locus:1.1.1.3579.3 File:"DataSET01.wiff"
CHARGE=2+
PEPMASS=588.28180
RTINSECONDS=1407
110.0738 2.0000 1
120.0827 5.0000 1
147.1092 2.0200 1
217.1326 21.0000 1
229.0933 2.0000 1
234.1098 2.0200 1
245.1230 6.0000 1
252.1099 2.0200 1
292.1063 2.0000 1
302.1462 2.0000 1
324.1324 2.2700 1
705.2939 3.0000 2
366.1461 3.2700 1
882.3844 4.2700 2
462.1597 2.2800 1
930.4894 4.2900 2
466.2490 1.3600 1
485.2264 2.2700 1
501.2550 3.2700 1
516.7836 3.0200 1
522.2624 4.8100 1
1078.4918 5.2700 2
588.1902 3.0000 1
1175.5077 27.0000 2
1175.5502 43.0000 2
1175.5781 31.0000 2
636.2770 3.2700 1
740.2784 2.0200 1
760.4016 3.0000 1
788.3856 2.0200 1
816.3723 2.2700 1
817.4006 2.0000 1
869.4180 2.0000 1
881.3494 2.0200 1
882.4133 3.0000 1
914.4080 6.0000 1
915.4832 3.2700 1
931.4296 13.0000 1
931.4700 5.2700 1
932.4530 2.0000 1
974.4076 2.0000 1
977.3752 2.0000 1
1030.4386 3.0200 1
1061.4838 2.0000 1
1078.5256 5.0200 1
1079.5121 2.0000 1
1088.4722 2.2700 1
END IONS
BEGIN IONS
TITLE=Locus:1.1.1.3580.2 File:"DataSET01.wiff"
CHARGE=3+
PEPMASS=401.18650
RTINSECONDS=1410
119.0539 8.0000 1
129.1033 6.5400 1
136.0659 4.0000 1
136.0769 10.0000 1
215.1431 5.0200 1
244.1308 4.0000 1
265.1210 6.5400 1
277.8534 5.0000 1
280.8848 4.0000 1
293.1151 6.2700 1
295.8461 6.0200 1
318.8557 7.0000 1
323.1350 5.0000 1
323.8496 11.0000 1
326.1713 3.2700 1
336.8785 7.0000 1
364.8818 4.2700 1
384.9424 3.2700 1
400.9800 4.0000 1
401.1959 4.0000 1
510.7307 2.0000 1
513.2585 2.0000 1
519.7499 4.0000 1
551.2633 2.2700 1
592.2719 3.0200 1
593.3181 2.0000 1
668.2305 2.2700 1
695.3000 5.0200 1
695.3698 3.0000 1
696.2702 2.0000 1
796.3120 3.0400 1
796.3724 9.0200 1
797.3627 2.0400 1
798.3447 3.0200 1
END IONS
BEGIN IONS
TITLE=Locus:1.1.1.3582.2 File:"DataSET01.wiff"
CHARGE=3+
PEPMASS=421.56410
RTINSECONDS=1412
129.1008 9.0000 1
156.0754 7.0000 1
169.0981 3.0200 1
215.1422 9.0000 1
226.1169 6.2700 1
231.1287 4.0000 1
306.1356 4.2700 1
316.8537 3.0200 1
326.8750 6.8300 1
328.1171 8.2900 1
335.2088 3.0200 1
397.2516 3.2700 1
399.2326 4.2900 1
421.5629 4.0000 1
421.9120 3.0200 1
456.2074 4.2800 1
466.2989 4.0200 1
484.3068 6.2700 1
510.7690 2.0000 1
514.2240 2.0200 1
522.2998 3.0200 1
567.3222 4.0200 1
575.2686 2.0000 1
594.2736 2.0200 1
611.2836 8.2700 1
625.2845 2.0200 1
652.4175 4.2700 1
684.3656 2.2700 1
779.3700 8.0000 1
780.3456 3.0200 1
END IONS
BEGIN IONS
TITLE=Locus:1.1.1.3583.2 File:"DataSET01.wiff"
CHARGE=2+
PEPMASS=603.80100
RTINSECONDS=1415
129.1022 11.0000 1
141.1028 7.0000 1
169.0937 11.0000 1
169.1239 9.0000 1
169.1341 15.0000 1
197.1310 17.0000 1
199.1072 26.0000 1
199.1266 5.0000 1
200.1226 2.9300 1
200.1431 10.0000 1
227.1058 49.0000 1
240.1303 24.0000 1
281.1513 7.0000 1
284.1225 5.0200 1
302.1064 8.0000 1
306.1448 5.2700 1
320.1192 4.0000 1
324.1505 12.0000 1
673.3461 4.2700 2
350.2246 4.2800 1
368.2203 12.0000 1
368.2423 21.0000 1
392.6724 6.0000 1
784.3696 13.0000 2
392.7005 13.0000 1
395.1942 6.0200 1
395.2369 9.0000 1
417.1366 6.0000 1
417.1665 32.0200 1
423.1900 5.2800 1
423.2238 17.0000 1
426.2445 4.2700 1
436.2455 8.2800 1
471.7407 4.5400 1
490.7179 5.0000 1
490.7539 13.2700 1
508.7287 4.0000 1
513.7238 5.2900 1
531.7280 8.0000 1
545.2397 5.0000 1
545.2697 10.0000 1
549.7559 5.2700 1
555.2830 5.2700 1
564.3356 6.0000 1
564.3789 7.0000 1
567.6664 5.0000 1
594.3208 6.0000 1
603.7812 17.0000 1
603.8024 98.0000 1
1206.6476 31.0000 2
604.2466 5.0000 1
604.2998 20.0000 1
616.2899 13.2900 1
651.3491 9.0000 1
662.3726 6.2900 1
669.3328 10.0000 1
687.2908 5.3800 1
687.3240 9.0000 1
687.3474 7.0000 1
766.3798 5.0000 1
784.3456 16.0000 1
784.3834 63.0000 1
784.4047 35.5400 1
784.4306 7.0000 1
784.4701 4.0000 1
790.4271 3.2700 1
790.4647 5.6400 1
865.4978 5.0000 1
883.4583 15.2800 1
973.5322 2.0000 1
980.4618 11.0000 1
980.4991 26.0000 1
980.5326 28.0000 1
980.5767 6.0000 1
981.4901 4.0200 1
981.5516 3.2900 1
982.5730 2.0000 1
1091.5258 2.0200 1
1109.4760 2.2700 1
1109.5980 6.2700 1
END IONS
BEGIN IONS
TITLE=Locus:1.1.1.3584.2 File:"DataSET01.wiff"
CHARGE=2+
PEPMASS=414.70450
RTINSECONDS=1417
110.0749 14.0000 1
120.0807 11.0000 1
156.0740 22.0200 1
169.1316 14.0000 1
169.1456 7.0000 1
197.1263 5.0000 1
202.0839 6.0000 1
203.1230 4.2800 1
285.1339 16.2900 1
295.1534 4.0200 1
303.1353 10.0000 1
303.1558 5.0000 1
304.1411 5.5400 1
318.8476 5.0000 1
318.8688 10.0000 1
332.8570 4.2700 1
336.8665 15.0000 1
336.8804 11.0000 1
354.8881 8.0000 1
360.8547 5.0200 1
378.8291 5.2800 1
396.8430 11.0000 1
828.3944 22.0000 2
414.7205 8.0000 1
415.2058 6.4700 1
432.1897 6.0000 1
459.1893 4.2900 1
460.1915 5.0000 1
531.2678 3.2700 1
559.2606 3.2700 1
569.2440 4.2700 1
575.2601 5.0000 1
586.2429 4.0000 1
597.2465 5.2700 1
614.2824 4.0000 1
615.2448 7.0000 1
632.2415 8.0000 1
632.2832 24.2700 1
632.3044 11.0000 1
632.3320 4.0000 1
633.2792 4.8800 1
685.3530 3.0000 1
713.3589 2.2700 1
714.3343 4.0000 1
731.3154 8.5500 1
731.3616 10.0000 1
END IONS
BEGIN IONS
TITLE=Locus:1.1.1.3585.2 File:"DataSET01.wiff"
CHARGE=3+
PEPMASS=406.55610
RTINSECONDS=1419
102.0561 5.0000 1
120.0691 10.0000 1
129.1026 7.0000 1
152.1458 4.0200 1
181.0603 8.0000 1
183.0809 5.5400 1
185.0593 5.2700 1
199.0725 8.0000 1
217.0786 19.1300 1
233.1497 4.0000 1
245.0762 14.0000 1
281.0775 4.0000 1
281.1619 4.5400 1
313.1975 4.0000 1
314.2121 4.5600 1
347.8223 4.0000 1
369.7287 3.2900 1
826.5187 7.0200 2
418.7596 4.2700 1
440.2247 4.0000 1
938.5182 4.0000 2
480.2839 3.2700 1
487.2884 14.5400 1
487.3130 8.0000 1
497.3239 4.0000 1
540.4033 4.2900 1
542.3502 8.0400 1
568.3916 4.0000 1
571.3284 3.5400 1
608.3535 4.2700 1
625.3933 9.0000 1
627.4349 4.0200 1
628.3362 4.0000 1
638.3682 3.5600 1
642.4011 3.5400 1
652.3721 3.2700 1
655.3852 5.0000 1
655.4241 15.0000 1
712.4393 2.0000 1
713.4128 2.0200 1
713.4573 9.2700 1
738.4698 2.0000 1
739.4481 2.2900 1
741.4258 3.2700 1
757.4663 2.0200 1
766.4091 2.2700 1
774.4668 10.0000 1
775.4904 3.0400 1
783.4827 7.2700 1
801.4990 2.0000 1
824.4647 2.0000 1
825.4532 1.5900 1
826.5352 5.5400 1
837.4882 2.0000 1
854.5257 8.0000 1
863.4204 2.0000 1
889.4830 2.0000 1
890.4719 1.5600 1
END IONS
BEGIN IONS
TITLE=Locus:1.1.1.3585.3 File:"DataSET01.wiff"
CHARGE=2+
PEPMASS=494.76080
RTINSECONDS=1420
129.0998 9.0000 1
141.0995 5.5400 1
157.1349 5.0200 1
169.1053 6.2700 1
183.1124 5.0000 1
185.1247 8.0000 1
201.1199 7.0000 1
229.1163 6.0000 1
229.1274 5.0000 1
240.1282 5.0000 1
256.0853 7.0000 1
257.1620 6.0000 1
258.1428 17.0000 1
275.1729 6.0000 1
276.9110 6.0000 1
286.1269 6.0000 1
286.1462 8.0000 1
297.1365 5.0000 1
297.1608 10.0000 1
320.0752 5.0000 1
320.0973 12.2700 1
323.1682 9.0000 1
341.1768 7.0000 1
346.2051 15.0000 1
398.8284 4.0200 1
415.1565 5.0200 1
426.2347 7.0000 1
433.1731 13.0000 1
440.8109 9.2700 1
443.2525 13.0000 1
443.2655 50.2800 1
458.7860 5.0000 1
458.8228 16.0000 1
494.7461 11.0000 1
494.7699 11.0000 1
495.2683 14.0000 1
518.2766 7.2800 1
538.3638 2.2700 1
556.3468 10.0200 1
566.3077 2.0000 1
604.3271 3.0000 1
615.3209 2.2700 1
655.3635 2.0200 1
696.3392 4.0200 1
696.4227 10.0000 1
697.4091 2.0000 1
703.3743 3.0000 1
760.4034 20.0000 1
760.4376 6.0000 1
761.3809 8.8100 1
805.3625 4.2700 1
805.4175 5.2900 1
805.4830 4.2700 1
811.4027 5.0000 1
811.4529 12.0000 1
842.4100 3.0200 1
875.4087 21.0000 1
875.4398 11.0000 1
875.4727 8.5400 1
END IONS
BEGIN IONS
TITLE=Locus:1.1.1.3586.2 File:"DataSET01.wiff"
CHARGE=2+
PEPMASS=482.74580
RTINSECONDS=1422
110.0695 6.0000 1
199.1105 3.0200 1
217.1171 21.0200 1
217.1322 7.0000 1
235.1198 3.0200 1
239.1188 8.0200 1
291.1209 8.0000 1
307.1467 3.0400 1
617.2593 4.0000 2
331.1379 4.0000 1
331.1580 8.0000 1
343.7997 12.0000 1
353.1536 6.2700 1
387.7542 6.0000 1
387.7826 11.0000 1
405.7914 5.0000 1
406.1790 4.0200 1
846.6705 3.6400 2
424.1950 10.5400 1
432.1962 5.6400 1
946.4410 4.2700 2
964.5024 6.0200 2
509.2863 7.2900 1
537.2625 9.0000 1
537.2985 5.0000 1
546.2276 3.2700 1
564.2412 3.0000 1
600.2573 3.2800 1
617.2797 4.2900 1
618.2577 7.0000 1
635.2892 9.0000 1
635.3331 3.2800 1
713.3688 2.0000 1
714.2846 2.0000 1
720.3769 4.0000 1
730.3539 4.2700 1
731.3614 5.0200 1
748.3418 8.0000 1
748.3760 17.0000 1
748.4043 8.0000 1
749.3796 4.6600 1
749.4259 3.0200 1
786.2256 2.0000 1
END IONS
BEGIN IONS
TITLE=Locus:1.1.1.3587.2 File:"DataSET01.wiff"
CHARGE=3+
PEPMASS=421.56410
RTINSECONDS=1425
110.0719 12.0000 1
129.1039 13.0000 1
156.0766 8.0000 1
215.1417 6.2700 1
226.1190 5.0000 1
231.1272 6.0000 1
240.1298 5.0000 1
277.1894 5.0000 1
284.1678 4.2700 1
594.6858 5.2700 2
611.2735 11.2700 2
323.1385 4.2700 1
328.1109 13.0000 1
339.1542 5.0000 1
344.8773 6.0000 1
371.2346 9.0000 1
410.2705 4.0200 1
421.5598 6.0400 1
421.9040 6.0000 1
456.2063 10.0000 1
456.2372 6.0000 1
466.3151 5.0000 1
468.2771 6.2700 1
484.2954 5.0000 1
484.3286 8.0000 1
510.3398 3.2700 1
511.3262 3.2700 1
514.1943 5.2700 1
514.2391 3.0000 1
521.3256 4.3100 1
539.3264 4.5400 1
566.2917 3.0000 1
575.2469 4.0000 1
581.3723 3.0000 1
593.2825 4.2700 1
611.2446 5.0000 1
611.2664 6.0000 1
611.2865 6.0000 1
611.3118 6.0000 1
612.2921 12.0200 1
652.4184 5.2800 1
743.3679 2.0000 1
779.3466 10.2800 1
780.3959 3.0000 1
END IONS
BEGIN IONS
TITLE=Locus:1.1.1.3588.2 File:"DataSET01.wiff"
CHARGE=2+
PEPMASS=603.80100
RTINSECONDS=1427
129.1010 45.0000 1
134.0453 6.0200 1
141.1013 22.0000 1
158.0500 7.5500 1
169.0911 27.0000 1
169.1013 28.0000 1
169.1327 83.2800 1
197.1283 36.0000 1
199.1084 127.0000 1
200.1411 35.0000 1
209.0918 13.0000 1
212.1381 7.0000 1
226.1519 6.0200 1
227.1033 161.0000 1
228.1009 6.2700 1
240.1353 93.0000 1
268.1699 9.2700 1
271.1814 12.0000 1
280.1642 9.0000 1
281.1615 7.0400 1
284.0865 7.0000 1
284.1267 14.0000 1
294.1834 8.0000 1
302.1127 10.0000 1
306.1466 14.0000 1
308.1470 6.0000 1
308.1660 7.0000 1
320.1111 11.0200 1
324.1542 48.0000 1
326.1717 12.2800 1
337.1711 7.0000 1
337.1960 7.0000 1
339.1914 7.0000 1
350.2189 7.0200 1
355.2047 6.0200 1
365.2163 12.5500 1
367.2053 6.2700 1
368.2305 117.0000 1
369.2342 7.0000 1
377.2226 6.0000 1
383.1931 6.0000 1
784.3781 103.0000 2
392.7091 28.0000 1
395.2277 35.2700 1
399.1426 13.0000 1
405.2122 13.0000 1
412.2178 6.0000 1
417.1639 116.0000 1
418.1690 7.0000 1
423.2233 103.0000 1
436.2560 20.2700 1
442.2444 14.2700 1
447.2557 9.0200 1
465.2800 13.0000 1
466.2305 11.0000 1
467.2970 10.2700 1
476.2552 8.0000 1
479.2770 7.0000 1
980.4681 16.0000 2
490.7618 33.0000 1
491.2768 7.3000 1
497.2873 7.0200 1
520.2775 6.0200 1
527.2561 15.2900 1
528.2612 6.5900 1
529.7344 8.0000 1
1062.4603 5.2700 2
545.2355 18.0000 1
545.2587 44.0000 1
545.2917 5.2700 1
549.7344 6.0200 1
555.2708 10.0000 1
564.3361 17.0000 1
564.3586 20.0000 1
564.3769 7.0000 1
567.7057 5.2900 1
576.2904 6.0400 1
1170.5746 5.2700 2
594.3120 9.0000 1
594.3373 17.0000 1
594.8015 10.8100 1
601.8663 6.0000 1
601.9000 6.0000 1
1202.8510 9.0200 2
1206.6010 574.0000 2
604.8212 8.0200 1
616.2788 18.0000 1
616.2988 20.0000 1
616.3196 12.0000 1
651.3184 8.0000 1
651.3576 11.0000 1
662.3279 7.0000 1
669.3216 8.0000 1
669.3560 13.0000 1
687.2911 6.0000 1
687.3218 29.0400 1
687.3511 10.0000 1
687.3962 6.0000 1
766.3514 17.2900 1
781.8942 4.5400 1
784.3489 73.0000 1
784.3763 202.0000 1
784.3976 199.0000 1
784.4319 45.0000 1
784.4713 5.0000 1
785.3723 17.0000 1
785.3962 16.0000 1
785.4543 5.0000 1
790.4231 10.2700 1
790.4560 10.0000 1
865.4781 12.0200 1
883.3885 7.2700 1
883.4323 8.0000 1
883.4632 11.0000 1
962.5105 5.2800 1
977.3575 4.0200 1
980.3979 7.0000 1
980.4564 52.0000 1
980.4840 55.0000 1
980.5119 179.0000 1
980.5786 17.2800 1
981.4632 10.0200 1
981.5046 12.0000 1
981.5302 9.0000 1
1091.5231 9.0200 1
1109.5016 4.2700 1
1109.5399 8.0000 1
1109.5986 7.0000 1
END IONS
BEGIN IONS
TITLE=Locus:1.1.1.3589.2 File:"DataSET01.wiff"
CHARGE=2+
PEPMASS=414.70460
RTINSECONDS=1429
110.0712 8.0000 1
156.0779 10.0000 1
169.1317 11.0000 1
238.8912 3.2700 1
295.8360 3.2700 1
303.1427 6.0000 1
634.6940 5.2700 2
318.8661 10.0000 1
318.8814 7.2700 1
319.3125 4.0000 1
332.8550 6.0000 1
336.8574 9.0000 1
336.8730 14.0000 1
336.8939 6.0000 1
354.8799 10.2900 1
354.9008 4.0000 1
378.8367 5.2700 1
396.8365 4.0000 1
414.7097 12.0000 1
415.1748 4.0200 1
477.2293 4.0000 1
504.2086 4.2700 1
569.2543 2.0000 1
614.2622 3.0000 1
632.2818 10.0000 1
633.2845 8.0200 1
673.3109 2.0000 1
731.3328 8.8100 1
END IONS
BEGIN IONS
TITLE=Locus:1.1.1.3590.2 File:"DataSET01.wiff"
CHARGE=2+
PEPMASS=494.76080
RTINSECONDS=1432
101.0733 7.0000 1
124.0422 6.0000 1
129.0976 10.0000 1
129.1067 6.0000 1
130.0885 8.0000 1
141.1037 8.0000 1
147.1132 9.2700 1
148.0407 8.0000 1
157.1349 6.2800 1
169.0977 10.0000 1
183.1153 15.0000 1
186.1217 7.0000 1
188.0391 13.0000 1
201.1225 13.0000 1
205.0659 13.0000 1
210.0868 8.0000 1
229.1202 20.0000 1
238.0831 7.0400 1
239.1533 11.8100 1
240.1385 13.0000 1
256.0822 10.0000 1
256.1072 7.0000 1
257.1553 8.0000 1
257.1697 8.0000 1
258.1382 13.2700 1
258.1504 17.2700 1
275.1792 9.0000 1
282.1754 7.2800 1
286.1361 19.0000 1
286.1518 9.0000 1
297.1540 30.0000 1
297.1707 10.0000 1
302.0737 8.0000 1
315.1656 9.0000 1
318.1496 7.0000 1
320.0732 12.0000 1
320.0916 17.0000 1
320.1031 10.0000 1
323.1719 19.5400 1
341.1900 8.0000 1
346.2046 16.0000 1
354.1782 5.2900 1
369.1776 9.2700 1
398.8618 6.2700 1
410.2383 8.0000 1
415.1652 13.0000 1
416.8474 5.3200 1
425.2541 9.0000 1
426.2193 6.0000 1
426.2393 7.0200 1
433.1522 7.0000 1
433.1808 16.0000 1
438.2246 7.0000 1
440.8046 12.0000 1
441.8598 6.2900 1
443.2309 10.0000 1
443.2551 96.0000 1
443.2750 48.0000 1
444.2953 5.2700 1
453.7679 8.0000 1
458.8056 14.2700 1
458.8315 8.0200 1
462.7681 8.0000 1
464.2504 6.2900 1
476.8238 6.0000 1
482.2597 6.0000 1
970.5001 19.2700 2
988.5300 49.0000 2
495.2531 16.0000 1
500.2560 6.0200 1
501.2179 6.0200 1
518.2748 8.0200 1
528.2347 5.0200 1
546.2570 12.2700 1
556.3230 11.0000 1
556.3579 26.0200 1
601.2650 4.5400 1
614.2933 6.0000 1
665.3212 6.2700 1
691.3523 4.5400 1
696.3862 8.0000 1
696.4062 17.0200 1
696.4346 5.0000 1
697.4177 3.5600 1
703.3765 11.2700 1
760.3781 18.0000 1
760.4044 51.0000 1
760.4387 8.0000 1
793.4160 4.2700 1
794.4000 7.0000 1
811.3788 5.0000 1
811.4248 22.2700 1
811.4532 7.0000 1
811.4999 6.2700 1
857.4183 14.2700 1
875.3636 16.0000 1
875.4285 41.0000 1
875.4614 31.0000 1
876.4172 6.0000 1
END IONS
BEGIN IONS
TITLE=Locus:1.1.1.3594.2 File:"DataSET01.wiff"
CHARGE=2+
PEPMASS=449.26170
RTINSECONDS=1435
129.1057 4.0000 1
169.1028 4.0000 1
197.0957 5.0000 1
214.1143 12.2800 1
240.1299 5.2700 1
327.2006 8.0200 1
328.9803 4.0000 1
330.8454 3.2700 1
343.0200 5.0000 1
344.0107 5.0200 1
344.9946 5.0000 1
345.0186 7.0000 1
346.2113 5.0000 1
433.0886 5.0000 1
449.1732 3.2700 1
449.2661 10.5600 1
467.2985 5.0000 1
538.3300 3.5400 1
552.3097 2.0000 1
571.3079 11.0000 1
571.3425 8.0000 1
607.7020 2.0000 1
616.7383 3.0200 1
624.3765 2.0000 1
684.3741 3.0200 1
684.4165 4.0200 1
723.4586 2.0200 1
733.4445 3.5400 1
751.4556 3.2700 1
END IONS
BEGIN IONS
TITLE=Locus:1.1.1.3595.2 File:"DataSET01.wiff"
CHARGE=2+
PEPMASS=642.28520
RTINSECONDS=1438
110.0716 10.0000 1
133.0605 7.0000 1
141.1049 7.0000 1
146.0648 11.0000 1
169.1002 6.0000 1
174.0582 6.0000 1
209.1028 6.0000 1
212.0956 5.0000 1
219.0902 5.0000 1
221.0919 8.0000 1
226.0821 5.0000 1
244.0887 12.3000 1
244.1098 6.0000 1
266.1075 5.0000 1
289.0837 8.2700 1
306.1235 6.0000 1
316.1406 11.0000 1
316.1478 8.0000 1
316.1528 7.0000 1
344.1892 6.0200 1
349.2029 5.2800 1
402.2128 5.2700 1
417.1414 7.0200 1
429.2129 3.6500 1
925.4831 4.0200 2
946.4539 4.2900 2
475.7128 4.0000 1
476.2069 5.2800 1
488.1669 11.0000 1
488.1932 4.0000 1
489.2534 5.2900 1
496.7511 4.0200 1
507.2733 5.3100 1
516.2563 5.0200 1
521.2125 5.0200 1
524.7263 6.0000 1
533.2435 7.0000 1
534.2723 6.2700 1
546.2568 6.5400 1
554.7642 11.0200 1
560.2507 9.0000 1
565.7458 5.0000 1
1136.5123 15.3000 2
597.2498 7.2700 1
625.2386 12.0000 1
1265.5538 23.0200 2
640.2614 9.0000 1
1283.4794 11.0000 2
1283.5151 24.0000 2
1283.5294 36.2700 2
1283.5437 42.2700 2
642.2827 41.0000 1
642.2898 36.0000 1
642.2969 34.0000 1
1283.6010 37.2700 2
642.3783 5.0000 1
1284.5591 11.2700 2
1284.5735 11.2700 2
642.8046 6.0000 1
645.3097 5.0000 1
659.3268 9.0000 1
663.3177 5.0000 1
708.2639 4.0000 1
726.2507 6.0000 1
726.3058 8.0000 1
743.3116 10.0000 1
743.3676 3.0200 1
760.3605 3.0200 1
778.3801 4.0200 1
795.3708 4.0200 1
796.3666 7.0000 1
796.3944 5.0000 1
796.4302 7.0000 1
836.3755 6.0200 1
854.3373 7.0000 1
854.3810 10.0000 1
854.4033 4.0000 1
854.4424 5.0000 1
867.4524 9.2700 1
907.4109 4.0000 1
950.3747 7.0000 1
950.4008 6.2800 1
950.4138 4.0000 1
950.4410 7.0000 1
951.4255 5.2800 1
968.3796 6.0000 1
968.4182 6.0000 1
968.4336 10.0000 1
968.4490 6.0000 1
968.4665 4.0000 1
END IONS
BEGIN IONS
TITLE=Locus:1.1.1.3596.2 File:"DataSET01.wiff"
CHARGE=2+
PEPMASS=511.25660
RTINSECONDS=1439
110.0678 3.0200 1
171.1133 5.0000 1
199.1088 7.0000 1
235.1178 14.2700 1
256.1286 7.0000 1
257.1180 3.0200 1
272.1179 3.0000 1
274.1222 7.0000 1
274.1397 18.0000 1
274.1523 6.0000 1
331.1535 6.0000 1
335.1387 4.2700 1
374.8249 4.0000 1
416.7956 5.0000 1
424.1853 5.0000 1
1003.4845 5.0000 2
509.2849 4.2900 1
511.2135 3.0000 1
1021.5095 11.2900 2
519.2580 2.0200 1
520.2680 2.0000 1
537.2886 5.0400 1
546.2101 2.3800 1
558.2443 3.2700 1
564.2491 2.2700 1
607.3113 3.0000 1
617.2601 2.0000 1
618.2641 5.2700 1
634.3361 3.0000 1
635.2961 8.0000 1
704.3632 2.0200 1
713.3610 2.0000 1
720.3956 6.0200 1
730.3652 5.8100 1
731.3480 12.0000 1
732.3344 4.0000 1
748.3410 4.2700 1
748.3675 15.0000 1
748.3986 13.0000 1
END IONS
BEGIN IONS
TITLE=Locus:1.1.1.3596.3 File:"DataSET01.wiff"
CHARGE=2+
PEPMASS=603.80100
RTINSECONDS=1440
129.1002 11.0000 1
129.1076 6.0000 1
141.1055 6.0000 1
169.0933 12.0000 1
169.1000 6.0000 1
169.1293 7.0000 1
169.1367 18.0000 1
197.1270 17.0000 1
199.1090 36.0000 1
200.1386 15.0000 1
227.0932 8.0000 1
227.0975 15.0000 1
227.1055 35.0000 1
227.1124 11.0000 1
240.1307 8.0000 1
240.1381 23.0000 1
324.1520 6.0000 1
324.1647 10.0000 1
326.1729 6.8100 1
368.2022 7.0000 1
368.2130 8.0000 1
368.2202 17.0000 1
368.2303 23.0000 1
368.2515 10.0000 1
392.6819 6.0000 1
392.6875 8.0000 1
784.3939 35.2900 2
395.2308 11.0000 1
417.1506 15.0000 1
417.1706 12.0000 1
423.1967 4.5700 1
423.2141 6.0000 1
423.2253 18.0000 1
436.2644 11.0000 1
476.2382 5.0200 1
490.7511 14.0000 1
490.7773 6.0000 1
545.2462 11.2700 1
564.3521 11.0000 1
594.3189 11.0000 1
594.7805 5.2700 1
603.7848 27.0000 1
603.8059 139.0000 1
603.8229 27.0000 1
603.8333 16.2700 1
604.2614 3.0000 1
604.3036 29.0000 1
616.2670 5.0000 1
616.3071 11.0000 1
651.3350 5.0000 1
669.3331 6.2700 1
687.3396 10.2700 1
784.3362 16.6400 1
784.3597 22.0000 1
784.3690 41.0000 1
784.3794 34.0000 1
784.3928 57.0000 1
784.4070 34.0000 1
784.4163 18.0000 1
784.4268 9.0000 1
790.4470 6.0200 1
883.4598 8.0000 1
962.4713 2.0000 1
980.4654 16.2900 1
980.4770 21.2900 1
980.5034 17.0000 1
980.5203 27.0000 1
980.5714 11.0000 1
END IONS
BEGIN IONS
TITLE=Locus:1.1.1.3597.2 File:"DataSET01.wiff"
CHARGE=3+
PEPMASS=442.21900
RTINSECONDS=1441
120.0842 10.0000 1
197.1253 16.0000 1
210.0927 6.0000 1
215.1352 14.0000 1
223.1017 8.0000 1
225.1251 4.0000 1
226.0986 4.0000 1
325.8113 4.0000 1
336.8796 4.0000 1
337.7980 4.0000 1
353.8195 4.0400 1
365.8280 6.0000 1
909.4678 6.5400 2
484.2562 9.0800 1
504.2602 4.0000 1
524.7289 4.0000 1
532.7367 4.0000 1
541.7825 6.0000 1
587.3169 6.0400 1
696.2933 4.0000 1
809.4086 4.0400 1
END IONS
BEGIN IONS
TITLE=Locus:1.1.1.3597.3 File:"DataSET01.wiff"
CHARGE=3+
PEPMASS=465.56160
RTINSECONDS=1441
102.0570 8.0400 1
112.0824 4.0000 1
115.0835 4.0400 1
155.0840 8.0400 1
173.0990 10.0400 1
201.0921 8.0000 1
350.2361 4.0000 1
450.7115 4.0000 1
459.5704 4.0000 1
466.2040 4.5400 1
516.2584 8.0000 1
589.2612 10.0000 1
1194.5902 32.0400 2
662.3096 9.0800 1
704.3896 4.0000 1
1063.5129 4.0000 1
END IONS
BEGIN IONS
TITLE=Locus:1.1.1.3597.4 File:"DataSET01.wiff"
CHARGE=2+
PEPMASS=522.25360
RTINSECONDS=1442
129.1011 14.5700 1
213.0934 14.0000 1
230.1133 40.0000 1
230.1289 8.0000 1
298.1415 6.0000 1
455.1772 8.5400 1
458.1886 6.0000 1
459.1772 4.5400 1
469.2324 6.0000 1
1043.4932 32.0000 2
525.1975 4.0000 1
568.2876 4.0000 1
573.2072 6.5400 1
586.2869 8.0000 1
699.3337 6.0000 1
710.3157 4.5400 1
796.3678 8.5700 1
814.3593 26.5400 1
814.3815 26.5400 1
814.4048 18.0000 1
814.4512 8.0000 1
END IONS
BEGIN IONS
TITLE=Locus:1.1.1.3597.5 File:"DataSET01.wiff"
CHARGE=2+
PEPMASS=568.75490
RTINSECONDS=1442
129.0632 4.0000 1
134.0443 4.0000 1
143.1176 8.5400 1
171.1118 6.5400 1
172.1142 4.0000 1
203.1091 6.0000 1
230.1096 6.0000 1
247.1396 4.0000 1
273.1194 12.0000 1
286.1396 8.0000 1
287.1378 4.0000 1
330.1563 4.5400 1
339.1375 6.0000 1
357.1384 6.0000 1
367.1226 8.0000 1
374.1682 6.0000 1
400.2184 9.0800 1
402.1730 10.0400 1
432.2054 8.0000 1
445.6971 6.5400 1
468.1733 6.5400 1
502.2510 6.5400 1
503.1950 6.0400 1
533.2105 6.0700 1
586.2489 18.0000 1
604.2797 6.0700 1
669.2772 15.0800 1
735.3271 6.5400 1
798.3295 6.0400 1
833.3869 8.0000 1
837.3121 6.0000 1
854.3780 4.5400 1
872.3779 8.0000 1
872.4446 4.5400 1
873.3572 8.0000 1
890.3304 8.0400 1
890.3963 15.0800 1
890.4419 12.0000 1
891.4187 6.0000 1
986.5083 4.0000 1
1003.4836 6.5600 1
END IONS
BEGIN IONS
TITLE=Locus:1.1.1.3598.2 File:"DataSET01.wiff"
CHARGE=2+
PEPMASS=494.76080
RTINSECONDS=1444
130.0887 3.0200 1
147.1152 4.2800 1
201.1232 3.0000 1
257.1644 4.0000 1
258.1517 8.0400 1
276.9160 4.2700 1
297.1608 4.0000 1
320.0989 5.0200 1
346.2067 5.2900 1
398.8423 6.0200 1
438.8248 4.0000 1
440.7899 10.0000 1
440.8192 10.0000 1
443.2343 9.0000 1
443.2602 15.2700 1
443.2815 5.0000 1
906.5288 4.0200 2
458.8120 14.0000 1
458.8336 5.0000 1
476.8195 8.0000 1
988.5161 10.3100 2
546.2634 3.0200 1
556.3335 4.0000 1
696.3908 5.0000 1
760.3983 11.0000 1
760.4389 4.0000 1
811.4189 3.0000 1
857.4343 4.2700 1
875.4332 9.0400 1
END IONS
BEGIN IONS
TITLE=Locus:1.1.1.3598.3 File:"DataSET01.wiff"
CHARGE=2+
PEPMASS=661.31350
RTINSECONDS=1445
129.1027 10.0000 1
141.1037 6.0400 1
169.0954 12.0000 1
169.1351 16.0000 1
197.1318 8.2700 1
199.1099 29.0000 1
200.1396 11.0000 1
227.1022 41.0000 1
227.1126 21.0000 1
240.1243 6.0000 1
240.1330 5.0000 1
240.1414 9.0000 1
240.1571 4.0000 1
324.1610 20.0000 1
337.1808 3.2700 1
368.1969 3.0000 1
368.2328 25.0000 1
368.2511 5.0000 1
377.2163 4.0200 1
395.2400 12.0000 1
399.1512 10.0000 1
408.2674 3.0000 1
423.1954 5.0000 1
423.2221 23.0000 1
425.2450 3.0000 1
436.2432 3.0200 1
450.2029 23.0000 1
450.2223 24.0000 1
450.7092 3.2700 1
962.4701 3.2700 2
514.1855 7.0000 1
532.1879 47.0000 1
532.2192 10.0000 1
548.2581 9.0000 1
1095.5668 9.0000 2
564.3553 10.0400 1
594.3292 6.2700 1
598.2662 3.0200 1
651.3674 3.5600 1
652.3395 5.0200 1
660.2948 11.0000 1
1321.4512 5.0200 2
661.2798 17.0000 1
661.3239 180.0000 1
661.8153 25.0000 1
662.3170 3.3700 1
731.2978 4.0000 1
731.3221 10.0000 1
731.3626 3.0200 1
766.3841 13.0000 1
784.3956 5.0200 1
790.4465 4.2700 1
802.3132 4.0000 1
802.3540 12.3100 1
847.4463 2.0000 1
881.3975 2.2700 1
899.3274 4.0000 1
899.3752 20.0000 1
899.4172 119.0000 1
899.4994 4.0000 1
900.4092 12.0000 1
901.3619 2.0200 1
962.5331 2.0200 1
980.4879 2.0000 1
998.4764 7.2900 1
1095.4628 7.0500 1
1095.4933 15.0000 1
1095.5253 26.0000 1
1095.5566 23.0000 1
1095.5940 8.0000 1
1096.5679 4.2900 1
1206.5597 2.0200 1
1224.5781 2.0000 1
END IONS
BEGIN IONS
TITLE=Locus:1.1.1.3599.2 File:"DataSET01.wiff"
CHARGE=3+
PEPMASS=403.88140
RTINSECONDS=1446
126.0605 4.2700 1
129.0998 6.5600 1
171.0774 4.0000 1
270.8573 3.0000 1
298.8650 3.0000 1
303.8909 2.0000 1
313.1654 2.0000 1
326.8493 10.0000 1
328.2399 2.3700 1
349.8284 3.2700 1
357.2011 3.0200 1
386.2017 3.0000 1
892.5002 14.2700 2
450.2400 3.0000 1
497.2802 7.0000 1
497.7638 2.0000 1
504.3072 2.0000 1
1080.6052 2.0000 2
578.3751 2.0000 1
632.3542 4.2700 1
649.3513 8.0000 1
649.3872 13.0000 1
661.3810 2.0000 1
748.4197 2.0000 1
END IONS
BEGIN IONS
TITLE=Locus:1.1.1.3599.3 File:"DataSET01.wiff"
CHARGE=3+
PEPMASS=503.91030
RTINSECONDS=1447
102.0535 4.0000 1
120.0858 4.0000 1
129.0655 4.0000 1
129.1030 12.0000 1
133.0625 19.0000 1
197.1269 30.0000 1
198.1326 3.5600 1
215.1355 9.0000 1
216.1388 4.0000 1
225.1279 14.0200 1
226.1219 9.5600 1
256.0991 9.2700 1
276.1322 9.0200 1
340.1497 5.0200 1
345.1728 4.0000 1
372.7801 20.0000 1
390.7981 28.0000 1
404.2177 4.0000 1
408.7811 7.0000 1
408.8059 26.0000 1
426.7923 9.0200 1
426.8151 14.0000 1
865.4282 8.2700 2
467.7574 6.0400 1
934.6497 4.0000 2
480.2166 7.0400 1
491.2845 4.0000 1
491.9002 3.6500 1
1006.3690 4.0000 2
504.2510 5.0200 1
536.2646 4.3000 1
548.2713 4.0000 1
559.2712 5.0000 1
567.7777 4.0000 1
568.2766 11.0000 1
576.7904 11.6000 1
577.2690 4.0000 1
606.2910 5.2700 1
609.2554 3.2700 1
623.3043 10.2800 1
623.3426 4.0000 1
625.2769 6.0000 1
625.7865 10.0000 1
634.3060 27.0000 1
1268.5726 9.3100 2
1341.6525 3.2700 2
1359.6787 3.2700 2
716.3752 3.0000 1
717.3207 2.2700 1
720.3082 2.2700 1
732.3165 3.0000 1
733.3693 7.2700 1
734.4046 3.2900 1
751.4230 5.0400 1
796.3772 2.2700 1
830.4352 3.0200 1
844.3975 3.0200 1
848.4374 3.0200 1
865.4492 4.0200 1
946.4825 2.0000 1
989.4498 3.0000 1
994.5208 2.2700 1
END IONS
BEGIN IONS
TITLE=Locus:1.1.1.3600.2 File:"DataSET01.wiff"
CHARGE=2+
PEPMASS=642.28520
RTINSECONDS=1450
104.0511 14.0000 1
110.0702 20.0000 1
133.0608 16.0000 1
141.1020 14.0000 1
146.0578 8.0000 1
146.0649 19.0000 1
148.0605 10.0000 1
169.0962 22.0000 1
174.0580 28.0000 1
195.0735 12.0000 1
196.0589 7.0000 1
208.1012 7.0000 1
209.1015 11.0000 1
212.1105 11.0000 1
219.0961 13.0000 1
221.0937 12.0000 1
226.0776 10.0000 1
226.1250 8.0000 1
230.1478 12.0000 1
238.1219 7.0000 1
239.1099 17.5400 1
239.1304 8.0000 1
244.0910 42.0000 1
244.1076 11.0000 1
249.0950 7.0000 1
266.1100 14.3000 1
283.1391 10.2700 1
289.0816 27.0000 1
292.1400 11.0000 1
298.1514 13.2900 1
306.1103 24.0200 1
306.1473 8.0000 1
310.1553 9.0000 1
621.3256 8.0000 2
315.1254 8.0400 1
316.1516 94.0200 1
645.3011 9.0000 2
326.1832 12.0000 1
327.1637 13.5400 1
337.1545 9.0000 1
344.1911 18.2700 1
349.1861 10.0400 1
697.4113 7.0000 2
367.2063 13.0000 1
370.2132 7.0000 1
372.1623 7.2900 1
389.6853 7.0000 1
785.3568 10.2900 2
394.1792 6.5500 1
796.4005 12.0200 2
813.3830 11.2900 2
417.1326 13.0000 1
417.1544 19.0000 1
420.2354 10.0000 1
424.2048 18.2700 1
430.1693 9.0200 1
430.1922 15.0200 1
435.2516 6.5600 1
873.4583 7.9200 2
438.2104 14.0000 1
452.1907 15.0000 1
462.2134 9.0000 1
463.2365 27.0200 1
464.2271 7.3400 1
468.2310 7.0000 1
946.4388 11.0000 2
475.7205 11.2900 1
476.2073 14.0000 1
481.2492 9.0000 1
482.2326 7.0000 1
484.7084 11.0000 1
488.1658 10.0000 1
975.3639 19.0200 2
977.4625 19.0200 2
978.4454 7.1400 2
498.2261 8.0000 1
498.2566 9.0000 1
511.7334 9.0000 1
512.2761 9.2800 1
1030.4550 10.0200 2
517.2493 12.2700 1
1047.4703 17.3700 2
524.7108 10.0000 1
524.7422 5.6500 1
525.2285 7.3000 1
533.2472 27.2800 1
534.2990 9.0000 1
535.2210 7.0000 1
1074.4750 10.0000 2
1090.5111 18.8200 2
1092.4880 9.4200 2
551.2554 7.5700 1
1102.4742 10.5500 2
552.2831 11.0200 1
553.2160 12.0000 1
1108.4725 15.0000 2
1108.5066 15.0000 2
554.7767 9.0000 1
555.7611 12.0000 1
558.2866 21.1800 1
1117.5553 7.8600 2
560.2481 22.0000 1
560.2651 10.0000 1
1136.5137 45.0000 2
1136.5470 28.0000 2
578.2977 9.5500 1
597.2378 17.0000 1
597.2740 8.0000 1
604.3214 8.0000 1
607.2338 7.0000 1
621.3575 7.0000 1
1248.5430 18.0000 2
625.2097 10.0000 1
625.2411 36.0000 1
625.2766 12.5900 1
1265.5386 36.0200 2
1265.5859 26.0000 2
640.2557 13.0000 1
641.3262 7.0200 1
642.2838 580.0000 1
642.7839 76.0000 1
642.8079 27.0000 1
643.2931 10.0000 1
645.3162 14.0000 1
646.2959 8.0000 1
649.3497 8.0000 1
659.3174 10.0000 1
659.3395 12.0000 1
662.3383 8.0000 1
663.3173 17.3000 1
680.3244 20.0000 1
681.3515 8.0000 1
682.2642 8.0000 1
698.2875 7.2800 1
702.3592 12.0200 1
703.3683 3.9300 1
708.2408 5.2800 1
708.2729 9.0000 1
708.3151 5.0000 1
716.3251 5.0000 1
720.3726 11.0000 1
725.2910 6.0000 1
726.2387 8.0000 1
726.2766 26.2800 1
726.3084 16.0000 1
742.3337 5.0000 1
743.2717 6.0000 1
743.3157 13.0000 1
743.3755 5.0000 1
759.3513 14.0500 1
760.3153 7.0000 1
761.3609 5.5400 1
777.3516 15.0000 1
777.3889 5.0000 1
778.3054 5.2800 1
778.3469 3.9200 1
778.3961 7.0000 1
779.3160 5.2800 1
779.3756 6.0200 1
795.3856 5.0000 1
796.3588 9.0000 1
796.3931 25.0200 1
796.4520 6.0000 1
818.3500 6.5400 1
835.3855 12.5400 1
836.3149 5.0000 1
836.3623 14.0000 1
836.4159 5.0000 1
848.4332 5.0000 1
849.4396 8.0000 1
853.3942 9.0000 1
854.3128 5.0000 1
854.3621 22.0000 1
854.3950 27.0000 1
857.3843 5.0000 1
866.4031 5.2700 1
867.3768 9.0000 1
867.4513 13.2700 1
875.4046 9.0200 1
879.4129 10.3000 1
880.4048 2.6900 1
907.4152 5.2700 1
923.4064 6.0200 1
924.4454 8.0000 1
924.4857 6.5400 1
925.4006 5.5600 1
932.3878 21.2700 1
940.4221 10.2800 1
946.4510 8.2700 1
950.3936 56.0000 1
950.4294 32.0000 1
950.4675 10.0000 1
951.3545 6.0000 1
951.4078 20.6900 1
963.4280 6.2800 1
963.4744 6.0000 1
968.3476 7.0000 1
968.3976 37.0000 1
968.4307 34.0000 1
968.4598 9.0000 1
968.5081 6.0000 1
994.4283 13.2700 1
995.5074 5.2700 1
1039.4540 21.2700 1
1075.5123 6.2700 1
1110.5214 11.0000 1
1110.6008 2.0000 1
1111.4941 2.0200 1
1119.5698 2.2700 1
1123.5227 3.0000 1
1136.4891 2.2900 1
1136.5490 4.0200 1
END IONS
BEGIN IONS
TITLE=Locus:1.1.1.3601.2 File:"DataSET01.wiff"
CHARGE=2+
PEPMASS=488.68930
RTINSECONDS=1452
104.0545 6.0000 1
113.0777 3.2700 1
115.0876 5.0000 1
146.0636 8.0000 1
174.0627 4.2700 1
175.1245 3.2800 1
245.1233 7.0000 1
262.1301 4.0000 1
288.1481 4.0000 1
589.2657 4.0000 2
302.1763 4.2700 1
330.1523 12.0000 1
375.8157 7.2700 1
380.8327 7.2800 1
381.1887 6.2900 1
773.3671 11.0000 2
393.2006 8.2700 1
393.8318 6.5500 1
791.3852 15.0200 2
405.1962 7.0000 1
410.8552 6.0000 1
411.8327 5.5400 1
417.1669 5.0000 1
848.3845 9.2800 2
430.6933 12.0000 1
434.8054 5.0400 1
439.7029 39.0000 1
440.1964 6.0000 1
440.2188 7.0000 1
448.7075 8.0200 1
480.2329 6.2900 1
486.1987 5.2700 1
486.2308 7.0000 1
488.6677 8.0000 1
976.3568 12.2800 2
976.3889 20.2800 2
489.2503 6.0000 1
529.2590 4.2800 1
531.2314 8.2900 1
549.2170 5.0000 1
549.2625 6.0000 1
559.2276 9.2700 1
567.2660 4.0000 1
589.2728 8.0000 1
607.2690 4.2800 1
617.2421 5.3100 1
670.3195 9.8100 1
688.3254 6.0000 1
706.3292 3.0000 1
707.2567 2.0000 1
714.3170 2.0000 1
1429.3575 2.0000 2
732.2956 4.5400 1
END IONS
BEGIN IONS
TITLE=Locus:1.1.1.3603.2 File:"DataSET01.wiff"
CHARGE=3+
PEPMASS=442.21900
RTINSECONDS=1455
120.0823 11.0200 1
129.1048 9.0000 1
197.1257 12.2700 1
209.0865 4.2700 1
215.1368 4.0000 1
223.1041 6.0000 1
225.1220 8.0000 1
226.1173 5.0000 1
328.1933 9.0200 1
340.1493 4.0200 1
346.8492 4.2800 1
694.6263 6.0200 2
363.8905 3.2700 1
365.8331 3.2700 1
378.8847 7.0000 1
791.4089 3.7400 2
406.9117 7.2700 1
434.2412 4.2900 1
442.2039 10.2700 1
442.7304 4.3800 1
442.7476 7.0000 1
442.7660 6.0000 1
967.4847 11.0000 2
532.7549 5.0000 1
1065.5431 2.0000 2
541.7678 6.0000 1
542.2457 2.0000 1
553.2169 2.0200 1
1149.4828 2.0000 2
617.2809 2.0000 1
663.3486 2.0000 1
716.4055 2.2800 1
734.3748 2.0000 1
746.3202 2.0000 1
803.3376 2.0000 1
809.4319 2.0000 1
842.4354 2.0200 1
860.4044 4.0200 1
861.4391 2.0000 1
864.4307 2.0000 1
910.4660 2.2700 1
END IONS
BEGIN IONS
TITLE=Locus:1.1.1.3604.2 File:"DataSET01.wiff"
CHARGE=2+
PEPMASS=423.21090
RTINSECONDS=1456
136.0791 8.0000 1
194.9139 2.2700 1
239.1093 7.0000 1
582.3529 3.0000 2
314.1821 2.2700 1
327.8750 3.0200 1
328.8448 2.2700 1
717.4191 10.3100 2
374.2275 8.0000 1
423.2069 3.2700 1
659.3081 2.0000 1
824.4174 2.0000 1
END IONS
BEGIN IONS
TITLE=Locus:1.1.1.3604.3 File:"DataSET01.wiff"
CHARGE=2+
PEPMASS=661.31350
RTINSECONDS=1457
129.1049 6.2700 1
141.1055 4.0000 1
169.0987 8.0000 1
169.1297 17.0000 1
197.1303 9.0000 1
199.1076 27.0000 1
200.1489 8.0000 1
227.1009 29.0000 1
227.1120 14.0000 1
240.1255 7.0000 1
240.1382 13.0000 1
284.1148 3.2700 1
306.1299 3.0000 1
324.1539 16.0000 1
368.2176 14.0000 1
368.2477 6.0000 1
395.2242 16.3100 1
399.1631 8.5400 1
423.2113 9.0000 1
423.2340 14.0000 1
435.1292 3.0200 1
436.2506 6.2700 1
450.2029 16.0000 1
450.2286 10.0000 1
1013.5208 3.0000 2
514.1817 3.0000 1
532.1490 4.0000 1
532.1758 12.0000 1
532.1917 16.0000 1
532.2063 15.0000 1
548.2748 19.0000 1
576.3036 4.0000 1
652.3005 3.2800 1
660.2999 10.0000 1
661.2942 40.0000 1
661.3129 102.0000 1
661.3356 53.0000 1
661.3659 12.0000 1
661.7877 5.0000 1
661.8204 24.0000 1
1322.6895 10.2700 2
731.3245 16.0000 1
766.3491 5.0000 1
766.3876 9.0200 1
784.3480 4.0000 1
784.4019 3.0000 1
790.4374 4.5400 1
802.3526 13.0000 1
881.3880 3.0000 1
881.4508 2.5400 1
899.3544 22.0000 1
899.4005 78.0000 1
899.4322 45.0000 1
899.4564 23.0000 1
900.4425 5.2900 1
962.4948 3.5400 1
998.4814 6.0000 1
1095.4374 5.0000 1
1095.4847 9.0000 1
1095.5419 42.0000 1
1095.5797 8.0000 1
1096.5319 5.0000 1
END IONS
BEGIN IONS
TITLE=Locus:1.1.1.3605.2 File:"DataSET01.wiff"
CHARGE=2+
PEPMASS=405.21240
RTINSECONDS=1458
110.0728 9.0000 1
156.0776 12.1100 1
255.1527 4.0000 1
268.8669 4.5400 1
274.8656 4.0000 1
283.8260 4.0000 1
291.0034 4.0000 1
302.8578 4.0400 1
305.1638 4.5400 1
327.8178 4.0000 1
327.8722 4.5600 1
405.1674 4.0400 1
406.1673 4.0400 1
455.2711 6.0000 1
550.3589 4.0000 1
END IONS
BEGIN IONS
TITLE=Locus:1.1.1.3605.3 File:"DataSET01.wiff"
CHARGE=2+
PEPMASS=430.72800
RTINSECONDS=1459
129.1048 5.0000 1
196.0667 4.0200 1
201.1214 4.0000 1
202.0808 5.2700 1
218.1501 14.0000 1
230.0887 6.0800 1
317.2196 6.0000 1
326.9659 3.5400 1
329.1079 3.0000 1
341.0277 2.0000 1
353.8297 2.0200 1
394.8615 4.0400 1
396.1202 2.0000 1
413.1962 2.0000 1
414.2491 2.0000 1
860.3952 2.0000 2
431.3352 2.0000 1
487.3416 5.0200 1
493.2472 2.0000 1
527.2230 2.2700 1
631.3654 2.2700 1
711.4030 2.0000 1
END IONS
BEGIN IONS
TITLE=Locus:1.1.1.3605.4 File:"DataSET01.wiff"
CHARGE=3+
PEPMASS=511.59810
RTINSECONDS=1460
129.0608 5.2700 1
129.0974 7.0000 1
129.1060 13.2700 1
176.1192 3.0000 1
183.1426 3.2700 1
226.1235 3.0000 1
258.1470 7.0000 1
292.1299 3.5400 1
353.2134 4.2700 1
374.8220 3.0000 1
439.8088 6.0000 1
468.2393 3.0400 1
511.2569 5.0400 1
511.5999 30.0000 1
511.9312 5.5400 1
512.2541 10.0200 1
599.3513 9.0000 1
599.3976 2.2700 1
637.2972 4.0000 1
693.2551 4.0200 1
1386.6432 3.0000 2
709.2552 2.2700 1
710.2673 3.0000 1
1419.6902 4.0000 2
785.4796 2.0000 1
821.3332 2.2700 1
869.4142 2.0000 1
1002.5322 5.0000 1
END IONS
BEGIN IONS
TITLE=Locus:1.1.1.3606.2 File:"DataSET01.wiff"
CHARGE=2+
PEPMASS=469.24060
RTINSECONDS=1461
126.0570 8.0400 1
158.0933 14.0000 1
175.1165 9.0000 1
189.0820 7.0000 1
189.0923 25.0000 1
214.1187 6.0000 1
217.0800 28.0000 1
314.8528 9.0500 1
316.1477 10.0000 1
318.8501 21.0000 1
321.1545 10.0000 1
336.8615 12.0000 1
348.8762 6.5600 1
377.1800 20.0000 1
378.8351 9.0000 1
390.9201 19.0000 1
396.8482 22.0000 1
403.1863 7.0000 1
469.0853 15.0000 1
469.1117 26.0000 1
469.2100 96.0000 1
469.2238 221.0000 1
469.2390 60.0000 1
469.2481 43.0000 1
522.3062 4.0400 1
523.2688 33.0000 1
605.2881 10.0000 1
619.2858 5.5400 1
622.3229 41.0700 1
622.3588 20.0000 1
625.3017 4.5400 1
721.3522 7.0000 1
721.3685 11.0000 1
721.3791 22.0000 1
721.4081 17.0000 1
END IONS
BEGIN IONS
TITLE=Locus:1.1.1.3606.3 File:"DataSET01.wiff"
CHARGE=2+
PEPMASS=597.26520
RTINSECONDS=1461
143.1224 3.0000 1
191.0664 14.0000 1
213.0900 3.0000 1
216.1071 2.0000 1
238.0847 4.0000 1
273.1261 3.0000 1
285.1559 2.0000 1
286.1369 2.0000 1
288.1171 3.0000 1
304.1601 3.0000 1
313.1341 2.0000 1
321.1372 3.0000 1
396.1874 7.0500 1
397.1488 4.0200 1
400.2195 3.0000 1
402.1572 6.0000 1
422.1727 3.0000 1
432.2079 4.0000 1
436.1799 3.0200 1
441.1755 3.0000 1
459.1940 6.0000 1
489.2190 4.2700 1
1003.4631 4.2700 2
507.1868 3.0000 1
515.2426 4.0000 1
533.2426 5.2900 1
568.2094 5.2700 1
588.2551 4.2700 1
597.2520 8.0200 1
597.2998 7.0000 1
609.2364 3.0000 1
651.2665 4.0000 1
735.3566 3.0000 1
744.3291 2.0000 1
762.3426 3.0000 1
792.3577 4.2700 1
797.3406 3.2700 1
815.3536 3.0000 1
833.3547 2.0000 1
837.3009 2.0200 1
846.3522 2.2700 1
854.3948 2.0200 1
872.3475 4.2800 1
872.4154 2.0400 1
890.3744 11.0000 1
921.4552 2.0000 1
924.4119 3.0000 1
929.3702 7.0400 1
947.4069 3.0000 1
967.4643 2.2700 1
986.4478 3.2900 1
1003.4020 3.0000 1
1003.5524 2.0200 1
END IONS
BEGIN IONS
TITLE=Locus:1.1.1.3606.4 File:"DataSET01.wiff"
CHARGE=2+
PEPMASS=642.28520
RTINSECONDS=1462
110.0751 16.0000 1
133.0610 8.0000 1
146.0570 5.0000 1
146.0625 10.0000 1
169.1016 12.2800 1
174.0547 6.0200 1
208.1043 5.0200 1
209.1033 5.0200 1
219.0965 14.0800 1
226.0930 5.0200 1
239.1105 12.0000 1
244.0916 27.0000 1
244.1042 7.2700 1
265.1397 4.2700 1
266.1093 6.0000 1
289.0900 11.0000 1
306.1115 5.0000 1
310.1508 5.0000 1
316.1302 6.0000 1
316.1447 35.0000 1
316.1565 21.0200 1
320.1313 4.2700 1
326.1815 8.0000 1
417.1418 20.0000 1
420.2047 6.2800 1
430.2116 8.0000 1
438.1856 5.0000 1
452.1888 8.0000 1
463.2350 10.0200 1
463.2709 5.0000 1
950.4052 8.5500 2
481.2494 7.0000 1
482.2296 5.0000 1
484.7219 5.0000 1
488.1658 6.0000 1
488.1806 9.0000 1
488.1947 9.0000 1
524.7319 5.0200 1
533.2440 12.0000 1
552.2910 10.2700 1
554.7640 11.2800 1
555.7741 8.0000 1
558.3053 6.2800 1
560.2413 8.0000 1
568.7650 36.0000 1
597.2458 9.0000 1
625.2314 5.0000 1
625.2482 6.0000 1
625.2647 9.0000 1
633.2596 5.0000 1
1265.5476 26.8100 2
642.2664 72.0000 1
642.2892 339.0000 1
642.3668 8.0500 1
642.7616 9.0000 1
642.7917 62.0000 1
642.8116 12.0000 1
642.8259 7.0000 1
643.2914 8.0200 1
649.3541 6.0500 1
659.3438 10.0000 1
663.3330 5.2700 1
680.3020 5.0000 1
708.2816 13.0000 1
726.2611 5.0000 1
726.2747 9.0000 1
726.2932 9.0000 1
726.3248 6.0000 1
743.3240 7.0200 1
777.3606 5.0200 1
778.3661 7.2800 1
796.3730 8.8100 1
796.4147 9.0000 1
837.3641 4.0200 1
854.3412 7.0000 1
854.3876 16.0000 1
855.3712 3.2700 1
866.3931 5.0000 1
924.4300 5.0000 1
950.3853 11.8400 1
950.3984 14.0000 1
950.4255 20.0000 1
950.4440 7.0000 1
951.3813 5.0000 1
963.4661 7.0200 1
968.3940 23.0000 1
968.4370 17.0200 1
968.4493 9.0000 1
994.4143 4.0000 1
1110.4686 3.0000 1
END IONS
BEGIN IONS
TITLE=Locus:1.1.1.3607.2 File:"DataSET01.wiff"
CHARGE=2+
PEPMASS=464.75890
RTINSECONDS=1463
129.1043 6.2700 1
133.0588 2.0000 1
155.0799 5.0000 1
157.0932 2.0000 1
226.1186 4.0000 1
232.1362 2.0000 1
240.1414 2.2700 1
254.1514 3.5400 1
311.2059 4.0000 1
337.1667 4.2800 1
343.1980 3.0200 1
355.2426 2.2700 1
356.8182 3.0400 1
374.8210 3.2700 1
392.8174 4.0200 1
408.8154 2.2700 1
410.7870 3.2700 1
455.7589 3.0400 1
928.5243 28.0000 2
475.2545 6.0000 1
525.3118 2.0000 1
557.2938 5.2700 1
567.2872 2.0000 1
574.3094 3.0000 1
600.3444 5.0200 1
642.3900 3.0000 1
675.3701 8.0000 1
679.3762 3.2900 1
697.3885 3.0200 1
699.4077 2.0000 1
796.4542 6.0000 1
831.4178 2.2700 1
831.4728 2.2700 1
832.4602 5.0000 1
END IONS
BEGIN IONS
TITLE=Locus:1.1.1.3607.3 File:"DataSET01.wiff"
CHARGE=3+
PEPMASS=531.58390
RTINSECONDS=1464
106.0490 10.0000 1
129.0980 9.0000 1
131.0817 6.0000 1
159.0786 6.0400 1
186.1229 3.0200 1
245.0813 5.0200 1
270.1108 4.2700 1
343.1562 3.0200 1
359.1222 1.8400 1
373.1840 4.0000 1
389.1685 4.0000 1
456.7532 3.0000 1
470.1806 3.0000 1
474.2153 3.0000 1
485.2394 3.2700 1
539.2537 4.0000 1
544.2437 4.0000 1
1171.6121 9.0900 2
1198.4976 4.2700 2
614.2610 9.0000 1
614.3159 6.0000 1
619.3249 4.0200 1
623.2955 6.2700 1
657.3295 5.2900 1
1346.6322 12.2800 2
1374.5688 34.0500 2
687.8220 20.0000 1
708.8246 4.0200 1
715.3220 7.5400 1
717.8264 6.0400 1
718.3729 7.2700 1
729.3043 6.0200 1
1459.7213 13.5600 2
1469.6904 6.0000 2
744.3420 17.2700 1
744.3798 11.0000 1
761.3315 4.2900 1
830.3764 7.0200 1
858.3436 6.0200 1
858.3750 8.0000 1
875.3726 6.2700 1
943.4734 5.2700 1
958.4679 4.0000 1
961.4443 3.0200 1
986.4543 12.0500 1
1076.4564 7.0000 1
1078.4801 3.0200 1
1087.4838 9.2700 1
1181.4905 2.2700 1
1216.5029 2.0000 1
1329.6230 2.0000 1
END IONS
BEGIN IONS
TITLE=Locus:1.1.1.3608.2 File:"DataSET01.wiff"
CHARGE=2+
PEPMASS=563.75370
RTINSECONDS=1467
102.0524 6.0000 1
141.1010 5.0000 1
155.0870 5.0000 1
159.0791 4.0000 1
169.0978 5.2800 1
187.0697 4.0200 1
201.0862 9.0000 1
226.1165 5.0000 1
257.1229 4.2800 1
258.1154 7.0000 1
284.1221 4.0000 1
297.1212 5.2900 1
298.1407 9.0000 1
316.1140 4.2800 1
341.1369 4.0000 1
355.1614 8.0200 1
358.1750 10.0200 1
368.1529 5.0000 1
386.1469 7.0000 1
386.1693 7.0000 1
386.1949 5.0000 1
426.1915 7.0200 1
465.2124 4.2700 1
466.2329 4.0000 1
468.7670 5.0200 1
483.2166 5.0200 1
484.2042 11.0000 1
509.7281 3.2900 1
519.2379 3.0000 1
523.2532 4.2700 1
526.2451 4.0000 1
527.7208 4.0000 1
536.2225 4.2700 1
554.2372 6.0200 1
554.2738 6.0000 1
555.2408 8.2700 1
1126.4800 8.5600 2
573.2189 5.0000 1
573.2408 6.0000 1
573.2724 12.2900 1
594.2636 3.0200 1
652.2965 6.0000 1
722.3591 9.2700 1
740.3156 2.0000 1
741.2967 7.2800 1
741.3348 13.0000 1
741.3541 13.0000 1
741.3982 5.0000 1
780.3374 3.2700 1
806.3558 2.2700 1
833.3865 2.2700 1
838.5546 2.2700 1
851.3388 5.0200 1
851.3971 8.0000 1
869.4017 5.2800 1
908.3817 5.0000 1
909.4240 3.0400 1
1037.4136 3.0200 1
END IONS
BEGIN IONS
TITLE=Locus:1.1.1.3611.2 File:"DataSET01.wiff"
CHARGE=2+
PEPMASS=423.22460
RTINSECONDS=1470
119.0497 4.0000 1
136.0774 16.0000 1
157.1296 7.0000 1
207.0354 3.0000 1
223.0724 3.2700 1
239.1052 12.0000 1
618.7357 4.0000 2
326.8651 5.0200 1
327.8822 6.0000 1
359.2119 3.0000 1
747.4242 7.0000 2
423.1805 7.2700 1
461.2666 4.0200 1
617.3505 2.0000 1
714.3173 2.0000 1
END IONS
BEGIN IONS
TITLE=Locus:1.1.1.3612.2 File:"DataSET01.wiff"
CHARGE=2+
PEPMASS=430.72800
RTINSECONDS=1471
129.1058 4.0400 1
172.1167 3.0000 1
187.1095 7.5400 1
213.0484 3.0000 1
218.1477 8.0000 1
228.1744 4.0000 1
230.0768 5.0000 1
287.1709 3.2700 1
326.9671 8.0000 1
329.1064 3.0000 1
343.0216 4.0200 1
353.8095 3.0000 1
376.8553 4.0200 1
431.2391 13.0000 1
487.3281 8.0000 1
527.2166 3.2800 1
574.3600 3.0200 1
626.2988 2.0000 1
631.3875 13.0000 1
633.3182 2.0000 1
643.3300 2.5400 1
738.3398 2.0000 1
END IONS
BEGIN IONS
TITLE=Locus:1.1.1.3612.3 File:"DataSET01.wiff"
CHARGE=2+
PEPMASS=496.24640
RTINSECONDS=1472
130.0833 4.0400 1
147.1111 14.5600 1
175.0823 16.0000 1
175.0950 15.0000 1
191.0479 4.2800 1
203.0797 9.0000 1
212.0562 5.0000 1
224.0683 4.2900 1
246.1840 9.0000 1
270.0644 4.0400 1
281.0855 6.0000 1
287.1121 4.0000 1
287.1676 4.0000 1
297.1601 4.0200 1
311.1096 5.2700 1
321.0865 4.0000 1
337.1474 4.0200 1
339.0977 5.0000 1
349.0667 4.3000 1
384.1888 6.0000 1
386.2476 4.0000 1
396.0970 5.0200 1
397.1730 4.3000 1
414.1186 4.0000 1
416.2835 4.2700 1
442.8105 5.2700 1
496.2220 9.0400 1
496.2527 27.0000 1
496.7402 11.0000 1
496.7644 5.0000 1
499.1074 6.0200 1
503.3073 9.2700 1
503.3305 4.0000 1
517.1083 4.3000 1
517.1499 5.8200 1
526.2190 6.0000 1
527.2090 6.0000 1
560.3210 9.0000 1
560.3558 15.2700 1
626.2849 4.2700 1
630.1919 6.0200 1
657.3449 9.0000 1
657.3785 5.0000 1
674.3777 10.0000 1
729.2581 6.2700 1
772.3776 7.2700 1
789.3467 6.0000 1
789.3775 11.0000 1
789.4021 32.0000 1
789.4304 34.0000 1
874.3837 4.0200 1
875.4023 10.2800 1
875.4549 3.2800 1
892.3733 9.0000 1
892.4017 26.0000 1
892.4169 26.0000 1
892.4371 26.0000 1
892.4684 13.0000 1
903.3392 2.2700 1
END IONS
BEGIN IONS
TITLE=Locus:1.1.1.3613.2 File:"DataSET01.wiff"
CHARGE=2+
PEPMASS=597.26520
RTINSECONDS=1475
143.1200 5.0000 1
156.0296 8.0000 1
171.1137 6.0000 1
173.0509 6.0000 1
185.0907 6.0400 1
191.0582 10.0000 1
191.0763 8.0000 1
216.1025 9.2700 1
229.1146 7.2700 1
230.1152 6.2800 1
238.0804 5.0000 1
270.1071 5.0200 1
273.1130 6.2900 1
286.1378 12.0000 1
287.1348 6.0200 1
288.1186 6.0000 1
299.1743 5.0000 1
304.1509 4.2900 1
313.1499 5.0000 1
339.1240 6.0000 1
351.1646 5.0000 1
361.1658 10.0000 1
367.1225 6.0200 1
370.1696 4.2700 1
374.1560 5.0000 1
384.1453 7.2800 1
385.1297 11.0000 1
396.1937 6.0000 1
397.1835 5.0000 1
399.1906 4.2900 1
402.1587 10.0000 1
424.1463 8.0200 1
437.1536 5.0200 1
440.1732 9.2800 1
445.7068 11.0000 1
450.1693 4.2800 1
468.1840 8.8200 1
471.2214 7.2700 1
472.2198 6.0000 1
480.1736 4.2800 1
489.2378 16.3100 1
502.2368 5.0200 1
503.2059 9.2700 1
515.2532 7.0000 1
524.2194 5.2700 1
525.2051 5.0000 1
551.2103 9.0000 1
1118.4803 8.5400 2
566.2530 5.5400 1
568.2417 8.3000 1
579.2413 6.0400 1
586.2463 9.0000 1
590.2827 11.0000 1
597.2302 10.0000 1
597.2579 9.0000 1
1193.5651 12.0000 2
604.2205 5.0000 1
604.2681 5.0000 1
652.2667 5.0000 1
669.2834 10.0400 1
687.2832 6.0200 1
688.2586 5.2700 1
691.3177 6.5400 1
705.3118 7.0200 1
722.3324 5.0000 1
727.3007 4.0000 1
753.3137 6.0000 1
781.2979 4.0200 1
792.3586 5.0200 1
815.3323 9.5400 1
816.3101 4.2700 1
833.3627 13.2700 1
836.3321 4.0000 1
837.3481 3.1700 1
854.3583 5.2700 1
855.3347 7.0000 1
872.3623 10.0000 1
872.4023 6.0000 1
890.3397 6.0000 1
890.3857 21.0000 1
903.3751 3.0000 1
941.4628 2.2700 1
947.4199 3.2700 1
950.4290 4.2800 1
967.4484 3.0000 1
968.4519 5.2700 1
975.4636 6.0000 1
985.4520 13.0000 1
986.5145 5.2700 1
1003.4512 11.0000 1
1003.5045 7.0000 1
END IONS
BEGIN IONS
TITLE=Locus:1.1.1.3619.2 File:"DataSET01.wiff"
CHARGE=3+
PEPMASS=576.59840
RTINSECONDS=1479
112.0413 5.0000 1
129.1020 5.0000 1
130.0480 5.0000 1
159.0789 8.0000 1
169.0615 9.0000 1
187.0711 18.0000 1
240.0930 5.0000 1
240.1389 5.0000 1
257.1681 9.0000 1
258.1459 13.0000 1
270.1018 4.0000 1
275.1726 9.0000 1
297.1522 10.5400 1
298.1004 5.0000 1
302.0938 13.0000 1
302.1133 5.0000 1
316.1137 6.0000 1
354.1394 7.0000 1
355.1501 9.0000 1
373.1308 5.0000 1
373.1725 4.0000 1
390.1701 4.0000 1
390.2011 10.0000 1
395.1273 7.3000 1
408.1768 6.0200 1
413.1340 9.0000 1
425.2006 10.0000 1
431.1410 7.0200 1
465.7388 4.0200 1
466.1481 5.2700 1
470.1904 4.0000 1
479.2313 4.2800 1
484.1500 4.0000 1
489.2696 13.0000 1
502.1747 7.0000 1
510.2143 6.0000 1
520.7728 4.0500 1
522.7924 5.0000 1
528.2537 5.0000 1
536.2680 5.0000 1
541.2155 5.2700 1
553.2086 6.0200 1
560.2944 7.0000 1
563.2216 5.0200 1
1151.4902 4.5400 2
577.2518 4.2700 1
581.2310 5.2700 1
605.3011 9.0000 1
613.7787 7.0000 1
1226.6213 28.0000 2
649.3366 11.0000 1
652.2578 5.0200 1
674.3328 12.0000 1
674.3584 6.0000 1
704.3138 3.0200 1
706.8368 7.0000 1
706.8672 5.0000 1
707.8144 3.0000 1
721.3378 3.0000 1
738.3593 7.2700 1
766.3460 3.0200 1
771.3769 3.0000 1
785.3975 7.0000 1
1598.8401 3.2900 2
1599.6758 3.0000 2
802.4043 10.0000 1
837.4047 4.0000 1
895.4471 3.0000 1
913.4178 9.0000 1
913.4815 5.0000 1
930.4456 8.0000 1
930.5058 8.0000 1
931.4248 6.5400 1
952.4428 5.0000 1
952.4915 3.2800 1
1023.4285 6.0200 1
1023.4849 3.0200 1
1041.5070 6.2700 1
1112.5890 3.0000 1
1129.5372 5.2800 1
1226.6033 2.0000 1
1228.5974 2.0200 1
END IONS
BEGIN IONS
TITLE=Locus:1.1.1.3625.2 File:"DataSET01.wiff"
CHARGE=2+
PEPMASS=461.24430
RTINSECONDS=1483
136.0745 9.0000 1
309.1557 4.2700 2
173.0846 6.0000 1
173.0964 7.0000 1
175.1223 6.0200 1
201.0894 12.0000 1
216.9306 4.0200 1
245.0948 4.0200 1
274.8994 7.5500 1
285.1530 4.3000 1
596.7067 4.0200 2
300.1577 10.0000 1
625.3454 4.0000 2
314.8637 5.2800 1
316.8520 10.0000 1
318.8557 7.2700 1
321.1599 7.0000 1
322.8763 5.2700 1
334.8583 8.0000 1
336.8639 12.0000 1
352.8801 6.0000 1
392.1881 4.0000 1
817.4227 4.0000 2
461.1750 5.0200 1
921.4767 9.0000 2
461.3203 3.2700 1
505.2520 2.0000 1
506.2428 7.0000 1
523.2379 13.0000 1
523.2694 10.0000 1
523.2947 4.0000 1
534.2532 2.0000 1
1068.5948 2.0000 2
605.3246 2.2700 1
613.3295 2.0000 1
622.3168 20.0000 1
622.3627 5.0000 1
623.3442 4.5600 1
633.3041 3.0000 1
721.3383 5.0000 1
721.3705 8.0000 1
721.4008 18.0000 1
721.4273 10.0000 1
832.4248 2.2800 1
850.4177 3.0200 1
861.4234 2.0000 1
END IONS
BEGIN IONS
TITLE=Locus:1.1.1.3626.2 File:"DataSET01.wiff"
CHARGE=2+
PEPMASS=496.24760
RTINSECONDS=1484
127.0541 9.0000 1
129.1045 22.0000 1
130.0689 15.0000 1
130.0836 26.0000 1
131.0267 18.0000 1
143.1189 10.2900 1
147.1127 39.0000 1
171.1165 7.5500 1
172.0627 8.0000 1
175.0893 119.0000 1
184.0732 9.0000 1
185.0549 16.0400 1
203.0697 12.0000 1
203.0795 12.0000 1
203.0872 77.2700 1
207.0378 8.0000 1
212.0686 9.0000 1
213.0472 8.0000 1
224.0676 28.0000 1
228.1702 10.0000 1
230.0728 22.0000 1
236.0645 13.2700 1
241.0953 11.0000 1
246.1806 51.0000 1
252.0618 10.3200 1
253.1045 8.0000 1
255.0818 8.0400 1
258.1437 11.0000 1
263.0814 7.2700 1
269.0829 8.0000 1
270.0721 9.0000 1
280.1091 8.2700 1
281.0835 21.0000 1
281.1025 14.0000 1
282.0724 14.0800 1
287.1031 17.0000 1
287.1638 21.0200 1
287.1776 14.0200 1
288.0608 9.0000 1
291.0672 8.0000 1
293.0915 8.0200 1
298.1121 11.0000 1
299.1088 8.5400 1
311.1021 15.0000 1
315.0847 12.0000 1
315.1532 18.0000 1
315.1726 16.0000 1
318.1147 26.0000 1
321.0836 32.0000 1
333.0868 11.0000 1
339.0816 14.3700 1
351.0883 16.0000 1
359.2631 13.0000 1
367.1016 12.0000 1
378.1096 17.0000 1
384.1869 15.0000 1
386.2332 14.0000 1
387.1347 14.0000 1
390.0981 17.0000 1
396.1065 30.0000 1
396.1230 21.0000 1
397.1776 10.0200 1
412.1875 16.0000 1
414.1162 14.0000 1
414.1373 13.0000 1
416.2629 10.0000 1
416.2899 42.0400 1
431.1503 11.0000 1
432.1510 12.2800 1
440.1907 11.0000 1
442.1040 11.5400 1
459.1216 10.2700 1
471.1259 11.0000 1
481.1127 13.0000 1
481.2128 15.0000 1
487.2355 11.2700 1
974.4692 24.5500 2
489.1639 12.0000 1
496.2468 154.0000 1
496.7426 29.0000 1
496.7631 31.0000 1
499.1240 19.0000 1
499.2046 16.0000 1
500.2703 6.5400 1
503.3169 21.2800 1
503.3393 10.0000 1
509.2050 19.0000 1
511.2552 10.0200 1
516.1567 10.0000 1
516.2316 11.2700 1
517.1442 17.0000 1
526.2163 9.0000 1
527.2092 24.0000 1
527.2405 7.0000 1
534.1548 10.0000 1
541.1744 8.0000 1
544.2388 9.2700 1
560.3060 13.0500 1
560.3380 111.0000 1
560.3594 25.0000 1
561.3374 11.0000 1
561.3606 4.5500 1
571.1832 9.0000 1
583.2236 6.8200 1
584.2122 9.0000 1
585.1998 6.8100 1
598.1865 10.0000 1
598.2667 7.0000 1
601.2400 8.2700 1
602.2135 22.8500 1
608.2701 9.0000 1
612.1922 13.2700 1
616.1987 8.5600 1
619.2474 15.0000 1
625.2913 7.0000 1
626.2742 12.0000 1
629.2048 10.0000 1
629.2466 10.0000 1
630.2023 17.0200 1
630.2231 16.0200 1
630.2400 9.0000 1
647.2505 11.0000 1
657.3601 29.0000 1
674.3420 13.0000 1
674.3635 39.2700 1
674.3904 92.2700 1
683.2858 7.0000 1
701.2729 12.0000 1
729.2858 15.0000 1
771.3969 12.5600 1
772.3872 20.0000 1
789.3687 34.0000 1
789.4077 355.0000 1
789.4401 49.0000 1
789.4822 10.0000 1
790.3947 19.0000 1
790.4130 21.0000 1
827.3589 13.2700 1
874.3722 12.0000 1
874.3984 10.0000 1
874.4210 24.0000 1
875.3808 32.5600 1
875.4088 29.0000 1
892.3639 27.0000 1
892.3963 194.0000 1
892.4252 187.0000 1
892.4482 65.0000 1
892.4734 32.0000 1
893.4340 30.0000 1
902.3822 5.0000 1
902.4326 10.0000 1
903.3422 2.2700 1
903.4059 17.2700 1
END IONS
BEGIN IONS
TITLE=Locus:1.1.1.3626.3 File:"DataSET01.wiff"
CHARGE=2+
PEPMASS=625.77570
RTINSECONDS=1485
143.1152 4.0000 1
171.1157 4.0200 1
173.0584 3.0000 1
191.0597 12.0000 1
191.0743 6.0000 1
229.1200 5.0000 1
230.1102 3.0200 1
273.1247 3.0000 1
286.1457 8.0000 1
287.1367 3.2700 1
301.1200 3.0000 1
713.2847 3.0400 2
361.1777 5.5500 1
378.1423 7.0000 1
414.1884 5.0000 1
424.1518 5.0000 1
442.1616 8.0000 1
459.1815 7.0000 1
466.2260 3.2700 1
490.2251 4.0000 1
498.1892 3.2700 1
498.7447 4.2700 1
507.1896 5.2700 1
515.2542 3.2700 1
530.7364 11.0000 1
1085.4066 5.0000 2
560.2366 6.0200 1
572.2518 4.0000 1
579.7498 3.2700 1
590.2809 10.2800 1
607.7597 6.0000 1
1231.5677 5.2700 2
625.2641 7.2900 1
625.7857 5.0000 1
626.2388 6.2700 1
643.2669 6.0000 1
652.2727 3.2700 1
661.2812 7.2700 1
717.3388 6.0000 1
727.3179 3.5400 1
736.2972 3.0200 1
792.3511 9.0000 1
792.3772 8.0000 1
854.3578 5.2700 1
872.3284 3.0000 1
872.4076 3.0000 1
890.3817 7.0000 1
890.4562 3.0200 1
929.3879 4.2700 1
947.4031 6.2900 1
990.4482 3.2900 1
1024.4904 4.2700 1
1042.4231 3.2700 1
1042.5242 3.0000 1
1043.5001 4.0200 1
1060.4078 5.0200 1
1060.4801 5.0000 1
1060.5349 4.0400 1
END IONS
BEGIN IONS
TITLE=Locus:1.1.1.3655.2 File:"DataSET01.wiff"
CHARGE=2+
PEPMASS=496.24640
RTINSECONDS=1497
129.1049 15.0000 1
130.0695 9.0000 1
130.0880 13.0000 1
143.1222 5.2700 1
147.1163 14.0000 1
175.0896 31.0000 1
203.0859 31.0200 1
209.0533 5.2900 1
212.0648 5.2700 1
213.1190 6.5400 1
224.0686 9.0000 1
241.0964 9.0200 1
242.0736 5.5400 1
246.1809 14.0000 1
246.1933 6.2700 1
252.0608 11.0000 1
258.1468 5.2700 1
259.1051 10.0200 1
270.1512 6.0200 1
280.1136 5.3100 1
281.0861 13.0000 1
282.0677 8.3000 1
287.0948 10.0000 1
287.1667 7.0000 1
287.1920 6.0000 1
298.1196 16.0800 1
299.0952 8.0000 1
300.0982 5.2700 1
311.1055 7.0000 1
315.1669 10.0000 1
318.1148 8.0000 1
321.0849 9.0000 1
326.1069 6.5400 1
339.0962 12.0000 1
345.0946 8.2800 1
351.0917 8.2800 1
359.2612 8.2700 1
368.1339 12.0000 1
739.4001 7.0200 2
378.1027 6.0000 1
383.2118 6.0000 1
384.1902 9.3000 1
771.3544 7.8100 2
386.2396 6.0000 1
396.1195 17.0000 1
397.0872 7.3700 1
397.1781 11.0400 1
401.2280 7.5700 1
412.1775 12.2700 1
413.1342 10.0000 1
414.1101 6.2800 1
414.1471 8.2700 1
416.2665 6.0200 1
416.2915 11.0000 1
424.0858 6.0000 1
431.1602 6.0000 1
432.1595 11.2700 1
442.7917 6.0000 1
442.8148 6.0000 1
450.1754 6.2700 1
453.1268 6.0000 1
454.0934 6.0200 1
460.8229 13.0200 1
946.4879 8.0000 2
481.2080 9.5600 1
973.4990 14.0000 2
487.7107 6.5400 1
974.4873 9.6300 2
991.4805 77.0000 2
499.1122 10.0000 1
499.1365 9.0000 1
503.2943 7.0000 1
503.3172 8.0000 1
503.3473 5.2700 1
509.2007 6.0000 1
516.1391 9.0000 1
516.2304 9.2700 1
517.1367 11.0000 1
527.2123 11.0000 1
528.1769 6.0000 1
534.1778 7.2700 1
545.2029 10.3400 1
560.3093 6.0000 1
560.3502 31.2800 1
584.2086 11.0200 1
598.2031 8.0000 1
602.2247 11.0000 1
612.2004 12.0000 1
626.2916 5.2700 1
629.2509 5.3000 1
630.2070 8.0000 1
630.2422 6.0000 1
640.3336 5.0200 1
647.2422 10.0000 1
657.3391 7.2700 1
657.3821 6.0000 1
674.3403 8.2700 1
674.3686 16.0000 1
674.3927 18.2800 1
674.4139 18.2800 1
675.3533 7.0000 1
711.2859 6.2700 1
729.2949 7.0000 1
754.3801 5.2700 1
771.3970 7.0000 1
772.3453 7.2700 1
772.3743 10.0000 1
772.4153 11.0400 1
789.3613 13.0000 1
789.3981 87.0000 1
789.4348 46.0000 1
789.4651 8.0000 1
789.5009 6.0000 1
790.3881 10.0000 1
790.4205 10.0000 1
790.4441 5.0000 1
800.3730 7.0200 1
874.3891 8.0000 1
874.4390 12.0000 1
875.3270 5.0000 1
875.3951 11.0000 1
875.4153 11.2900 1
875.4395 3.4000 1
892.3577 13.0000 1
892.4059 59.0000 1
892.4353 69.0000 1
892.4661 29.0000 1
892.5195 5.0000 1
893.3851 9.0000 1
893.4875 7.0000 1
902.3940 18.0000 1
902.4976 2.2800 1
903.3873 4.9700 1
904.3616 2.0000 1
END IONS
BEGIN IONS
TITLE=Locus:1.1.1.3656.2 File:"DataSET01.wiff"
CHARGE=2+
PEPMASS=582.75180
RTINSECONDS=1500
110.0707 5.0000 1
115.0890 4.2700 1
141.1037 12.0000 1
156.0767 13.0000 1
169.0898 6.0000 1
169.1016 7.0000 1
201.1123 5.2700 1
213.0884 11.0000 1
227.0949 5.0000 1
229.1019 6.0400 1
240.1344 9.0000 1
249.0966 7.0000 1
267.1133 7.0000 1
285.1133 5.0000 1
285.1276 9.0200 1
311.1594 7.0000 1
311.1793 4.0000 1
314.1273 4.0000 1
330.1352 4.0000 1
340.1324 7.0000 1
342.1314 16.2700 1
358.1430 13.0000 1
416.1567 4.0000 1
427.6507 7.0000 1
854.3397 17.0000 2
439.1754 5.0000 1
463.2065 4.0000 1
467.7523 4.0000 1
487.7744 12.2800 1
494.2298 5.0200 1
495.2161 4.0200 1
495.7572 4.0200 1
504.7729 6.3000 1
1019.4185 12.0400 2
511.6901 7.0000 1
1022.4333 27.0200 2
511.7400 9.0000 1
513.2042 17.0000 1
513.2307 11.0000 1
546.7377 6.0200 1
547.2180 4.8100 1
1164.4417 9.3200 2
1164.5012 14.2800 2
582.7896 9.0000 1
623.7960 5.0200 1
624.2144 5.0000 1
624.2388 7.0000 1
624.3206 4.2700 1
642.2571 10.0200 1
699.2453 10.3000 1
717.2443 2.0000 1
717.3010 2.0000 1
738.3304 2.0000 1
739.2869 4.0000 1
757.2830 9.0000 1
757.3646 3.3000 1
759.3455 3.0000 1
770.2900 3.2700 1
836.3369 5.0200 1
854.2845 11.0200 1
854.3146 12.0000 1
854.3474 22.0200 1
854.3972 6.2700 1
867.3420 2.0000 1
925.3687 16.0000 1
926.4042 3.0000 1
1022.3815 4.0000 1
1022.4529 7.0000 1
END IONS
BEGIN IONS
TITLE=Locus:1.1.1.3679.2 File:"DataSET01.wiff"
CHARGE=2+
PEPMASS=496.24790
RTINSECONDS=1510
129.1062 5.0000 1
130.0736 4.0200 1
147.1148 12.0200 1
171.1112 5.0000 1
175.0892 10.0000 1
203.0912 10.0000 1
224.0741 4.0000 1
230.0762 6.2700 1
242.0679 5.0200 1
246.1792 7.0000 1
318.1101 7.0000 1
321.0612 4.0400 1
339.0924 4.0000 1
736.5825 7.2900 2
378.1084 9.0000 1
396.1113 8.0200 1
796.6762 4.0000 2
416.2837 8.0200 1
442.7758 7.0000 1
442.8028 9.0000 1
442.8292 4.0000 1
460.8235 7.0000 1
489.1316 4.2700 1
991.4700 14.2700 2
991.4998 15.2700 2
496.2842 5.0000 1
499.1317 4.2700 1
503.3105 7.0200 1
516.1512 4.2700 1
527.2159 7.2900 1
1067.3090 3.0000 2
544.2208 3.0200 1
548.2327 3.0000 1
560.3199 9.0000 1
560.3601 8.0000 1
612.2075 7.0000 1
616.1990 3.0000 1
629.2493 3.0000 1
657.3651 4.0000 1
674.3966 22.0400 1
711.2651 3.0000 1
729.2836 4.0000 1
746.2999 4.0000 1
771.4073 6.0000 1
772.3511 6.2700 1
772.3910 3.2700 1
789.3843 10.0000 1
789.4229 33.0000 1
789.4783 5.2700 1
874.4019 4.0000 1
875.4025 6.0000 1
892.3474 7.0000 1
892.3880 7.0000 1
892.4196 25.0000 1
892.4431 10.0000 1
892.4742 6.0000 1
END IONS
BEGIN IONS
TITLE=Locus:1.1.1.3680.2 File:"DataSET01.wiff"
CHARGE=2+
PEPMASS=582.75190
RTINSECONDS=1512
110.0704 8.0000 1
115.0841 6.0200 1
141.1011 19.0000 1
156.0772 13.0000 1
169.1004 14.2700 1
185.0913 6.0000 1
213.0868 13.0000 1
221.1144 6.0000 1
229.1001 7.0000 1
240.1183 7.0000 1
240.1356 10.0000 1
240.1522 5.0000 1
249.0987 12.0000 1
267.1102 14.2900 1
283.1756 5.5400 1
285.1266 13.0000 1
311.1729 10.0000 1
324.1249 7.2700 1
340.1282 6.2700 1
342.1290 15.0000 1
342.1512 5.0000 1
358.1362 12.0000 1
358.1615 5.0000 1
375.1690 4.2700 1
413.1659 5.2900 1
416.1661 6.0000 1
418.6696 5.0000 1
427.6602 9.0000 1
854.3569 27.0200 2
439.1878 6.0000 1
463.1868 6.5400 1
469.7647 7.0000 1
482.2135 4.2700 1
482.7610 4.2700 1
485.7848 4.2700 1
972.5593 5.0500 2
487.7772 11.3000 1
495.2001 6.0200 1
503.2157 8.0200 1
510.7336 6.5600 1
511.7154 61.0000 1
1022.4572 25.0000 2
511.7503 10.0000 1
512.1982 5.3700 1
513.1871 15.0000 1
513.2180 21.2900 1
513.2498 3.6000 1
528.7248 8.0000 1
1092.4520 11.0000 2
570.2296 5.2800 1
582.7446 17.0000 1
1164.5352 26.0200 2
624.2257 9.0000 1
624.2734 9.2700 1
642.2370 7.2700 1
642.2786 6.0000 1
662.3047 5.0200 1
671.2568 7.0000 1
681.2416 5.0000 1
699.2490 15.0000 1
717.2895 3.0000 1
739.2702 3.0000 1
757.2292 7.0000 1
757.2770 9.2700 1
757.3098 9.0000 1
770.3071 5.0200 1
808.3467 3.2700 1
836.3063 8.2700 1
854.2555 5.5400 1
854.2920 20.0000 1
854.3365 54.0000 1
854.3641 27.0000 1
854.4094 4.0000 1
867.3345 7.2800 1
907.3277 4.0400 1
925.3094 5.0000 1
925.3524 9.0000 1
1022.3909 9.0000 1
1022.5316 3.0000 1
1023.4550 6.0200 1
END IONS
BEGIN IONS
TITLE=Locus:1.1.1.3681.2 File:"DataSET01.wiff"
CHARGE=3+
PEPMASS=401.90560
RTINSECONDS=1515
129.1004 6.0000 1
130.0858 6.0200 1
173.1331 4.0000 1
225.1297 3.0000 1
246.1781 3.0000 1
296.8691 3.5400 1
315.8422 3.2700 1
324.8633 5.3000 1
347.7842 4.0000 1
347.8248 7.0000 1
401.9113 3.0000 1
402.2338 3.0000 1
437.7639 3.0000 1
446.2942 4.2800 1
466.2609 4.2700 1
481.2714 5.0000 1
481.7901 4.0200 1
516.2664 3.0200 1
558.3005 2.0000 1
600.3525 2.0000 1
688.4276 2.0000 1
689.4346 2.0000 1
690.4225 3.0000 1
702.3793 2.2700 1
815.4672 3.0200 1
END IONS
BEGIN IONS
TITLE=Locus:1.1.1.3703.2 File:"DataSET01.wiff"
CHARGE=2+
PEPMASS=582.75190
RTINSECONDS=1524
115.0860 7.2700 1
141.1027 14.0000 1
156.0773 17.0000 1
169.0952 11.0000 1
201.1062 7.0000 1
213.0840 10.2700 1
221.1066 6.0000 1
229.0994 7.0000 1
240.1328 11.0000 1
249.1020 6.2800 1
261.0930 7.0200 1
267.1112 9.0000 1
283.1744 6.0000 1
285.1170 11.0000 1
311.1724 9.0000 1
342.1229 5.0000 1
342.1465 11.2700 1
358.1501 9.0000 1
409.7967 5.0200 1
416.1639 9.0000 1
426.1436 4.0200 1
427.6729 28.0000 1
458.8153 5.0000 1
463.1910 5.0000 1
935.5235 8.5500 2
468.7731 2.2800 1
487.7857 8.0200 1
494.2175 6.0000 1
495.2075 4.5500 1
500.7271 4.2700 1
503.2155 4.0200 1
505.7591 5.0400 1
1019.4124 6.2900 2
511.6881 6.0000 1
511.7181 37.0000 1
511.7527 5.0000 1
512.2120 7.0000 1
513.1792 5.0000 1
513.2045 9.0000 1
513.2196 13.0000 1
513.2495 5.0000 1
528.7424 8.2700 1
1092.4758 11.5800 2
1164.4363 8.0200 2
582.7505 15.0000 1
582.7811 9.0000 1
624.2201 12.0000 1
624.2641 11.0000 1
642.2511 8.2700 1
699.2291 5.2700 1
699.2678 8.0000 1
740.2700 3.0200 1
757.2515 8.2700 1
757.3046 7.0000 1
758.2795 3.2700 1
770.3103 4.0000 1
808.3029 4.2700 1
836.3434 5.0200 1
854.2592 4.0000 1
854.3079 22.0000 1
854.3474 26.0000 1
854.3812 8.0000 1
854.4025 5.0000 1
855.3334 12.6600 1
867.3668 6.0000 1
925.3854 10.0000 1
1003.4459 2.0000 1
1009.4510 2.0000 1
1022.3418 4.0000 1
1022.4305 6.0000 1
1022.4722 5.0000 1
END IONS
BEGIN IONS
TITLE=Locus:1.1.1.3704.2 File:"DataSET01.wiff"
CHARGE=3+
PEPMASS=401.90550
RTINSECONDS=1527
129.0998 7.0000 1
129.1083 4.0000 1
130.0886 4.3000 1
147.1109 5.0000 1
226.1216 4.0200 1
227.1043 4.2700 1
229.1504 3.0200 1
324.8525 6.2700 1
347.8106 7.0200 1
370.1798 3.2700 1
401.9032 4.2800 1
402.2271 3.0200 1
817.5280 4.0000 2
874.5365 4.2900 2
446.2859 3.2900 1
481.2888 14.0200 1
515.3054 2.2700 1
516.2720 3.2700 1
526.2817 2.2700 1
537.8405 5.0000 1
549.3123 2.0200 1
574.4064 2.0000 1
629.3428 2.2700 1
671.4146 2.0200 1
682.3970 2.2700 1
684.3654 2.0000 1
688.4026 3.0000 1
689.4041 7.5700 1
699.3820 2.0000 1
716.3914 2.0000 1
815.4660 3.2900 1
END IONS
BEGIN IONS
TITLE=Locus:1.1.1.3709.2 File:"DataSET01.wiff"
CHARGE=2+
PEPMASS=445.24660
RTINSECONDS=1530
129.1033 5.0000 1
147.0660 77.0000 1
191.0009 10.0000 1
207.0175 6.0000 1
207.0320 53.0000 1
212.1043 5.0000 1
221.0822 5.0000 1
223.0668 9.0400 1
248.9811 4.0200 1
250.9630 9.0000 1
265.0200 5.0000 1
266.9959 9.0000 1
267.0106 10.0000 1
281.0491 10.0000 1
318.8773 7.0200 1
320.8651 9.0000 1
324.9867 93.0000 1
336.8659 6.0000 1
338.8779 8.0000 1
339.9615 7.0000 1
341.0178 385.0000 1
341.0607 6.2700 1
342.0264 5.5500 1
355.0737 10.0000 1
360.1237 4.2800 1
366.2085 5.2800 1
377.1346 8.0000 1
377.1555 17.0200 1
408.9182 4.2700 1
429.0589 5.0000 1
429.0823 31.0000 1
429.1019 23.0000 1
445.0987 8.0000 1
445.1318 9.0000 1
445.2704 4.3100 1
505.2431 10.0000 1
520.2740 3.0000 1
554.3228 4.0200 1
601.2985 2.0000 1
618.3184 11.0000 1
667.3671 2.0000 1
714.3765 2.0000 1
724.5025 2.0000 1
731.3823 5.2700 1
731.4270 4.2900 1
END IONS
BEGIN IONS
TITLE=Locus:1.1.1.3712.2 File:"DataSET01.wiff"
CHARGE=3+
PEPMASS=509.29250
RTINSECONDS=1534
129.1018 12.0000 1
141.1080 3.5400 1
169.0969 5.0400 1
215.1440 10.0000 1
228.1717 4.0000 1
240.1363 10.0200 1
243.1353 15.0000 1
275.2121 8.2700 1
285.1650 3.2900 1
286.1485 4.2700 1
316.8633 4.0200 1
329.1860 4.0000 1
359.1557 4.0000 1
404.9764 4.2700 1
414.7709 5.0000 1
853.5430 4.3700 2
470.2965 6.2800 1
475.2847 5.0000 1
485.2671 4.0200 1
509.2117 7.0000 1
509.2896 13.0000 1
509.3111 6.0000 1
520.2619 4.0000 1
580.3495 5.0000 1
581.3209 5.0000 1
590.3221 11.2800 1
598.3742 5.2900 1
1283.7985 4.8200 2
661.3138 9.0200 1
661.3536 7.0000 1
661.3718 5.0000 1
662.3105 2.3800 1
723.4245 2.0000 1
738.4505 2.2800 1
760.3578 2.0000 1
760.4246 12.0000 1
766.4623 11.3000 1
768.4648 3.2800 1
783.4269 2.2700 1
866.5263 2.0000 1
928.5511 6.2700 1
929.4626 2.0200 1
929.5729 3.0000 1
1039.5748 2.0000 1
1040.5217 3.0200 1
1056.5751 4.2700 1
END IONS
BEGIN IONS
TITLE=Locus:1.1.1.3714.2 File:"DataSET01.wiff"
CHARGE=2+
PEPMASS=582.75160
RTINSECONDS=1536
110.0740 5.0000 1
115.0863 7.0000 1
141.0991 7.5400 1
156.0700 4.0000 1
156.0817 8.0000 1
169.1010 11.0000 1
209.0941 4.3000 1
213.0860 7.0000 1
240.1377 10.2700 1
249.0997 8.0000 1
267.1181 6.2800 1
285.1252 5.2700 1
311.1694 11.2700 1
342.1233 10.0000 1
358.1448 8.3000 1
381.1873 4.0000 1
409.8065 4.2700 1
416.1659 3.0200 1
427.6749 22.0000 1
439.1768 4.2700 1
458.8186 4.0200 1
467.7682 6.0000 1
468.7675 5.2900 1
469.7626 5.0400 1
487.7750 9.0000 1
491.7366 3.0200 1
505.7516 4.2700 1
1022.4180 33.2700 2
511.7479 4.0000 1
513.1922 5.0000 1
513.2057 10.0000 1
513.2430 10.0000 1
528.7078 5.2700 1
528.7556 7.0000 1
546.7059 4.5400 1
546.7711 4.0200 1
570.2166 5.2700 1
1164.4886 15.5800 2
582.7905 6.0000 1
624.2456 9.0200 1
642.2579 7.0000 1
699.2671 6.0000 1
757.2404 3.0200 1
757.2834 6.0000 1
762.5220 2.0200 1
767.2714 2.0000 1
770.3191 4.2700 1
836.3218 2.0000 1
854.2903 12.0000 1
854.3314 23.0000 1
854.3563 10.0000 1
854.3816 12.0000 1
855.3931 3.0200 1
925.3768 9.0400 1
1022.3839 8.0000 1
1022.4724 3.0000 1
END IONS
BEGIN IONS
TITLE=Locus:1.1.1.3726.2 File:"DataSET01.wiff"
CHARGE=2+
PEPMASS=445.24670
RTINSECONDS=1543
147.0651 72.0000 1
191.0019 12.0000 1
207.0313 49.0000 1
207.0406 18.0000 1
221.0842 5.0000 1
223.0501 4.0200 1
223.0689 9.0000 1
248.9805 7.2900 1
250.9661 8.0000 1
254.1464 9.0000 1
265.0206 10.0500 1
267.0042 9.0000 1
281.0417 7.0000 1
281.0552 9.0000 1
313.1437 4.0200 1
318.8655 10.0000 1
320.8662 5.2700 1
640.7761 4.2700 2
324.9873 83.0000 1
336.8780 6.0200 1
338.8817 6.2800 1
341.0204 367.0000 1
342.0214 10.0000 1
346.8681 8.0000 1
355.0830 8.0000 1
377.1333 5.0000 1
377.1601 8.0000 1
429.0578 8.0000 1
429.0922 61.0000 1
445.1198 9.0000 1
488.2205 4.2700 1
505.2339 10.0000 1
537.3107 2.2700 1
601.3181 2.2700 1
618.3107 5.0000 1
618.3442 10.2700 1
641.6033 2.2700 1
646.3624 2.0000 1
667.3987 3.0000 1
714.3878 2.0000 1
731.4204 4.0200 1
732.4096 6.0000 1
END IONS
BEGIN IONS
TITLE=Locus:1.1.1.3729.2 File:"DataSET01.wiff"
CHARGE=3+
PEPMASS=509.29120
RTINSECONDS=1546
129.1017 23.2700 1
169.1013 7.0000 1
171.1181 6.2700 1
187.0659 7.0000 1
187.0824 5.0000 1
205.0977 5.0000 1
215.1364 11.0000 1
228.1712 10.0000 1
240.1463 13.0200 1
243.1343 12.0000 1
257.1966 5.0200 1
275.2082 11.0000 1
286.1455 5.2700 1
312.1766 4.2700 1
316.1194 5.3800 1
329.1780 5.0200 1
336.8541 5.2700 1
339.1974 5.0200 1
342.2003 5.0000 1
356.2292 8.2900 1
357.1758 7.0200 1
369.7375 6.0000 1
382.2319 6.2900 1
383.7234 7.0000 1
766.4831 7.0000 2
387.1444 6.0000 1
402.9799 6.2700 1
404.9744 7.3700 1
425.2589 6.0000 1
435.2326 4.2800 1
453.2795 7.2700 1
470.3042 8.0000 1
475.2892 9.0000 1
485.2735 7.2800 1
509.2808 12.2700 1
1525.8707 28.5700 3
1017.6337 5.3700 2
524.3244 6.5400 1
564.2852 4.2700 1
580.3516 6.0000 1
590.2961 7.0000 1
590.3487 7.0000 1
591.3208 5.0000 1
598.3259 5.0000 1
598.3614 7.0000 1
598.3958 4.5400 1
623.3924 8.0800 1
638.3821 5.2700 1
642.3731 10.0200 1
653.3448 5.2700 1
661.3132 7.0000 1
661.3343 10.0000 1
661.3570 14.0000 1
661.3773 4.2700 1
663.3619 5.0000 1
706.8976 4.0000 1
742.3888 3.2700 1
749.4293 4.0200 1
760.4116 22.2700 1
760.4420 7.0000 1
766.4500 16.0000 1
767.4911 4.5400 1
831.4925 4.0200 1
832.4595 4.0200 1
865.5192 3.0000 1
910.4788 5.0200 1
928.4885 7.0000 1
928.5539 6.0000 1
929.5186 6.2700 1
1039.5546 4.0000 1
1056.5642 5.0200 1
END IONS
BEGIN IONS
TITLE=Locus:1.1.1.3734.2 File:"DataSET01.wiff"
CHARGE=2+
PEPMASS=447.26420
RTINSECONDS=1548
147.0628 9.0000 1
148.0694 4.0000 1
149.0627 5.0500 1
173.0934 13.0000 1
207.0213 7.0000 1
207.0351 10.0000 1
208.0322 6.0000 1
209.0255 7.0000 1
213.1343 3.0000 1
268.9939 4.0000 1
315.8549 4.0200 1
324.9831 4.0000 1
325.9838 5.0000 1
326.9739 10.0000 1
326.9939 16.0200 1
337.2260 5.0000 1
341.0172 18.0000 1
342.0163 8.0000 1
342.9986 17.2700 1
343.0153 44.0000 1
343.0287 23.0000 1
431.0761 12.0000 1
431.0933 11.0000 1
431.1099 4.0000 1
594.3740 9.0000 1
622.3506 4.2800 1
622.3893 4.2800 1
693.3999 5.0000 1
693.4424 9.0000 1
693.4637 7.0000 1
721.3899 5.0400 1
721.4205 21.0000 1
721.4670 7.0000 1
722.4296 4.7100 1
END IONS
BEGIN IONS
TITLE=Locus:1.1.1.3734.3 File:"DataSET01.wiff"
CHARGE=2+
PEPMASS=502.26660
RTINSECONDS=1549
104.0547 6.0000 1
129.1060 5.5500 1
130.0892 3.0200 1
146.0677 5.0000 1
147.1184 3.0000 1
218.1498 4.0000 1
226.0890 4.0000 1
240.0974 3.2700 1
243.1065 3.2800 1
258.1000 3.0000 1
309.1244 4.0000 1
337.1172 3.0000 1
372.1630 8.0500 1
389.2908 3.0000 1
389.7848 4.0000 1
396.8571 3.0000 1
399.1327 3.2700 1
407.8056 3.2800 1
415.7296 3.0000 1
422.2044 3.0000 1
425.8107 5.2700 1
502.1870 2.0000 1
1003.5259 45.0000 2
568.3003 2.0000 1
578.2831 3.2700 1
667.3670 3.0200 1
684.3828 4.2700 1
698.4219 3.0000 1
699.4202 4.0400 1
768.3599 3.0000 1
775.3550 3.0200 1
813.4056 2.0000 1
813.4780 2.0200 1
830.4394 3.0000 1
830.4786 8.0000 1
831.4840 2.3500 1
898.4014 2.0000 1
END IONS
BEGIN IONS
TITLE=Locus:1.1.1.3736.2 File:"DataSET01.wiff"
CHARGE=2+
PEPMASS=458.24920
RTINSECONDS=1551
186.1298 3.0000 1
187.1350 2.2700 1
244.0887 4.0000 1
261.1244 6.0000 1
298.1246 4.6500 1
329.1854 3.0200 1
342.1760 4.0000 1
383.2230 3.2700 1
397.8454 5.0000 1
398.8465 6.0400 1
915.4567 8.2900 2
528.3248 2.2700 1
556.2831 2.0000 1
556.3319 3.0200 1
559.2779 2.0000 1
1128.4160 2.0000 2
655.3804 4.0200 1
656.3665 2.0000 1
727.3870 2.0200 1
END IONS
BEGIN IONS
TITLE=Locus:1.1.1.3736.3 File:"DataSET01.wiff"
CHARGE=2+
PEPMASS=481.78710
RTINSECONDS=1552
129.1013 16.0000 1
136.0775 10.2800 1
169.1380 8.0000 1
181.1051 3.0400 1
260.2001 4.0200 1
275.0999 3.5400 1
284.1643 3.0200 1
292.1296 6.0000 1
349.8289 4.2700 1
371.7988 6.2700 1
386.7950 4.0000 1
391.7803 3.0200 1
409.7908 7.0000 1
420.2362 4.0200 1
425.2552 3.0200 1
445.8172 8.0000 1
481.7746 5.0000 1
481.7963 18.0000 1
482.2754 7.0400 1
527.6151 3.2800 1
540.3340 3.0000 1
540.3979 2.0000 1
543.3629 2.0200 1
565.9642 1.1600 1
568.3207 3.0000 1
571.3038 2.0200 1
651.3922 3.0000 1
665.2754 2.0000 1
668.3380 3.0000 1
668.3987 2.0000 1
671.4421 5.5600 1
677.3593 3.0000 1
685.3728 3.0000 1
696.3631 2.2700 1
703.3787 3.0000 1
1547.8572 2.0000 2
799.4852 2.2700 1
810.4476 2.0000 1
1029.4465 2.0000 1
1029.5190 3.0200 1
END IONS
BEGIN IONS
TITLE=Locus:1.1.1.3737.2 File:"DataSET01.wiff"
CHARGE=2+
PEPMASS=434.23420
RTINSECONDS=1555
110.0720 9.0200 1
156.0763 10.2700 1
185.1635 11.0200 1
212.1005 3.2700 1
213.0823 3.2800 1
213.1592 6.2700 1
225.1169 3.0400 1
242.1581 3.2700 1
249.8515 3.0200 1
251.1509 3.2700 1
258.8994 3.2700 1
269.1628 3.2800 1
319.8728 7.2700 1
329.9656 4.2800 1
336.8727 5.5400 1
337.8658 7.0000 1
362.8348 5.0000 1
375.8112 4.2700 1
380.8477 5.0000 1
387.1535 5.2700 1
397.8449 6.2700 1
398.8567 8.0200 1
434.2054 8.2800 1
527.2543 3.3000 1
637.2951 4.0000 1
638.2844 18.0000 1
655.2909 10.0000 1
655.3246 5.0000 1
656.3613 3.0000 1
768.4023 4.0200 1
784.3873 2.0000 1
END IONS
BEGIN IONS
TITLE=Locus:1.1.1.3740.2 File:"DataSET01.wiff"
CHARGE=3+
PEPMASS=509.29120
RTINSECONDS=1558
101.0727 14.0000 1
102.0555 20.0000 1
129.1021 139.0000 1
130.0845 13.2900 1
141.1033 15.0000 1
143.1203 12.0000 1
147.1109 11.0000 1
159.0767 16.0000 1
169.0942 14.0000 1
169.1036 11.0000 1
187.0748 14.0000 1
195.1140 11.0000 1
197.1260 14.0500 1
201.0834 13.0000 1
205.0974 33.0000 1
208.1080 12.0000 1
209.0928 22.0200 1
215.1360 90.0000 1
215.1535 11.0000 1
222.1210 26.0000 1
228.1674 35.0000 1
239.1488 11.0000 1
240.1325 41.3000 1
240.1456 16.0000 1
243.1343 90.0200 1
257.2068 11.0000 1
258.1102 21.0000 1
267.1449 11.0000 1
268.1660 18.0000 1
269.1517 15.0200 1
275.2079 67.0000 1
285.1524 21.2700 1
286.1355 18.0400 1
309.1815 11.5400 1
311.1653 14.2800 1
312.1754 11.0200 1
314.2256 8.0000 1
316.1026 14.0000 1
316.1223 13.0000 1
321.1930 10.0000 1
649.3727 21.0200 2
325.7006 7.4200 1
651.3928 11.2900 2
329.1849 12.0000 1
331.1795 9.0000 1
661.3796 17.2700 2
662.3655 5.3100 2
667.4144 14.2900 2
337.1799 11.0200 1
338.2261 9.0000 1
677.3807 24.2700 2
678.3782 10.8400 2
341.1465 10.0200 1
342.1935 12.0000 1
342.2048 9.0000 1
695.4082 23.0000 2
351.2063 14.0000 1
703.3897 8.0000 2
354.2240 7.2700 1
355.1687 7.3000 1
356.2152 15.0000 1
356.2334 27.0000 1
356.2509 8.0000 1
357.1581 11.0000 1
357.1924 9.0000 1
359.1526 15.0000 1
359.2269 9.0000 1
363.2031 15.0200 1
369.1380 10.0000 1
737.4212 14.2900 2
738.4478 35.6400 2
748.4467 7.2700 2
379.2022 8.0000 1
380.2292 10.0000 1
380.7135 10.0000 1
382.1962 10.0000 1
382.2466 10.0000 1
766.4241 19.0000 2
766.4553 31.0000 2
771.4675 12.0000 2
387.1477 21.0000 1
396.2670 10.0000 1
404.2714 9.0200 1
405.2538 7.5500 1
408.2209 15.0000 1
408.2718 8.0000 1
413.2851 12.0000 1
415.1798 10.0000 1
425.2415 27.0000 1
865.4997 15.2800 2
435.2245 9.0000 1
436.2358 10.2700 1
897.4583 8.8100 2
450.2415 11.0000 1
454.2172 8.0000 1
454.2392 15.0000 1
457.2698 13.3000 1
458.2117 7.2800 1
464.7432 8.0000 1
467.2648 19.0000 1
468.2486 12.0000 1
470.2685 8.0000 1
470.2985 10.0000 1
470.3183 8.0000 1
471.3019 9.0200 1
475.2741 33.5600 1
475.2943 33.0000 1
475.3189 12.2800 1
480.2950 8.5700 1
485.2552 8.0000 1
485.2740 10.0000 1
486.2073 12.0000 1
486.2604 9.0000 1
496.3260 15.0000 1
497.2564 8.0000 1
507.2856 10.0200 1
509.1743 10.0000 1
1017.4827 11.5600 2
1525.8628 281.0000 3
511.2850 11.0200 1
519.7809 15.2900 1
1039.5396 24.3100 2
524.3063 21.0000 1
525.2674 10.0000 1
1051.6133 11.2900 2
533.2651 14.2700 1
553.3013 12.0000 1
563.3259 11.2700 1
564.3011 14.2900 1
580.3232 13.0000 1
580.3574 16.0000 1
581.3283 16.0000 1
590.2825 17.0000 1
590.3182 74.0000 1
591.3268 12.0000 1
592.8250 10.0000 1
1184.7117 10.2800 2
598.3287 23.0000 1
598.3644 116.0000 1
609.3459 10.8300 1
623.4119 13.0000 1
625.3524 14.0200 1
1265.6899 18.0200 2
635.3441 22.2700 1
638.3802 17.0200 1
1283.6962 28.0000 2
642.3759 29.0000 1
1283.7922 18.0000 2
643.3526 13.4900 1
653.3445 12.0000 1
654.3213 12.0000 1
661.3494 145.0000 1
661.3923 27.0000 1
662.3300 13.0000 1
662.3643 27.2700 1
1394.7928 11.0000 2
706.8511 6.0000 1
1412.7881 35.5500 2
737.4399 7.2800 1
738.4474 8.0000 1
742.4174 13.2900 1
748.4392 23.0200 1
749.3866 7.0000 1
750.4286 7.2700 1
752.4282 7.2700 1
760.3735 11.0000 1
760.4080 66.0000 1
760.4395 56.0000 1
761.3948 14.0000 1
761.4199 14.2700 1
764.3607 6.0000 1
766.3896 12.0000 1
766.4275 27.0000 1
766.4575 43.0000 1
766.4745 19.0200 1
766.5249 5.2700 1
768.4514 4.7500 1
782.3722 7.0000 1
782.4077 7.0000 1
792.4216 5.2900 1
800.4167 14.0000 1
809.4380 6.4000 1
813.4504 6.0200 1
831.3970 8.0000 1
831.4576 18.0000 1
831.5100 9.0000 1
837.4764 9.0000 1
848.4906 7.2900 1
865.4792 6.0000 1
865.5245 14.0000 1
865.5515 11.5500 1
866.5020 10.0000 1
892.4481 8.0000 1
910.5073 15.2700 1
928.4493 9.0000 1
928.4882 57.0000 1
928.5125 53.0000 1
928.5408 41.0000 1
930.5291 11.0000 1
1038.5646 9.2900 1
1039.5299 13.0000 1
1040.5764 9.0000 1
1056.6289 8.0000 1
1122.6492 3.2900 1
1137.6045 4.0000 1
1138.5776 4.0200 1
1184.6410 7.0000 1
1251.6405 3.0000 1
END IONS
BEGIN IONS
TITLE=Locus:1.1.1.3741.2 File:"DataSET01.wiff"
CHARGE=2+
PEPMASS=411.20320
RTINSECONDS=1560
103.0540 59.0000 1
110.0715 206.2900 1
120.0806 617.0000 1
136.0854 47.0200 1
138.0663 15.0000 1
141.0668 11.0000 1
156.0786 12.2900 1
164.0816 11.0000 1
164.1202 19.0000 1
168.0750 8.2700 1
179.0843 10.0000 1
181.1089 21.0000 1
182.0771 13.0000 1
189.0781 9.0000 1
190.0640 21.0000 1
191.0914 10.2700 1
207.0863 22.0000 1
209.1041 86.0000 1
215.0924 10.0000 1
217.0754 19.0000 1
218.0592 12.0000 1
219.1490 285.0000 1
224.1151 20.5600 1
225.0961 9.0200 1
227.1189 11.3100 1
235.0809 57.2800 1
235.1545 12.0000 1
237.0960 11.0000 1
243.0876 13.0000 1
244.1136 9.0000 1
245.1049 10.0000 1
246.1004 9.0000 1
247.1329 15.0000 1
247.1449 51.0000 1
252.1084 46.0000 1
253.0957 9.9200 1
256.8833 12.2700 1
260.1126 28.0000 1
261.0954 10.0000 1
262.1344 16.0000 1
263.0874 10.0000 1
263.1499 10.0000 1
277.1493 8.2700 1
278.1113 9.0000 1
278.1262 44.0000 1
280.1032 14.0000 1
569.2621 9.2700 2
288.1089 27.0000 1
295.1517 14.2900 1
305.1350 107.0000 1
306.1198 132.0000 1
314.8619 16.0000 1
316.8458 39.0500 1
323.1432 164.0000 1
324.1252 11.0000 1
332.8667 11.0000 1
334.8625 16.0000 1
349.1607 15.0000 1
351.1390 21.0000 1
354.1550 22.0200 1
359.1475 16.0000 1
366.1854 19.5400 1
376.1622 14.0000 1
377.1595 44.0000 1
377.1970 15.0000 1
390.1664 46.4000 1
390.1808 74.2900 1
394.1691 53.0000 1
394.1853 107.0000 1
394.2076 22.0000 1
394.2213 26.2800 1
405.1779 13.0000 1
821.3918 52.2700 2
422.2145 25.2900 1
448.2280 21.0000 1
452.1593 15.2700 1
465.2541 12.0000 1
470.1546 14.0000 1
476.2274 11.2800 1
493.2457 21.0000 1
493.2638 23.0000 1
504.2051 11.0000 1
504.2278 25.0000 1
504.2471 7.0000 1
511.2524 9.0200 1
514.1913 6.0000 1
515.2076 9.0000 1
522.2056 6.0000 1
523.2004 5.5400 1
524.2578 8.0000 1
529.2552 10.0000 1
540.2187 21.0000 1
540.2341 8.0000 1
541.2010 6.0000 1
541.2965 7.2700 1
542.2985 6.0200 1
557.2148 8.5400 1
557.2462 9.0000 1
557.2681 8.0000 1
558.2165 27.0000 1
558.2389 31.0000 1
559.2610 7.0000 1
569.2954 11.2700 1
575.2161 22.0000 1
575.2549 308.0000 1
575.2854 38.0200 1
586.2210 7.0400 1
623.2925 6.0000 1
640.2892 7.0000 1
641.3123 6.0000 1
657.2935 10.0000 1
657.3369 6.0000 1
658.3218 8.0000 1
674.2697 8.0000 1
674.2971 30.0200 1
674.3176 45.0000 1
674.3448 18.0000 1
674.3678 13.0000 1
704.3065 3.0000 1
END IONS
BEGIN IONS
TITLE=Locus:1.1.1.3742.2 File:"DataSET01.wiff"
CHARGE=2+
PEPMASS=411.20320
RTINSECONDS=1561
141.0671 4.5400 1
159.0688 4.0000 1
187.0679 5.0000 1
238.1241 4.0400 1
260.2007 4.5400 1
294.3227 4.0000 1
319.8557 4.0000 1
446.3086 4.0000 1
486.2906 4.5400 1
632.4233 10.6100 1
636.3196 4.5400 1
END IONS
BEGIN IONS
TITLE=Locus:1.1.1.3742.3 File:"DataSET01.wiff"
CHARGE=2+
PEPMASS=422.19250
RTINSECONDS=1562
120.0767 13.0000 1
203.8098 2.0000 1
219.1473 6.0000 1
220.1481 3.5400 1
227.8754 2.2700 1
249.1025 3.0000 1
264.8677 2.0000 1
545.2338 3.0000 2
306.1205 2.0000 1
317.1396 7.0000 1
326.8701 14.8100 1
340.6607 4.2700 1
345.1339 7.3100 1
388.1691 3.0000 1
416.1876 4.0000 1
843.3950 10.0000 2
434.1889 5.0000 1
444.1922 2.2700 1
533.2445 3.0000 1
541.2876 5.0200 1
563.2621 2.0000 1
570.3073 2.0200 1
590.8086 2.0000 1
591.2715 3.0000 1
597.2420 14.2700 1
680.3464 4.0500 1
696.3022 15.0000 1
696.3374 8.0200 1
821.4017 9.8100 1
END IONS
BEGIN IONS
TITLE=Locus:1.1.1.3742.4 File:"DataSET01.wiff"
CHARGE=2+
PEPMASS=447.26420
RTINSECONDS=1563
120.0744 5.2700 1
147.0634 15.0000 1
149.0710 3.0200 1
173.0908 11.6100 1
176.1038 4.0000 1
207.0348 8.0000 1
209.0316 9.0000 1
213.1368 3.0000 1
249.1247 3.0200 1
281.0339 4.6400 1
283.0411 3.0000 1
325.9967 5.8100 1
326.9741 12.0000 1
326.9999 6.0000 1
341.0041 8.0000 1
341.0307 3.0000 1
342.0395 8.0000 1
343.0143 46.0000 1
343.0404 12.0000 1
345.1967 3.0000 1
374.8289 3.0000 1
431.0754 9.0000 1
431.1001 4.0000 1
447.1095 3.0000 1
460.2477 5.0200 1
551.3283 3.0200 1
575.2341 2.0000 1
575.2844 3.2700 1
594.3633 5.0200 1
622.3447 8.0000 1
622.3862 7.0000 1
646.2830 4.0000 1
646.3080 8.0000 1
646.3607 4.0000 1
693.4563 16.0000 1
694.4305 4.0000 1
721.4128 6.0000 1
721.4384 22.0000 1
747.3694 6.0200 1
END IONS
BEGIN IONS
TITLE=Locus:1.1.1.3743.2 File:"DataSET01.wiff"
CHARGE=2+
PEPMASS=430.17650
RTINSECONDS=1564
136.0763 13.0000 1
147.0582 6.0400 1
442.1704 10.5400 2
258.8838 8.0700 1
290.1205 21.0400 1
295.1198 7.0900 1
302.1211 13.0000 1
304.1216 24.0000 1
304.5983 6.0400 1
316.8146 8.0000 1
334.8179 15.0000 1
679.2596 14.5400 2
696.2792 49.5400 2
352.8232 10.5400 1
356.1203 6.5400 1
362.0804 20.0000 1
362.8303 10.0000 1
373.1559 24.0000 1
399.1721 8.0000 1
430.1612 20.0500 1
859.3557 54.0000 2
442.1732 14.8100 1
470.1690 32.0500 1
525.1414 7.5400 1
579.2172 4.0400 1
590.1979 4.0000 1
679.2572 4.0000 1
696.2624 11.0000 1
END IONS
BEGIN IONS
TITLE=Locus:1.1.1.3743.3 File:"DataSET01.wiff"
CHARGE=2+
PEPMASS=433.18430
RTINSECONDS=1564
120.0810 19.0000 1
155.0705 3.2700 1
219.1541 8.0000 1
247.1363 7.0000 1
265.8109 4.2700 1
274.6112 3.2700 1
276.8936 3.0200 1
305.0575 5.0000 1
314.8519 4.0200 1
318.8593 23.0000 1
319.1052 5.2800 1
336.8787 32.0000 1
355.8038 7.0000 1
355.8296 4.0000 1
378.8190 12.0000 1
378.8412 12.0000 1
396.8412 23.0000 1
414.6656 7.0000 1
423.1808 16.0000 1
433.2102 6.0200 1
433.6746 4.2700 1
494.1313 30.2700 1
511.1499 14.8100 1
548.2512 3.8100 1
563.2610 6.0000 1
565.2585 3.0000 1
591.2518 3.2700 1
593.2550 2.0000 1
609.2770 2.0000 1
620.2672 2.0000 1
634.3025 2.0000 1
662.2851 3.0000 1
680.3421 4.0000 1
698.2800 4.2700 1
843.3494 7.0000 1
843.3859 26.0000 1
843.4102 9.0000 1
END IONS
BEGIN IONS
TITLE=Locus:1.1.1.3743.4 File:"DataSET01.wiff"
CHARGE=3+
PEPMASS=540.90060
RTINSECONDS=1565
102.0572 6.0000 1
104.0543 9.2700 1
110.0738 5.0000 1
129.1024 6.2900 1
146.0615 6.0000 1
174.0556 6.0000 1
186.1234 3.0000 1
225.0983 3.2700 1
266.1615 3.0000 1
303.0919 3.0200 1
320.1417 2.0000 1
331.1804 3.0000 1
441.2535 2.2700 1
885.4276 2.0000 2
468.7581 2.0000 1
972.5702 4.2700 2
489.7186 2.0000 1
520.2372 6.0000 1
528.7494 2.0000 1
540.9048 18.0000 1
541.2167 3.0000 1
541.5399 3.3000 1
545.2725 3.0200 1
546.7535 3.0000 1
555.2660 2.0200 1
570.2764 2.0000 1
595.2524 6.0000 1
1189.5594 11.0000 2
611.2899 2.2700 1
642.3367 3.2700 1
724.3348 3.2700 1
745.3501 2.0000 1
907.4009 3.0000 1
1038.4414 2.0000 1
1038.5491 2.2700 1
END IONS
BEGIN IONS
TITLE=Locus:1.1.1.3744.2 File:"DataSET01.wiff"
CHARGE=2+
PEPMASS=437.65940
RTINSECONDS=1567
120.0834 11.0000 1
136.0724 5.0200 1
190.0652 6.0000 1
219.1470 5.0200 1
247.1489 5.0000 1
252.0773 4.2800 1
262.0272 6.0000 1
289.0873 6.5400 1
289.1081 7.2700 1
578.1793 9.2700 2
290.0267 7.0200 1
297.6067 7.0000 1
595.2027 16.0000 2
312.1107 6.0200 1
314.8365 7.0000 1
314.8620 7.0000 1
318.0909 7.2800 1
318.8716 4.2700 1
336.8744 4.0200 1
342.8554 9.2800 1
347.1058 4.9100 1
347.6263 4.2700 1
360.8605 11.0200 1
378.8536 18.0200 1
396.8455 8.2700 1
857.3083 5.2700 2
437.8680 6.2900 1
438.1687 17.0000 1
460.1534 9.0000 1
486.1489 5.0000 1
559.3176 2.0000 1
595.1710 2.0200 1
595.2109 5.0200 1
596.2313 6.0000 1
623.2006 6.0000 1
677.3032 2.2700 1
694.2018 4.2900 1
711.2068 3.0200 1
711.2656 2.2900 1
712.2603 4.2700 1
END IONS
BEGIN IONS
TITLE=Locus:1.1.1.3745.2 File:"DataSET01.wiff"
CHARGE=2+
PEPMASS=419.20090
RTINSECONDS=1569
103.0571 4.0000 1
110.0717 19.0000 1
110.0841 4.0000 1
120.0813 58.2700 1
136.0779 12.0200 1
181.1130 7.0000 1
209.1043 5.2800 1
218.0549 4.0000 1
219.1516 18.0000 1
235.0718 4.2700 1
235.1505 9.0000 1
247.1445 4.2700 1
252.1082 5.0000 1
260.1138 5.0200 1
305.1295 8.0000 1
306.1173 16.0000 1
306.1374 4.0000 1
320.8743 5.0000 1
322.8621 8.5400 1
323.1503 24.0200 1
340.8772 6.0400 1
341.8288 3.2700 1
366.1838 4.0000 1
377.1605 5.0400 1
394.1831 12.0000 1
406.1849 7.2700 1
493.2476 6.2700 1
504.2284 2.2700 1
520.2145 2.0000 1
556.2362 2.0000 1
558.2455 3.2800 1
566.2543 2.0200 1
1144.4603 2.0000 2
574.2386 4.2700 1
575.2532 7.2900 1
585.2626 3.2700 1
591.2396 17.5400 1
592.2677 4.2700 1
674.3333 3.0000 1
690.3301 4.0000 1
END IONS
BEGIN IONS
TITLE=Locus:1.1.1.3745.3 File:"DataSET01.wiff"
CHARGE=3+
PEPMASS=509.29120
RTINSECONDS=1570
120.0852 6.0000 1
129.1035 35.0400 1
129.1173 5.0000 1
143.1187 6.0000 1
147.1118 5.0000 1
169.0983 7.0200 1
195.1166 6.0000 1
205.1061 5.0000 1
215.1394 30.0000 1
222.1234 6.0000 1
228.1704 7.2700 1
240.1223 5.0000 1
240.1354 13.0200 1
243.1364 28.0000 1
257.1812 6.0000 1
258.1033 5.2900 1
269.1451 5.0000 1
275.2057 16.0000 1
275.2242 8.0000 1
286.1474 6.5500 1
339.1945 6.0200 1
341.1559 5.0200 1
356.2252 13.0000 1
357.2036 6.2700 1
359.1656 6.0200 1
367.2001 4.2700 1
369.7329 9.5400 1
380.7175 7.0200 1
766.4462 12.0200 2
767.4584 3.7300 2
387.1570 7.2700 1
436.2310 5.0000 1
441.1659 9.0000 1
454.2439 4.0000 1
467.2684 9.0000 1
475.2816 9.0000 1
475.3119 6.0000 1
485.2757 8.0000 1
509.1565 7.3000 1
509.2375 6.0000 1
509.2874 19.0000 1
1525.8900 38.2700 3
509.9455 6.7400 1
524.3249 8.3700 1
580.3580 13.0000 1
590.3112 8.0000 1
590.3436 9.0000 1
591.3101 6.0000 1
1184.6869 5.0000 2
598.3428 19.0000 1
598.3708 17.0000 1
624.3666 8.0200 1
642.3592 9.0000 1
1283.7527 12.5600 2
661.3069 5.0000 1
661.3393 26.4000 1
661.3634 14.0000 1
661.3821 12.0000 1
742.4209 4.0000 1
748.4348 3.2700 1
760.3909 13.0000 1
760.4186 15.0000 1
760.4481 9.2700 1
766.4429 20.0000 1
831.4671 5.0000 1
859.3518 6.2800 1
865.5181 7.2700 1
866.4905 3.2800 1
892.4503 3.2700 1
910.4808 2.0000 1
928.4700 8.0000 1
928.5299 13.3500 1
928.5607 10.0000 1
929.4962 5.0000 1
1039.5613 5.0200 1
1056.5865 5.0000 1
1058.5457 2.0000 1
1120.5908 2.0000 1
1251.6855 2.0000 1
END IONS
BEGIN IONS
TITLE=Locus:1.1.1.3747.2 File:"DataSET01.wiff"
CHARGE=2+
PEPMASS=411.20320
RTINSECONDS=1571
100.0384 55.0000 1
100.0761 77.0000 1
102.0479 153.0000 1
103.0555 5040.0000 1
108.0565 178.0000 1
109.0636 62.0000 1
109.7339 147.0400 1
110.0727 17354.0000 1
112.0885 275.0000 1
118.0663 200.0000 1
119.0494 106.0000 1
119.0753 74.0000 1
119.7108 480.0000 1
120.0820 52375.0000 1
121.0414 102.0000 1
122.0730 82.8000 1
123.0475 228.0000 1
125.0713 63.0000 1
136.0500 259.0000 1
136.0828 2621.0000 1
138.0671 632.0000 1
141.0672 421.0000 1
143.1184 321.0000 1
146.0726 56.0000 1
147.0437 104.0000 1
152.0379 89.0000 1
154.0622 86.0000 1
309.1737 102.5400 2
156.0781 516.0000 1
158.0929 58.0000 1
161.0841 54.0000 1
162.0673 438.0000 1
163.1012 85.0000 1
164.0823 591.0000 1
164.1192 1015.0000 1
165.0550 610.0000 1
165.0782 295.0000 1
166.0603 255.8600 1
166.0681 64.4500 1
168.0775 288.0000 1
169.0639 324.0000 1
171.1137 296.0000 1
172.0522 209.0000 1
174.0665 87.5400 1
174.1280 124.5700 1
179.0933 336.0000 1
181.1101 1983.5400 1
182.0807 1263.0000 1
185.1024 65.0000 1
186.0889 232.0000 1
189.0770 591.0000 1
189.1128 55.0000 1
190.0622 1679.0000 1
191.0934 513.0000 1
192.0781 233.0000 1
192.1140 135.0000 1
202.1244 59.5400 1
206.1043 144.0000 1
207.0892 2312.0000 1
207.1148 85.0000 1
208.0871 88.0000 1
209.1055 5414.5400 1
212.1195 470.0000 1
215.0932 327.0000 1
217.0727 983.0000 1
217.1098 291.0000 1
218.0568 1211.0000 1
218.1055 192.0000 1
218.4615 74.0400 1
218.4742 83.0000 1
219.0888 406.0000 1
219.1506 15284.0000 1
224.1156 1228.0000 1
225.0959 188.0000 1
227.1145 680.0000 1
232.1191 189.0000 1
233.1041 173.0000 1
233.1159 77.0000 1
234.1004 395.0000 1
234.1313 54.0000 1
235.0835 4241.0000 1
235.1562 407.0000 1
236.0692 149.0000 1
236.0885 197.0000 1
236.1168 169.0000 1
237.0989 585.0000 1
240.1146 74.0400 1
242.1050 259.0000 1
243.0884 454.0000 1
244.1211 625.0000 1
245.1059 606.0000 1
245.1651 85.5600 1
246.0995 1178.0000 1
247.1452 3882.0000 1
248.1153 64.0000 1
250.1312 317.0000 1
252.1100 3910.0000 1
253.0945 130.3400 1
253.1196 475.3200 1
260.1152 2059.0000 1
261.0821 59.0000 1
261.1014 626.0000 1
261.1460 60.0000 1
262.0945 578.0000 1
262.1304 1327.0000 1
263.0810 411.0000 1
263.1509 417.0000 1
263.1708 66.0000 1
264.1084 173.0000 1
269.1373 82.0000 1
270.0980 128.0000 1
271.0839 195.0000 1
271.1493 155.6800 1
273.1679 56.0000 1
277.1435 329.0000 1
278.1265 3661.0000 1
279.1592 466.0000 1
280.1050 1231.0000 1
281.1031 68.5700 1
569.2914 610.0000 2
287.1312 82.0000 1
288.1090 2692.0000 1
289.0927 638.0000 1
290.1583 56.0500 1
295.1519 1110.0000 1
304.1880 53.0000 1
305.1375 7525.0000 1
306.1223 9177.0000 1
612.3173 130.0000 2
612.3459 71.0000 2
307.1019 106.5600 1
308.1700 50.0000 1
311.1608 48.0000 1
311.1866 239.0000 1
315.0955 55.0000 1
316.1089 62.0000 1
318.1826 341.0000 1
640.3223 225.0000 2
322.1349 80.0000 1
323.1479 12878.0000 1
324.1288 248.0000 1
326.1575 82.0000 1
330.1692 76.0000 1
331.1374 90.0000 1
331.1571 227.0000 1
332.1324 56.0000 1
333.1304 368.0000 1
334.1190 409.0000 1
674.3264 259.0000 2
339.1849 123.0000 1
341.1610 129.0000 1
348.1804 113.0000 1
349.1643 1582.0000 1
349.1949 80.0000 1
351.1410 2874.0000 1
352.1596 68.0000 1
354.1584 1058.0000 1
358.1604 86.0000 1
359.1504 739.0000 1
360.1313 81.0400 1
366.1913 2017.0000 1
367.1742 61.0000 1
372.1533 274.1000 1
372.1703 650.1000 1
376.1716 1033.0000 1
376.2202 128.0000 1
377.1355 463.0000 1
377.1589 3725.0000 1
377.1984 872.0000 1
378.2263 52.0000 1
387.2046 65.0000 1
775.4073 80.0000 2
1551.7329 86.0000 4
1551.7896 59.7500 4
390.1781 6670.0000 1
391.1650 147.5700 1
394.1855 8018.0000 1
394.2238 1377.0000 1
396.1692 56.0400 1
400.1365 62.0000 1
400.1624 451.0000 1
804.3668 94.0000 2
403.2085 47.0000 1
404.1654 48.0000 1
404.2000 88.0000 1
404.2162 66.0000 1
405.1857 628.0000 1
405.2133 80.0000 1
406.1444 80.0000 1
406.1637 48.0000 1
406.1848 54.5600 1
821.3937 1927.0000 2
414.1779 66.0000 1
420.2295 128.0500 1
420.2513 85.0500 1
422.1711 304.0000 1
422.1970 445.0000 1
422.2177 1602.0000 1
424.1652 406.0000 1
426.1789 200.0400 1
432.2140 102.5400 1
432.2326 108.5400 1
448.2316 825.0000 1
448.2565 179.0000 1
449.2482 42.1000 1
450.2132 68.0000 1
452.1582 1397.5400 1
453.1845 65.5400 1
458.2272 47.0000 1
465.2369 206.0000 1
465.2624 979.0000 1
469.1875 547.0000 1
470.1670 723.0000 1
470.1873 130.7100 1
470.2083 65.8100 1
471.1752 62.0000 1
475.2469 87.0000 1
476.2107 225.5700 1
476.2256 470.5700 1
476.2524 123.5400 1
486.2134 95.0000 1
487.1918 596.0000 1
487.2202 131.0000 1
488.1832 47.4300 1
493.2504 2802.0000 1
494.2723 119.0000 1
497.1765 47.5700 1
504.1986 412.0000 1
504.2213 2493.0000 1
505.1864 27.0000 1
511.2642 135.0000 1
512.2089 31.0400 1
512.2262 52.0400 1
512.2436 65.0000 1
514.1948 65.0000 1
514.2130 157.0000 1
515.1782 312.0000 1
515.2020 232.0000 1
522.1902 84.0000 1
522.2137 80.0000 1
522.2357 41.0000 1
523.1858 95.0000 1
523.2034 147.0000 1
523.2368 32.0000 1
524.2530 109.0000 1
524.2687 72.0000 1
525.2991 86.0000 1
529.2353 93.0000 1
529.2565 108.5400 1
529.2798 48.0000 1
530.2444 18.5100 1
539.2449 46.0000 1
540.2180 2791.0000 1
541.2040 132.0000 1
541.2209 274.0000 1
541.2411 205.0000 1
541.2812 284.0000 1
541.3001 243.0000 1
541.3250 47.0000 1
542.2712 30.7400 1
551.2679 27.0000 1
552.2540 60.0400 1
552.2783 29.0000 1
556.4684 33.6300 1
557.2477 1203.0000 1
558.2314 3674.0000 1
559.2001 52.0000 1
559.2510 228.0000 1
559.2797 41.0000 1
568.2084 45.0000 1
569.2517 85.1400 1
569.2835 503.0000 1
569.3268 33.0000 1
570.2995 52.0000 1
573.4456 123.0400 1
573.4807 40.0000 1
575.2018 53.0000 1
575.2570 13957.0000 1
576.2304 474.0000 1
585.2366 73.0000 1
585.2615 77.0000 1
586.1923 43.0000 1
586.2285 208.0000 1
587.2094 32.0000 1
595.2950 58.0000 1
611.2954 36.0000 1
612.3055 100.8400 1
612.3286 58.0000 1
612.3477 42.0400 1
621.2710 40.5400 1
623.2830 65.7800 1
623.3189 29.0000 1
628.3147 77.7400 1
639.2745 105.0000 1
639.3027 66.0000 1
640.3137 517.0000 1
640.3396 151.5900 1
641.2897 50.5400 1
656.2786 30.0000 1
656.3071 101.0000 1
656.3270 130.0000 1
657.2648 87.0000 1
657.2904 335.0000 1
657.3148 459.0000 1
657.3562 41.0000 1
674.2960 855.0000 1
674.3264 4588.0000 1
684.3063 106.0400 1
704.3151 14.8400 1
705.2531 11.0000 1
705.2985 28.1100 1
705.3193 17.0000 1
705.3417 12.0000 1
733.3325 8.0000 1
734.3436 7.7400 1
754.3195 17.0000 1
790.3256 6.0000 1
825.3611 10.0000 1
907.4963 4.0000 1
926.9581 4.0400 1
963.4613 4.0700 1
1003.1964 4.0000 1
1011.4919 4.0400 1
1062.4813 4.5400 1
END IONS
BEGIN IONS
TITLE=Locus:1.1.1.3747.3 File:"DataSET01.wiff"
CHARGE=2+
PEPMASS=415.23580
RTINSECONDS=1572
103.0569 31.0000 1
104.0608 13.0000 1
110.0714 105.0000 1
111.0751 54.0000 1
120.0828 257.0000 1
121.0835 170.0000 1
122.0864 26.2700 1
122.0939 13.2600 1
136.0834 12.8800 1
137.0847 9.2900 1
157.0752 7.2700 1
181.1050 9.0000 1
182.0920 8.0000 1
207.0879 11.0000 1
208.0948 11.2700 1
209.1056 22.0000 1
210.1080 20.8100 1
211.1103 10.3100 1
218.0598 11.0000 1
219.1380 10.0000 1
219.1509 52.0000 1
220.1530 45.0000 1
221.1548 21.0000 1
222.1608 9.0000 1
235.0823 10.0200 1
236.0825 12.0000 1
237.0922 13.2700 1
246.1110 9.2700 1
247.1484 12.0000 1
248.1444 12.2700 1
249.1403 9.0000 1
252.1087 10.0000 1
253.1095 13.0000 1
261.1212 11.0500 1
279.1313 10.0000 1
280.1217 8.0000 1
281.1294 13.0000 1
305.1393 19.0000 1
306.1172 13.0000 1
306.1372 31.0000 1
307.1286 24.0000 1
307.1445 18.0000 1
308.1352 20.0000 1
309.1245 19.2700 1
323.1462 21.0000 1
324.1394 20.0000 1
325.1572 31.0000 1
326.1534 14.0000 1
327.1676 7.2700 1
353.1346 6.0000 1
378.1666 7.0200 1
379.1617 12.2800 1
380.1881 7.0000 1
391.1784 10.0200 1
392.1801 12.0000 1
393.1831 16.0000 1
394.1915 11.3100 1
394.2274 6.0000 1
395.1854 13.0000 1
395.2063 14.0000 1
396.1841 11.0000 1
396.2164 18.0000 1
397.1851 8.0000 1
397.2083 12.3100 1
398.1840 8.0000 1
413.2074 14.0000 1
413.2638 10.0000 1
454.1569 7.3200 1
494.2512 5.8200 1
496.2531 9.5700 1
507.2167 11.0200 1
542.2265 16.0000 1
560.2432 5.0000 1
561.2303 15.0000 1
561.2544 4.0000 1
562.2434 6.4900 1
576.2552 6.0200 1
577.2585 17.0000 1
577.2803 13.0000 1
578.2542 70.0000 1
578.2766 42.0000 1
579.2366 19.0000 1
660.3248 5.0000 1
677.3557 6.2800 1
678.3001 5.0000 1
678.3467 13.0000 1
1563.8829 2.0000 1
END IONS
BEGIN IONS
TITLE=Locus:1.1.1.3747.4 File:"DataSET01.wiff"
CHARGE=2+
PEPMASS=419.19990
RTINSECONDS=1572
103.0597 8.0000 1
110.0711 8.0000 1
120.0732 14.0000 1
120.0816 40.0000 1
136.0843 3.0000 1
181.1085 5.0000 1
209.1100 8.8100 1
219.1515 19.0000 1
235.0823 3.0400 1
247.1522 4.0000 1
305.1350 3.0000 1
306.1210 8.0000 1
323.1394 13.0000 1
340.8057 4.0000 1
340.8407 4.2800 1
377.1610 3.0000 1
394.1725 4.0000 1
545.2546 2.2700 1
573.2158 2.0000 1
589.2241 9.0000 1
589.2713 2.0000 1
600.2094 3.0000 1
670.2673 2.0000 1
688.2950 4.0200 1
END IONS
BEGIN IONS
TITLE=Locus:1.1.1.3748.2 File:"DataSET01.wiff"
CHARGE=2+
PEPMASS=411.20320
RTINSECONDS=1573
103.0598 8.5400 1
110.0720 12.0400 1
120.0836 70.0000 1
209.1002 8.5600 1
219.1441 12.0000 1
219.1635 18.0000 1
224.1134 8.0000 1
235.0805 8.5400 1
260.1203 6.0400 1
278.1309 8.0000 1
305.1456 12.0000 1
306.1215 18.0000 1
323.1353 16.0000 1
323.1559 18.0000 1
349.1691 8.0000 1
354.1733 7.0800 1
359.1504 4.0400 1
366.1763 4.5400 1
377.1566 8.0000 1
390.1897 10.0000 1
394.2055 8.5700 1
405.1909 4.0000 1
422.2205 4.5400 1
448.2452 4.5400 1
470.1736 4.0000 1
961.3910 4.0000 2
493.2549 8.0000 1
540.2247 8.0000 1
573.2529 4.0000 1
575.2472 8.0000 1
600.3257 4.0000 1
632.4130 8.0000 1
672.3157 4.0000 1
674.3287 6.0000 1
END IONS
BEGIN IONS
TITLE=Locus:1.1.1.3748.3 File:"DataSET01.wiff"
CHARGE=2+
PEPMASS=419.19990
RTINSECONDS=1574
110.0724 30.0000 1
120.0830 64.5400 1
136.0836 6.0000 1
209.1015 10.0000 1
219.1497 32.0000 1
235.1431 10.0000 1
305.1274 12.5400 1
306.1257 10.0000 1
323.1443 29.2700 1
329.8354 4.5400 1
340.8803 4.0400 1
341.8367 4.0000 1
394.1887 14.0000 1
394.2465 6.0400 1
406.1753 8.6100 1
419.2285 4.0000 1
423.2002 4.0000 1
493.2432 4.0000 1
575.2675 6.0000 1
589.2405 4.0000 1
590.2515 6.0000 1
591.2503 22.5800 1
690.2818 4.0000 1
END IONS
BEGIN IONS
TITLE=Locus:1.1.1.3748.4 File:"DataSET01.wiff"
CHARGE=2+
PEPMASS=422.19250
RTINSECONDS=1574
103.0558 22.5400 1
110.0720 36.5400 1
120.0818 311.0000 1
136.0728 16.0000 1
136.0829 22.0000 1
207.0957 10.5600 1
208.0719 18.0000 1
209.1019 20.0000 1
212.1187 14.0400 1
219.1379 12.0000 1
219.1420 26.0000 1
219.1519 120.0000 1
226.0828 32.5400 1
247.1511 24.0000 1
249.1023 10.0400 1
503.2083 10.0000 2
257.0529 15.6100 1
262.1199 10.0000 1
274.0983 10.5400 1
279.1451 12.5600 1
282.1253 18.0400 1
591.2508 18.1600 2
306.1232 10.5400 1
307.1310 10.0000 1
308.1276 12.0000 1
317.1314 34.0400 1
323.1486 19.0800 1
325.1535 31.1000 1
326.8672 10.0000 1
345.1327 68.5400 1
363.1237 14.0000 1
363.1439 18.0000 1
388.1710 12.5600 1
390.1766 18.5400 1
394.2130 10.5400 1
412.1558 20.0000 1
826.3447 10.0000 2
416.1639 16.0400 1
416.1886 12.0000 1
416.2085 30.0400 1
417.1639 9.6300 1
843.3487 36.0000 2
843.3719 94.0000 2
422.6981 40.0000 1
434.1787 94.0000 1
435.1829 10.0400 1
444.1973 16.5400 1
454.2163 17.6300 1
462.2097 12.5400 1
487.2329 12.0400 1
509.1765 12.0000 1
533.2363 46.0000 1
533.2676 12.0000 1
569.2782 12.0000 1
569.3131 18.0000 1
575.2323 12.0000 1
591.2366 14.0000 1
591.2537 12.0000 1
591.2640 16.0000 1
591.2885 30.1100 1
592.2496 20.0000 1
597.2056 26.0000 1
597.2125 34.0000 1
597.2194 101.0000 1
597.2297 121.0000 1
597.2401 252.0000 1
597.2504 88.0000 1
597.2917 12.0000 1
598.2892 12.0000 1
634.2798 12.0000 1
640.3281 16.0000 1
641.3027 12.0000 1
662.2703 12.0000 1
663.3040 12.0700 1
674.3091 14.0000 1
680.3111 29.6500 1
696.2738 52.0000 1
696.2909 26.0000 1
696.2983 60.0000 1
696.3127 119.0000 1
696.3318 22.0000 1
696.3393 20.0000 1
696.3467 12.0000 1
786.3297 4.0000 1
787.3583 4.0000 1
804.3528 21.0800 1
821.3508 24.0000 1
821.3839 12.0000 1
821.3966 30.0000 1
821.4185 42.0000 1
822.3895 22.0000 1
END IONS
BEGIN IONS
TITLE=Locus:1.1.1.3748.5 File:"DataSET01.wiff"
PEPMASS=444.18090
RTINSECONDS=1575
120.0842 4.0000 1
308.1544 4.0000 1
319.8665 4.5400 1
341.0226 12.0400 1
348.8615 4.0000 1
357.1749 4.0000 1
371.8183 4.0000 1
444.1435 6.0000 1
887.3333 6.0000 2
531.1362 6.0000 1
531.1460 6.0000 1
531.1557 14.0000 1
531.1655 10.0000 1
531.1720 8.0000 1
563.2678 14.0700 1
634.2988 4.0000 1
865.2910 6.0000 1
865.3242 12.0000 1
865.3325 14.0000 1
865.3408 14.0000 1
865.3491 26.0000 1
865.3616 26.0000 1
865.3699 14.0000 1
865.4042 24.5400 1
866.3450 29.6500 1
END IONS
BEGIN IONS
TITLE=Locus:1.1.1.3749.2 File:"DataSET01.wiff"
CHARGE=2+
PEPMASS=430.17650
RTINSECONDS=1576
103.0542 8.0000 1
110.0711 36.0000 1
111.0732 6.0000 1
119.0519 10.0000 1
120.0825 37.0000 1
121.0830 6.3400 1
136.0742 44.2700 1
136.0866 9.0000 1
202.0309 5.8200 1
203.0558 6.0200 1
210.0555 9.0200 1
213.0753 8.0400 1
217.0746 6.0200 1
219.1485 15.0000 1
442.1757 36.5400 2
221.6066 7.0000 1
226.0864 7.0000 1
229.0459 7.0000 1
235.0904 6.0000 1
470.1700 20.0000 2
236.0656 8.0000 1
245.0367 35.2700 1
246.0536 3.8700 1
247.0559 11.3900 1
247.1454 8.0200 1
257.0947 11.0000 1
265.0599 6.0000 1
273.0301 7.2700 1
273.0604 11.0200 1
275.0443 6.7400 1
276.8922 9.0000 1
561.2106 13.0200 2
564.2167 6.0000 2
285.0982 7.0000 1
290.0522 6.2800 1
290.1124 6.0000 1
579.2494 49.0000 2
295.1068 10.0000 1
590.2006 26.0000 2
300.0832 6.0000 1
302.1189 50.0000 1
607.2310 123.0000 2
608.1945 15.2800 2
305.0922 3.5600 1
625.2477 29.0000 2
328.1281 8.5400 1
328.1428 7.0200 1
334.8257 8.2900 1
678.2712 12.2700 2
679.2401 26.0000 2
342.0303 9.0000 1
344.0697 7.0000 1
348.6349 23.0000 1
696.2902 112.0000 2
349.1433 30.0000 1
352.8231 8.0400 1
362.0485 6.8100 1
362.0779 39.2700 1
362.1031 7.0000 1
373.1476 39.2900 1
373.1611 37.2900 1
390.1797 6.2700 1
399.1730 27.5400 1
842.3190 17.0000 2
426.1816 13.0000 1
859.3415 220.0000 2
442.1810 18.0000 1
444.1899 7.2700 1
460.1479 6.8100 1
464.1261 8.2900 1
470.1645 45.0200 1
470.1854 23.0000 1
471.1752 8.2400 1
507.1436 3.0000 1
525.1365 12.0000 1
525.1572 9.2700 1
549.2086 7.2900 1
579.2417 15.0000 1
580.2194 5.2700 1
607.2193 4.0000 1
678.2664 4.0000 1
679.2636 10.0400 1
696.2513 13.0000 1
696.2904 17.0000 1
697.2733 14.2800 1
697.3110 6.2900 1
712.2330 3.0200 1
821.4378 4.0000 1
END IONS
BEGIN IONS
TITLE=Locus:1.1.1.3749.3 File:"DataSET01.wiff"
CHARGE=2+
PEPMASS=433.18430
RTINSECONDS=1577
110.0705 4.0000 1
120.0806 47.0000 1
207.0419 4.0200 1
207.0860 4.8200 1
219.1360 12.0000 1
219.1539 17.0000 1
233.0633 4.0000 1
234.0536 5.2700 1
247.1426 23.0000 1
259.0382 4.0000 1
260.0806 6.0200 1
277.0469 4.0000 1
301.1165 4.2900 1
302.0677 5.0500 1
303.0684 10.0000 1
303.0851 4.0000 1
306.1266 5.2800 1
314.8410 8.0000 1
318.1827 6.0000 1
1272.4122 22.7500 4
318.8786 12.0000 1
323.1505 6.0200 1
330.0810 5.0000 1
335.2057 8.0200 1
336.8664 18.0000 1
355.8172 8.2800 1
358.1673 5.0000 1
378.8438 13.0000 1
383.2027 8.0000 1
394.1947 5.0500 1
396.8379 14.0000 1
810.3089 5.0000 2
409.1919 6.3000 1
828.3142 20.2700 2
414.6815 6.2700 1
415.1688 4.7400 1
418.1649 6.0000 1
845.3517 34.0200 2
423.1978 8.0000 1
433.1660 8.5600 1
865.3771 25.2700 2
433.2326 5.0200 1
440.1295 6.0200 1
454.2186 6.5400 1
455.1956 8.0000 1
465.1467 5.2800 1
466.1396 6.0000 1
467.1461 5.0200 1
472.2168 10.5400 1
493.1494 7.0000 1
494.1019 10.0000 1
494.1231 48.2700 1
494.1440 16.0000 1
511.1505 33.0000 1
511.1743 8.0000 1
540.2005 5.0400 1
548.2302 11.5400 1
563.2533 7.0200 1
563.2812 15.0000 1
565.2325 4.0200 1
576.2565 4.5600 1
582.1787 5.0000 1
591.2498 6.0000 1
592.2849 4.0200 1
593.2334 5.5400 1
599.2181 7.0400 1
609.2720 4.2900 1
620.2122 7.0200 1
620.2729 7.0000 1
634.3307 5.0000 1
662.3018 4.5400 1
663.2961 5.0200 1
680.2828 8.0000 1
680.3284 19.2700 1
719.2972 2.0000 1
840.6980 2.0000 1
840.7621 2.5400 1
843.3339 8.0000 1
843.3470 29.3100 1
843.3682 36.0000 1
843.3842 49.0000 1
843.4240 5.0400 1
END IONS
BEGIN IONS
TITLE=Locus:1.1.1.3750.2 File:"DataSET01.wiff"
CHARGE=2+
PEPMASS=437.65940
RTINSECONDS=1579
110.0728 8.0000 1
120.0519 5.0000 1
120.0805 14.0000 1
136.0794 6.0200 1
215.0077 5.0200 1
219.1546 5.0400 1
247.1478 5.2900 1
252.0834 4.2700 1
261.0074 5.0200 1
262.0233 7.2700 1
263.0335 5.0200 1
280.0511 4.2700 1
288.0071 4.5400 1
289.1025 6.0200 1
289.5926 11.0000 1
297.6089 6.5500 1
298.1046 13.0000 1
312.1067 9.2900 1
314.8414 7.0000 1
314.8662 7.0000 1
318.8559 4.2800 1
332.8662 6.0000 1
336.8761 7.0000 1
339.0760 4.5400 1
342.8562 11.0000 1
349.0717 5.0000 1
360.8358 4.2800 1
360.8727 9.0000 1
378.8247 8.5400 1
378.8640 5.0000 1
387.1339 4.2800 1
389.1220 8.0000 1
396.8423 10.0000 1
429.6520 5.0200 1
437.8773 11.0000 1
438.1691 10.0000 1
875.4906 5.2900 2
448.1393 5.0000 1
459.1655 4.2800 1
460.1575 5.0400 1
503.1510 3.2700 1
512.1501 2.0000 1
530.1386 3.2700 1
536.1682 2.0000 1
578.2004 2.0000 1
595.1542 2.0000 1
595.2161 3.0000 1
596.2291 4.0000 1
597.2367 3.0000 1
598.6572 2.0000 1
623.2008 4.0000 1
694.2178 6.3000 1
711.2536 4.0000 1
712.2621 6.5500 1
END IONS
BEGIN IONS
TITLE=Locus:1.1.1.3753.2 File:"DataSET01.wiff"
PEPMASS=427.20150
RTINSECONDS=1582
110.0707 8.0000 1
120.0799 29.0000 1
164.0430 4.0000 1
206.1135 4.0000 1
219.1400 6.0200 1
219.1540 12.0000 1
220.1581 5.0000 1
252.1107 5.0000 1
260.8855 4.2800 1
278.9086 7.0000 1
566.7219 4.0000 2
305.1284 5.0000 1
306.1271 5.0000 1
318.8592 16.0000 1
318.8840 5.0000 1
320.8687 7.0000 1
323.1413 15.3000 1
331.8229 8.0000 1
332.8267 8.0000 1
332.8492 5.0000 1
336.8849 5.2900 1
338.8749 5.0200 1
346.8696 5.0000 1
348.8576 5.0000 1
348.8833 10.0000 1
349.8328 6.0200 1
350.8214 8.0000 1
350.8417 11.0000 1
360.8275 8.2700 1
368.8418 7.2700 1
390.9134 9.0000 1
390.9285 10.0000 1
394.1801 10.0000 1
408.9229 5.2700 1
411.2094 7.0200 1
427.2532 5.0000 1
468.2120 11.2700 1
553.2100 3.0200 1
574.2598 6.0000 1
575.2653 6.0000 1
589.2201 4.5400 1
607.2559 9.0000 1
628.2932 3.0000 1
641.3297 3.0200 1
657.3682 5.0000 1
658.3110 3.2700 1
END IONS
BEGIN IONS
TITLE=Locus:1.1.1.3754.2 File:"DataSET01.wiff"
CHARGE=2+
PEPMASS=411.20320
RTINSECONDS=1584
100.0764 36.2700 1
102.0463 70.0000 1
103.0547 2486.0000 1
107.0616 33.0000 1
108.0552 104.0000 1
109.7326 68.2800 1
110.0719 8676.0000 1
111.0743 156.0000 1
112.0856 119.0000 1
112.0923 41.0000 1
118.0659 93.0000 1
119.0524 87.0000 1
119.0718 59.0000 1
119.7104 227.0000 1
120.0808 26399.0000 1
121.0421 32.0000 1
123.0441 86.0000 1
131.0511 32.0200 1
134.0706 52.8100 1
136.0509 111.0000 1
136.0736 624.0000 1
136.0869 797.0000 1
138.0663 333.0000 1
141.0663 237.0000 1
143.1176 183.3100 1
146.0684 28.0000 1
147.0435 52.0000 1
152.0310 32.0000 1
309.1791 41.0000 2
156.0771 254.0000 1
158.0914 38.0000 1
161.0798 32.0000 1
162.0595 67.0000 1
162.0699 151.0000 1
325.1905 43.0000 2
164.0824 400.0000 1
164.1192 500.0000 1
165.0558 276.0000 1
165.0758 145.0000 1
166.0631 162.0000 1
168.0763 154.0000 1
169.0601 148.0000 1
171.1122 127.0000 1
172.0542 96.4200 1
174.0701 51.0200 1
174.1293 64.2800 1
179.0937 125.0000 1
181.1078 1159.0000 1
182.0818 546.0000 1
186.0883 98.0000 1
189.0775 306.0000 1
190.0621 808.0000 1
191.0627 30.0000 1
191.0919 288.0000 1
192.0766 125.0000 1
192.1191 36.0000 1
193.0680 51.0000 1
202.1258 51.0000 1
206.1044 65.0000 1
207.0879 1253.0000 1
208.0709 33.0000 1
208.0913 45.0000 1
209.1034 2721.0000 1
212.1194 225.0000 1
215.0913 190.0000 1
217.0732 445.0000 1
217.1095 115.0000 1
218.0574 518.0000 1
218.1050 120.0000 1
218.4692 100.5400 1
219.0889 215.0000 1
219.1499 8622.0000 1
224.1151 604.0000 1
225.0999 112.0000 1
226.0833 28.0000 1
227.1139 308.0000 1
232.1218 82.0000 1
233.1012 136.0000 1
234.0981 222.0000 1
234.1393 35.0000 1
235.0831 1923.0000 1
235.1546 157.0000 1
235.1679 63.0000 1
236.0676 61.0200 1
236.1170 77.0000 1
237.1008 268.0000 1
242.1045 135.0000 1
243.0874 215.0000 1
244.1181 370.0000 1
245.1022 231.0000 1
245.1628 33.0000 1
246.0992 696.0000 1
247.1448 2234.0200 1
248.1102 52.0000 1
250.1296 131.0000 1
252.1088 2211.0000 1
253.0897 31.0000 1
260.1137 1309.0000 1
261.0969 260.0000 1
261.1205 38.0000 1
262.0926 239.0000 1
262.1311 603.0000 1
263.0683 35.0000 1
263.0818 173.0000 1
263.1471 227.0000 1
264.1059 68.8100 1
264.1182 50.8100 1
269.1342 34.0000 1
270.1021 58.0000 1
271.0843 98.2700 1
541.2727 39.0000 2
541.2928 74.0000 2
273.1637 38.2800 1
277.1423 195.0000 1
278.1247 1722.0000 1
279.1566 183.0000 1
280.1038 688.0000 1
569.2929 309.0000 2
287.1260 41.0000 1
288.1100 1123.0000 1
289.0937 377.0000 1
289.1138 55.0000 1
295.1537 583.0200 1
296.1449 27.2700 1
304.1436 37.0000 1
305.1371 4311.0000 1
306.1221 4719.0000 1
612.3306 88.0000 2
307.1042 57.2900 1
308.1769 28.2900 1
309.1357 40.0000 1
311.1681 37.0000 1
311.1845 115.0000 1
315.1002 54.0000 1
316.1043 44.2800 1
316.8521 43.0000 1
318.1810 135.2700 1
318.1959 30.0000 1
640.3199 135.0000 2
322.1357 56.0000 1
323.1469 7493.0000 1
326.1567 37.0000 1
326.1694 27.0000 1
330.1698 53.0000 1
331.1536 137.0000 1
333.1306 144.0000 1
334.1171 193.0000 1
674.3243 103.0000 2
674.3650 24.0000 2
339.1792 55.0000 1
341.1494 31.0000 1
341.1682 27.0000 1
348.1778 24.0000 1
349.1644 796.0000 1
351.1416 1250.0000 1
352.1170 44.0000 1
352.1308 42.0000 1
352.1584 26.0000 1
354.1579 596.0000 1
355.1324 27.0200 1
358.1613 35.0000 1
359.1476 440.0000 1
359.1729 56.0000 1
366.1894 970.0000 1
372.1658 408.5400 1
376.1736 393.0000 1
376.2140 48.0000 1
377.1577 1751.0000 1
377.1958 279.0000 1
378.1459 73.0200 1
378.1633 129.0000 1
378.2306 37.0000 1
387.1725 28.0000 1
387.2055 34.0000 1
388.1956 32.0000 1
1551.6931 30.0000 4
776.3824 36.0000 2
390.1771 3668.0000 1
394.1851 4399.0000 1
394.2226 916.0000 1
395.1649 192.0000 1
395.2330 72.0000 1
400.1396 32.0000 1
400.1647 236.0000 1
400.1875 26.0000 1
803.3813 35.0000 2
404.1913 29.0000 1
404.2077 44.0000 1
404.2294 27.0000 1
405.1888 281.0000 1
405.2126 42.0000 1
406.1553 49.0000 1
406.1881 24.0000 1
821.3954 1221.0000 2
414.1754 34.0000 1
420.2228 36.0000 1
420.2444 47.0000 1
422.1775 203.0000 1
422.1917 215.0000 1
422.2159 757.0000 1
423.2274 51.0000 1
424.1654 170.0000 1
426.1826 84.0000 1
432.1964 52.0000 1
432.2151 32.0000 1
432.2353 46.5400 1
441.1924 26.0000 1
448.2320 377.0000 1
449.2179 26.0000 1
452.1558 740.0000 1
453.1389 27.0400 1
453.1597 64.0400 1
453.1773 28.5500 1
458.2183 48.0000 1
465.2598 488.0000 1
469.1627 52.0000 1
469.1870 167.0000 1
470.1686 445.0000 1
475.2484 42.0000 1
476.2066 64.2700 1
476.2311 280.0000 1
486.2007 39.0000 1
486.2257 28.0000 1
487.1937 355.0000 1
493.2508 1234.0000 1
493.2769 170.0000 1
494.2253 63.0000 1
503.2190 16.0000 1
504.2249 1193.0000 1
504.2719 32.0000 1
505.1897 21.0000 1
505.2618 12.5600 1
511.2419 23.0000 1
511.2632 81.0000 1
512.2235 34.0000 1
513.2466 22.0000 1
514.1859 28.0000 1
514.2077 72.0000 1
514.2328 20.0000 1
515.1909 213.0000 1
516.2047 18.0000 1
522.1934 25.0000 1
522.2115 58.0000 1
522.2300 18.0000 1
523.1819 39.0000 1
523.2034 42.0000 1
524.2560 62.0000 1
524.2792 33.0000 1
525.2985 37.0200 1
529.2227 20.0000 1
529.2502 80.0000 1
529.2695 37.0000 1
540.2200 1541.0000 1
541.2478 58.0000 1
541.2686 113.0000 1
541.2918 172.0000 1
541.3111 78.0000 1
541.3331 18.0000 1
552.2442 23.0200 1
552.2602 27.0200 1
557.2505 608.0000 1
558.2315 1825.0000 1
559.1945 16.0000 1
559.2563 70.0000 1
568.2101 22.0000 1
569.2491 25.0000 1
569.2860 287.0000 1
569.3231 20.0200 1
570.2779 26.0000 1
570.2996 19.0200 1
573.4371 48.0000 1
573.4842 20.0000 1
574.4564 10.7500 1
575.2571 8007.0000 1
576.2149 60.0000 1
585.2181 23.0000 1
585.2430 57.0000 1
585.2690 16.0000 1
586.2125 51.0000 1
586.2363 77.0000 1
595.3008 27.5600 1
611.2789 17.0000 1
612.3286 81.2800 1
623.2701 17.0000 1
623.3002 31.0000 1
628.3264 29.2700 1
639.2825 97.0000 1
639.3095 28.0000 1
640.2816 29.8300 1
640.3201 251.0000 1
640.3705 20.0000 1
641.3354 31.0000 1
656.2912 40.0000 1
656.3073 44.0000 1
656.3277 63.0000 1
657.2535 41.2900 1
657.3029 339.0000 1
658.3225 46.0000 1
658.3372 34.2800 1
658.3599 26.2800 1
674.2999 1062.0000 1
674.3315 2436.0000 1
674.4028 20.0000 1
684.3022 51.0000 1
684.3206 29.0000 1
702.3279 4.0000 1
704.3395 4.0000 1
705.2592 4.0000 1
705.2941 16.2700 1
705.3365 6.0000 1
733.3306 7.0400 1
737.2964 4.2700 1
738.3095 4.2700 1
754.3203 12.2700 1
755.3222 2.6500 1
791.3539 4.3000 1
808.3176 5.0000 1
809.3357 6.2700 1
825.3367 6.0000 1
827.3691 4.0200 1
836.3466 4.0000 1
853.3305 8.2700 1
854.3397 2.1900 1
901.1707 2.0000 1
924.4490 8.3000 1
925.4390 2.4400 1
926.4185 2.0000 1
952.2066 2.0000 1
1028.4854 2.0000 1
1055.5328 2.0000 1
1059.1378 2.0000 1
1280.0588 2.2700 1
1330.6244 2.0000 1
1366.9995 2.0000 1
1503.2513 2.0000 1
END IONS
BEGIN IONS
TITLE=Locus:1.1.1.3754.3 File:"DataSET01.wiff"
CHARGE=2+
PEPMASS=419.19990
RTINSECONDS=1585
110.0725 11.0000 1
120.0812 35.2700 1
190.0636 3.2700 1
209.1021 6.0000 1
219.1520 17.0200 1
235.0829 4.0000 1
278.1302 3.0000 1
305.1431 3.0000 1
306.1237 9.0000 1
321.8511 3.0200 1
322.8747 4.2800 1
323.1473 8.0000 1
339.8733 3.0200 1
340.8347 5.5600 1
340.8880 5.2800 1
358.8093 3.2700 1
394.1760 7.2800 1
394.2064 5.0000 1
404.1655 13.0000 1
1071.4532 2.0000 2
554.2091 3.0000 1
571.2077 2.0000 1
589.2260 8.0000 1
590.2448 7.5400 1
688.3246 2.0000 1
END IONS
BEGIN IONS
TITLE=Locus:1.1.1.3755.2 File:"DataSET01.wiff"
CHARGE=2+
PEPMASS=411.20320
RTINSECONDS=1586
103.0520 4.0000 1
110.0727 17.0000 1
120.0827 38.0000 1
207.0862 4.0000 1
209.1067 4.0000 1
219.1438 18.0000 1
219.1557 15.0000 1
235.0792 4.8100 1
252.1083 6.0000 1
288.1116 5.0000 1
305.1349 9.0000 1
306.1165 14.0000 1
314.8437 3.2700 1
319.8618 3.0000 1
323.1323 7.0000 1
323.1504 16.0000 1
350.8232 5.0000 1
351.1309 3.2700 1
360.8196 3.0200 1
373.8476 3.0500 1
388.1587 6.0000 1
390.1665 5.0700 1
394.2132 7.2800 1
422.2195 7.0000 1
504.2198 3.2700 1
533.1937 2.0000 1
540.2369 5.2800 1
1111.4524 2.0000 2
573.2245 6.0000 1
573.2530 9.0000 1
575.2563 8.2700 1
1183.4929 2.0000 2
672.3162 3.0000 1
674.3401 3.0000 1
754.3259 2.0000 1
END IONS
BEGIN IONS
TITLE=Locus:1.1.1.3755.3 File:"DataSET01.wiff"
CHARGE=2+
PEPMASS=422.19240
RTINSECONDS=1587
103.0554 16.0000 1
110.0730 16.0000 1
120.0804 100.3700 1
136.0732 14.0000 1
182.0779 6.5400 1
208.0691 5.0000 1
209.1069 8.2700 1
212.1158 8.0000 1
219.1396 10.0000 1
219.1512 38.2700 1
226.0801 11.0000 1
229.0701 7.0400 1
235.0823 10.0200 1
247.1419 5.0000 1
247.1591 7.0000 1
249.0937 9.0000 1
252.1098 6.0000 1
278.1299 8.0000 1
279.1467 5.2700 1
282.1320 9.2700 1
591.2573 8.0000 2
306.1187 6.0000 1
307.1406 7.0000 1
308.1226 5.2900 1
317.1289 13.3100 1
317.1501 6.0000 1
323.1498 7.0000 1
325.1464 14.0400 1
326.8684 16.0000 1
326.8969 5.0000 1
345.1328 33.0000 1
346.1183 15.0000 1
357.1878 5.0200 1
363.1382 19.2700 1
388.1743 5.0000 1
390.1686 7.0000 1
394.2085 6.5400 1
412.1645 12.2800 1
416.1602 6.0000 1
416.2069 15.2700 1
422.1723 10.0000 1
843.3827 44.0000 2
422.7141 5.0000 1
426.2026 6.0000 1
434.1696 27.5400 1
434.1988 11.0000 1
444.1980 11.0000 1
454.2033 12.0000 1
462.2043 7.0000 1
470.2002 6.2700 1
487.2265 6.2800 1
509.1757 5.0000 1
516.1987 5.0000 1
526.1820 6.3100 1
533.2115 5.0000 1
533.2479 26.5400 1
541.2839 10.0000 1
541.3049 6.0000 1
563.2653 12.0000 1
569.2818 10.2700 1
591.2316 8.0000 1
591.2565 20.0000 1
591.2825 15.0200 1
595.3257 6.0000 1
597.2103 22.0000 1
597.2323 96.0000 1
597.2575 89.0000 1
598.2130 5.1500 1
598.2897 6.0000 1
612.3315 12.6100 1
640.3212 9.0000 1
640.3602 6.0000 1
662.2965 14.0000 1
674.3231 6.0000 1
680.3040 17.0400 1
680.3500 6.0000 1
696.2466 6.8100 1
696.2779 13.0000 1
696.3042 49.0000 1
696.3350 30.0000 1
696.3679 6.0000 1
724.2520 2.0200 1
787.3726 2.0200 1
803.3665 2.2700 1
804.3970 3.2700 1
821.3369 5.0000 1
821.3917 26.0000 1
END IONS
BEGIN IONS
TITLE=Locus:1.1.1.3756.2 File:"DataSET01.wiff"
CHARGE=2+
PEPMASS=430.17650
RTINSECONDS=1589
110.0736 21.0000 1
119.0500 6.0000 1
120.0842 14.0200 1
121.0384 6.0000 1
136.0749 15.0000 1
136.0844 10.0000 1
148.0642 8.0000 1
190.0597 6.0000 1
204.0402 6.0200 1
209.1026 7.2700 1
210.0547 6.0000 1
219.1449 10.0200 1
442.1852 20.0000 2
224.0340 5.0000 1
235.5921 10.0000 1
245.0322 9.0000 1
245.0547 6.0200 1
247.0511 11.0200 1
247.1436 7.5600 1
254.0825 5.0000 1
257.1006 5.0000 1
258.8801 6.0200 1
273.0403 5.0200 1
274.8928 6.0000 1
276.8948 6.0000 1
561.2200 8.0000 2
563.2264 6.0200 2
285.0910 7.0000 1
290.1206 8.0200 1
290.1315 11.0200 1
290.6190 7.5400 1
295.1154 11.0000 1
295.6131 11.0000 1
302.1193 16.0000 1
302.1336 8.0000 1
607.2308 38.0200 2
625.2610 18.0200 2
314.8411 7.0000 1
316.8100 6.0000 1
316.8382 7.0000 1
633.2611 6.2900 2
328.1346 14.0000 1
334.8142 6.0200 1
339.6424 7.0000 1
679.2305 7.0000 2
340.1399 11.0000 1
342.0205 8.0000 1
696.2820 57.0000 2
352.8123 6.0000 1
352.8322 6.0000 1
352.8524 8.0000 1
712.2819 6.0200 2
357.8130 7.0000 1
362.0833 10.0000 1
362.8370 10.0200 1
370.8428 10.2700 1
373.1607 25.0000 1
399.1722 17.0000 1
421.1673 7.0000 1
842.3014 7.0200 2
426.1764 8.0000 1
430.1633 21.0000 1
859.3533 67.0000 2
442.1504 6.0000 1
442.1704 6.0000 1
444.1877 5.2700 1
470.1451 6.0200 1
470.1808 15.0000 1
471.1660 7.2900 1
525.1448 8.0000 1
526.1307 3.2900 1
528.2134 3.0000 1
532.1768 3.0000 1
549.2059 4.2700 1
579.2459 9.2700 1
607.2361 3.2700 1
678.2756 5.2900 1
696.2604 10.2800 1
696.2885 6.0000 1
696.3160 6.0000 1
697.3024 11.2700 1
712.3115 2.0000 1
821.4219 4.0200 1
822.4106 1.1800 1
END IONS
BEGIN IONS
TITLE=Locus:1.1.1.3757.2 File:"DataSET01.wiff"
CHARGE=2+
PEPMASS=433.18430
RTINSECONDS=1592
110.0712 6.0000 1
120.0806 16.0000 1
219.1461 16.2900 1
219.1633 4.0000 1
232.0457 4.0000 1
247.1455 9.0000 1
260.0735 6.6400 1
265.8052 6.2700 1
275.8864 4.0200 1
303.0619 6.0000 1
306.1304 4.0200 1
314.8433 5.0000 1
318.8570 13.0000 1
318.8798 9.0000 1
327.8070 7.0400 1
332.8586 5.0000 1
336.8690 20.0000 1
336.8918 11.0000 1
346.8648 6.0000 1
354.8857 5.0000 1
355.7922 6.5400 1
355.8280 7.0000 1
360.8329 6.0000 1
372.8949 5.2700 1
378.8352 18.2700 1
378.8672 5.0000 1
396.8267 13.0000 1
396.8503 16.0000 1
828.3264 12.2700 2
845.3564 16.2700 2
865.3661 12.0000 2
433.2184 6.0000 1
440.1214 5.0000 1
494.1087 12.2700 1
494.1436 8.0000 1
511.1293 5.0000 1
511.1516 14.0000 1
548.2300 6.0400 1
563.2535 6.2700 1
591.2732 3.0200 1
599.2131 4.2700 1
603.2198 4.2800 1
620.2275 6.0000 1
620.2689 6.0000 1
634.3004 3.2700 1
680.3058 11.3000 1
719.3206 6.0000 1
843.3273 12.0000 1
843.3586 12.0000 1
843.3959 22.0000 1
843.4160 5.0000 1
END IONS
BEGIN IONS
TITLE=Locus:1.1.1.3758.2 File:"DataSET01.wiff"
CHARGE=3+
PEPMASS=424.83260
RTINSECONDS=1594
103.0542 5.2700 1
110.0723 9.0000 1
119.0498 4.0000 1
120.0807 13.0000 1
120.0929 5.0000 1
129.1001 9.0000 1
136.0748 15.0000 1
166.0863 6.0200 1
175.0914 4.0000 1
221.0670 4.0200 1
252.0981 4.2700 1
336.8617 4.2700 1
350.1187 4.2800 1
360.8749 6.0000 1
367.1513 5.2800 1
388.8472 5.2900 1
404.1747 3.5400 1
817.3173 3.2900 2
409.8345 5.3700 1
825.3206 8.0200 2
836.3044 4.0200 2
425.1282 4.2700 1
425.2253 6.0000 1
458.2107 3.2700 1
470.1583 4.0000 1
488.6877 3.2700 1
1006.4048 9.0000 2
517.2468 3.0200 1
526.2488 3.2700 1
546.2189 11.0000 1
1092.4033 8.0000 2
1095.4196 6.2800 2
550.2470 3.0000 1
567.1646 3.0200 1
1142.4063 3.0000 2
584.2018 4.0000 1
736.2664 2.0200 1
765.2802 3.0200 1
825.3589 3.5600 1
826.3257 4.0200 1
881.2853 2.0000 1
END IONS
BEGIN IONS
TITLE=Locus:1.1.1.3759.2 File:"DataSET01.wiff"
CHARGE=2+
PEPMASS=419.19990
RTINSECONDS=1596
110.0719 11.0000 1
120.0805 29.0000 1
136.0783 6.3000 1
219.1472 15.3700 1
235.0872 5.0000 1
247.1513 4.0000 1
252.1093 5.0200 1
278.1250 5.0200 1
288.1040 3.2700 1
305.1363 8.0000 1
306.1282 6.0000 1
310.1633 4.0000 1
314.8539 4.0000 1
318.8670 5.2800 1
322.8489 5.0000 1
322.8717 9.2700 1
323.0247 4.2900 1
323.1575 4.2800 1
324.1444 4.0000 1
340.8864 8.0000 1
394.1868 6.0000 1
419.1513 3.3000 1
419.1875 3.5400 1
520.2211 3.0000 1
1087.3927 2.0000 2
574.2441 3.0000 1
575.2552 4.0000 1
591.2151 4.0000 1
591.2579 9.5400 1
690.3050 5.0200 1
END IONS
BEGIN IONS
TITLE=Locus:1.1.1.3759.3 File:"DataSET01.wiff"
CHARGE=2+
PEPMASS=533.72280
RTINSECONDS=1597
102.0599 10.0000 1
106.0519 9.0000 1
161.0371 3.0200 1
173.1297 28.0000 1
201.1226 5.0000 1
201.1348 9.0000 1
217.0860 9.0000 1
241.0787 9.0500 1
245.0807 4.0000 1
258.1364 3.2700 1
260.1066 9.0000 1
302.1059 6.0000 1
310.1278 5.0000 1
329.1034 4.0200 1
343.1551 5.3200 1
361.1569 3.2700 1
431.1538 5.0000 1
442.2147 9.0000 1
456.7455 4.2900 1
460.2151 3.2700 1
485.1599 4.2900 1
513.2489 7.0200 1
531.2556 7.0200 1
2130.8735 4.2700 4
534.1745 3.0000 1
588.2819 4.0400 1
601.2421 4.3000 1
632.2141 3.2700 1
697.2621 3.0000 1
703.3210 6.2700 1
715.3099 3.0200 1
730.3631 2.0000 1
731.3546 2.0000 1
761.2879 3.2700 1
814.3205 3.2700 1
826.3132 2.2700 1
830.2797 2.0000 1
832.3226 3.2900 1
832.3610 8.2900 1
848.3234 4.0000 1
866.3179 4.0000 1
881.4339 2.0000 1
943.3878 8.0000 1
961.3957 11.5400 1
962.4244 4.0000 1
END IONS
BEGIN IONS
TITLE=Locus:1.1.1.3760.2 File:"DataSET01.wiff"
CHARGE=2+
PEPMASS=411.20220
RTINSECONDS=1597
103.0539 677.0000 1
110.0713 2236.0000 1
112.0872 35.0000 1
119.7098 47.0000 1
120.0811 6932.5400 1
123.0433 35.6600 1
136.0751 145.0000 1
136.0868 230.0000 1
138.0626 74.0400 1
138.0718 29.0400 1
141.0657 74.5400 1
143.1166 50.0000 1
156.0769 59.0000 1
162.0642 36.0000 1
164.0841 85.0000 1
164.1181 122.0000 1
165.0513 35.0000 1
165.0598 43.0000 1
168.0761 48.0000 1
169.0591 42.5400 1
171.1126 33.0500 1
172.0499 32.0000 1
179.0956 45.0000 1
181.1087 241.5400 1
182.0810 139.0600 1
189.0781 56.0000 1
190.0602 198.0000 1
191.0925 90.0000 1
207.0885 325.0000 1
209.1033 823.0000 1
212.1160 51.0000 1
215.0935 38.0000 1
217.0719 122.0000 1
218.0559 141.0000 1
219.0849 39.0000 1
219.1496 2603.0000 1
224.1113 101.0000 1
224.1201 35.0000 1
224.1290 44.0000 1
225.1003 29.0000 1
227.1164 84.0000 1
233.1074 49.0000 1
234.0977 53.0000 1
235.0826 517.0000 1
235.1557 48.0000 1
237.0948 61.0000 1
242.1073 32.0000 1
243.0910 52.0400 1
244.1193 86.0000 1
245.1058 82.0000 1
246.1011 180.0000 1
247.1442 631.0000 1
250.1291 37.0000 1
252.1095 382.0000 1
253.1154 142.0000 1
260.1026 70.0000 1
260.1169 255.0000 1
261.0961 43.0000 1
262.0939 37.0000 1
262.1296 179.0000 1
262.1455 34.0000 1
263.0796 34.0000 1
263.1038 29.0000 1
263.1567 47.0500 1
277.1394 40.0000 1
278.1237 369.0000 1
279.1554 49.0000 1
280.1008 146.0400 1
280.1171 55.0400 1
285.1498 56.5900 1
288.1112 298.0000 1
289.0913 106.0000 1
295.1516 144.0000 1
305.1361 1122.0000 1
306.1195 1093.0000 1
307.1209 48.0000 1
307.1345 53.0000 1
318.1860 39.0000 1
320.6612 36.0000 1
323.1475 1788.0000 1
324.1513 111.2900 1
331.1481 47.5900 1
334.1208 37.0000 1
334.8626 32.0000 1
349.1465 40.0000 1
349.1629 122.0000 1
349.1768 50.0000 1
351.1404 275.0500 1
354.1479 60.0400 1
354.1670 108.0400 1
359.1460 100.0400 1
366.1867 292.0000 1
372.1703 91.0000 1
376.1592 30.0000 1
376.1732 65.0000 1
377.1572 421.0000 1
377.1939 107.0000 1
390.1790 737.0000 1
391.1745 56.0000 1
391.1907 52.0000 1
394.1850 1266.0000 1
394.2220 289.0700 1
400.1649 44.0000 1
405.1939 45.0000 1
411.2015 292.0000 1
821.4285 67.0000 2
422.1835 47.0000 1
422.2032 68.0000 1
422.2197 150.0000 1
422.2329 30.0000 1
426.1794 39.0000 1
448.2223 37.0000 1
448.2404 89.5600 1
452.1376 38.0000 1
452.1604 125.0000 1
465.2626 101.0000 1
469.1956 36.0000 1
470.1620 86.0400 1
470.1879 37.0000 1
475.2427 40.5400 1
476.2303 55.5600 1
487.1885 76.8200 1
487.2122 34.0000 1
493.2227 55.0000 1
493.2547 346.5600 1
504.2218 270.0000 1
505.2084 32.0800 1
505.2344 25.0800 1
511.2593 20.0000 1
512.2421 19.0000 1
514.1819 16.0000 1
514.2191 20.0000 1
515.1744 27.0000 1
515.1974 28.0000 1
515.2163 19.0000 1
522.1805 17.0000 1
522.2069 16.0000 1
523.2014 21.5400 1
523.2234 18.0000 1
524.2525 16.0400 1
524.2820 15.0000 1
525.2835 20.0000 1
529.2395 23.5400 1
529.2796 20.0000 1
540.2009 75.0000 1
540.2187 273.5400 1
540.2478 70.0000 1
541.2847 57.0000 1
541.3163 19.0000 1
557.2490 233.0000 1
558.2158 204.0000 1
558.2383 371.0000 1
559.2513 35.0000 1
569.2838 54.0500 1
569.3141 16.0000 1
573.4334 21.0500 1
575.2383 1059.0000 1
575.2618 2376.0000 1
575.3034 80.0000 1
585.2502 26.0000 1
586.1990 18.0000 1
586.2423 21.3700 1
612.3347 30.0000 1
623.2980 23.5400 1
639.2897 32.6200 1
640.3139 37.0000 1
640.3470 37.0900 1
656.3082 20.0000 1
657.3140 54.0000 1
658.2989 15.0000 1
658.3403 23.5900 1
672.2023 14.0400 1
674.3229 732.0000 1
674.3565 123.0000 1
674.3885 33.0000 1
675.2902 15.0000 1
675.3147 40.0000 1
684.2963 32.5400 1
704.3058 6.0000 1
706.3174 4.0000 1
721.2610 4.0000 1
755.3208 6.5700 1
808.2997 4.0000 1
824.3511 4.0000 1
854.3859 4.0000 1
963.3804 4.0000 1
END IONS
BEGIN IONS
TITLE=Locus:1.1.1.3760.3 File:"DataSET01.wiff"
CHARGE=2+
PEPMASS=419.19990
RTINSECONDS=1598
120.0773 4.0400 1
207.0860 4.8100 1
219.1458 11.0000 1
220.1637 1.0200 1
260.1250 2.0000 1
277.1321 2.0000 1
280.1104 2.0000 1
306.1109 2.0000 1
319.8913 2.0000 1
321.8669 6.0000 1
323.1476 5.0000 1
339.8585 2.0000 1
358.8560 2.0000 1
404.1508 3.0200 1
422.1503 2.0000 1
1107.4160 2.0000 2
589.2516 6.0000 1
703.2581 2.0200 1
END IONS
BEGIN IONS
TITLE=Locus:1.1.1.3760.4 File:"DataSET01.wiff"
CHARGE=2+
PEPMASS=609.29190
RTINSECONDS=1599
110.0712 3.0000 1
157.0542 4.0000 1
157.0675 4.0000 1
177.0728 3.0000 1
201.0925 3.0000 1
226.1591 7.0000 1
267.0930 2.2700 1
286.1129 4.0000 1
316.1622 2.0000 1
454.7424 2.0000 1
457.7017 8.0000 1
977.4792 2.0000 2
1006.5068 2.0000 2
522.2797 3.0500 1
571.2513 3.0000 1
609.2487 10.0000 1
609.2653 6.0000 1
609.2740 8.0000 1
609.2827 8.0000 1
1217.5790 9.0000 2
626.3268 8.0000 1
740.3657 8.0200 1
782.3516 3.0000 1
817.3478 7.0000 1
914.3649 4.0000 1
914.3777 3.0000 1
914.3862 6.0000 1
914.4055 7.3100 1
914.4332 5.0000 1
914.4801 5.0000 1
924.5018 3.2700 1
1013.5319 3.0000 1
1032.4526 2.0200 1
1032.5051 4.2900 1
END IONS
BEGIN IONS
TITLE=Locus:1.1.1.3761.2 File:"DataSET01.wiff"
CHARGE=2+
PEPMASS=411.20210
RTINSECONDS=1600
120.0813 24.0000 1
218.0538 4.0000 1
219.1485 12.0000 1
247.1387 4.0000 1
305.1410 8.0000 1
309.8003 4.0000 1
323.1390 8.0000 1
332.8177 6.5400 1
332.8598 4.5700 1
351.1395 5.0000 1
359.1406 4.0000 1
388.1595 6.0000 1
455.1942 4.5400 1
533.2515 4.0000 1
538.2074 4.0000 1
556.2490 4.0000 1
573.2466 5.0400 1
575.2449 5.0000 1
END IONS
BEGIN IONS
TITLE=Locus:1.1.1.3761.3 File:"DataSET01.wiff"
CHARGE=2+
PEPMASS=422.19260
RTINSECONDS=1600
120.0787 26.0000 1
136.0793 4.2700 1
191.0843 2.2700 1
219.1509 16.0000 1
226.0691 6.0000 1
247.1407 5.0000 1
280.8809 3.0000 1
317.1411 4.0000 1
323.1526 3.0000 1
326.8771 12.0000 1
344.8865 4.0000 1
345.1284 6.2700 1
416.2000 5.0200 1
843.3630 12.0000 2
422.2068 4.0000 1
422.2387 3.0000 1
434.1787 8.8100 1
435.1684 1.7500 1
526.2191 4.8100 1
533.2581 2.0200 1
541.2756 8.2700 1
563.2821 2.0000 1
591.2640 7.0000 1
597.2211 14.0000 1
597.2460 24.0200 1
597.2787 10.8100 1
623.2914 3.0200 1
634.3172 2.0000 1
680.3158 4.0000 1
696.2769 4.0000 1
696.3287 12.2700 1
821.3873 6.0000 1
822.4144 2.0000 1
END IONS
BEGIN IONS
TITLE=Locus:1.1.1.3761.4 File:"DataSET01.wiff"
CHARGE=2+
PEPMASS=486.77900
RTINSECONDS=1601
129.0998 12.0000 1
141.0689 5.0000 1
143.0859 3.5400 1
186.1239 6.0000 1
200.1390 10.0000 1
228.1278 4.2700 1
255.1067 16.0000 1
257.1638 9.0000 1
267.1436 6.0000 1
273.1171 9.0000 1
328.1915 11.0000 1
341.1989 4.2700 1
358.2044 9.0800 1
368.1986 4.0000 1
370.2329 4.2700 1
371.2471 4.0000 1
386.2109 7.0000 1
399.2149 3.2700 1
399.2415 12.0000 1
435.2645 7.0000 1
440.2150 4.0200 1
441.2911 12.0000 1
445.2799 8.2700 1
449.2651 4.2900 1
457.2474 6.0000 1
972.5031 4.0200 2
512.3254 8.0200 1
513.3088 2.0000 1
516.3095 12.0000 1
516.3333 8.0000 1
529.2853 2.0200 1
569.3120 2.2700 1
587.3303 7.0000 1
587.3474 22.0000 1
587.3674 14.0000 1
597.2164 2.0200 1
673.3457 3.0200 1
700.4318 3.0000 1
713.3759 3.2900 1
766.4288 2.0200 1
784.4357 11.0000 1
785.3969 5.0700 1
END IONS
BEGIN IONS
TITLE=Locus:1.1.1.3763.2 File:"DataSET01.wiff"
CHARGE=2+
PEPMASS=433.18580
RTINSECONDS=1604
120.0813 9.0000 1
155.0685 5.5500 1
219.1459 7.0000 1
228.0904 6.0000 1
256.9089 4.0000 1
265.8170 4.2800 1
282.8746 3.0200 1
300.8749 4.0000 1
302.1339 4.0200 1
314.8489 6.0000 1
316.8684 5.0000 1
318.8698 19.0000 1
326.9752 5.2700 1
328.9576 6.2700 1
336.8780 21.0000 1
336.8963 6.0000 1
342.8355 5.2900 1
346.8750 8.0000 1
710.5782 6.2700 2
355.8179 6.0000 1
360.8168 9.2700 1
372.9051 6.2900 1
378.8186 13.0200 1
378.8487 7.0000 1
396.8326 9.0000 1
396.8477 12.0000 1
396.8657 6.0000 1
828.3234 7.3100 2
423.1837 6.0000 1
865.3492 10.0200 2
433.2232 7.0000 1
494.1297 11.0000 1
511.1611 4.0000 1
540.1700 3.0000 1
563.2850 5.2700 1
582.1909 2.0000 1
591.2650 3.2700 1
603.2335 2.0000 1
620.2264 2.0200 1
620.2791 2.2900 1
680.3211 3.2700 1
719.3237 2.0000 1
843.3721 11.0000 1
844.3924 3.0200 1
END IONS
BEGIN IONS
TITLE=Locus:1.1.1.3765.2 File:"DataSET01.wiff"
CHARGE=3+
PEPMASS=424.83350
RTINSECONDS=1605
120.0827 9.0000 1
129.1035 6.2800 1
130.0608 2.2700 1
136.0767 8.0000 1
165.0738 2.0200 1
276.9038 6.2700 1
347.7959 3.2700 1
389.1747 2.2700 1
503.6981 3.0000 1
504.2163 2.0000 1
515.1802 3.0000 1
525.1916 2.0000 1
532.6998 2.0000 1
1091.4409 6.0000 2
1159.4423 3.0000 2
END IONS
BEGIN IONS
TITLE=Locus:1.1.1.3765.3 File:"DataSET01.wiff"
CHARGE=2+
PEPMASS=430.17790
RTINSECONDS=1606
110.0690 3.9100 1
120.0755 3.0000 1
136.0701 4.0000 1
213.0875 3.0000 1
221.5927 3.0000 1
258.8744 7.0000 1
274.9032 3.0000 1
276.8845 7.0200 1
607.2234 6.0000 2
316.8204 4.0000 1
334.8214 11.0000 1
339.8145 4.2700 1
342.0284 7.0000 1
696.2919 13.0000 2
352.8119 4.0200 1
352.8400 15.0000 1
357.8115 4.0000 1
373.1623 4.2700 1
375.8139 6.0000 1
859.3293 23.2700 2
430.2014 6.0000 1
470.1647 5.0000 1
579.2422 2.2700 1
696.2865 7.0000 1
END IONS
BEGIN IONS
TITLE=Locus:1.1.1.3773.2 File:"DataSET01.wiff"
CHARGE=2+
PEPMASS=411.20250
RTINSECONDS=1610
103.0551 254.0000 1
110.0720 868.0000 1
112.0864 14.0000 1
119.7161 15.0000 1
120.0812 2674.0000 1
136.0710 21.0000 1
136.0840 89.0000 1
138.0622 27.0000 1
141.0683 16.0000 1
143.1201 13.0000 1
156.0768 25.0000 1
162.0693 17.0000 1
164.0790 29.0000 1
164.1163 47.2700 1
165.0534 16.0000 1
165.0753 16.0000 1
168.0775 24.2700 1
169.0613 19.0000 1
171.1139 13.2700 1
179.0924 22.7400 1
181.1090 116.2800 1
182.0821 57.0000 1
189.0803 20.0000 1
190.0607 98.0000 1
191.0925 24.0000 1
192.0725 16.0000 1
207.0889 115.0000 1
209.1045 244.0000 1
212.1225 22.0000 1
215.0907 20.0000 1
217.0723 48.0000 1
217.1104 13.0000 1
218.0598 68.0400 1
219.1503 1085.0000 1
224.1166 47.0000 1
225.1008 15.0000 1
227.1151 41.0000 1
233.0993 15.0000 1
234.1061 19.0000 1
235.0836 183.0000 1
235.1575 17.0000 1
237.0984 36.0200 1
243.0912 16.0000 1
244.1183 25.0000 1
245.0899 14.0000 1
245.1062 23.0000 1
246.0969 61.0000 1
247.1458 259.0000 1
252.1115 223.0000 1
253.1186 23.8600 1
260.1151 132.0000 1
261.0913 13.0000 1
262.0953 27.0000 1
262.1319 61.0000 1
263.0699 14.0000 1
263.1472 7.8900 1
277.1369 17.0000 1
278.1252 170.0000 1
279.1596 19.0000 1
280.1069 79.2900 1
285.1392 16.0000 1
569.2963 19.0000 2
288.1113 129.0200 1
289.0938 30.0000 1
295.1493 36.0200 1
305.1370 380.0000 1
306.1196 478.0200 1
612.3390 14.0000 2
314.8475 16.0000 1
316.8488 29.0000 1
318.1862 19.0000 1
323.1468 797.2900 1
324.1294 18.0000 1
331.1486 18.2700 1
333.1287 16.0000 1
334.1175 14.0000 1
334.8515 14.0000 1
674.3159 17.0000 2
349.1483 25.0000 1
349.1654 62.3700 1
351.1452 142.0000 1
354.1586 65.2700 1
354.1731 14.0000 1
359.1566 44.0400 1
366.1707 16.0000 1
366.1910 80.5700 1
372.1588 22.0000 1
372.1803 22.2700 1
376.1656 29.0000 1
376.1814 59.0000 1
377.1567 172.0000 1
377.1747 70.0000 1
377.1979 9.1600 1
390.1782 339.0000 1
394.1862 532.0000 1
394.2256 99.0000 1
395.1703 44.0000 1
395.1938 35.0000 1
400.1626 22.0200 1
405.1471 15.0000 1
405.1901 28.8100 1
821.3967 137.0000 2
422.1773 22.0000 1
422.2120 58.0000 1
422.2314 28.0000 1
448.2228 20.3000 1
448.2422 16.0000 1
452.1429 29.0000 1
452.1624 34.0000 1
465.2586 75.0000 1
469.1790 21.0900 1
470.1674 34.0000 1
476.2354 22.0000 1
487.1926 27.0000 1
493.2484 100.0000 1
493.2727 31.0000 1
504.1766 10.0000 1
504.2150 85.0000 1
504.2367 51.0000 1
505.2024 7.0000 1
511.2491 16.2700 1
511.2755 7.0200 1
514.2131 10.0000 1
515.2038 12.2700 1
522.2097 9.0200 1
523.1930 7.0000 1
524.2632 7.0000 1
525.2998 7.0000 1
540.1825 24.0000 1
540.2175 169.0000 1
540.2621 10.0000 1
541.2016 4.9800 1
541.2485 7.0000 1
541.2709 14.0000 1
541.3066 10.2900 1
557.2395 52.0000 1
557.2639 18.0000 1
558.2240 97.0000 1
558.2416 116.0000 1
558.2681 17.0000 1
559.2078 9.0000 1
569.2700 35.0000 1
569.2967 15.0000 1
573.4515 8.0000 1
575.2540 1207.0000 1
576.2225 21.0000 1
586.2048 9.0000 1
586.2545 7.0000 1
595.3008 8.2800 1
612.3355 9.0000 1
640.2969 20.0000 1
640.3210 21.0000 1
641.3306 4.1900 1
656.3022 8.0000 1
657.2940 35.0000 1
657.3284 10.0000 1
658.3414 13.0000 1
674.2738 23.0000 1
674.3066 147.0000 1
674.3353 238.0000 1
675.3488 22.0000 1
684.3127 8.0000 1
737.2872 2.0000 1
755.3068 2.0000 1
772.5067 2.0000 1
808.2948 2.2700 1
853.3795 2.0000 1
END IONS
BEGIN IONS
TITLE=Locus:1.1.1.3773.3 File:"DataSET01.wiff"
CHARGE=2+
PEPMASS=418.19370
RTINSECONDS=1611
110.0700 4.2700 1
120.0845 8.0000 1
219.1603 5.0200 1
248.8375 3.0000 1
305.1529 2.5400 1
317.8523 3.2700 1
642.7305 3.0200 2
322.8648 4.0200 1
323.1471 5.2700 1
339.8622 4.0000 1
340.8174 5.2700 1
340.8665 3.0200 1
404.1597 3.0000 1
405.1651 3.0000 1
418.1875 4.0000 1
571.1985 3.0000 1
589.2413 5.0200 1
670.3135 2.0200 1
END IONS
BEGIN IONS
TITLE=Locus:1.1.1.3774.2 File:"DataSET01.wiff"
CHARGE=2+
PEPMASS=411.20240
RTINSECONDS=1612
120.0778 14.0000 1
209.1030 4.0000 1
219.1608 8.5600 1
244.1215 4.0000 1
305.1386 7.0000 1
306.1326 6.0000 1
323.1335 6.0400 1
332.8421 4.0000 1
350.8268 11.0800 1
391.9318 4.5400 1
394.1782 6.0000 1
410.1622 9.5400 1
573.2404 6.0000 1
END IONS
BEGIN IONS
TITLE=Locus:1.1.1.3774.3 File:"DataSET01.wiff"
CHARGE=2+
PEPMASS=422.19280
RTINSECONDS=1613
120.0805 10.0000 1
136.0709 3.0200 1
209.1091 3.0000 1
217.0732 2.0200 1
219.1501 4.2700 1
247.1412 2.0000 1
280.8678 2.0000 1
326.8651 14.0000 1
326.8798 9.0000 1
326.8974 5.0000 1
343.8765 2.0200 1
344.8860 2.2700 1
345.1371 5.2800 1
363.1460 2.2900 1
363.9094 2.0000 1
388.1816 2.0000 1
404.1342 2.0000 1
415.2044 3.2700 1
422.2029 3.2800 1
434.1768 2.0000 1
444.1920 4.2700 1
591.2462 2.0000 1
597.2346 10.0000 1
597.2618 8.2700 1
696.2968 8.0200 1
697.3313 2.0000 1
821.4307 2.0200 1
END IONS
BEGIN IONS
TITLE=Locus:1.1.1.3774.4 File:"DataSET01.wiff"
CHARGE=2+
PEPMASS=486.77810
RTINSECONDS=1613
129.0970 5.0000 1
186.1219 5.0000 1
200.1377 3.0000 1
228.1319 3.0200 1
255.1143 5.0400 1
273.1234 6.0000 1
310.1934 3.0000 1
328.1996 7.0200 1
329.1953 1.2000 1
340.1983 4.0000 1
358.2014 4.0000 1
378.8384 2.0000 1
381.2078 6.0000 1
391.7637 2.0000 1
396.2673 3.0000 1
396.8403 5.0000 1
399.2323 7.0200 1
409.7943 6.0200 1
441.2770 5.0000 1
445.2802 3.0200 1
512.3136 6.2800 1
516.3232 3.2700 1
528.2402 2.2700 1
587.3391 8.0000 1
700.4711 2.0000 1
784.4113 6.0000 1
END IONS
BEGIN IONS
TITLE=Locus:1.1.1.3775.2 File:"DataSET01.wiff"
CHARGE=2+
PEPMASS=419.20110
RTINSECONDS=1616
110.0701 8.0000 1
120.0841 15.0000 1
219.1459 5.2700 1
236.8720 3.2700 1
298.8556 4.0200 1
304.8541 4.0000 1
306.1132 5.0200 1
626.6547 6.0000 2
318.8469 6.0000 1
322.8652 9.0200 1
323.1465 8.2800 1
332.8594 4.0000 1
340.8702 12.0000 1
341.8307 5.5400 1
382.8248 4.2900 1
400.8324 7.0000 1
419.1807 5.2800 1
518.1962 2.0000 1
556.2016 2.0000 1
573.2288 2.0000 1
574.2423 2.0200 1
591.2556 12.3000 1
591.3014 3.2900 1
816.4053 3.2700 1
END IONS
BEGIN IONS
TITLE=Locus:1.1.1.3793.2 File:"DataSET01.wiff"
CHARGE=2+
PEPMASS=411.20330
RTINSECONDS=1623
103.0542 129.0000 1
110.0707 455.0000 1
119.7101 20.0000 1
120.0806 1413.0000 1
136.0733 18.0000 1
136.0853 54.0000 1
138.0648 18.0000 1
141.0640 22.0000 1
164.0807 17.0000 1
164.1190 26.0000 1
165.0550 18.0000 1
181.1069 58.0000 1
182.0814 17.0000 1
190.0596 53.2700 1
191.0888 16.0000 1
207.0877 66.0200 1
209.1039 144.0000 1
217.0732 26.0000 1
218.0534 25.0000 1
219.1490 639.0000 1
224.1139 30.0000 1
227.1152 15.0000 1
233.0994 15.0000 1
235.0809 93.0000 1
235.0936 36.0000 1
237.0971 23.2800 1
246.0983 35.0000 1
247.1434 143.0000 1
252.1088 99.0000 1
260.1160 78.0000 1
261.0969 20.0000 1
262.0905 20.0000 1
262.1312 44.0000 1
263.0776 16.0000 1
277.1463 18.0000 1
278.1289 98.0000 1
280.1078 23.0200 1
569.2759 20.5400 2
288.1073 65.0000 1
289.0857 19.0000 1
295.1559 38.0000 1
304.1500 9.0000 1
305.1374 198.0000 1
306.1208 244.0000 1
307.1227 17.0200 1
307.1404 11.0200 1
311.1912 9.0000 1
314.8543 21.0400 1
316.8487 37.0000 1
316.8683 12.0000 1
318.1741 12.0200 1
640.3326 10.0000 2
320.8629 10.5400 1
323.1466 403.0000 1
331.1509 11.6500 1
332.8692 15.0000 1
333.1590 10.0000 1
334.1244 14.0000 1
334.8595 19.0000 1
674.3237 16.2700 2
349.1440 9.0000 1
349.1618 36.0400 1
351.1423 77.0400 1
352.8576 10.0000 1
354.1567 24.0200 1
358.1566 9.0000 1
359.1486 29.2700 1
366.1872 57.0200 1
367.1743 10.2700 1
370.8863 14.0000 1
372.1673 29.0000 1
376.1692 10.0000 1
376.1840 21.0000 1
377.1588 101.0000 1
377.2003 14.0000 1
390.1782 196.0000 1
391.1727 13.0000 1
391.1870 10.0000 1
392.9392 9.0000 1
394.1849 233.0000 1
394.2190 42.0200 1
394.2324 43.0200 1
395.1679 13.0000 1
395.1840 15.0000 1
400.1604 18.0000 1
404.2127 11.2700 1
405.2003 13.0000 1
821.4001 98.0000 2
422.1917 27.0000 1
422.2122 32.0000 1
422.2280 24.0000 1
423.1940 5.2300 1
424.1541 13.0000 1
426.1876 10.0200 1
448.2233 15.2700 1
448.2414 12.2700 1
452.1452 23.2900 1
452.1635 35.2900 1
465.2457 32.0000 1
465.2670 12.0000 1
469.1925 9.0000 1
470.1705 17.2700 1
487.1875 23.0000 1
493.2509 42.2700 1
493.2697 23.0000 1
504.2088 39.0000 1
504.2324 42.0000 1
511.2678 10.2700 1
515.1793 9.0000 1
515.2057 8.0000 1
523.2037 15.0000 1
539.2389 7.5400 1
540.2180 97.0000 1
541.2999 14.0000 1
557.2162 9.0000 1
557.2314 10.0000 1
557.2557 16.0000 1
558.2159 55.0000 1
558.2404 92.0000 1
558.2801 8.0000 1
559.2643 7.0000 1
569.2598 10.0000 1
569.2839 7.0000 1
569.3105 11.0000 1
575.2592 593.0000 1
576.2469 58.0000 1
576.2668 63.0000 1
576.2863 28.0000 1
586.2351 16.0000 1
612.3260 9.0900 1
628.3295 8.0400 1
639.2914 7.2900 1
640.2834 10.0000 1
640.3229 12.0000 1
640.3614 7.0400 1
641.3474 9.2700 1
656.3190 17.0000 1
657.2999 19.0000 1
658.3505 8.0000 1
674.2862 26.0000 1
674.3297 125.0000 1
674.3522 21.0000 1
684.2896 7.2700 1
705.3176 4.2700 1
733.3168 3.0000 1
738.3017 2.0000 1
755.3177 3.0400 1
809.3475 3.0000 1
927.3780 2.0000 1
END IONS
BEGIN IONS
TITLE=Locus:1.1.1.3794.2 File:"DataSET01.wiff"
CHARGE=2+
PEPMASS=422.19390
RTINSECONDS=1625
110.0672 5.0000 1
120.0788 10.0000 1
219.1463 5.0000 1
552.7794 3.2700 2
280.8663 3.2700 1
298.8736 5.2700 1
325.1423 3.0000 1
326.8537 5.0000 1
326.8833 15.0000 1
344.8847 12.0000 1
345.1268 7.3800 1
363.1297 3.2700 1
380.8902 3.2700 1
400.1920 3.0000 1
422.1667 5.2900 1
422.2073 3.2700 1
434.1729 9.0000 1
869.3539 2.7100 2
1064.4810 2.0000 2
563.2432 2.2700 1
575.2618 2.0200 1
583.3209 2.2700 1
591.2726 6.2800 1
595.2997 3.0200 1
597.2284 9.0000 1
597.2791 9.0000 1
612.3476 2.0000 1
619.2466 2.0200 1
640.3073 2.0000 1
641.3165 2.2700 1
680.2881 2.0000 1
696.3056 12.0000 1
821.3660 2.0200 1
849.3684 3.0000 1
934.5049 2.0000 1
962.4795 2.2700 1
END IONS
BEGIN IONS
TITLE=Locus:1.1.1.3797.2 File:"DataSET01.wiff"
CHARGE=2+
PEPMASS=453.71210
RTINSECONDS=1628
132.0990 5.2800 1
145.0610 7.0000 1
187.0735 5.0000 1
198.0844 6.0000 1
216.0997 4.0200 1
219.1383 6.0000 1
267.1058 6.5500 1
269.1335 5.0000 1
285.1189 4.0000 1
311.1379 4.0000 1
314.8272 5.2700 1
314.8595 9.0200 1
332.8671 4.2900 1
350.8741 4.2700 1
356.1523 5.0000 1
358.8097 9.0000 1
358.8227 9.0000 1
376.8447 8.0000 1
381.8362 4.0000 1
410.1668 4.0000 1
427.2015 4.0000 1
445.2015 5.5700 1
466.1988 4.0000 1
541.2589 2.2700 1
542.1971 4.0200 1
559.2514 2.0000 1
564.3214 2.0000 1
586.2840 2.0000 1
670.2825 7.5500 1
1345.5670 2.0000 2
688.2875 7.2700 1
689.3392 2.0200 1
691.2885 2.0000 1
739.2804 3.0200 1
757.3237 4.3000 1
775.3372 4.2700 1
END IONS
BEGIN IONS
TITLE=Locus:1.1.1.3800.2 File:"DataSET01.wiff"
CHARGE=2+
PEPMASS=568.78290
RTINSECONDS=1631
141.1022 5.0000 1
169.0933 7.0000 1
173.0871 3.0200 1
187.0984 14.0000 1
187.1093 23.0000 1
187.1176 11.0000 1
201.0940 4.0000 1
258.1476 4.0000 1
266.1491 5.0000 1
272.1274 4.0000 1
298.1263 8.2700 1
298.1476 11.2700 1
325.1490 5.0200 1
343.1687 4.0200 1
351.1639 4.0000 1
369.1647 9.0000 1
369.1895 10.0000 1
395.2000 5.0200 1
396.1845 4.0000 1
412.2274 6.0200 1
422.2048 7.0000 1
440.1913 5.0000 1
879.4315 17.0000 2
460.7884 4.0000 1
466.2344 7.0000 1
483.2551 10.0200 1
509.2706 3.0200 1
509.7046 4.0000 1
511.2502 23.0000 1
511.2970 4.0000 1
514.7642 9.0000 1
1064.7704 3.0200 2
537.2570 5.0000 1
569.2438 3.2800 1
582.2893 5.2800 1
653.3267 8.2700 1
679.3613 9.0000 1
709.3604 2.2900 1
737.3404 5.2800 1
782.3814 2.0000 1
808.3696 13.2700 1
809.4440 2.0200 1
851.4456 2.0000 1
861.4108 6.0000 1
879.4257 14.0000 1
880.4100 2.0000 1
922.4733 4.5400 1
932.4568 4.0000 1
950.4183 7.0200 1
950.4716 18.0000 1
950.5096 6.0000 1
951.4568 8.2700 1
END IONS
BEGIN IONS
TITLE=Locus:1.1.1.3803.2 File:"DataSET01.wiff"
CHARGE=2+
PEPMASS=482.24870
RTINSECONDS=1634
136.0763 5.0200 1
170.0895 7.0000 1
197.1298 7.2800 1
215.1372 15.8100 1
225.1205 7.0000 1
237.1344 7.0000 1
254.1573 9.2700 1
256.8814 4.2900 1
260.1382 3.2700 1
274.8887 5.5500 1
275.1490 4.0000 1
324.1725 4.0200 1
341.1920 5.0000 1
343.8020 6.2700 1
352.1880 7.0200 1
353.1768 10.0000 1
359.7753 5.0000 1
361.8169 3.2700 1
387.7913 12.0000 1
405.7944 3.2700 1
409.2243 5.0200 1
435.2320 4.0000 1
446.8011 4.2700 1
452.2383 3.2700 1
455.7286 3.2700 1
482.1936 5.0000 1
482.2542 4.5500 1
489.2478 4.0000 1
506.2533 12.0000 1
506.2793 15.0000 1
506.2993 7.0000 1
1039.4958 2.0000 2
522.2627 2.0000 1
575.2910 6.0000 1
593.2610 6.0000 1
593.3040 13.0000 1
593.3364 6.2700 1
633.3201 2.0200 1
647.6483 2.2700 1
674.2863 2.0000 1
686.3137 4.0000 1
703.3658 5.0000 1
704.3195 8.0000 1
721.3395 7.0000 1
721.3773 15.0000 1
828.4434 3.0200 1
END IONS
BEGIN IONS
TITLE=Locus:1.1.1.3804.2 File:"DataSET01.wiff"
CHARGE=2+
PEPMASS=411.20240
RTINSECONDS=1637
103.0547 79.0000 1
110.0714 263.0000 1
120.0813 801.0000 1
136.0769 17.0000 1
136.0894 16.0000 1
138.0665 12.0000 1
156.0762 12.0000 1
162.0637 12.0000 1
164.0816 13.0000 1
164.1179 15.0200 1
165.0528 12.0000 1
171.1140 11.0000 1
181.1101 31.0000 1
182.0761 16.0000 1
189.0782 11.0000 1
190.0616 25.0000 1
207.0896 33.2700 1
209.1035 77.0000 1
212.1208 10.0000 1
217.0704 17.0000 1
218.0559 25.0000 1
218.1067 10.0000 1
219.0855 10.2700 1
219.1508 352.0000 1
224.1170 17.0000 1
225.1033 10.0000 1
227.1135 16.5700 1
235.0826 89.5400 1
237.1012 14.0000 1
243.0903 11.0000 1
245.1101 13.0000 1
246.0996 30.2900 1
247.1329 19.0000 1
247.1468 67.0200 1
252.1092 58.0000 1
256.8847 15.2700 1
260.1119 42.0000 1
262.0934 12.0000 1
262.1216 11.0000 1
262.1375 16.0000 1
263.1462 10.0000 1
277.1374 11.0000 1
278.1231 44.0200 1
280.1067 23.0000 1
285.1509 14.0000 1
288.1048 17.0000 1
288.1180 20.0000 1
289.0959 12.0000 1
295.1473 22.0200 1
305.1364 110.0000 1
306.1234 106.0000 1
307.1086 8.0000 1
314.8469 15.0000 1
314.8717 9.0000 1
316.8513 32.0000 1
320.8718 8.0000 1
323.1466 194.0000 1
324.1221 8.0000 1
324.1652 8.0000 1
332.8756 8.2700 1
333.1349 9.0000 1
334.1116 16.0000 1
334.8525 9.0000 1
674.3182 8.2700 2
341.1648 7.5400 1
349.1649 22.2800 1
351.1418 35.2700 1
352.8624 11.0000 1
352.8870 10.0000 1
354.1364 8.0000 1
354.1581 20.0000 1
359.1546 12.0000 1
366.1831 15.0000 1
366.1948 28.5400 1
370.8774 10.0000 1
372.1812 15.2700 1
376.1604 8.0000 1
376.1902 9.0000 1
377.1596 57.0000 1
377.2009 13.0000 1
390.1804 106.0000 1
391.1615 8.2800 1
394.1510 9.0000 1
394.1704 50.0000 1
394.1890 126.0000 1
394.2220 34.0000 1
395.1643 11.0400 1
400.1703 8.0000 1
405.1509 13.2800 1
405.1943 13.0000 1
821.4049 31.0000 2
412.1864 10.0000 1
422.1707 16.2900 1
422.2162 26.0200 1
424.1610 12.0000 1
448.2308 14.5400 1
452.1602 25.0000 1
465.2607 16.0000 1
469.1813 10.0000 1
470.1685 18.0000 1
476.2380 9.0000 1
487.1769 14.0000 1
487.2127 8.0000 1
493.2566 34.0000 1
494.2239 10.2700 1
504.2003 12.0000 1
504.2242 33.0000 1
511.2462 7.8200 1
514.2087 8.0000 1
515.1875 10.0000 1
523.2081 6.0200 1
525.2820 6.0000 1
540.2112 22.0000 1
540.2369 14.0000 1
541.2374 13.0000 1
541.3027 7.0000 1
557.2141 8.2800 1
557.2513 30.0000 1
557.2791 6.0000 1
558.2098 21.0000 1
558.2264 41.0000 1
558.2429 26.0000 1
558.2601 12.0200 1
569.2743 11.0000 1
569.2961 10.0000 1
573.4503 10.0000 1
575.2567 445.0000 1
640.3343 13.2700 1
656.3378 9.0200 1
657.3162 10.0000 1
674.2982 36.0000 1
674.3157 17.0000 1
674.3374 89.0000 1
674.3792 16.0000 1
684.3084 7.2700 1
706.3333 2.0000 1
END IONS
BEGIN IONS
TITLE=Locus:1.1.1.3805.2 File:"DataSET01.wiff"
CHARGE=2+
PEPMASS=514.74340
RTINSECONDS=1639
110.0727 10.0000 1
169.1325 15.0000 1
197.1354 3.0200 1
249.1058 4.2900 1
254.1566 7.5400 1
257.1432 3.0000 1
267.1096 4.2800 1
268.0993 3.0000 1
285.1287 4.0200 1
297.1900 4.0200 1
304.1312 3.0200 1
320.1371 5.0000 1
349.1579 3.2800 1
356.1499 6.0000 1
400.8394 3.2900 1
401.7284 7.0000 1
419.7401 9.0000 1
437.7615 6.2800 1
440.8163 4.0000 1
442.8177 3.2700 1
455.7778 5.2900 1
460.8134 5.2700 1
478.8088 3.0200 1
503.1997 3.2700 1
1028.4570 29.5400 2
1028.5023 12.0000 2
569.2486 6.2900 1
586.2640 6.0200 1
596.2530 4.0000 1
597.2387 3.0000 1
614.2617 6.0000 1
615.2494 5.2800 1
617.2846 3.0000 1
673.3439 5.2700 1
704.2801 3.2700 1
704.3222 4.2700 1
715.3019 3.0000 1
743.3082 4.0000 1
775.3479 3.2700 1
796.3459 2.2700 1
797.3018 3.2700 1
814.3562 6.0000 1
815.3628 1.7900 1
832.3226 5.0200 1
832.3518 22.0000 1
832.3803 9.0000 1
842.3572 3.0200 1
913.4134 3.0200 1
915.3979 2.0000 1
931.4222 12.0000 1
932.3605 2.0200 1
932.4474 3.2800 1
941.4530 2.0000 1
END IONS
BEGIN IONS
TITLE=Locus:1.1.1.3811.2 File:"DataSET01.wiff"
CHARGE=2+
PEPMASS=414.75250
RTINSECONDS=1642
237.1344 4.0000 1
318.8564 16.0000 1
336.8722 19.0400 1
346.8727 4.0000 1
360.8606 4.0000 1
382.2008 4.0000 1
415.1335 4.0400 1
616.3203 19.0400 1
616.3528 11.0000 1
715.4019 6.0000 1
END IONS
BEGIN IONS
TITLE=Locus:1.1.1.3811.3 File:"DataSET01.wiff"
CHARGE=3+
PEPMASS=468.23240
RTINSECONDS=1643
265.0864 6.0000 1
315.8598 5.0000 1
335.8650 3.0000 1
336.8653 3.0200 1
430.2130 4.0200 1
451.1121 3.0000 1
462.5651 3.0000 1
468.0906 11.3700 1
468.1028 15.0000 1
468.1089 9.3700 1
468.1150 8.3700 1
468.1272 7.0000 1
935.4852 3.0000 2
935.4974 3.0200 2
517.2733 3.0200 1
1104.5167 2.0000 2
1104.5499 2.2700 2
596.8085 2.0000 1
1201.5580 3.0000 2
672.4384 6.0200 1
1043.5369 2.0000 1
END IONS
BEGIN IONS
TITLE=Locus:1.1.1.3811.4 File:"DataSET01.wiff"
CHARGE=2+
PEPMASS=530.29390
RTINSECONDS=1643
129.1024 3.0000 1
185.1237 2.0000 1
186.1208 3.0000 1
228.1150 3.0000 1
246.1169 2.0000 1
257.1591 3.0000 1
297.1165 2.0000 1
310.1807 2.0000 1
328.1951 9.5500 1
342.1352 6.0200 1
360.1513 5.8100 1
399.2484 5.8100 1
427.2450 3.0000 1
456.2084 3.0000 1
473.2283 4.8200 1
478.7785 4.0000 1
512.3204 10.6000 1
516.2929 4.0200 1
521.7919 2.0000 1
526.2543 2.0000 1
530.0762 4.0500 1
530.2159 6.3000 1
530.2908 6.0000 1
587.3362 11.0000 1
587.3752 7.0000 1
588.3694 6.5400 1
700.4130 2.0000 1
853.4384 2.0000 1
854.4359 1.5800 1
871.4729 10.5400 1
END IONS
BEGIN IONS
TITLE=Locus:1.1.1.3816.2 File:"DataSET01.wiff"
CHARGE=2+
PEPMASS=482.24850
RTINSECONDS=1647
129.0642 5.0200 1
136.0773 12.2800 1
170.1188 4.2700 1
197.1309 12.0000 1
215.1413 12.0200 1
234.1383 4.0000 1
237.1369 6.0000 1
249.1511 6.0000 1
254.1644 4.0200 1
274.8928 6.2700 1
321.1753 11.0200 1
353.1809 11.0200 1
372.8255 5.0200 1
387.7740 8.2800 1
392.2056 4.0200 1
400.2025 4.0200 1
412.2267 5.0200 1
434.2679 4.0200 1
440.2175 5.0000 1
464.2418 5.3000 1
482.2071 7.0000 1
963.5159 8.0000 2
489.2528 5.5400 1
504.2513 2.2700 1
506.2872 17.0000 1
535.3080 6.2700 1
593.2816 8.0000 1
593.3179 10.2800 1
593.3481 6.0000 1
594.3124 2.5100 1
632.3110 3.0000 1
633.2986 3.0000 1
650.3412 8.0400 1
650.3776 3.0400 1
666.2510 4.0000 1
691.3621 2.2900 1
703.3633 5.0200 1
704.3450 6.0200 1
721.3267 8.0000 1
721.3619 12.2900 1
721.4026 5.0000 1
722.3688 2.7800 1
761.3691 2.0000 1
856.4313 2.2700 1
END IONS
BEGIN IONS
TITLE=Locus:1.1.1.3817.2 File:"DataSET01.wiff"
CHARGE=2+
PEPMASS=411.20240
RTINSECONDS=1648
103.0548 48.0000 1
110.0720 149.0000 1
120.0805 569.1100 1
136.0857 28.5400 1
138.0615 12.0000 1
164.1183 14.0000 1
165.0631 14.0400 1
181.1117 22.0000 1
190.0597 16.0000 1
207.0874 26.0000 1
209.1060 74.0000 1
217.0741 16.0000 1
219.1396 86.5400 1
219.1528 195.5400 1
224.1141 16.0000 1
235.0822 34.0000 1
238.8752 12.5400 1
246.0991 24.0000 1
247.1437 54.0700 1
252.1036 32.0000 1
253.1246 12.0000 1
260.1122 42.5400 1
262.1267 14.0000 1
278.1212 22.0000 1
278.1451 14.0000 1
280.0965 20.0000 1
288.1013 28.0000 1
288.1223 12.0000 1
289.0871 18.0000 1
295.1487 14.0000 1
305.1308 40.0000 1
305.1479 44.0000 1
306.1171 110.0000 1
314.8539 22.0000 1
316.8462 28.0000 1
316.8651 28.0000 1
323.1430 129.1100 1
323.1588 86.1100 1
323.1764 12.0000 1
332.8566 12.5700 1
333.1382 10.5600 1
349.1579 18.0000 1
351.1288 16.0400 1
352.8712 22.0000 1
354.1467 12.0000 1
359.1457 14.0000 1
366.1902 24.0000 1
372.1718 14.0000 1
377.1687 28.0000 1
390.1736 52.5600 1
390.1957 24.0000 1
394.1597 12.0000 1
394.1797 66.0000 1
394.1949 50.0000 1
394.2188 45.6300 1
411.1767 18.5400 1
821.4175 16.5700 2
422.2240 16.5400 1
448.2291 18.5400 1
452.1616 14.5400 1
465.2487 20.5400 1
470.1751 13.0800 1
493.2453 40.0000 1
504.2280 30.6600 1
540.2157 30.0000 1
541.2984 12.5600 1
557.2530 10.0000 1
558.1959 8.0000 1
558.2380 42.5400 1
575.2304 42.5600 1
575.2595 153.0000 1
575.2872 36.0000 1
575.3079 12.0000 1
576.2740 34.0000 1
640.2890 8.5400 1
657.3149 9.0800 1
674.3124 54.5400 1
674.3469 34.0000 1
END IONS
BEGIN IONS
TITLE=Locus:1.1.1.3817.3 File:"DataSET01.wiff"
CHARGE=2+
PEPMASS=458.26710
RTINSECONDS=1648
185.1637 22.0000 1
212.1345 4.0000 1
237.1393 14.0000 1
250.0711 4.0000 1
334.8625 4.0400 1
366.2643 6.0400 1
381.1937 6.5400 1
398.2124 4.0400 1
398.8516 4.0000 1
449.2518 4.0000 1
458.2640 10.0000 1
458.7926 6.0000 1
472.2529 4.0000 1
616.3260 18.1500 1
685.3637 7.0800 1
703.3094 8.5400 1
703.3542 18.6100 1
703.3951 30.0000 1
704.3784 4.5600 1
802.4930 8.0000 1
END IONS
BEGIN IONS
TITLE=Locus:1.1.1.3817.4 File:"DataSET01.wiff"
CHARGE=2+
PEPMASS=553.26290
RTINSECONDS=1649
104.0542 10.0000 1
129.1019 4.0000 1
133.0603 8.5400 1
155.0724 4.0000 1
227.0728 14.0000 1
244.0965 18.0000 1
256.1118 4.0000 1
261.0906 16.0000 1
262.1029 8.0000 1
268.1552 4.0000 1
341.2228 8.5400 1
352.1904 4.5400 1
366.1783 4.0000 1
393.1414 13.0800 1
410.2034 8.0000 1
428.2099 10.5400 1
446.2224 8.0000 1
456.8068 4.0400 1
497.2913 4.0000 1
1087.4836 4.0000 2
553.2271 6.1100 1
553.2720 16.0000 1
582.2863 12.0400 1
628.3524 4.5400 1
660.2714 8.0000 1
695.3826 12.5600 1
713.3818 8.0000 1
808.3981 15.1000 1
826.4222 10.0700 1
955.3922 4.0000 1
955.4730 9.1100 1
END IONS
BEGIN IONS
TITLE=Locus:1.1.1.3817.5 File:"DataSET01.wiff"
CHARGE=2+
PEPMASS=722.32300
RTINSECONDS=1649
133.0491 10.0400 1
136.0744 38.0000 1
171.0806 4.0000 1
234.1444 7.0800 1
249.1454 16.0000 1
249.1624 55.0800 1
276.0566 4.0000 1
277.1543 22.0400 1
293.1502 4.5700 1
321.1742 18.0000 1
321.1867 22.0000 1
346.1748 6.0400 1
390.0907 6.5600 1
399.1888 4.5400 1
416.2418 4.0000 1
424.1366 4.0000 1
434.2397 4.0000 1
434.2717 12.0000 1
437.1866 12.0000 1
439.1400 6.0000 1
440.2077 4.0000 1
441.1631 4.5400 1
535.3191 26.0000 1
575.7180 8.1100 1
584.2392 14.7600 1
584.2641 12.0000 1
640.7887 14.0000 1
650.3449 8.0000 1
722.2988 46.0000 1
722.3277 92.0000 1
722.7842 8.0000 1
722.8251 22.0000 1
722.8449 24.0000 1
761.3754 6.5400 1
778.3873 8.0000 1
829.3061 8.5400 1
874.4317 4.5400 1
892.4341 18.5400 1
972.4250 4.0000 1
1007.4241 8.5600 1
1007.4979 24.0000 1
1106.4907 4.0000 1
1150.4327 10.5600 1
1150.4857 6.5600 1
1167.4587 28.0000 1
1167.5081 42.0000 1
1168.5356 10.0000 1
1280.5829 8.0000 1
END IONS
BEGIN IONS
TITLE=Locus:1.1.1.3818.2 File:"DataSET01.wiff"
CHARGE=2+
PEPMASS=479.22560
RTINSECONDS=1650
120.0820 4.0000 1
169.1342 10.8100 1
216.0932 4.0000 1
234.1152 4.5400 1
285.1191 10.0000 1
340.8826 6.0000 1
728.6104 8.0400 2
400.8541 12.5400 1
401.8685 2.3000 1
406.8442 8.0000 1
407.7883 4.5400 1
411.1494 4.0000 1
425.7909 6.0000 1
479.2039 4.0400 1
479.2711 8.0400 1
586.2692 4.0000 1
633.2696 4.0400 1
715.3058 6.5700 1
761.3177 12.0000 1
762.3008 4.0000 1
860.3865 20.0000 1
END IONS
BEGIN IONS
TITLE=Locus:1.1.1.3818.3 File:"DataSET01.wiff"
CHARGE=2+
PEPMASS=489.23040
RTINSECONDS=1651
132.1050 8.0000 1
281.1325 5.0000 2
170.0565 3.0200 1
187.0698 3.0000 1
216.0958 3.2700 1
219.1416 5.2900 1
249.1586 4.0000 1
256.0892 3.0000 1
259.1531 3.0200 1
287.1581 3.0000 1
311.1371 3.0000 1
338.1489 6.0000 1
394.8131 4.0000 1
410.8495 7.2900 1
412.8329 7.0000 1
435.7945 4.0200 1
471.1982 5.0000 1
489.2378 4.0200 1
516.2510 3.0200 1
533.2927 4.8100 1
573.2516 2.0000 1
612.2857 2.0000 1
673.3298 2.0200 1
731.3480 3.2700 1
741.3162 2.0000 1
741.3585 2.0200 1
759.3444 7.5600 1
828.3678 2.2700 1
829.4043 2.2700 1
846.3895 2.0000 1
END IONS
BEGIN IONS
TITLE=Locus:1.1.1.3818.4 File:"DataSET01.wiff"
CHARGE=2+
PEPMASS=514.74380
RTINSECONDS=1652
110.0702 12.0000 1
120.0828 3.2700 1
150.0633 5.0000 1
169.1344 32.0000 1
197.1313 14.0000 1
202.0792 4.0000 1
249.1085 6.0000 1
254.1457 7.2700 1
267.1102 10.0000 1
268.1198 4.5400 1
285.1377 11.0000 1
297.2005 4.0000 1
312.1372 4.0000 1
338.1407 4.0000 1
356.1458 11.2700 1
356.1811 6.0000 1
782.4032 5.2700 2
419.7317 7.0200 1
432.1850 3.2700 1
437.7651 4.0200 1
470.2245 5.0000 1
477.1965 3.2700 1
492.2191 3.2700 1
1010.4864 4.2900 2
1028.4792 86.0000 2
515.2280 7.1100 1
569.2583 6.2700 1
586.2703 10.0000 1
596.2560 5.2700 1
614.2459 4.0000 1
614.2887 12.0000 1
615.2613 4.0000 1
655.3207 5.0000 1
673.3375 4.2700 1
686.3082 5.0000 1
704.3007 5.2900 1
713.3151 4.2800 1
743.3088 10.0000 1
775.3127 3.2700 1
782.3987 3.0000 1
810.3701 3.0200 1
814.3712 4.2700 1
815.3192 3.0200 1
832.3169 8.0200 1
832.3589 44.0200 1
832.3975 14.0000 1
913.4542 2.0000 1
931.3843 7.0000 1
931.4343 18.0000 1
931.4963 7.0000 1
END IONS
BEGIN IONS
TITLE=Locus:1.1.1.3819.2 File:"DataSET01.wiff"
CHARGE=3+
PEPMASS=423.21620
RTINSECONDS=1654
141.0624 7.0000 1
159.0725 5.0000 1
187.0678 6.2800 1
187.1039 3.0200 1
212.9206 4.2700 1
225.1706 6.0000 1
278.9014 4.0200 1
305.1419 4.0000 1
634.7554 3.0000 2
643.3663 3.2700 2
326.8849 3.0000 1
327.8785 7.0000 1
374.2600 3.0000 1
764.4437 5.0000 2
405.2404 5.2800 1
414.7117 3.0000 1
423.2103 4.0000 1
423.2643 5.5500 1
424.2508 3.0000 1
450.2591 3.2700 1
935.5027 3.0000 2
476.7592 7.2700 1
500.3059 3.0000 1
510.2806 3.0000 1
521.3283 7.2700 1
528.2651 11.0000 1
532.2846 4.0000 1
1064.5433 5.0000 2
541.2897 5.0000 1
541.7736 4.0000 1
598.8126 4.0200 1
599.2976 3.2700 1
617.3803 5.2800 1
620.3859 9.2700 1
629.3139 7.0000 1
630.3375 4.0000 1
657.2820 5.0000 1
657.3207 15.0000 1
657.3417 8.0000 1
658.3203 3.0700 1
707.4396 4.0000 1
764.4479 14.0200 1
770.3817 2.0000 1
823.3632 2.0000 1
865.4636 4.0200 1
865.5280 3.2700 1
952.4822 3.0000 1
END IONS
BEGIN IONS
TITLE=Locus:1.1.1.3820.2 File:"DataSET01.wiff"
CHARGE=2+
PEPMASS=500.22190
RTINSECONDS=1655
131.0794 4.0000 1
132.1012 4.0000 1
153.0619 4.0000 1
159.0795 6.5400 1
281.1258 4.0000 1
287.1375 4.0000 1
309.1259 4.0000 1
380.1530 9.0000 1
384.1752 6.0000 1
467.1978 15.5400 1
491.2133 7.0000 1
495.1804 12.0000 1
500.2002 14.5400 1
999.4507 22.0000 2
538.2246 6.0000 1
555.2265 12.0400 1
562.2774 4.0000 1
570.2070 4.0000 1
1160.3951 4.0000 2
582.2305 6.5400 1
595.2357 6.0000 1
600.2260 13.0000 1
608.2541 5.0000 1
623.2361 8.0000 1
626.2729 12.3400 1
670.2763 6.0000 1
682.2671 6.0000 1
698.3099 6.5700 1
710.2552 10.1000 1
713.3141 42.0000 1
728.2828 14.0000 1
753.3297 28.0400 1
781.3046 14.0400 1
841.3408 15.0000 1
841.3773 28.5400 1
841.4184 7.0000 1
868.3432 11.0400 1
928.4117 10.3400 1
929.3723 4.0000 1
END IONS
BEGIN IONS
TITLE=Locus:1.1.1.3820.3 File:"DataSET01.wiff"
CHARGE=2+
PEPMASS=530.29390
RTINSECONDS=1656
129.0992 11.0000 1
129.1086 7.0000 1
143.0809 4.0000 1
186.1235 8.0000 1
200.1377 5.0200 1
216.0936 5.0000 1
218.1142 5.0200 1
228.0958 4.0000 1
239.1588 4.0500 1
256.1698 4.0000 1
257.1560 5.2700 1
284.1564 4.0000 1
342.1334 3.0000 1
343.1308 3.0000 1
360.1484 7.0000 1
370.2503 4.0000 1
399.2155 5.5500 1
410.2030 4.2700 1
428.2225 5.0000 1
445.2745 6.3100 1
456.1916 7.0000 1
456.2197 4.0000 1
473.2323 6.0000 1
952.6685 3.0000 2
478.7803 6.0000 1
512.3148 9.0200 1
516.3240 4.2900 1
526.2723 2.0000 1
530.0607 3.0000 1
530.1974 2.2700 1
530.2604 9.1100 1
530.3038 5.0000 1
544.2830 2.2900 1
587.3587 18.2900 1
597.3268 3.8100 1
615.3217 4.0000 1
672.3411 2.0000 1
700.4471 2.0000 1
782.4340 2.5400 1
800.4213 6.0000 1
813.3112 2.0000 1
854.4241 2.0200 1
871.4120 6.0000 1
871.4734 10.0000 1
872.4970 2.0000 1
END IONS
BEGIN IONS
TITLE=Locus:1.1.1.3820.4 File:"DataSET01.wiff"
CHARGE=2+
PEPMASS=560.27650
RTINSECONDS=1657
129.1012 10.5700 1
203.0840 8.0000 1
228.1759 11.0000 1
258.1423 3.2700 1
275.1672 15.8500 1
275.1805 10.0000 1
287.1756 7.0700 1
315.1696 3.2800 1
318.1044 3.0000 1
343.1281 4.2700 1
357.1172 5.0200 1
374.2419 3.2900 1
390.1059 4.2700 1
396.1145 7.0000 1
398.1035 3.2700 1
401.2128 4.8100 1
415.1308 3.0200 1
469.3185 3.0000 1
472.1654 4.0200 1
517.1244 4.0000 1
544.3364 7.0000 1
1101.5265 7.3000 2
560.2163 6.0000 1
560.2383 7.0000 1
1119.5042 12.2800 2
1119.5438 29.2800 2
560.2899 23.0000 1
598.2117 4.5900 1
612.2099 3.0000 1
626.2636 4.0200 1
688.3998 9.0000 1
729.2504 4.0000 1
729.3275 4.2700 1
746.2924 4.0000 1
747.3160 3.0000 1
785.4264 3.0000 1
802.4165 2.0000 1
806.4091 2.0000 1
810.3593 5.0500 1
828.3695 5.2700 1
845.4094 4.2700 1
900.4162 6.0200 1
917.4335 8.0000 1
917.5015 8.0000 1
918.4567 2.0000 1
928.4717 2.0000 1
945.4692 7.8600 1
1003.4671 5.0000 1
1013.4298 2.0000 1
1020.4912 23.0000 1
1021.4991 2.0000 1
END IONS
BEGIN IONS
TITLE=Locus:1.1.1.3821.2 File:"DataSET01.wiff"
CHARGE=2+
PEPMASS=508.20600
RTINSECONDS=1659
129.1074 4.0000 1
141.0673 3.2700 1
147.0686 4.0200 1
159.1127 4.2800 1
198.0919 3.2900 1
238.8759 4.0000 1
481.1499 4.0200 2
274.9048 4.5400 1
296.8359 4.0000 1
314.8458 8.0200 1
314.8706 6.0200 1
316.8407 15.0000 1
316.8679 5.2700 1
334.8532 5.2900 1
334.8707 9.2900 1
686.2354 5.0000 2
352.8831 15.0000 1
367.6311 5.0000 1
370.8882 13.0000 1
374.8127 6.2900 1
385.1479 5.2900 1
399.1379 7.0000 1
403.9807 13.2700 1
408.1277 5.2700 1
412.8040 12.0200 1
423.1276 6.3900 1
867.3149 8.5700 2
442.6641 9.3700 1
902.3093 19.0000 2
451.6800 6.0000 1
950.3721 5.0000 2
484.2600 5.0000 1
997.3898 10.0000 2
506.6282 5.0000 1
1015.3936 52.0000 2
508.2248 13.0000 1
508.2977 6.0000 1
508.7722 5.0000 1
537.1845 3.0000 1
568.1921 4.0000 1
637.2665 3.0000 1
659.8255 5.0000 1
709.3965 6.0200 1
721.4129 3.0000 1
729.2791 3.2900 1
773.3513 2.0000 1
779.2876 2.0000 1
784.3951 2.0000 1
791.2918 2.0000 1
802.3826 2.0000 1
807.2572 2.2700 1
809.2736 2.0000 1
854.2799 3.0200 1
857.2943 3.2700 1
866.3126 2.0000 1
873.3254 3.2900 1
902.3033 5.2900 1
963.5461 3.3000 1
977.4290 4.0000 1
END IONS
BEGIN IONS
TITLE=Locus:1.1.1.3822.2 File:"DataSET01.wiff"
CHARGE=2+
PEPMASS=411.20250
RTINSECONDS=1660
103.0562 47.0000 1
110.0724 170.0000 1
120.0812 504.5400 1
136.0841 24.0000 1
164.1175 12.0000 1
165.0563 14.0000 1
181.1102 17.0000 1
190.0612 24.0000 1
207.0869 28.0000 1
209.0978 30.5400 1
209.1127 37.5400 1
218.0629 15.0000 1
219.1491 232.0000 1
220.1606 14.0000 1
224.1197 20.5400 1
235.0820 37.0000 1
246.0951 17.5400 1
247.1447 40.0000 1
252.0977 20.8800 1
252.1104 32.0400 1
256.8922 13.0000 1
260.1167 19.0000 1
262.1174 25.0900 1
278.1246 39.0000 1
280.1007 13.0000 1
288.1214 22.0000 1
295.1559 14.0000 1
305.1307 57.0000 1
305.1421 19.0000 1
305.1524 26.0000 1
306.1227 62.0000 1
314.8524 28.0000 1
316.8546 41.0000 1
323.1463 157.0900 1
334.8614 33.0000 1
349.1623 13.5900 1
351.1434 20.0000 1
352.8820 23.0000 1
354.1609 18.0500 1
359.1489 12.0000 1
366.1778 12.0000 1
376.1917 18.8600 1
377.1498 28.0000 1
377.1663 19.0000 1
377.1954 13.0400 1
390.1589 25.0000 1
390.1820 50.5400 1
390.2078 11.0000 1
394.1916 85.0000 1
394.2366 14.0000 1
395.1722 15.5400 1
411.1958 21.0000 1
422.2065 28.0900 1
452.1591 17.5400 1
465.2535 11.0000 1
476.2277 11.0400 1
493.2469 16.0000 1
504.2175 22.5400 1
514.1987 8.0000 1
540.2095 19.0400 1
541.2334 8.5400 1
557.2507 19.5400 1
558.2140 14.0000 1
558.2468 44.0400 1
569.2827 8.5400 1
575.2468 96.0000 1
575.2709 177.0000 1
575.3098 15.0000 1
640.3199 8.5600 1
656.3198 8.0400 1
674.3297 61.0000 1
674.3813 13.5400 1
END IONS
BEGIN IONS
TITLE=Locus:1.1.1.3822.3 File:"DataSET01.wiff"
CHARGE=2+
PEPMASS=458.26710
RTINSECONDS=1661
185.1626 15.0000 1
213.1508 2.0000 1
237.1270 7.0000 1
249.1507 2.2700 1
319.8536 2.0000 1
337.8660 3.0400 1
356.1919 3.0000 1
399.0884 2.0000 1
458.2187 2.0200 1
458.2773 9.0000 1
466.2703 2.0000 1
469.2461 2.0000 1
494.2763 2.0000 1
511.3138 2.0200 1
559.3227 5.0000 1
598.3371 2.2700 1
616.3458 10.0200 1
651.3723 2.0000 1
685.3683 2.0000 1
703.3248 6.8100 1
703.3657 20.0000 1
703.3849 31.0000 1
703.4135 11.2700 1
704.3977 4.0000 1
802.4356 6.0000 1
802.5035 3.0000 1
END IONS
BEGIN IONS
TITLE=Locus:1.1.1.3822.4 File:"DataSET01.wiff"
CHARGE=2+
PEPMASS=553.26290
RTINSECONDS=1661
102.0568 4.0000 1
133.0614 12.0000 1
168.1088 3.0200 1
226.1033 3.0200 1
227.0606 11.2700 1
233.0860 5.0400 1
244.0902 12.0000 1
261.0909 14.0000 1
262.1105 7.0000 1
268.1686 8.0000 1
327.1731 5.3100 1
366.1848 6.0000 1
371.2224 6.2800 1
410.2139 7.0700 1
428.2147 8.2900 1
446.2377 5.2700 1
468.2775 3.2800 1
528.2527 5.0000 1
1088.4810 3.0000 2
553.1593 9.0000 1
553.2495 19.0000 1
553.7615 3.0000 1
553.9152 3.0200 1
576.3229 3.0200 1
594.3307 3.2700 1
612.3436 3.0000 1
628.3447 5.0200 1
651.3183 3.0200 1
660.3000 11.0000 1
660.3246 7.2700 1
677.3280 6.2700 1
677.3953 4.0000 1
695.3530 9.0200 1
695.3872 17.0000 1
713.3902 5.0000 1
757.4080 2.0200 1
782.3926 2.0000 1
800.3713 2.0200 1
808.4041 5.0000 1
826.3896 8.0200 1
826.4586 4.0000 1
827.4254 3.0400 1
844.4294 3.0200 1
889.4452 4.0000 1
890.3990 2.2700 1
955.4515 7.2700 1
973.3972 2.0200 1
973.5137 2.0000 1
974.4425 2.0000 1
976.4800 4.0000 1
END IONS
BEGIN IONS
TITLE=Locus:1.1.1.3823.2 File:"DataSET01.wiff"
CHARGE=3+
PEPMASS=465.90240
RTINSECONDS=1662
129.0987 9.0000 1
141.0642 6.0000 1
159.0695 6.0500 1
187.0758 6.0000 1
210.0936 6.0000 1
217.0810 12.0000 1
228.0988 9.8400 1
259.1697 6.0000 1
282.1175 6.0000 1
361.3028 6.0000 1
411.8542 7.6100 1
433.2210 9.8100 1
444.1692 6.0000 1
893.5758 6.0000 2
450.2385 12.0000 1
488.2755 6.0000 1
497.2780 15.8100 1
1080.5763 38.6100 2
578.3172 12.0000 1
578.3732 6.0000 1
605.3107 17.8100 1
605.7991 15.3400 1
649.3321 12.8600 1
649.3932 22.0000 1
650.3703 14.0500 1
653.8301 6.0500 1
662.8423 15.0000 1
663.3246 12.0000 1
1334.6156 6.0000 2
748.4767 15.0000 1
835.4387 6.0000 1
892.5167 15.0000 1
END IONS
BEGIN IONS
TITLE=Locus:1.1.1.3823.3 File:"DataSET01.wiff"
CHARGE=2+
PEPMASS=479.22560
RTINSECONDS=1663
110.0704 13.0000 1
169.1266 9.8400 1
217.0972 7.1000 1
268.1059 6.0000 1
276.1436 6.0500 1
285.1213 17.3400 1
317.1503 6.0000 1
407.7847 6.0000 1
431.2047 6.0500 1
441.2109 6.8100 1
479.2153 12.0000 1
479.2356 20.0000 1
479.2616 9.0000 1
614.2530 6.0000 1
761.2910 13.0900 1
761.3283 13.0900 1
761.3564 22.0000 1
860.3724 9.0500 1
860.4455 6.0000 1
END IONS
BEGIN IONS
TITLE=Locus:1.1.1.3823.4 File:"DataSET01.wiff"
CHARGE=2+
PEPMASS=489.23040
RTINSECONDS=1663
102.0545 19.8100 1
115.0520 22.0000 1
129.0713 20.8600 1
132.1014 83.0000 1
141.0658 35.0000 1
145.0589 22.8100 1
159.0743 33.0000 1
173.1315 39.0000 1
187.0707 28.0500 1
198.0918 42.0000 1
212.0989 21.8100 1
216.0906 38.0000 1
219.1321 87.8100 1
219.1435 49.8100 1
230.1102 28.0000 1
240.0970 31.0000 1
242.1157 36.0000 1
244.0890 38.0000 1
259.1388 21.0000 1
267.1115 22.0000 1
269.1187 34.0000 1
285.1184 40.0000 1
287.1384 42.0000 1
303.1319 29.0000 1
311.1569 21.0000 1
312.1740 18.0000 1
313.1206 19.0900 1
313.1601 17.0000 1
315.1296 18.3400 1
321.1252 16.0000 1
326.1534 17.0500 1
329.1544 22.9000 1
331.1296 23.0000 1
338.1416 42.0000 1
338.1581 24.0000 1
339.1301 17.8100 1
340.1610 20.0000 1
352.1711 15.8100 1
356.1576 62.0000 1
374.1673 24.8100 1
382.1777 41.8600 1
387.1878 43.8600 1
392.1623 21.0000 1
799.3544 15.1100 2
402.1555 22.1400 1
409.1768 34.3700 1
426.2031 18.8100 1
427.1925 48.0000 1
427.2180 24.0000 1
444.2182 39.0000 1
445.2153 39.1100 1
451.2029 19.6100 1
462.2190 33.8400 1
471.2260 22.1100 1
473.1970 25.0000 1
959.4352 29.0000 2
484.2294 17.0000 1
488.2393 18.1500 1
489.2288 15.8900 1
498.2181 17.0000 1
498.2483 15.0000 1
499.2253 15.8600 1
512.2003 18.9100 1
515.2482 28.0900 1
516.2480 55.8100 1
523.2329 15.0000 1
533.2381 20.0000 1
533.2665 24.0500 1
555.2598 19.8100 1
573.2736 15.0500 1
583.2407 15.0500 1
586.2784 18.0000 1
604.2988 31.0000 1
612.2692 37.0500 1
630.2646 15.0000 1
630.3032 14.9000 1
643.2908 12.0000 1
670.2623 12.8100 1
673.3080 16.0000 1
691.3433 17.0000 1
723.3004 18.0000 1
741.2976 18.6400 1
741.3288 14.8400 1
759.3206 40.0000 1
759.3731 26.8600 1
802.3661 12.8100 1
819.4124 12.1100 1
828.3493 23.8100 1
828.3934 15.0000 1
846.2963 14.8600 1
846.3411 14.0000 1
846.3793 52.8600 1
END IONS
BEGIN IONS
TITLE=Locus:1.1.1.3823.5 File:"DataSET01.wiff"
CHARGE=2+
PEPMASS=514.74380
RTINSECONDS=1663
169.1425 18.8400 1
239.1164 8.0000 1
267.1033 6.0000 1
356.1433 9.0000 1
401.7559 6.0000 1
422.1841 6.0000 1
442.8073 6.0000 1
455.7857 6.0000 1
476.8453 6.0000 1
514.2429 6.0000 1
514.7493 17.8100 1
515.2383 23.0000 1
515.2793 17.8100 1
614.2756 14.8100 1
743.3173 9.0000 1
810.3990 6.0000 1
832.3563 15.8400 1
931.4047 6.0000 1
END IONS
BEGIN IONS
TITLE=Locus:1.1.1.3823.6 File:"DataSET01.wiff"
CHARGE=2+
PEPMASS=521.74420
RTINSECONDS=1664
147.0754 23.0000 1
199.6127 6.0500 1
227.1045 6.0500 1
244.1536 6.0000 1
247.1447 6.0000 1
259.0868 6.0000 1
341.2037 8.0000 1
343.6686 6.0000 1
352.1688 32.0500 1
408.7195 6.0000 1
411.1964 6.8100 1
432.2363 6.0500 1
467.7737 12.8600 1
477.2473 6.0000 1
485.7797 9.8400 1
502.2167 6.8100 1
522.1964 6.0000 1
522.2487 15.8100 1
529.2662 9.0000 1
540.2502 6.0000 1
557.2630 18.0000 1
606.2866 31.6400 1
680.3437 23.0500 1
686.3015 9.0000 1
703.3059 17.4300 1
703.3482 45.0000 1
704.3363 6.0000 1
878.3873 6.0000 1
896.4078 22.6100 1
END IONS
BEGIN IONS
TITLE=Locus:1.1.1.3824.2 File:"DataSET01.wiff"
CHARGE=3+
PEPMASS=423.21620
RTINSECONDS=1666
116.0710 5.0000 1
126.0570 4.0000 1
129.1032 10.8200 1
141.0662 13.0000 1
159.0795 10.0000 1
171.0775 7.0000 1
175.1153 6.0000 1
189.0864 4.0000 1
200.1428 6.0000 1
217.0860 9.2800 1
245.0723 5.7400 1
245.0882 8.0000 1
282.1154 5.5500 1
299.8755 4.0200 1
305.1600 5.0000 1
620.3957 4.0000 2
322.1882 6.0000 1
327.8723 7.5400 1
355.1654 4.0000 1
374.2428 8.0000 1
764.4454 11.0000 2
408.1523 4.0200 1
423.2175 16.0000 1
433.2368 11.2900 1
866.5090 5.0000 2
450.2817 10.0000 1
458.7521 4.2800 1
476.7614 9.0000 1
476.7845 4.0000 1
477.2495 5.0200 1
500.2744 5.0000 1
521.2976 10.2900 1
521.3348 19.0000 1
522.3357 3.9000 1
528.2716 4.0000 1
532.2705 8.0000 1
532.3047 5.0000 1
1064.5638 5.0200 2
541.2612 5.0000 1
1081.5836 20.0200 2
560.3622 5.5500 1
598.7826 5.0000 1
1196.6105 13.0200 2
617.3842 8.0200 1
620.3759 6.2900 1
620.4215 6.5400 1
657.3037 10.0000 1
657.3435 11.0000 1
707.3965 10.5800 1
707.4597 3.0200 1
708.4329 3.2700 1
719.4094 2.0000 1
746.4299 4.2900 1
764.3716 2.0200 1
764.4302 7.0000 1
764.4566 15.0000 1
765.3996 2.0000 1
766.4125 2.0000 1
805.4515 3.0000 1
847.4477 2.0200 1
847.5090 3.3000 1
865.4881 6.2700 1
866.4814 7.2700 1
875.4595 2.0000 1
934.4161 2.0000 1
935.4879 2.0000 1
952.5267 5.0000 1
END IONS
BEGIN IONS
TITLE=Locus:1.1.1.3825.2 File:"DataSET01.wiff"
CHARGE=2+
PEPMASS=500.22190
RTINSECONDS=1667
113.0718 9.0000 1
131.0814 12.0000 1
132.1045 12.0000 1
141.0699 8.5400 1
145.0596 7.8100 1
198.0933 25.5600 1
216.1015 17.0000 1
219.1322 11.5400 1
259.1422 9.0000 1
281.1231 9.0000 1
285.1225 8.0000 1
287.1312 11.0000 1
338.1432 10.5400 1
368.1718 6.5400 1
384.1577 13.5400 1
391.1491 6.5400 1
408.1479 10.0000 1
851.3419 6.5400 2
466.2132 6.5400 1
467.1853 8.0000 1
484.1883 13.0000 1
484.2198 14.0000 1
491.2188 10.0000 1
495.1642 10.5400 1
500.2068 20.0000 1
500.2310 38.0000 1
500.7209 18.0000 1
513.1680 16.0000 1
513.2083 15.0400 1
555.2217 13.0000 1
555.2513 20.3700 1
566.2277 7.5400 1
577.2473 11.0800 1
595.2398 18.5700 1
600.2114 22.0000 1
600.2563 14.5400 1
623.2405 8.5400 1
624.3008 10.5700 1
626.2811 26.0400 1
682.2519 13.0000 1
682.3062 19.0400 1
695.2872 10.0000 1
698.2853 8.5400 1
710.2589 21.0000 1
713.2538 9.0000 1
713.2847 24.0000 1
713.3058 44.0400 1
713.3311 30.0000 1
723.3073 9.0000 1
728.2819 26.0000 1
728.3175 9.0000 1
753.2977 11.0500 1
753.3251 17.5400 1
781.2739 21.0000 1
781.3251 27.1000 1
784.3558 28.0000 1
797.3041 9.0900 1
815.2977 11.0400 1
823.3595 19.0900 1
841.3253 27.0400 1
841.3625 47.0000 1
841.3900 67.5700 1
868.3159 18.0000 1
868.3720 12.0500 1
910.3997 9.0000 1
920.3526 4.5400 1
928.3779 23.0900 1
928.4072 19.0000 1
928.4288 15.0000 1
928.4606 9.5400 1
END IONS
BEGIN IONS
TITLE=Locus:1.1.1.3825.3 File:"DataSET01.wiff"
CHARGE=2+
PEPMASS=560.27650
RTINSECONDS=1668
127.0521 15.0000 1
129.1023 289.0000 1
130.0688 20.2700 1
147.0761 34.0000 1
155.1153 14.0000 1
171.1142 20.0000 1
175.0903 140.0000 1
185.0556 18.0000 1
200.1383 19.0000 1
202.0770 24.0000 1
203.0882 113.0000 1
219.0497 22.0000 1
224.0613 23.0000 1
226.1187 12.0000 1
228.1313 13.0000 1
228.1682 71.0500 1
228.1814 22.0000 1
230.0743 39.0000 1
240.1349 12.2800 1
241.0970 17.0000 1
242.0780 12.0000 1
252.0622 23.0000 1
255.0796 16.0000 1
258.1422 58.0000 1
258.1589 25.0000 1
259.1068 12.3100 1
269.0842 18.0000 1
269.1644 16.2700 1
270.1841 24.0000 1
275.1732 355.0000 1
276.1726 14.0000 1
281.0871 22.0500 1
281.1012 12.0000 1
287.0960 27.0000 1
287.1706 42.0000 1
288.0684 15.0000 1
293.0829 12.0000 1
298.0551 12.0000 1
298.1105 23.8400 1
299.0992 31.0200 1
299.2115 14.8100 1
311.0953 22.0000 1
311.1079 18.0000 1
315.0719 13.0000 1
315.0876 16.0000 1
315.1674 24.0000 1
315.1832 17.0000 1
318.1143 79.0000 1
321.0821 30.0000 1
329.1043 21.2700 1
333.0898 23.2700 1
339.0973 40.0000 1
350.1096 13.0000 1
357.1019 25.0800 1
357.2180 32.0500 1
366.1811 34.0000 1
374.2283 47.3200 1
374.2430 110.3200 1
374.2644 21.0000 1
378.1072 16.0000 1
384.0973 13.0000 1
384.1869 15.0000 1
386.2374 18.8100 1
386.2596 13.2700 1
387.1392 31.0000 1
390.1107 15.0000 1
394.1847 16.0700 1
396.1029 23.0000 1
396.1159 62.8100 1
396.2292 15.0000 1
397.1812 15.0000 1
398.1612 14.2700 1
404.1625 17.2700 1
412.1862 45.0000 1
412.2982 15.0500 1
413.1360 26.0000 1
414.1163 32.0000 1
414.1390 28.0000 1
414.2359 32.2700 1
415.1375 17.0000 1
425.1627 30.0000 1
432.1242 13.0000 1
432.1539 39.2800 1
882.4208 13.0000 2
442.1121 26.0000 1
444.1448 26.0000 1
444.1654 19.0000 1
454.1095 13.0000 1
458.1797 14.0000 1
459.1213 14.8400 1
469.3102 38.0000 1
469.3287 29.0000 1
472.1198 13.2700 1
472.1565 31.0000 1
481.0954 17.0000 1
481.1219 24.0000 1
482.1768 19.0500 1
483.2612 13.2700 1
973.4833 14.0000 2
487.3249 21.0000 1
489.1761 23.2700 1
493.2353 15.0000 1
499.1224 49.0000 1
499.1500 14.0000 1
499.2227 14.0000 1
509.1991 15.0000 1
509.2188 14.0000 1
511.2485 35.8100 1
513.1847 18.0000 1
516.1313 14.0000 1
517.1300 21.0000 1
517.1559 20.0000 1
522.7460 17.0000 1
1044.5170 53.0000 2
526.2296 18.0000 1
527.1967 39.8500 1
527.2343 13.0000 1
528.2586 11.6300 1
531.1901 13.0000 1
541.1920 12.0000 1
542.2774 15.3800 1
542.7612 17.0500 1
544.2263 21.0200 1
544.3452 149.0000 1
1101.4843 14.0200 2
1101.5393 109.0000 2
559.1885 21.0200 1
560.2350 22.0000 1
1119.5583 919.0000 2
560.3310 16.0000 1
576.2072 18.0200 1
584.1989 15.0200 1
584.2209 21.0200 1
588.2103 17.0000 1
594.1946 24.0000 1
598.1865 36.2800 1
598.2187 12.0000 1
598.2712 13.0000 1
602.2132 20.0000 1
602.2563 13.3700 1
608.2518 21.0700 1
612.2148 45.0000 1
613.3578 19.0000 1
613.3824 18.0000 1
616.2205 15.0000 1
619.2484 16.2700 1
625.3167 12.0000 1
626.2762 40.0000 1
629.2358 62.0500 1
630.2072 60.0000 1
630.2433 18.7500 1
631.3402 13.8400 1
631.3766 65.0000 1
631.4113 24.0200 1
633.2419 12.0000 1
643.3036 13.0000 1
647.2465 33.0000 1
688.3588 18.0000 1
688.3989 187.0000 1
689.3917 16.0000 1
689.4257 14.0000 1
711.2685 24.0000 1
711.2855 15.0000 1
711.2994 22.0000 1
718.3113 22.0000 1
718.3519 11.2800 1
727.4061 21.0000 1
728.2783 17.0000 1
728.3160 35.0000 1
729.2580 32.1000 1
729.2860 65.0000 1
729.3045 48.0000 1
729.3159 9.1400 1
729.3235 13.0000 1
746.2960 31.0000 1
746.3221 48.0000 1
767.4046 12.8100 1
785.4054 16.0000 1
802.3987 33.0000 1
802.4276 54.0000 1
802.4476 44.0000 1
802.4613 38.0000 1
802.4971 18.0000 1
810.3489 25.3000 1
824.4278 33.8300 1
827.3793 44.0000 1
828.3244 16.0400 1
828.3503 48.0000 1
828.4056 14.2700 1
842.4464 49.0000 1
845.3416 25.0000 1
845.3746 66.0000 1
845.4086 46.0000 1
900.4180 15.0000 1
900.4349 23.0000 1
900.4627 45.8100 1
917.4017 25.0000 1
917.4752 402.0000 1
917.5486 14.0000 1
918.4487 28.0000 1
918.4907 40.0000 1
927.4594 11.8500 1
928.4452 16.0000 1
945.4036 23.2700 1
945.4552 51.0000 1
945.4916 14.0000 1
956.4244 13.0000 1
973.4793 15.0000 1
1002.4882 29.0000 1
1003.4177 21.0000 1
1003.4459 63.0000 1
1003.5162 13.0000 1
1020.4210 47.0000 1
1020.4636 189.0000 1
1020.4902 120.0000 1
1020.5096 114.0000 1
1020.5440 38.0000 1
1021.4532 23.0000 1
1021.4897 30.2700 1
1021.5203 12.0000 1
1031.4513 22.0000 1
END IONS
BEGIN IONS
TITLE=Locus:1.1.1.3825.4 File:"DataSET01.wiff"
CHARGE=2+
PEPMASS=637.80380
RTINSECONDS=1669
129.1067 7.0000 1
148.0632 12.0000 1
157.0943 9.0000 1
157.1065 9.0000 1
204.4713 3.2700 1
205.0931 4.0000 1
205.1104 9.0000 1
233.1000 23.0000 1
247.1368 8.0000 1
295.1497 3.0000 1
311.1758 4.2700 1
327.1327 3.2800 1
343.1960 7.0200 1
371.2071 7.0000 1
411.1847 3.2900 1
426.1843 5.0000 1
457.1854 4.0000 1
457.7263 5.0000 1
458.2199 7.0200 1
471.2624 6.2700 1
512.2343 5.2700 1
514.7592 9.0000 1
535.2632 3.0500 1
537.2754 3.0000 1
547.7622 3.0400 1
550.2842 7.3100 1
555.7737 5.2700 1
564.2775 33.0000 1
564.7872 4.0400 1
585.2573 3.0000 1
585.3027 6.0000 1
629.2994 7.0000 1
637.7625 3.2800 1
1274.5935 44.0000 2
637.8192 29.0000 1
684.3326 3.0500 1
702.3725 5.0000 1
716.3274 2.2700 1
762.3242 3.0000 1
779.3526 4.2700 1
796.3823 18.1000 1
798.4286 2.0000 1
800.4343 2.2900 1
817.3864 21.0000 1
817.4223 11.0000 1
850.4568 3.0000 1
871.4175 6.0000 1
878.4176 2.0000 1
895.4263 3.2700 1
895.4892 5.0200 1
911.4537 2.0000 1
914.3943 2.0000 1
928.4794 9.0000 1
1011.4965 4.2700 1
1025.4801 10.0000 1
1028.4078 7.0000 1
1028.4475 7.0000 1
1028.4817 24.0000 1
1028.5159 18.0000 1
1042.4514 4.0000 1
1042.5061 10.0000 1
1042.5345 10.2700 1
1042.5675 5.0200 1
1127.5634 8.0000 1
END IONS
BEGIN IONS
TITLE=Locus:1.1.1.3826.2 File:"DataSET01.wiff"
CHARGE=2+
PEPMASS=508.20600
RTINSECONDS=1670
159.1145 15.0000 1
316.8507 15.0000 1
334.8605 10.3400 1
352.8769 11.0500 1
734.2434 6.5400 2
370.8788 11.0000 1
372.6252 10.5600 1
797.2762 12.8400 2
408.1424 19.0000 1
902.3240 23.5400 2
484.2609 8.0000 1
499.2180 7.5400 1
508.1940 28.0000 1
1015.4049 51.0000 2
508.2347 16.0400 1
523.1898 4.0000 1
1199.5426 4.0000 2
608.2758 4.0400 1
631.3461 4.0000 1
640.2167 4.5400 1
659.3220 4.0000 1
659.7982 4.0400 1
1335.6584 5.0000 2
834.4544 4.0000 1
END IONS
BEGIN IONS
TITLE=Locus:1.1.1.3826.3 File:"DataSET01.wiff"
CHARGE=2+
PEPMASS=544.28090
RTINSECONDS=1670
110.0749 8.0000 1
129.1083 4.0000 1
209.0890 5.0000 1
226.1170 3.0200 1
243.1472 5.2700 1
316.1405 2.2700 1
338.2286 4.0200 1
356.2268 4.0000 1
394.8241 4.0000 1
411.8553 3.0000 1
428.8531 3.0000 1
903.4495 4.0000 2
454.2292 3.0200 1
467.7698 3.2700 1
476.2117 2.2700 1
516.2233 4.0000 1
530.2874 2.0000 1
1069.5267 2.0000 2
544.1985 6.0200 1
544.2708 11.0000 1
1087.5767 12.2700 2
544.3132 11.0000 1
544.5786 2.3900 1
569.2814 4.0200 1
630.2886 2.0000 1
634.2929 2.0000 1
657.2947 3.0000 1
732.3286 7.8100 1
770.3790 2.2700 1
785.4227 2.2700 1
831.4989 2.0200 1
845.4147 6.2700 1
846.3945 2.0000 1
854.4957 2.0000 1
899.3687 3.0000 1
END IONS
BEGIN IONS
TITLE=Locus:1.1.1.3826.4 File:"DataSET01.wiff"
CHARGE=2+
PEPMASS=595.31030
RTINSECONDS=1671
133.0546 5.0000 1
204.1007 12.0000 1
225.1847 3.0200 1
253.1719 3.0200 1
270.1972 2.2700 1
275.1350 5.0000 1
364.1980 11.0000 1
392.6978 11.0000 1
444.2689 6.0200 1
458.2547 10.0000 1
921.4070 3.0000 2
968.5344 5.0000 2
493.7581 14.0000 1
986.5303 4.0000 2
493.7750 8.0000 1
493.7844 3.0000 1
521.2686 4.0200 1
1057.5637 15.2800 2
538.2648 3.0200 1
545.3049 3.0200 1
573.2897 16.0000 1
595.2125 3.0500 1
595.2228 5.0000 1
595.3029 33.0000 1
644.3211 10.3100 1
700.3516 3.0000 1
717.3796 8.8100 1
727.3746 7.0000 1
774.4005 5.0000 1
774.4201 8.0000 1
802.3722 12.0000 1
802.3801 9.0000 1
802.3881 21.0000 1
802.3961 19.0000 1
802.4041 16.0000 1
802.4272 21.0000 1
870.4854 6.0000 1
887.4570 5.0000 1
887.4838 10.0000 1
887.4990 6.0000 1
887.5117 6.0000 1
887.5284 11.0000 1
915.4492 9.0000 1
915.4749 8.0000 1
915.4876 17.0000 1
915.5004 12.0000 1
915.5090 15.0000 1
915.5303 8.0000 1
958.5392 11.0000 1
958.5756 5.0000 1
986.4849 5.0000 1
986.4993 6.0000 1
986.5115 8.0000 1
986.5204 5.0000 1
986.5292 14.0000 1
986.5381 15.0000 1
986.5470 13.0000 1
986.5851 7.0000 1
1029.5471 11.0000 1
1029.5953 5.0000 1
1057.5164 6.2700 1
1057.5603 14.0000 1
1057.5872 16.0000 1
END IONS
BEGIN IONS
TITLE=Locus:1.1.1.3827.2 File:"DataSET01.wiff"
CHARGE=2+
PEPMASS=411.20250
RTINSECONDS=1672
103.0566 54.0000 1
110.0726 202.0000 1
120.0808 612.0000 1
120.0953 26.0000 1
136.0851 32.0000 1
156.0785 14.0000 1
164.0803 12.0000 1
164.1197 12.0000 1
181.1070 22.0000 1
182.0862 12.5700 1
190.0604 18.0000 1
207.0954 26.0000 1
209.1042 68.0400 1
217.0719 12.0000 1
219.1503 246.0400 1
219.1676 22.0000 1
227.1140 14.0700 1
235.0835 54.0400 1
246.1037 12.0000 1
247.1442 28.0000 1
247.1592 18.0000 1
252.1102 36.0000 1
253.1236 16.0000 1
260.1204 18.0000 1
262.1318 12.0000 1
278.1188 20.0000 1
278.1321 24.0000 1
279.1510 16.0400 1
280.1082 14.5400 1
288.1154 24.0000 1
289.0952 26.0000 1
295.1552 20.5400 1
305.1208 24.0000 1
305.1384 62.0000 1
305.1530 14.5400 1
306.1220 110.0000 1
316.8518 24.0000 1
323.1359 52.0000 1
323.1473 110.5400 1
323.1613 34.0000 1
334.8706 14.0000 1
351.1420 30.0400 1
366.1955 31.0800 1
376.1660 18.0700 1
377.1476 32.0000 1
377.1652 28.0000 1
377.1878 20.0000 1
390.1736 64.0000 1
390.1984 22.0400 1
394.1626 18.0000 1
394.1899 84.0000 1
394.2280 38.0000 1
400.1642 12.0000 1
405.1871 12.5400 1
411.1928 38.5600 1
422.2179 26.2300 1
448.2292 20.0000 1
452.1505 12.0000 1
470.1693 12.0400 1
476.2348 12.0000 1
493.2534 20.0000 1
493.2809 12.0000 1
504.2010 10.0000 1
504.2222 22.0000 1
540.2206 34.0000 1
540.2414 10.0000 1
557.2502 10.0000 1
558.2106 18.0000 1
558.2352 18.0400 1
569.2852 10.0400 1
575.2455 143.0000 1
575.2668 128.0000 1
575.2878 62.0000 1
576.2332 27.0800 1
586.2149 8.0000 1
674.2913 24.0000 1
674.3267 50.5400 1
674.3548 14.0700 1
END IONS
BEGIN IONS
TITLE=Locus:1.1.1.3827.3 File:"DataSET01.wiff"
CHARGE=3+
PEPMASS=464.43940
RTINSECONDS=1673
233.1698 4.0400 1
366.7878 4.0400 1
371.8363 4.0000 1
464.1989 6.0400 1
464.2050 12.0000 1
464.2141 8.0000 1
464.2232 6.0000 1
464.2293 6.0000 1
END IONS
BEGIN IONS
TITLE=Locus:1.1.1.3827.4 File:"DataSET01.wiff"
CHARGE=3+
PEPMASS=478.55010
RTINSECONDS=1673
169.1291 4.0000 1
288.1422 4.0000 1
293.1135 4.5400 1
416.2015 6.5400 1
424.8372 4.5400 1
478.5591 14.0000 1
478.8785 9.1000 1
479.2295 14.5600 1
1009.4800 4.0000 2
527.0994 4.0000 1
602.3089 4.0000 1
817.4452 4.5400 1
END IONS
BEGIN IONS
TITLE=Locus:1.1.1.3827.5 File:"DataSET01.wiff"
CHARGE=3+
PEPMASS=526.61740
RTINSECONDS=1674
129.1008 34.0400 1
212.1149 8.0000 1
242.1514 14.0000 1
258.1247 12.0700 1
283.1349 14.0000 1
301.1439 12.5400 1
341.1835 10.1400 1
358.2156 8.0400 1
385.7111 8.0000 1
388.2570 10.5400 1
400.2315 8.0000 1
413.2600 7.0800 1
451.2322 10.0000 1
472.2690 9.4800 1
481.2855 8.0000 1
487.2514 12.0400 1
489.3051 12.0000 1
499.2906 10.0000 1
514.6024 14.0000 1
527.2304 8.0700 1
527.2908 12.0000 1
568.3217 6.5400 1
598.3783 6.5900 1
618.3375 12.5400 1
674.3509 16.0700 1
699.3589 6.5400 1
719.3994 8.0000 1
721.8795 6.0000 1
724.3673 10.0000 1
736.3911 6.5400 1
739.8951 6.0000 1
753.3524 4.5400 1
754.4239 6.0000 1
772.4355 4.5400 1
806.4218 4.5400 1
859.4546 6.0000 1
860.4305 8.5400 1
942.5032 4.0400 1
980.4846 10.0000 1
990.4633 4.0000 1
1047.5145 4.0000 1
1062.6016 4.0000 1
END IONS
BEGIN IONS
TITLE=Locus:1.1.1.3828.2 File:"DataSET01.wiff"
CHARGE=3+
PEPMASS=465.90240
RTINSECONDS=1675
102.0557 42.0000 1
112.0859 13.2700 1
115.0855 21.0000 1
116.0690 26.0000 1
129.1029 68.0000 1
130.0525 22.0000 1
141.0660 134.0200 1
143.0821 15.5800 1
147.0744 22.0000 1
159.0689 31.2700 1
159.0767 71.2700 1
159.1149 22.0000 1
161.0959 16.0200 1
171.0796 33.0000 1
181.0604 21.0000 1
187.0657 58.0000 1
187.0765 59.0000 1
189.0880 15.0200 1
199.0722 26.0000 1
200.1446 17.0000 1
217.0818 69.0000 1
226.1205 22.0200 1
228.0959 54.0200 1
244.1343 14.0000 1
245.0777 33.0000 1
245.0907 18.0000 1
246.1085 23.0000 1
254.1099 15.5700 1
259.1573 42.0000 1
264.0941 15.0000 1
268.1758 24.2700 1
270.1092 20.0000 1
282.1088 19.0000 1
288.1213 12.0000 1
294.1452 21.2700 1
304.1789 8.0000 1
305.1497 10.0000 1
305.1655 10.0000 1
311.1373 8.2700 1
314.1055 14.0000 1
315.1319 12.0000 1
315.1433 10.0000 1
315.1843 9.0000 1
316.1154 21.0000 1
321.1152 11.0000 1
322.1849 9.2700 1
322.2051 8.0000 1
649.3797 11.0200 2
332.1138 9.0000 1
333.1409 16.0400 1
339.1222 19.0000 1
339.1990 8.0000 1
339.2175 18.0000 1
356.2427 28.0400 1
357.1390 18.0500 1
367.1271 8.0000 1
374.7284 13.0000 1
390.1414 9.0000 1
398.2198 11.5400 1
408.1498 12.0000 1
817.4748 9.5400 2
414.2145 8.2900 1
416.2114 11.0200 1
835.4778 18.0000 2
426.1573 19.0200 1
426.1786 12.0000 1
433.2086 19.0200 1
433.2376 27.0000 1
437.7451 12.0200 1
438.2770 8.0500 1
443.2445 14.5400 1
444.1744 19.2800 1
446.7350 19.0200 1
892.5061 79.0000 2
446.7811 10.0000 1
447.8895 10.0000 1
450.2263 24.0000 1
450.2512 67.5400 1
450.2763 12.0000 1
453.9072 8.0000 1
455.2947 13.3200 1
458.2830 9.0000 1
1377.6886 25.0000 3
460.2526 8.0000 1
1395.6967 74.0000 3
469.2540 8.0200 1
475.2983 8.0000 1
475.3301 8.0000 1
952.5014 8.0400 2
975.5096 15.0400 2
488.2901 17.0200 1
993.5489 126.0000 2
503.3130 13.8100 1
1027.5272 17.0000 2
521.3083 16.0000 1
521.3378 12.5400 1
1044.5607 21.8100 2
1045.5625 10.3600 2
525.3041 12.2800 1
531.7839 13.0200 1
532.2843 16.0000 1
1080.5839 253.0000 2
542.3476 14.2900 1
561.3052 11.0000 1
578.3240 82.0000 1
578.3478 88.0000 1
578.3737 18.0000 1
1173.5956 23.2700 2
596.2869 14.0000 1
1191.6123 81.0000 2
1191.6620 32.0000 2
1209.5835 69.0000 2
1209.6316 246.0000 2
605.3541 18.0000 1
606.3385 15.0000 1
614.3646 14.0000 1
632.3471 39.0000 1
632.3745 11.0000 1
645.3187 15.3700 1
649.3649 130.0000 1
649.3854 182.3700 1
649.4056 41.0000 1
650.4333 11.0000 1
1306.6227 35.0000 2
1306.6885 25.0000 2
662.8003 20.0000 1
1324.6581 142.0000 2
662.8674 15.0000 1
1325.6289 40.0000 2
1334.6525 11.2700 2
700.3988 10.5600 1
707.4147 7.3000 1
718.4146 7.2900 1
718.4481 10.0000 1
730.4327 10.0200 1
731.4140 9.0000 1
746.4066 8.0000 1
746.4626 12.0000 1
748.3882 13.0000 1
748.4146 18.0000 1
748.4436 71.0000 1
748.4735 40.0000 1
748.5063 12.0000 1
764.4461 14.5400 1
787.4310 8.0000 1
817.4696 20.2700 1
829.4690 8.5400 1
835.4078 8.0000 1
835.4648 29.0000 1
835.4913 57.0000 1
865.4920 6.5700 1
874.4801 25.0000 1
874.5166 15.0000 1
875.5270 3.5300 1
892.4770 84.0000 1
892.5107 95.0000 1
892.5496 28.0000 1
892.5792 11.0000 1
893.4656 16.3100 1
893.5011 14.0000 1
893.5352 15.0000 1
894.4832 4.7100 1
916.4850 6.0000 1
934.5021 5.0000 1
949.5242 7.3000 1
952.5498 6.0000 1
958.5287 4.0200 1
976.5268 10.0000 1
993.4702 9.0000 1
993.5213 13.0000 1
993.5480 18.0000 1
993.5747 31.5400 1
1003.5278 4.0200 1
1031.5225 6.0200 1
1045.5121 5.0000 1
1062.5790 15.2700 1
1063.5743 4.1700 1
1080.5123 4.0400 1
1080.5403 11.0000 1
1080.5817 25.2700 1
1124.5416 3.0000 1
1151.5288 2.0000 1
1160.5723 2.2700 1
1179.6321 2.0000 1
END IONS
BEGIN IONS
TITLE=Locus:1.1.1.3828.3 File:"DataSET01.wiff"
CHARGE=2+
PEPMASS=489.23040
RTINSECONDS=1676
115.0504 5.0000 1
132.1040 19.0000 1
141.0666 7.0000 1
143.0823 8.0000 1
159.0797 14.0000 1
173.1332 7.0000 1
198.0858 18.0000 1
199.0700 5.2900 1
201.1246 9.0000 1
212.1094 7.0200 1
216.1017 7.2700 1
217.0830 5.0000 1
219.1329 25.0000 1
222.0855 5.0000 1
228.0905 5.5400 1
244.0938 13.0000 1
259.1408 6.5500 1
269.1215 9.5400 1
285.1436 5.0200 1
287.1302 6.0000 1
295.1422 5.2700 1
303.1289 6.0000 1
311.1390 8.0000 1
313.1150 10.0000 1
313.1500 5.0200 1
315.1218 5.5400 1
321.1281 5.0000 1
338.1460 9.0000 1
339.1324 5.0000 1
356.1595 11.0800 1
358.1762 6.0000 1
374.1647 7.0000 1
380.8407 7.2700 1
382.1797 6.2700 1
400.1813 8.0000 1
400.9877 8.6600 1
410.8446 7.2900 1
427.1934 16.0000 1
430.8315 5.0000 1
444.2056 10.0200 1
445.2113 10.0000 1
462.2126 9.0000 1
471.2170 5.8100 1
471.3350 6.5600 1
480.2156 9.5400 1
498.2296 7.5400 1
513.2540 3.0000 1
515.2244 4.0000 1
516.2590 7.0000 1
523.2305 3.0000 1
533.2202 3.0200 1
533.2764 9.0000 1
534.2444 4.0000 1
541.2314 3.0000 1
545.2686 3.0000 1
555.2534 5.2700 1
573.2504 5.0000 1
586.2773 3.0000 1
604.2975 3.2700 1
612.2754 7.0200 1
617.2549 3.0000 1
670.2665 7.0000 1
688.3047 6.5400 1
691.3073 8.5400 1
723.3138 3.0000 1
739.3164 2.0000 1
741.3278 8.0200 1
759.3018 5.0000 1
759.3441 10.0000 1
801.3745 7.0000 1
810.3316 3.0000 1
818.4018 3.2700 1
828.3392 6.0000 1
828.3864 9.0000 1
846.3514 13.2900 1
906.4144 2.0000 1
END IONS
BEGIN IONS
TITLE=Locus:1.1.1.3829.2 File:"DataSET01.wiff"
CHARGE=3+
PEPMASS=494.91300
RTINSECONDS=1678
102.0536 6.0000 1
120.0794 4.0200 1
129.1087 5.2900 1
141.0638 11.0000 1
159.0743 8.0000 1
171.0777 7.5400 1
181.0675 4.2700 1
187.0769 7.2700 1
200.1390 13.0000 1
217.0800 8.0200 1
226.1124 4.0200 1
228.0985 6.0000 1
245.0782 8.0000 1
268.1703 5.0200 1
276.9112 8.0000 1
282.1191 5.2800 1
287.1409 4.2700 1
299.1591 4.0200 1
315.1406 5.0000 1
322.1771 4.5400 1
760.6356 4.3700 2
398.8253 5.5400 1
398.8456 5.0000 1
399.7984 4.2700 1
416.8661 5.2900 1
417.8116 5.2700 1
422.8104 5.2700 1
428.2816 4.2900 1
430.2351 5.0000 1
438.8182 8.0000 1
440.8052 13.0000 1
440.8426 8.0000 1
444.1736 5.0000 1
916.4694 4.2800 2
458.7861 5.2700 1
458.8128 9.0000 1
458.8361 15.0000 1
476.8279 6.2800 1
488.9062 4.2900 1
979.5365 8.2700 2
495.1971 5.0700 1
495.2614 11.0000 1
520.2443 6.0000 1
537.2692 5.0000 1
537.2961 9.0000 1
1080.5911 18.0200 2
1167.6024 23.3000 2
621.8213 4.2700 1
631.3655 7.5400 1
639.8253 7.0000 1
648.8142 10.0000 1
1296.6693 16.2900 2
648.8716 6.0000 1
665.3746 14.3000 1
1411.6619 12.0000 2
706.3751 5.0000 1
719.3946 3.0000 1
736.3692 3.0000 1
736.4017 15.2900 1
736.4352 5.0000 1
817.4492 3.2700 1
835.4568 14.0200 1
857.4732 3.0000 1
892.5150 3.0000 1
904.4462 2.0000 1
917.5502 2.0400 1
922.4816 4.2800 1
922.5323 4.2700 1
923.5187 3.0200 1
934.5196 2.0000 1
961.4907 3.0000 1
962.5144 3.0200 1
979.5308 16.0000 1
980.5368 3.0000 1
992.5148 2.0000 1
1062.5536 3.0000 1
1080.5715 5.2700 1
1167.6096 4.2700 1
END IONS
BEGIN IONS
TITLE=Locus:1.1.1.3830.2 File:"DataSET01.wiff"
CHARGE=2+
PEPMASS=560.27650
RTINSECONDS=1681
129.1024 46.0000 1
130.0695 6.0000 1
131.0281 5.0000 1
147.0753 9.0000 1
169.0970 7.0400 1
175.0884 15.0000 1
175.0989 6.0000 1
184.0718 6.0000 1
185.0509 5.0000 1
200.1429 6.5400 1
202.0791 7.0000 1
203.0736 7.0000 1
203.0870 21.0200 1
213.0520 5.0000 1
219.0401 8.0000 1
224.0748 5.2800 1
228.1334 5.0000 1
228.1720 21.0000 1
230.0737 10.0000 1
236.0573 5.0000 1
255.0792 5.0000 1
258.1408 11.2700 1
258.1640 5.0000 1
259.1011 5.0200 1
263.0975 5.0000 1
537.1830 5.0000 2
270.0719 10.5500 1
270.1745 6.0000 1
275.1738 71.0000 1
281.0880 7.2900 1
282.0634 5.0000 1
284.1323 5.0200 1
287.0974 6.0000 1
287.1734 10.0200 1
288.0651 7.0000 1
298.1198 7.2900 1
299.0995 12.0200 1
311.0983 7.2900 1
315.1668 8.0000 1
318.1106 10.0000 1
321.0787 9.2700 1
329.1054 8.0000 1
329.2133 6.0200 1
339.0904 14.0000 1
341.1683 8.8100 1
357.2187 9.2700 1
368.1164 7.2700 1
374.2350 13.0000 1
374.2506 10.5400 1
378.1065 7.0000 1
384.1911 9.0000 1
386.2488 8.2800 1
387.1385 8.2700 1
390.1087 11.0000 1
394.1935 6.3000 1
396.0959 14.0000 1
396.1184 10.0000 1
801.4330 12.0000 2
404.1624 6.2900 1
411.1954 8.0000 1
412.1642 7.2700 1
412.1965 8.0000 1
414.1208 13.0000 1
414.2398 12.0200 1
415.1321 11.2700 1
429.2067 8.2700 1
432.1378 9.0200 1
432.1661 9.0000 1
899.4645 16.2900 2
451.3099 7.2900 1
453.1094 7.0200 1
460.1236 6.5400 1
464.1699 6.2900 1
469.3234 8.2800 1
470.1044 6.3100 1
472.1482 7.0000 1
481.1195 8.0000 1
485.2073 7.2700 1
973.4857 8.0400 2
487.3279 10.0000 1
489.1715 10.5900 1
499.1296 16.0000 1
499.2201 8.0000 1
999.5452 10.3100 2
509.2019 12.0000 1
511.2600 9.0000 1
513.1771 8.0000 1
516.1643 6.2800 1
516.2335 13.5500 1
517.1376 12.2700 1
522.7415 9.3700 1
1044.5410 16.0000 2
526.2327 12.0200 1
527.2020 11.0000 1
541.1634 9.5500 1
542.7658 6.2800 1
544.2357 7.0200 1
544.3158 7.0500 1
544.3366 15.0200 1
544.3585 22.0200 1
1101.5314 23.0000 2
556.3552 8.2700 1
560.1996 8.3000 1
560.2770 108.0000 1
560.7635 24.0000 1
560.7848 23.0000 1
576.2219 8.2700 1
598.1782 8.5400 1
602.2145 8.2700 1
612.2082 12.2700 1
613.3528 8.0000 1
615.2214 6.2700 1
616.1975 13.0000 1
625.3001 7.0200 1
626.3005 12.0000 1
629.2343 9.0000 1
630.2073 10.0000 1
630.2334 9.2700 1
631.3542 10.0000 1
631.3830 14.0000 1
643.3038 7.0000 1
647.2285 11.5800 1
670.3855 7.2700 1
683.2756 10.5400 1
688.3610 11.0000 1
688.3975 22.2800 1
688.4202 8.0200 1
688.4460 9.0200 1
701.2817 11.0000 1
709.3912 7.0200 1
710.3347 6.2900 1
711.2520 7.0000 1
711.3066 5.0000 1
718.3130 11.0200 1
727.3964 9.0200 1
728.3123 9.0000 1
729.2897 28.0000 1
729.3516 5.0000 1
746.2733 6.0000 1
746.3102 11.0000 1
746.3446 7.0000 1
771.3885 5.2900 1
785.4477 5.5500 1
800.3647 6.0000 1
802.4182 13.0000 1
802.4432 13.0000 1
802.4813 11.0000 1
810.3705 6.0000 1
817.3917 7.0200 1
824.4156 6.2700 1
827.3807 9.2700 1
828.3108 9.2900 1
828.3412 6.0000 1
828.3616 6.0000 1
828.4225 8.2700 1
842.4319 10.0000 1
842.4858 7.0000 1
845.3487 9.0000 1
845.3815 27.2700 1
899.4980 6.0000 1
900.4011 8.0000 1
900.4821 8.0200 1
917.4327 19.2900 1
917.4568 24.2900 1
917.4796 24.0000 1
917.5144 20.0000 1
918.5057 5.9000 1
928.4031 9.0000 1
945.4407 13.2900 1
973.4737 17.0000 1
1002.4801 21.5400 1
1020.4278 14.5600 1
1020.4777 30.0000 1
1020.5124 34.0000 1
1031.4501 16.2800 1
END IONS
BEGIN IONS
TITLE=Locus:1.1.1.3833.2 File:"DataSET01.wiff"
CHARGE=2+
PEPMASS=425.21190
RTINSECONDS=1684
129.0645 3.0000 1
129.0966 5.0000 1
218.1545 3.2700 1
228.1027 4.0000 1
276.9060 10.2800 1
576.6786 3.0200 2
318.8557 8.0000 1
318.8721 6.0000 1
318.9079 3.2700 1
329.8649 6.0000 1
336.8657 7.0000 1
336.8849 6.0000 1
347.8262 8.0000 1
360.8735 5.0000 1
378.8782 6.0000 1
406.9166 4.0200 1
832.3994 4.0200 2
425.1682 4.2700 1
528.1993 2.0200 1
577.3165 5.0200 1
615.2516 2.0000 1
648.3334 7.0000 1
735.3612 2.0000 1
END IONS
BEGIN IONS
TITLE=Locus:1.1.1.3834.2 File:"DataSET01.wiff"
CHARGE=2+
PEPMASS=411.20250
RTINSECONDS=1685
103.0560 26.0000 1
110.0714 110.0000 1
119.7089 9.0000 1
120.0799 270.0000 1
136.0847 12.0000 1
138.0603 8.0000 1
164.1197 11.0000 1
181.1092 14.0000 1
182.0742 6.0000 1
189.0752 8.0000 1
190.0618 12.0000 1
191.0945 9.0000 1
207.0893 16.0000 1
209.0957 16.0000 1
209.1109 21.0000 1
217.0643 6.0000 1
217.0784 6.2700 1
219.0905 6.0000 1
219.1506 148.0000 1
224.1130 7.2700 1
235.0785 21.0000 1
235.0919 10.0000 1
244.1174 10.0000 1
246.0968 7.0000 1
247.1432 49.0000 1
252.1099 22.0000 1
253.1284 8.0200 1
260.1137 10.3400 1
262.1373 10.0000 1
278.1203 19.0200 1
278.1454 12.0200 1
278.9040 7.0000 1
280.0948 9.0000 1
288.1098 9.0000 1
295.1444 6.0000 1
305.1280 28.0000 1
305.1432 25.0000 1
305.1528 10.0000 1
306.1130 34.0000 1
306.1270 49.0000 1
314.8432 6.0000 1
314.8597 21.0000 1
316.8458 23.0000 1
316.8573 17.0000 1
320.8549 6.0400 1
323.1349 36.0000 1
323.1493 52.0000 1
323.1652 19.0200 1
332.8693 10.0000 1
333.1334 12.2700 1
334.8625 13.0000 1
349.1530 14.0000 1
351.1466 13.0000 1
352.8586 7.0000 1
352.8820 13.0000 1
354.1559 12.0000 1
366.1931 21.0000 1
370.8853 12.0000 1
377.1493 10.0000 1
377.1654 12.0000 1
378.1644 6.2800 1
390.1523 8.0000 1
390.1724 15.0000 1
390.1877 36.5400 1
394.1799 59.0000 1
394.2031 21.0000 1
394.2194 16.5400 1
405.1740 6.2700 1
821.3873 14.0000 2
422.1922 6.0000 1
448.2292 6.0200 1
465.2467 9.0000 1
470.1618 8.0200 1
476.2071 6.2700 1
493.2636 9.0000 1
504.2235 12.0000 1
540.2108 10.5400 1
540.2393 6.0000 1
541.2295 7.2700 1
541.3067 4.2900 1
557.2478 8.2700 1
558.2258 32.2700 1
558.2480 10.0000 1
569.2829 4.5400 1
575.2227 10.0000 1
575.2548 140.3200 1
575.2887 31.0000 1
658.3132 4.0000 1
674.2841 8.0000 1
674.3088 8.0000 1
674.3359 9.0000 1
674.3580 9.2700 1
675.3395 11.0000 1
END IONS
BEGIN IONS
TITLE=Locus:1.1.1.3834.3 File:"DataSET01.wiff"
CHARGE=3+
PEPMASS=526.61740
RTINSECONDS=1686
129.0981 7.0000 1
129.1060 14.0000 1
129.1144 5.0000 1
213.0836 5.0000 1
215.1181 3.2700 1
222.1322 3.2700 1
242.1514 5.0000 1
257.1938 7.2800 1
323.1749 5.0200 1
382.2137 3.0000 1
388.2672 3.2900 1
400.2186 6.2700 1
459.2643 3.0000 1
943.5602 3.0000 2
487.2575 4.0000 1
489.3185 3.0400 1
499.2656 4.0000 1
499.3026 4.0000 1
514.6039 8.0000 1
520.6105 3.0000 1
526.6193 3.0000 1
526.9445 2.6500 1
1071.5237 3.2700 2
600.3354 5.2700 1
618.3407 7.2800 1
639.3148 3.0000 1
702.3813 3.0000 1
719.3846 6.0200 1
721.3691 2.0200 1
724.3796 5.2700 1
731.3784 2.0200 1
734.3281 2.0000 1
739.8770 2.0000 1
799.3976 2.0000 1
805.4089 2.0000 1
806.4080 2.0000 1
841.4500 2.0000 1
875.4206 2.2700 1
894.4575 3.2700 1
926.4235 2.0000 1
944.4560 3.0000 1
962.4436 2.0200 1
981.4600 2.0000 1
END IONS
BEGIN IONS
TITLE=Locus:1.1.1.3835.2 File:"DataSET01.wiff"
CHARGE=3+
PEPMASS=465.90240
RTINSECONDS=1688
129.1029 8.2800 1
141.0668 11.0200 1
159.0805 16.0000 1
187.0712 10.0000 1
200.1379 5.0000 1
217.0792 13.5600 1
226.1234 4.8100 1
228.1062 5.0000 1
235.1868 4.2700 1
244.1306 5.5600 1
245.0814 6.0000 1
246.0930 4.2700 1
259.1594 5.0200 1
268.1690 9.0200 1
270.1108 5.0000 1
297.1150 5.0000 1
305.1668 4.2700 1
314.1009 6.0200 1
333.1421 5.5400 1
356.2365 7.0000 1
385.1370 4.0000 1
388.7891 4.0000 1
411.7871 4.0000 1
433.2088 4.0200 1
446.7373 7.0000 1
446.7793 4.2700 1
450.2242 6.0000 1
450.2592 6.0000 1
465.8881 7.0200 1
497.2727 9.0000 1
540.7628 7.0000 1
1080.5966 27.2700 2
561.3041 5.0200 1
578.3129 5.0000 1
578.3593 10.0000 1
1173.6040 4.0000 2
596.3018 8.0000 1
1191.6484 5.0000 2
1209.5852 26.0000 2
1209.6685 18.0000 2
632.3475 9.0000 1
649.3470 15.0000 1
649.3834 23.0000 1
649.4048 13.2800 1
653.8146 4.0000 1
1324.6434 26.0000 2
731.3826 2.0000 1
748.4294 11.0000 1
748.4773 8.2700 1
764.4717 3.0200 1
772.4504 2.2700 1
835.4782 12.2700 1
847.4931 2.2700 1
857.4813 3.0000 1
874.4857 4.2800 1
875.4592 2.0000 1
892.4460 4.0000 1
892.4819 7.0000 1
892.5214 11.0000 1
913.4827 2.0000 1
976.5068 2.0000 1
993.5478 11.0200 1
1044.5122 2.0000 1
1080.5803 4.5400 1
END IONS
BEGIN IONS
TITLE=Locus:1.1.1.3835.3 File:"DataSET01.wiff"
CHARGE=2+
PEPMASS=489.23040
RTINSECONDS=1689
131.0781 4.0000 1
141.0646 4.0000 1
185.0978 4.0000 1
219.1351 6.0200 1
269.1292 5.0000 1
287.1356 5.0000 1
314.8614 4.0000 1
356.1574 4.0000 1
393.8299 5.0000 1
394.8277 8.0400 1
398.8420 6.0000 1
400.9845 8.9100 1
410.8405 4.0000 1
412.8304 6.2700 1
428.8643 5.2800 1
445.1886 4.0000 1
452.8983 7.0200 1
470.9096 6.0200 1
489.2081 10.2800 1
489.3428 4.0000 1
498.2317 6.0000 1
542.2189 2.0000 1
555.2536 2.0000 1
636.2516 2.0000 1
691.3249 2.0000 1
741.3253 2.2700 1
759.3226 6.0200 1
828.3740 2.0200 1
829.3932 3.0200 1
846.3553 2.0000 1
END IONS
BEGIN IONS
TITLE=Locus:1.1.1.3836.2 File:"DataSET01.wiff"
CHARGE=3+
PEPMASS=494.91300
RTINSECONDS=1690
120.0810 4.0000 1
129.1030 5.2700 1
141.0655 8.0000 1
159.0755 10.0000 1
159.1152 4.0000 1
171.0725 7.2900 1
181.0582 6.0000 1
187.0694 7.0000 1
189.0915 4.0000 1
217.0733 6.0000 1
228.1056 5.2700 1
245.0813 6.0000 1
380.8327 5.0200 1
398.8443 4.0000 1
422.7945 5.2700 1
433.2095 4.0500 1
438.8168 8.0000 1
440.8089 30.0000 1
456.8133 4.0000 1
458.7790 8.0000 1
458.8155 17.0000 1
458.8316 11.0000 1
490.2636 4.0000 1
494.9160 7.2700 1
495.1747 5.3700 1
495.2265 9.0000 1
537.2653 5.2700 1
540.7624 4.0000 1
540.7937 5.2900 1
1167.6085 20.0000 2
584.3344 8.0000 1
599.3527 3.0000 1
639.8290 6.2700 1
640.3632 3.0000 1
648.3932 3.0200 1
648.8305 21.0000 1
648.8685 5.0000 1
649.3088 6.0000 1
649.3871 6.0000 1
665.3753 10.0000 1
697.3674 4.0000 1
705.3982 2.0000 1
706.3337 10.0000 1
706.3674 10.0000 1
706.8637 2.0000 1
718.4102 2.0000 1
719.3907 4.0200 1
734.0936 2.0200 1
736.4115 23.0000 1
736.4489 5.0000 1
738.4119 2.9000 1
790.4784 2.0000 1
835.4567 9.2800 1
835.5001 5.0000 1
836.4768 3.0000 1
846.5137 2.0000 1
874.4915 2.0000 1
904.4677 2.0000 1
916.4698 2.0200 1
922.5059 11.0000 1
962.5672 3.0000 1
979.5147 11.0000 1
979.5721 6.0000 1
1062.5968 2.0200 1
1080.5586 5.2900 1
1167.6281 2.0000 1
END IONS
BEGIN IONS
TITLE=Locus:1.1.1.3836.3 File:"DataSET01.wiff"
CHARGE=2+
PEPMASS=524.74850
RTINSECONDS=1691
132.1038 5.0200 1
143.0757 3.7500 1
187.0713 5.2700 1
201.1302 3.0200 1
219.1344 7.0000 1
230.1143 5.0000 1
269.1297 4.0000 1
287.1347 5.0000 1
295.1352 3.0200 1
313.1519 4.0200 1
330.1699 5.2700 1
358.1712 7.0200 1
384.1879 3.0400 1
409.1940 5.0000 1
427.1952 8.0000 1
428.1833 5.5700 1
444.2137 10.2700 1
917.4003 3.2700 2
462.2238 3.5400 1
470.2291 3.2700 1
940.4857 3.0200 2
498.2161 5.2700 1
516.2421 8.2700 1
525.1801 3.5400 1
525.2761 3.2700 1
526.2086 3.0000 1
533.2383 5.0000 1
533.2805 3.0000 1
569.2712 5.0000 1
587.2975 4.8100 1
588.2893 4.0000 1
626.2947 5.0200 1
683.3016 3.5400 1
691.3195 6.2700 1
702.3228 3.0200 1
759.3488 2.0000 1
775.3547 2.0000 1
802.3724 2.0000 1
812.3623 5.0000 1
830.3546 4.2700 1
831.3811 4.0200 1
881.3738 4.0000 1
899.3918 4.0000 1
900.3615 2.2700 1
906.4456 2.0000 1
917.4102 6.2700 1
918.3624 2.0000 1
END IONS
BEGIN IONS
TITLE=Locus:1.1.1.3837.2 File:"DataSET01.wiff"
CHARGE=2+
PEPMASS=560.27650
RTINSECONDS=1693
129.1025 16.0000 1
155.1148 4.2800 1
175.0870 8.0000 1
203.0816 10.2700 1
212.0645 4.0000 1
228.1692 9.0000 1
230.0825 4.2700 1
258.1502 7.3100 1
275.1566 6.0000 1
275.1729 11.0000 1
287.1014 4.2700 1
287.1618 5.0400 1
315.1558 4.2700 1
318.1112 8.0000 1
351.0884 4.2800 1
357.2164 4.0400 1
366.1339 4.2900 1
374.2412 8.0200 1
384.1951 6.2900 1
387.1322 6.0200 1
390.1022 4.2700 1
396.1388 5.0000 1
426.1305 7.0000 1
432.1390 4.2700 1
463.2124 3.9100 1
472.1515 5.0000 1
517.1390 5.2700 1
1047.4476 4.0200 2
527.2186 7.2700 1
541.1677 4.2800 1
542.1912 4.0000 1
544.3386 11.6500 1
1101.5607 7.0200 2
556.3511 5.0200 1
560.1473 4.2700 1
560.2321 6.3000 1
1119.5439 43.0000 2
598.2026 7.0000 1
613.3712 6.0400 1
616.2245 4.0000 1
631.3563 5.0200 1
643.2980 4.0000 1
688.3955 11.3100 1
701.2924 6.0400 1
711.2787 4.0000 1
727.4006 3.2700 1
729.2842 5.0000 1
739.3062 3.2700 1
746.2937 5.0000 1
802.3989 7.2800 1
802.4669 8.0000 1
809.3915 3.0200 1
827.3784 3.0200 1
828.3607 7.3000 1
842.4506 5.0000 1
845.3491 9.2700 1
845.4222 4.2700 1
910.4199 3.2700 1
917.4455 11.0000 1
917.4984 10.0000 1
927.4550 3.2700 1
945.5265 2.5400 1
1002.4811 5.0200 1
1003.4645 3.2800 1
1020.4604 13.0000 1
1020.5112 7.0000 1
1020.5409 4.0000 1
END IONS
BEGIN IONS
TITLE=Locus:1.1.1.3838.2 File:"DataSET01.wiff"
CHARGE=2+
PEPMASS=425.21190
RTINSECONDS=1696
129.1055 5.0000 1
157.0633 4.0000 1
218.1506 5.2700 1
258.9059 3.0200 1
273.1135 3.2800 1
276.9053 4.0000 1
311.8553 4.0000 1
318.8611 7.0000 1
318.9164 3.2700 1
659.6309 3.2700 2
331.2436 5.2900 1
336.8706 6.2800 1
346.9482 4.2800 1
694.6238 4.0000 2
348.8312 4.0200 1
360.8751 7.0000 1
364.8716 3.2700 1
378.8824 7.0000 1
425.1665 3.3900 1
425.2177 8.0000 1
425.2647 3.0000 1
518.2232 2.0000 1
577.2856 6.0400 1
615.2397 2.2700 1
648.3461 5.0000 1
649.3347 1.0400 1
735.4030 2.0000 1
745.3538 4.0000 1
END IONS
BEGIN IONS
TITLE=Locus:1.1.1.3839.2 File:"DataSET01.wiff"
CHARGE=2+
PEPMASS=411.20230
RTINSECONDS=1698
103.0555 24.0000 1
110.0719 81.0000 1
120.0806 250.0000 1
136.0701 7.0000 1
136.0832 6.0000 1
136.0939 7.0000 1
164.1202 8.0000 1
165.0524 6.0000 1
166.0633 6.0000 1
181.1070 12.0000 1
182.0838 10.0000 1
190.0609 12.0000 1
207.0871 11.0000 1
209.1027 37.0000 1
209.1192 7.0000 1
217.0651 10.0000 1
218.0547 6.2700 1
219.1410 45.5400 1
219.1502 109.5400 1
224.1138 7.2700 1
227.1105 8.2700 1
235.0727 8.0000 1
235.0873 16.0000 1
237.0940 6.0000 1
244.1204 7.0000 1
245.0994 6.0200 1
246.1035 10.0000 1
247.1437 22.0200 1
247.1567 11.0000 1
248.1397 3.9300 1
252.1120 20.0000 1
253.1079 14.0200 1
256.8834 10.0000 1
260.1108 13.0200 1
260.8961 7.0000 1
261.0965 8.3800 1
262.1334 9.0000 1
263.1483 9.0000 1
276.9129 8.0200 1
278.1270 12.0000 1
278.9018 9.5400 1
279.1569 6.0000 1
280.1027 10.0000 1
284.8781 7.0000 1
288.0952 9.0200 1
289.0968 8.0200 1
295.1517 10.2800 1
305.1221 11.0000 1
305.1320 11.0000 1
305.1423 19.0000 1
306.1211 48.0000 1
314.8502 22.0000 1
316.8494 36.0000 1
320.8620 8.2900 1
323.1319 15.0000 1
323.1466 42.0000 1
323.1580 26.0000 1
324.1314 17.0000 1
332.8717 13.0000 1
334.8384 6.0200 1
334.8593 14.0000 1
349.1561 7.0000 1
351.1391 11.0000 1
352.8695 17.0000 1
354.1534 6.0000 1
359.1487 8.5400 1
366.1841 11.0000 1
370.8851 11.0200 1
372.1693 9.0000 1
376.1681 9.0000 1
377.1413 7.0000 1
377.1677 14.0000 1
390.1677 13.0000 1
390.1866 35.2800 1
390.2057 6.0000 1
392.9171 7.0200 1
394.1522 7.0000 1
394.1866 49.0000 1
394.2145 11.0000 1
395.1629 11.0000 1
395.1808 9.0000 1
395.2120 6.2700 1
400.1646 6.0000 1
821.3959 23.0000 2
411.6998 6.1000 1
422.2091 11.0000 1
448.2462 6.0000 1
452.1576 13.2700 1
465.2607 7.0000 1
470.1671 10.2900 1
493.2341 8.0000 1
493.2748 8.0000 1
494.2499 7.2700 1
504.1975 7.0000 1
504.2325 11.0000 1
505.2113 10.0000 1
522.2136 5.0000 1
540.2181 15.2900 1
540.2391 7.0000 1
557.2529 6.5500 1
558.2244 19.0000 1
558.2619 5.0000 1
559.2473 6.0200 1
575.2357 29.0000 1
575.2569 71.0000 1
575.2767 54.0000 1
576.2190 6.0000 1
576.2471 34.0000 1
576.2910 7.0000 1
586.2365 5.0000 1
639.2914 8.2700 1
640.2971 3.6800 1
657.2894 8.0000 1
674.3128 9.0000 1
674.3427 24.0000 1
674.3769 5.0000 1
675.3162 8.0000 1
END IONS
BEGIN IONS
TITLE=Locus:1.1.1.3841.2 File:"DataSET01.wiff"
CHARGE=3+
PEPMASS=465.90240
RTINSECONDS=1700
141.0721 3.0200 1
159.0784 3.0000 1
226.1141 3.0000 1
228.0984 4.0000 1
250.1503 3.0000 1
314.0970 3.0000 1
388.7812 3.8100 1
892.4875 3.0000 2
465.8961 4.0000 1
497.2735 5.0000 1
515.2415 2.0000 1
1080.5859 14.0000 2
578.3423 7.0000 1
1191.5714 5.0000 2
599.3563 2.0200 1
1209.6100 18.2900 2
635.8251 2.0000 1
1288.6412 4.0000 2
648.3703 2.0000 1
649.3483 6.0000 1
649.3958 6.2800 1
650.3952 7.0000 1
662.8091 4.0000 1
663.3254 2.2700 1
748.4667 3.0000 1
835.4661 7.0000 1
875.4804 2.0200 1
892.4836 5.0000 1
892.5244 7.0000 1
893.5029 6.0000 1
1080.5765 5.0000 1
END IONS
BEGIN IONS
TITLE=Locus:1.1.1.3841.3 File:"DataSET01.wiff"
CHARGE=2+
PEPMASS=535.74030
RTINSECONDS=1701
115.0875 5.2700 1
117.0657 2.0000 1
132.1001 3.0200 1
143.0778 5.2800 1
143.0927 7.0000 1
230.1181 2.0000 1
285.1272 3.0000 1
352.1580 3.2700 1
889.4343 3.0000 2
457.7803 3.2700 1
916.5211 4.5600 2
458.8394 3.0200 1
467.1791 4.2700 1
496.2135 3.0200 1
513.1913 3.0000 1
526.7245 4.0200 1
1070.4783 20.0400 2
555.2369 12.0000 1
600.2207 4.0400 1
626.2725 12.5400 1
641.2523 4.0000 1
664.2588 3.0000 1
682.2735 7.2700 1
695.2861 3.2800 1
713.2671 8.0500 1
713.2928 4.0000 1
713.3273 10.2900 1
728.3222 5.0000 1
753.2910 3.2700 1
779.2764 4.2900 1
784.3212 10.0200 1
815.2951 9.0000 1
824.3405 9.0000 1
841.3594 10.0000 1
841.3893 8.0000 1
852.2905 4.0000 1
852.3529 5.0200 1
911.3926 4.0000 1
921.3398 2.0000 1
928.3318 2.0000 1
928.3807 16.0000 1
928.4006 11.0200 1
928.4135 11.0200 1
928.4313 16.0000 1
938.4011 3.2900 1
939.4329 3.5400 1
999.4616 5.0000 1
END IONS
BEGIN IONS
TITLE=Locus:1.1.1.3842.2 File:"DataSET01.wiff"
CHARGE=3+
PEPMASS=489.57960
RTINSECONDS=1702
102.0548 4.0000 1
115.0866 20.0000 1
143.0827 10.0000 1
217.0797 6.2700 1
219.1231 4.2700 1
245.0706 5.0000 1
258.0996 7.0500 1
304.1613 4.0000 1
314.0929 4.0000 1
392.8313 4.0000 1
450.2481 5.0000 1
453.3226 4.0000 1
462.2162 4.0000 1
471.3351 5.2700 1
1465.6974 18.2700 3
497.2737 5.5600 1
540.7873 6.5400 1
541.3054 4.0000 1
578.3430 13.0000 1
605.3076 8.0000 1
606.2736 3.2700 1
649.3797 16.0000 1
662.7949 7.0000 1
1324.6495 29.2800 2
1324.6918 13.2800 2
663.3128 6.0000 1
698.3335 7.0000 1
1395.7156 7.0000 2
731.4549 3.2700 1
748.4263 10.2900 1
759.3136 2.0000 1
817.4453 2.0000 1
835.4596 8.0000 1
836.4846 4.5400 1
847.5037 2.2700 1
848.4800 2.2700 1
874.5081 2.0000 1
875.4907 2.0000 1
892.4645 6.0000 1
892.5032 9.0000 1
892.5642 3.0000 1
952.5414 2.0200 1
993.5398 8.0000 1
1035.5558 2.0000 1
1080.5146 4.0000 1
1080.5880 7.0200 1
END IONS
BEGIN IONS
TITLE=Locus:1.1.1.3842.3 File:"DataSET01.wiff"
CHARGE=2+
PEPMASS=524.74850
RTINSECONDS=1703
115.0864 5.0000 1
132.1022 20.0000 1
143.0817 6.0000 1
145.0580 4.2700 1
171.0762 7.0000 1
173.1249 8.0000 1
187.0682 7.0000 1
212.0966 7.0000 1
216.0964 10.0000 1
219.1254 11.0000 1
219.1344 23.0000 1
230.1078 5.0000 1
269.1274 10.0000 1
285.1164 7.0000 1
287.1411 5.0000 1
303.1307 4.2700 1
312.1637 7.0200 1
313.1262 4.0200 1
313.1630 5.0200 1
315.1499 4.0000 1
330.1702 6.0000 1
331.1195 5.0200 1
338.1454 5.2800 1
356.1456 5.0000 1
358.1699 9.5400 1
374.1719 4.0200 1
374.8290 4.2700 1
382.1784 6.5400 1
409.1800 5.5400 1
427.1949 15.2700 1
887.4085 9.0000 2
445.1952 6.0000 1
455.1866 10.2700 1
462.2228 5.0000 1
473.1729 4.2800 1
498.2324 7.0200 1
1012.4837 4.0200 2
515.2247 4.2700 1
516.2375 5.0200 1
516.2606 6.0000 1
525.2370 6.0000 1
533.2407 10.8100 1
533.2780 8.0000 1
541.2462 4.5400 1
542.2419 5.8100 1
560.2344 5.0000 1
569.2375 4.0000 1
569.2843 9.0000 1
587.2640 5.0000 1
587.2958 8.0000 1
673.3367 5.2900 1
683.3181 4.0000 1
688.3026 4.5400 1
691.3179 12.2700 1
702.3215 5.0000 1
744.3342 3.0200 1
1546.7418 2.0000 2
801.3676 3.0000 1
810.4271 2.0000 1
812.3089 4.0200 1
812.3691 3.0000 1
819.3880 6.8100 1
830.3422 15.0000 1
830.3917 7.2700 1
846.3822 2.0000 1
899.3365 8.0000 1
899.4080 6.0000 1
900.3701 2.0000 1
906.4228 3.0200 1
917.3708 6.0200 1
917.4136 10.0000 1
918.4118 2.7200 1
END IONS
BEGIN IONS
TITLE=Locus:1.1.1.3843.2 File:"DataSET01.wiff"
CHARGE=2+
PEPMASS=560.27640
RTINSECONDS=1705
129.0972 3.0000 1
175.0917 4.0000 1
203.0795 3.0000 1
228.1652 4.0000 1
258.1418 4.0000 1
275.1810 5.2700 1
333.0845 3.2700 1
374.2389 4.0200 1
395.1446 3.0200 1
396.1113 4.2700 1
444.1614 2.2700 1
521.7714 2.2700 1
526.2167 2.2700 1
527.2246 2.0200 1
541.1380 2.0000 1
544.2350 2.0000 1
551.2797 4.2700 1
560.2088 3.5600 1
560.2561 5.0400 1
560.2822 17.0000 1
1120.5336 2.0000 2
580.3063 2.2700 1
613.3388 2.2700 1
629.2345 2.0000 1
633.2249 2.0200 1
688.3969 3.2700 1
718.3013 2.0000 1
728.3242 2.2700 1
729.2833 4.0000 1
729.3442 2.0400 1
800.3328 2.0000 1
802.4637 3.0200 1
828.3148 2.2700 1
845.3309 2.0000 1
917.4915 4.0200 1
927.4282 3.0000 1
1020.4771 9.2900 1
END IONS
BEGIN IONS
TITLE=Locus:1.1.1.3843.3 File:"DataSET01.wiff"
CHARGE=2+
PEPMASS=693.79050
RTINSECONDS=1706
110.0702 5.0000 1
141.0970 4.2800 1
146.0665 6.0000 1
169.0937 5.0000 1
174.0513 5.0000 1
212.1055 5.0000 1
233.0594 6.0000 1
239.1223 5.0000 1
244.0966 10.0000 1
266.1119 5.0000 1
289.0841 6.0000 1
298.1514 5.5400 1
306.1216 4.0000 1
320.1280 4.0200 1
326.1779 3.2700 1
327.1679 3.0000 1
417.1480 13.0000 1
417.8439 3.2700 1
419.1581 13.0000 1
420.2509 3.0000 1
463.2758 4.0200 1
465.7220 3.2700 1
951.4128 3.0000 2
481.2415 3.2800 1
485.2264 3.0000 1
488.1911 10.2900 1
549.7438 5.0200 1
552.2670 6.2700 1
554.7487 5.0000 1
554.7799 8.0000 1
1119.4850 10.3900 2
568.7614 14.0000 1
624.2984 7.0000 1
625.2200 8.0000 1
625.2603 9.0000 1
1265.5304 10.0000 2
1265.5559 9.0000 2
633.2941 8.0000 1
645.3224 5.0000 1
661.2811 5.0000 1
1368.5374 14.0000 2
693.7534 14.0000 1
693.7609 19.0000 1
1386.5551 90.0400 2
1386.5846 144.0400 2
693.8110 47.0000 1
693.8203 24.0000 1
693.8426 6.0000 1
693.8500 6.0000 1
694.3257 5.0000 1
725.2752 3.0000 1
726.2851 15.0000 1
726.3202 4.0000 1
743.3234 6.0000 1
762.3405 6.2800 1
836.3642 5.0400 1
836.4159 5.3000 1
854.3786 20.0000 1
855.3608 3.0000 1
875.3911 3.2700 1
899.4221 16.0000 1
906.4167 4.0000 1
950.3582 3.2900 1
950.4174 18.2900 1
950.4583 4.0000 1
952.3595 3.2700 1
968.3709 4.0000 1
968.3909 9.0000 1
968.4186 10.0000 1
968.4433 8.0000 1
968.4543 4.0000 1
968.4660 5.0000 1
968.4894 4.0000 1
1079.4586 4.2700 1
1136.5220 5.0200 1
1168.5216 3.2700 1
1195.4587 2.0000 1
END IONS
BEGIN IONS
TITLE=Locus:1.1.1.3844.2 File:"DataSET01.wiff"
CHARGE=2+
PEPMASS=423.21290
RTINSECONDS=1707
120.0808 2.0000 1
136.0764 4.2700 1
278.9073 3.2700 1
326.1817 3.2800 1
327.8825 6.3000 1
381.1480 5.0000 1
423.1956 5.0000 1
494.2490 2.0000 1
569.2639 6.0000 1
614.3220 2.0000 1
732.2956 5.0000 1
END IONS
BEGIN IONS
TITLE=Locus:1.1.1.3844.3 File:"DataSET01.wiff"
CHARGE=2+
PEPMASS=509.75390
RTINSECONDS=1708
112.0845 2.0000 1
129.1015 15.0000 1
209.0933 2.0000 1
239.1503 5.0000 1
240.1368 9.5400 1
243.0862 2.0000 1
256.1599 2.0200 1
273.1974 2.0000 1
351.1618 3.2800 1
378.1995 3.2700 1
385.2186 4.0200 1
388.7105 6.0000 1
403.1805 3.2900 1
420.1973 9.0000 1
435.2306 4.2700 1
482.2514 3.2700 1
999.4627 8.0200 2
501.2477 4.0000 1
509.7427 22.0000 1
1018.5097 35.0000 2
509.7865 5.0000 1
510.1832 3.2700 1
517.3013 4.2700 1
519.2774 16.0000 1
519.2930 6.0000 1
628.3618 3.2700 1
631.3026 3.2900 1
648.2604 5.5400 1
648.2884 8.0000 1
648.3063 10.0000 1
648.3262 18.0000 1
776.3959 7.0000 1
776.4304 9.0000 1
853.4066 2.0000 1
887.4295 5.0200 1
888.4080 2.0000 1
905.4456 3.2900 1
END IONS
BEGIN IONS
TITLE=Locus:1.1.1.3845.2 File:"DataSET01.wiff"
CHARGE=2+
PEPMASS=411.20240
RTINSECONDS=1710
103.0535 25.0000 1
110.0711 80.5400 1
120.0810 243.0000 1
136.0679 10.0000 1
136.0918 7.0000 1
165.0722 5.5400 1
181.1096 12.4200 1
182.0872 6.0000 1
190.0588 9.0000 1
192.0709 6.0000 1
207.0995 6.0000 1
209.1021 22.0000 1
218.0546 8.0000 1
219.1482 87.0000 1
224.1075 6.0000 1
235.0805 27.0000 1
245.0985 6.0200 1
247.1369 10.0000 1
247.1496 20.0000 1
252.1105 12.0000 1
253.1256 7.2700 1
256.8844 9.0000 1
260.1134 14.0000 1
262.1262 7.0200 1
278.1144 11.0000 1
278.1413 8.0000 1
280.0981 8.0000 1
569.2880 6.0200 2
288.1098 14.0000 1
295.1579 9.0000 1
305.1245 13.0400 1
305.1397 36.0000 1
306.1044 19.0000 1
306.1230 43.0000 1
306.1479 4.9100 1
314.8485 11.0200 1
314.8654 9.0000 1
316.8405 17.0700 1
316.8591 19.0000 1
320.8732 7.0000 1
323.1305 9.0000 1
323.1490 79.0000 1
324.1302 16.0000 1
332.8685 8.0000 1
334.8675 22.0000 1
349.1632 7.2800 1
351.1566 10.0000 1
352.8460 11.0000 1
352.8884 8.0000 1
354.1557 7.0000 1
366.1879 11.0000 1
377.1528 16.0000 1
377.1667 16.0200 1
390.1661 20.0000 1
390.1838 16.0000 1
390.2004 12.0000 1
394.1807 27.0000 1
394.2103 12.0000 1
395.1717 14.0000 1
821.3884 22.0400 2
422.1986 11.2800 1
470.1794 8.5500 1
487.1910 6.2700 1
493.2558 15.0000 1
494.2382 10.0200 1
504.2243 20.5400 1
540.2219 24.5400 1
541.2323 5.5200 1
558.2216 17.5600 1
558.2531 11.0000 1
575.2271 15.0000 1
575.2623 125.0000 1
575.3121 7.0000 1
576.2076 7.0000 1
576.2254 11.0000 1
576.2385 25.0000 1
640.3449 5.3000 1
657.3167 5.0000 1
674.3033 8.0000 1
674.3265 19.0000 1
674.3622 7.0000 1
675.3032 10.0000 1
END IONS
BEGIN IONS
TITLE=Locus:1.1.1.3845.3 File:"DataSET01.wiff"
CHARGE=2+
PEPMASS=451.25340
RTINSECONDS=1711
130.0854 4.0000 1
173.0887 2.0000 1
199.0752 2.0200 1
201.0863 2.0000 1
201.1233 7.0000 1
214.1273 2.0000 1
229.1173 11.0000 1
260.1949 6.2800 1
280.1252 2.0000 1
285.1559 2.0000 1
356.8369 2.0000 1
371.2206 2.0200 1
396.1778 2.0000 1
405.1446 2.0000 1
414.1974 3.0000 1
433.2547 2.0000 1
442.7437 2.0000 1
451.2023 4.0000 1
451.2592 4.2700 1
460.2906 2.2700 1
515.2529 2.0000 1
673.3308 2.0000 1
673.3528 2.0200 1
673.3748 6.0000 1
673.3821 4.0000 1
673.4169 12.0000 1
673.4516 2.0000 1
784.4200 7.0000 1
802.4405 6.0200 1
END IONS
BEGIN IONS
TITLE=Locus:1.1.1.3849.2 File:"DataSET01.wiff"
CHARGE=3+
PEPMASS=465.90120
RTINSECONDS=1714
141.0649 9.0000 1
159.0737 5.0000 1
181.0618 4.0000 1
187.0805 4.2800 1
217.0816 5.0000 1
245.1006 6.0200 1
264.1024 5.0000 1
375.8291 4.0000 1
393.7820 3.0200 1
393.8405 3.2700 1
411.7840 4.0000 1
446.7612 5.0000 1
450.2682 3.0000 1
465.8980 5.2700 1
466.1960 7.0000 1
466.2448 4.2900 1
497.3057 3.2900 1
514.2788 2.0000 1
540.8010 8.0000 1
1081.5741 3.0000 2
561.3101 2.0000 1
578.3494 4.0000 1
596.8074 2.2700 1
1209.6340 15.0000 2
606.3005 2.0200 1
632.3593 2.0000 1
645.3057 2.0000 1
649.3696 10.0000 1
649.4135 6.2700 1
662.8362 5.0000 1
748.4586 3.5400 1
835.4634 5.2700 1
874.4053 2.0000 1
892.5289 7.8100 1
893.4847 4.5400 1
894.5021 1.2600 1
END IONS
BEGIN IONS
TITLE=Locus:1.1.1.3850.2 File:"DataSET01.wiff"
CHARGE=3+
PEPMASS=489.57960
RTINSECONDS=1716
115.0818 5.0000 1
115.0915 8.0000 1
129.1027 7.2700 1
141.0676 6.0000 1
143.0822 13.0000 1
200.1452 5.0200 1
217.0802 7.2700 1
226.1110 5.5400 1
228.0994 5.0200 1
245.0822 13.0000 1
246.0983 5.2900 1
254.1126 4.2700 1
258.1082 8.0000 1
259.1096 4.2900 1
259.1612 4.2700 1
314.1033 8.2700 1
314.8568 6.0000 1
331.1280 4.0000 1
339.2165 6.2700 1
356.2533 5.2900 1
374.8252 4.0200 1
376.8179 6.3100 1
387.1981 4.2900 1
392.8246 5.0200 1
394.8288 10.0000 1
412.8251 12.0000 1
415.1584 7.3000 1
430.8351 6.0000 1
433.2092 4.3000 1
446.7511 5.0000 1
450.2373 8.0200 1
905.6241 5.0000 2
471.3452 4.2700 1
489.2225 5.0200 1
489.3529 12.0000 1
489.5922 8.2800 1
490.2351 11.0000 1
993.5569 9.0000 2
1027.5441 6.2700 2
1080.5858 19.2900 2
561.3086 7.2700 1
578.3239 5.0000 1
578.3530 6.0200 1
596.3209 4.2700 1
596.7958 4.5400 1
605.2841 5.0000 1
605.3220 10.0000 1
1210.6117 7.5400 2
632.3688 5.2900 1
648.3206 7.6400 1
649.3652 10.0200 1
649.3796 11.0200 1
649.4321 6.0000 1
1324.6102 11.0000 2
1324.6577 31.2700 2
1324.7292 10.0000 2
1377.6459 5.2900 2
1395.6948 16.2700 2
748.4290 8.0000 1
748.4791 6.0000 1
835.4860 12.0000 1
836.4539 4.0000 1
874.5109 5.0000 1
892.4693 18.5400 1
892.5084 11.0000 1
892.5505 5.0000 1
906.4981 2.0000 1
975.5637 2.0000 1
976.5155 2.0000 1
993.5090 5.0000 1
993.5570 6.5400 1
993.6080 6.0000 1
994.5775 3.0000 1
1044.5408 4.2700 1
1062.5455 2.0000 1
1080.5754 15.0000 1
1150.5366 2.0200 1
END IONS
BEGIN IONS
TITLE=Locus:1.1.1.3851.2 File:"DataSET01.wiff"
CHARGE=2+
PEPMASS=693.79040
RTINSECONDS=1719
104.0553 15.0000 1
110.0651 7.0000 1
110.0717 18.0000 1
115.0879 7.2800 1
133.0609 11.0200 1
141.1028 13.0000 1
146.0622 18.0000 1
169.0949 12.0000 1
169.1053 7.0000 1
174.0611 24.0000 1
195.0817 9.0000 1
201.0905 8.0000 1
209.1019 16.0200 1
211.1213 6.2800 1
212.1026 9.0000 1
215.0498 6.2800 1
221.0956 9.0200 1
233.0536 15.0000 1
233.0657 16.0000 1
239.1163 12.0000 1
244.0928 38.0000 1
249.0875 12.0000 1
251.0734 12.0000 1
266.1168 10.2700 1
270.1209 7.2700 1
283.1372 7.0000 1
289.0853 19.0000 1
289.1066 6.0000 1
292.1439 12.0200 1
298.1421 25.0000 1
306.0972 11.2800 1
306.1229 13.0000 1
619.2972 6.3100 2
315.1255 7.0000 1
631.3047 7.0200 2
320.1322 9.0000 1
327.1729 8.2800 1
344.1993 12.0200 1
349.2025 9.0000 1
367.2129 8.2800 1
377.1817 6.8200 1
389.1604 7.3000 1
778.3873 10.2900 2
394.2159 7.0200 1
395.1625 7.2700 1
402.2234 7.2700 1
412.1914 13.0200 1
416.2066 8.0000 1
417.1250 14.0000 1
417.1567 17.0000 1
419.1479 23.0000 1
419.1676 26.0000 1
420.1702 14.0000 1
424.2202 7.0000 1
438.2098 7.2700 1
438.2546 8.0000 1
441.2000 7.2700 1
892.3752 8.0000 2
450.2151 9.2700 1
452.1746 11.0000 1
906.4146 9.0000 2
463.2488 14.0000 1
927.3975 8.0200 2
950.4210 19.0400 2
481.2555 10.0000 1
482.2253 9.0000 1
484.7149 12.0400 1
488.1805 26.0000 1
975.4333 7.0000 2
489.2528 9.2700 1
497.7403 11.0000 1
1003.4411 11.2900 2
1004.4322 4.8900 2
510.7360 7.0000 1
511.7344 8.2700 1
516.2131 12.0000 1
524.7188 8.2800 1
1048.4781 16.0000 2
531.2297 7.8100 1
533.2098 14.2900 1
533.2717 13.0000 1
534.2909 9.0000 1
535.2408 8.0000 1
1073.4904 13.0200 2
1074.4979 6.8900 2
540.2771 10.0200 1
1080.5038 9.0200 2
1090.5139 13.5500 2
546.7585 11.3700 1
549.7460 8.2700 1
1101.4879 11.5600 2
552.2629 8.0000 1
553.2482 10.0000 1
554.7437 10.2800 1
554.7731 24.0000 1
1109.5168 12.5400 2
560.2531 19.0000 1
568.7400 15.0000 1
568.7689 28.0000 1
570.2587 8.6500 1
592.2808 8.2700 1
597.2291 10.0000 1
597.2645 15.0000 1
607.2624 12.0000 1
619.2610 10.5400 1
621.3489 8.0000 1
624.2636 8.0000 1
1247.5928 11.0000 2
624.7694 13.0000 1
625.2126 13.0000 1
625.2332 24.0000 1
625.2542 27.0000 1
632.3162 8.0000 1
633.2616 13.0000 1
1265.5573 75.0200 2
642.2684 22.2700 1
643.2623 7.7600 1
649.3542 9.0000 1
661.3077 18.0200 1
663.3023 8.0000 1
663.3441 12.0200 1
1351.5531 9.2800 2
680.2677 7.0000 1
681.3189 15.3700 1
682.2694 14.0200 1
1368.5762 26.2900 2
685.2581 7.0000 1
691.6017 10.0200 1
693.7938 560.0000 1
694.2692 18.0000 1
694.2957 118.0000 1
694.7930 16.0000 1
694.8312 8.0200 1
698.2605 8.5400 1
698.3211 7.0000 1
708.2825 14.6400 1
720.3868 8.0200 1
725.2970 10.0200 1
726.2503 8.0000 1
726.2798 26.0000 1
726.3197 14.0000 1
733.3721 6.0200 1
743.2827 7.0000 1
743.3250 25.0000 1
750.3508 6.0000 1
760.3369 6.0000 1
760.4179 6.2900 1
762.3119 9.0000 1
762.3588 15.0000 1
763.3414 7.0200 1
777.3406 6.2900 1
777.3773 8.0000 1
778.3173 6.0000 1
778.3719 8.0000 1
778.4041 9.0000 1
795.3715 6.2700 1
836.3583 16.0000 1
848.4323 13.2800 1
849.4272 3.3300 1
854.3255 6.0000 1
854.3604 13.0000 1
854.3925 34.0000 1
854.4337 12.2700 1
871.3984 6.0000 1
880.4197 14.3100 1
881.3677 7.0000 1
899.3639 7.0000 1
899.3926 19.0000 1
899.4575 7.0200 1
906.4028 10.0000 1
923.4037 11.8100 1
932.4091 25.0200 1
946.4420 10.0500 1
950.4090 27.0000 1
950.4414 20.0000 1
951.3509 9.0000 1
951.4009 20.2700 1
963.4774 17.2800 1
968.3812 15.2700 1
968.4329 40.0000 1
968.4712 12.0000 1
970.4112 11.2700 1
970.4726 10.0200 1
1079.4102 10.0000 1
1097.4802 12.0000 1
1118.5125 8.3000 1
1123.4899 5.0200 1
1136.5050 8.0200 1
1136.5573 8.0000 1
1150.5099 4.0200 1
1168.5157 5.0200 1
1196.5304 4.0000 1
1213.5048 4.0000 1
1213.5715 4.0000 1
END IONS
BEGIN IONS
TITLE=Locus:1.1.1.3853.2 File:"DataSET01.wiff"
CHARGE=3+
PEPMASS=442.22350
RTINSECONDS=1720
171.0653 2.0000 1
217.0806 2.0000 1
228.0932 2.0200 1
288.1123 2.0000 1
337.8168 2.2700 1
346.8453 2.0000 1
360.8393 2.0000 1
442.1891 6.0400 1
442.2162 5.0000 1
442.2849 2.2700 1
446.7520 2.0000 1
497.7794 2.0000 1
540.7826 5.0000 1
541.2896 7.2700 1
649.3764 5.0000 1
650.4012 2.0000 1
892.5363 3.0000 1
END IONS
BEGIN IONS
TITLE=Locus:1.1.1.3853.3 File:"DataSET01.wiff"
CHARGE=2+
PEPMASS=509.75390
RTINSECONDS=1721
110.0662 3.0000 1
129.1023 9.0200 1
213.1202 2.0000 1
239.1490 2.0000 1
240.1348 4.2700 1
243.1123 2.0000 1
274.1800 2.2700 1
351.1747 4.2700 1
388.2257 5.0000 1
414.2737 3.5400 1
420.2036 4.0000 1
435.2612 3.0000 1
472.2595 3.0000 1
999.5142 3.0200 2
1018.4894 35.0000 2
509.7803 8.0000 1
510.2972 3.2800 1
1020.4796 2.0000 2
517.2606 2.0000 1
519.2833 13.0000 1
630.2987 6.0400 1
648.2960 14.0000 1
648.3493 6.8100 1
776.3959 4.2800 1
776.4352 7.0000 1
777.4728 2.2700 1
830.3992 2.0000 1
887.4321 2.0200 1
905.4096 2.0000 1
END IONS
BEGIN IONS
TITLE=Locus:1.1.1.3854.2 File:"DataSET01.wiff"
CHARGE=2+
PEPMASS=411.20250
RTINSECONDS=1722
103.0542 30.0000 1
110.0716 74.0000 1
120.0812 238.0000 1
136.0886 10.0000 1
145.0118 10.0400 1
164.0811 10.0000 1
189.0425 14.0000 1
190.0623 10.0000 1
207.0880 28.0000 1
209.1023 30.0000 1
219.1505 150.5400 1
233.0600 18.0000 1
233.0736 24.0000 1
235.0833 14.0400 1
247.1490 18.0000 1
252.1125 24.0400 1
253.1222 10.0000 1
277.0976 14.7400 1
278.1264 20.0000 1
278.1391 12.0000 1
288.1091 18.0000 1
305.1342 44.0000 1
306.1061 14.0400 1
306.1252 58.0000 1
314.8617 16.0000 1
316.8472 34.0000 1
321.1253 10.5400 1
323.1383 44.0000 1
323.1541 58.0000 1
334.8582 20.0000 1
349.1617 14.7400 1
350.8716 10.0000 1
351.1322 12.0000 1
351.1723 10.5600 1
352.8732 12.5400 1
365.1537 82.0000 1
366.1932 16.0000 1
370.8822 14.0000 1
377.1614 32.0700 1
377.1953 10.0000 1
390.1711 42.0000 1
390.1902 12.0000 1
394.1809 24.0000 1
394.2174 19.6100 1
395.1656 14.0000 1
821.4013 16.5700 2
452.1506 10.5400 1
493.2430 10.0400 1
494.2528 10.0000 1
504.1941 12.5400 1
504.2341 14.5400 1
540.1831 6.5400 1
540.2241 20.0000 1
557.2373 6.5400 1
558.2404 26.0000 1
575.2087 8.0000 1
575.2570 84.0000 1
575.2809 26.0000 1
576.2320 15.0900 1
674.3153 21.1700 1
674.3644 12.0000 1
END IONS
BEGIN IONS
TITLE=Locus:1.1.1.3854.3 File:"DataSET01.wiff"
CHARGE=2+
PEPMASS=451.25340
RTINSECONDS=1723
201.1303 4.0000 1
229.1103 4.5400 1
300.1624 4.0000 1
319.8780 4.0000 1
336.9115 4.0000 1
371.2354 4.0000 1
451.2131 4.5400 1
901.4855 4.5400 2
673.4073 4.0000 1
674.4216 4.0000 1
802.4373 12.0000 1
END IONS
BEGIN IONS
TITLE=Locus:1.1.1.3854.4 File:"DataSET01.wiff"
CHARGE=2+
PEPMASS=457.20630
RTINSECONDS=1723
110.0732 4.0000 1
127.0885 4.0000 1
156.0748 8.0000 1
175.0850 6.5600 1
253.0235 4.0000 1
318.8744 10.5700 1
329.0905 4.5400 1
336.8636 6.0000 1
378.8185 20.0400 1
378.8496 8.0000 1
379.8295 3.4100 1
396.8461 30.0000 1
414.8491 10.5400 1
438.8400 6.0400 1
457.2123 8.5600 1
711.3049 6.0000 1
END IONS
BEGIN IONS
TITLE=Locus:1.1.1.3854.5 File:"DataSET01.wiff"
CHARGE=2+
PEPMASS=475.73860
RTINSECONDS=1724
105.0717 4.0000 1
226.0867 4.0000 1
236.1072 4.0000 1
244.0954 4.0000 1
304.1761 4.0000 1
847.4207 6.0700 2
476.2434 6.0000 1
519.2706 4.0000 1
1065.4253 4.0000 2
544.2557 4.0000 1
547.2452 8.0000 1
1127.5642 4.0000 2
588.3051 7.0800 1
626.2484 6.5700 1
632.3322 6.0000 1
717.3341 6.0000 1
718.3431 6.0400 1
735.3589 8.0000 1
735.3781 26.0000 1
735.3972 12.0000 1
735.4074 14.0000 1
735.4202 6.0400 1
745.3144 6.0400 1
762.3151 10.0000 1
762.3345 12.0000 1
762.3423 14.0000 1
762.3502 14.0000 1
762.3579 6.0000 1
762.3735 8.0000 1
762.3871 16.0000 1
846.4407 4.5600 1
END IONS
BEGIN IONS
TITLE=Locus:1.1.1.3855.2 File:"DataSET01.wiff"
CHARGE=2+
PEPMASS=490.78150
RTINSECONDS=1725
133.0617 11.0000 1
141.1001 3.0000 1
169.0852 2.0000 1
213.0893 2.0000 1
253.1666 2.3800 1
282.1810 2.2700 1
290.1671 3.0000 1
310.1164 2.0000 1
314.8638 2.0000 1
325.2092 2.0000 1
402.9735 4.0000 1
410.2940 3.0200 1
411.8469 3.0000 1
421.2585 3.0000 1
438.2813 8.0000 1
454.7887 3.2700 1
473.3440 3.5400 1
490.7944 6.2700 1
491.2757 4.0000 1
491.3720 3.5400 1
543.2759 3.0000 1
578.3807 6.2700 1
579.3255 3.0000 1
650.3530 24.2800 1
650.3672 16.2800 1
650.3870 6.0200 1
664.3415 3.0200 1
678.3932 2.0000 1
679.4057 2.0200 1
699.3836 2.0000 1
749.4146 19.0000 1
749.4697 9.2700 1
777.4538 3.0200 1
812.4667 3.0000 1
820.5256 4.0500 1
821.4896 2.0000 1
848.4802 17.0000 1
848.5240 11.0200 1
848.5487 8.2900 1
END IONS
BEGIN IONS
TITLE=Locus:1.1.1.3855.3 File:"DataSET01.wiff"
CHARGE=2+
PEPMASS=561.77650
RTINSECONDS=1726
129.1007 2.0000 1
240.1379 3.0000 1
244.1229 2.0200 1
301.0881 2.0000 1
309.1479 3.0000 1
443.7369 2.2700 1
460.2891 2.2700 1
489.7664 3.0200 1
517.2620 4.2900 1
548.2450 3.0000 1
1122.5536 16.0200 2
576.2434 7.3100 1
632.3234 4.5400 1
689.3168 5.0000 1
721.3946 2.0000 1
760.3619 2.0000 1
776.3569 2.0000 1
778.3647 6.2900 1
1556.7412 2.0000 2
790.3748 6.2900 1
862.4249 2.0000 1
879.4106 8.0000 1
920.4194 12.0000 1
921.4365 2.0000 1
END IONS
BEGIN IONS
TITLE=Locus:1.1.1.3856.2 File:"DataSET01.wiff"
CHARGE=2+
PEPMASS=488.29000
RTINSECONDS=1729
120.0705 6.2700 1
129.1037 14.0000 1
152.1472 5.0000 1
197.1655 4.0000 1
205.0924 4.2900 1
230.1383 5.0000 1
233.1545 7.0000 1
240.1311 11.0000 1
258.1471 4.0200 1
286.1339 5.0000 1
309.1864 7.0000 1
324.1598 4.5400 1
341.1825 4.5400 1
353.2243 5.5400 1
357.2218 6.2800 1
371.2268 12.0000 1
374.8143 5.2700 1
386.2408 5.2900 1
392.8143 5.0000 1
396.2087 5.0000 1
398.1825 6.0000 1
410.7545 5.2700 1
410.8497 9.2700 1
414.7636 9.0000 1
838.5173 5.2800 2
428.7639 10.0200 1
452.9133 5.8100 1
456.3186 5.0000 1
466.2343 9.0200 1
470.9151 5.0000 1
957.5607 8.0000 2
488.2154 49.0000 1
488.2433 11.0000 1
975.5690 43.0000 2
488.3423 5.0000 1
488.7667 8.0200 1
502.2647 10.0000 1
536.3636 3.0200 1
582.3594 9.2700 1
600.3782 4.0200 1
603.3915 5.2700 1
612.3871 7.2700 1
622.3597 3.0000 1
630.3235 6.0000 1
630.3643 7.0000 1
707.4175 4.0000 1
713.3750 2.0000 1
713.4659 9.0000 1
715.2449 5.0000 1
715.2864 4.3000 1
715.4348 3.0000 1
725.4117 11.0000 1
726.3917 4.0000 1
731.4547 3.0000 1
743.4074 8.2800 1
743.4585 8.0200 1
771.4138 2.0000 1
832.5167 4.2700 1
856.5183 8.2700 1
END IONS
BEGIN IONS
TITLE=Locus:1.1.1.3857.2 File:"DataSET01.wiff"
CHARGE=2+
PEPMASS=693.79040
RTINSECONDS=1731
104.0537 12.0000 1
110.0730 14.2800 1
122.0290 7.2700 1
133.0598 14.0000 1
141.1031 14.0000 1
146.0634 19.0000 1
169.0967 15.0000 1
174.0601 21.0000 1
191.0804 6.0000 1
209.1054 10.2800 1
212.0967 10.0000 1
215.0499 9.0000 1
224.1021 6.0000 1
226.0824 9.0000 1
233.0583 21.0000 1
239.1171 16.0000 1
244.0925 38.0000 1
249.0845 7.0000 1
251.0694 8.0000 1
256.1390 6.0000 1
266.1293 6.5400 1
289.0807 20.0000 1
292.1451 8.2900 1
298.1365 14.0000 1
298.1571 11.0000 1
306.1083 14.0000 1
306.1486 5.0000 1
617.3383 5.2700 2
310.1747 5.2900 1
315.1322 5.2700 1
316.1486 6.0000 1
320.1243 6.0000 1
320.1445 7.0000 1
322.1142 8.0000 1
645.3158 6.0200 2
326.1795 8.2700 1
337.1584 5.0000 1
687.3365 9.0000 2
344.2059 6.0000 1
349.1882 7.0000 1
354.1813 5.0200 1
367.2206 8.0000 1
372.1737 6.0200 1
401.1429 9.3800 1
412.1899 6.0200 1
417.1351 14.0000 1
417.1512 14.0000 1
419.1575 35.0000 1
419.1810 10.0000 1
420.1835 8.2800 1
420.2339 6.0200 1
421.1892 7.5600 1
424.2030 6.0000 1
438.2058 8.0000 1
438.2573 5.5400 1
441.2210 6.2700 1
445.2249 10.5400 1
450.2092 10.2700 1
452.1983 9.0000 1
462.2105 7.0000 1
463.2306 15.0200 1
931.4323 8.0000 2
932.4315 6.1500 2
467.2170 4.1700 1
945.4355 8.3000 2
947.4517 4.3500 2
951.4017 11.2900 2
481.2523 11.0200 1
484.7236 21.2700 1
488.1624 11.0000 1
488.1892 22.0000 1
489.2448 5.0000 1
497.7191 9.0000 1
499.2614 6.0200 1
1002.4328 5.0000 2
510.7193 8.0000 1
524.7051 14.0200 1
1048.4561 18.0000 2
533.1771 11.2700 1
533.2203 9.0000 1
533.2648 7.0000 1
534.2691 12.2800 1
535.2156 9.2900 1
1080.4583 12.0200 2
1090.4969 14.2800 2
546.7614 7.0000 1
1098.5298 9.0000 2
552.3018 6.5500 1
553.2494 8.0000 1
554.7572 22.2800 1
1108.5748 8.0000 2
1118.4567 11.5400 2
1119.4808 15.2700 2
560.2657 9.0000 1
568.7468 15.2700 1
1136.5339 29.2700 2
570.2371 7.0000 1
578.3078 8.0200 1
597.2286 9.0000 1
597.2637 14.0000 1
598.2479 9.2700 1
1220.5294 9.2900 2
1230.5225 11.2700 2
619.2741 10.2700 1
624.2601 10.0000 1
1248.5516 22.0000 2
625.2252 20.0000 1
625.2469 24.2700 1
633.2849 51.0000 1
633.7953 7.0000 1
641.3505 7.2700 1
642.2899 10.0000 1
645.3252 8.3000 1
649.3334 7.0000 1
661.2940 8.0000 1
661.3303 11.0200 1
1350.5225 13.3200 2
680.3726 6.5400 1
681.3113 8.0000 1
682.2634 7.0000 1
1368.5560 33.2800 2
1368.6271 17.0000 2
691.5984 9.0200 1
693.7944 593.0000 1
694.2944 101.0000 1
694.3382 8.0000 1
694.7772 13.0000 1
694.8118 11.0000 1
698.3098 15.5700 1
703.3703 6.2900 1
708.2705 8.5700 1
708.3080 6.0000 1
720.3583 5.5500 1
725.3226 10.8100 1
726.2452 9.0000 1
726.2747 9.0000 1
726.2921 26.0200 1
726.3344 11.0000 1
732.3843 5.0000 1
743.2581 5.0000 1
743.2958 5.0000 1
743.3201 18.0000 1
743.3507 10.0200 1
750.3575 13.0400 1
751.3759 4.7800 1
760.3963 6.2800 1
761.3384 6.0000 1
762.3082 10.0000 1
762.3532 15.0000 1
777.3664 10.0200 1
778.3653 12.0000 1
778.4195 5.0000 1
795.3969 9.0000 1
818.3669 5.0000 1
821.3785 5.2700 1
831.4098 6.0000 1
835.4042 5.5400 1
836.3281 5.0000 1
836.3586 6.0000 1
836.4011 6.0000 1
837.3723 6.5400 1
849.4243 9.0000 1
853.4010 10.0000 1
854.3450 11.5600 1
854.3896 25.0000 1
854.4463 6.2700 1
864.3904 5.0200 1
871.4193 9.0000 1
881.4286 6.0000 1
882.3904 6.0000 1
892.4321 5.0000 1
899.3610 8.0000 1
899.3973 11.0000 1
899.4281 10.0000 1
899.4684 7.0000 1
906.3886 16.2700 1
924.4346 8.0000 1
932.3836 13.2900 1
945.4227 6.0000 1
947.4192 6.0000 1
950.3976 24.0000 1
950.4283 27.0000 1
951.3682 12.2700 1
952.4519 6.0000 1
963.4647 6.0000 1
965.4402 6.0000 1
968.3877 10.0000 1
968.4165 28.2700 1
968.4407 23.2700 1
968.4749 11.0000 1
970.4282 5.2900 1
970.4771 8.0000 1
1039.4379 8.0000 1
1039.5216 6.0200 1
1079.4476 16.2800 1
1079.4966 6.0000 1
1092.4966 11.2700 1
1097.4961 13.8300 1
1119.4885 5.0000 1
1136.4744 11.0000 1
1136.5190 7.0000 1
1136.5667 9.0000 1
1137.5437 4.5400 1
1168.5333 4.0000 1
1213.5430 5.0200 1
END IONS
BEGIN IONS
TITLE=Locus:1.1.1.3858.2 File:"DataSET01.wiff"
CHARGE=2+
PEPMASS=723.34680
RTINSECONDS=1734
155.0819 4.0000 1
167.0787 4.2700 1
183.1456 7.0000 1
211.1423 5.2700 1
212.0923 5.0000 1
212.1084 10.0000 1
216.0977 5.2700 1
226.0861 5.0000 1
244.0853 6.0000 1
244.1012 6.0000 1
262.1014 6.2900 1
268.1671 9.0000 1
277.0851 10.0000 1
282.0649 5.0000 1
313.1433 8.0200 1
323.1337 4.0000 1
325.1845 9.0000 1
331.1229 7.0000 1
341.1467 10.0000 1
342.1595 4.2700 1
345.1442 6.0400 1
383.1633 6.2700 1
409.1186 6.0000 1
409.1665 6.0000 1
410.1721 10.0000 1
415.2041 15.0000 1
428.1614 7.0000 1
866.4474 6.0200 2
454.2335 10.0000 1
459.2410 4.0000 1
923.4437 4.0200 2
480.2441 6.0000 1
497.2942 4.5400 1
498.2396 9.2700 1
504.2490 5.0200 1
536.2480 7.0000 1
539.2540 6.0000 1
541.2630 6.3100 1
1085.4541 7.5700 2
544.2392 8.0200 1
1087.5634 5.2900 2
556.2716 8.2900 1
560.2582 7.5700 1
561.2625 6.0000 1
568.7702 5.2700 1
579.2403 6.0200 1
1172.5437 5.2900 2
592.8083 6.0200 1
595.2554 8.3000 1
600.7744 12.2800 1
612.2792 10.0000 1
612.3279 6.0000 1
621.2965 10.0000 1
1249.6316 5.0000 2
634.3134 5.2900 1
634.8013 12.0000 1
639.3297 5.2700 1
1297.6030 6.2700 2
657.3235 23.2800 1
657.8099 5.0000 1
1315.5374 9.2900 2
659.2650 12.0000 1
1332.5729 21.2700 2
666.8091 24.0200 1
669.3660 9.2700 1
676.2673 14.0000 1
676.2914 25.0000 1
676.3167 10.0000 1
676.3580 6.2700 1
691.3254 8.0000 1
691.3682 16.2700 1
691.8405 5.0200 1
708.4022 5.0200 1
714.3507 10.0200 1
714.8012 5.0000 1
1428.6611 15.2700 2
723.2505 9.0200 1
723.3477 230.0000 1
723.3711 57.0000 1
723.3787 32.0000 1
723.8188 5.0000 1
1446.6456 18.0000 2
1446.7059 57.0000 2
724.3256 5.9700 1
734.3788 6.0200 1
759.3411 7.0200 1
770.3572 6.2800 1
770.3979 9.2700 1
770.4358 7.0000 1
777.2999 6.0000 1
777.3719 7.2700 1
888.4657 6.0000 1
905.3915 5.2800 1
924.4410 6.0000 1
924.5010 6.0000 1
992.4236 11.0000 1
992.4680 8.0000 1
992.5392 10.5500 1
1007.5269 4.2900 1
1019.5632 5.2700 1
1037.5319 8.0200 1
1037.6027 5.2700 1
1039.5590 5.2900 1
1103.5306 14.2700 1
1121.4370 7.0000 1
1121.5436 9.2700 1
1171.5145 5.0200 1
1171.5951 4.0200 1
1184.6118 8.0000 1
1217.5575 11.2900 1
1218.4923 5.0000 1
1235.5426 14.2700 1
1235.6195 8.0000 1
1313.5825 2.2700 1
1313.6903 2.0000 1
1314.6155 3.2700 1
1315.5262 2.0000 1
1332.6339 6.0200 1
END IONS
BEGIN IONS
TITLE=Locus:1.1.1.3859.2 File:"DataSET01.wiff"
CHARGE=2+
PEPMASS=411.20250
RTINSECONDS=1734
110.0723 76.0000 1
120.0771 96.0000 1
120.0849 146.0000 1
209.1042 60.0000 1
212.1196 25.0000 1
219.1349 27.7200 1
219.1478 75.0000 1
219.1600 50.0000 1
220.1568 21.3500 1
235.0885 35.0000 1
247.1484 46.3400 1
253.1024 25.0000 1
260.1170 25.0000 1
305.1294 35.0000 1
306.1242 21.3500 1
316.8483 37.7400 1
323.1382 40.0000 1
323.1577 45.0000 1
324.1416 47.6900 1
334.8603 26.3900 1
365.1458 30.0000 1
366.1880 16.3500 1
390.1754 50.0000 1
394.1820 45.0000 1
394.2195 25.0000 1
395.1570 21.4300 1
821.4028 35.0000 2
493.2379 20.0900 1
493.2698 16.4300 1
575.2671 95.0000 1
576.2339 51.7000 1
674.3313 36.3500 1
END IONS
BEGIN IONS
TITLE=Locus:1.1.1.3859.3 File:"DataSET01.wiff"
CHARGE=2+
PEPMASS=457.20630
RTINSECONDS=1734
127.0867 6.0000 1
156.0845 9.0000 1
175.0899 7.0000 1
214.0660 6.0000 1
269.1596 6.0000 1
283.8016 6.0700 1
318.8615 6.0900 1
336.8797 6.0000 1
338.8073 6.0000 1
356.1575 7.1000 1
378.8585 6.1200 1
396.8465 19.8400 1
469.2209 9.0000 1
694.3155 6.0000 1
711.3431 22.8300 1
END IONS
BEGIN IONS
TITLE=Locus:1.1.1.3859.4 File:"DataSET01.wiff"
CHARGE=3+
PEPMASS=460.56640
RTINSECONDS=1735
129.1050 10.0000 1
147.0715 6.0000 1
187.0997 6.0000 1
226.0809 6.0000 1
230.1564 12.1900 1
343.1922 6.0000 1
883.4926 6.0000 2
884.4598 4.6800 2
472.2444 9.0000 1
546.2736 6.1700 1
559.3480 9.0000 1
560.2573 6.0000 1
745.4433 6.0200 1
END IONS
BEGIN IONS
TITLE=Locus:1.1.1.3859.5 File:"DataSET01.wiff"
CHARGE=2+
PEPMASS=475.73860
RTINSECONDS=1735
105.0724 22.0000 1
120.0817 16.0000 1
164.0295 15.8100 1
181.0631 12.0000 1
189.1295 15.0000 1
216.1001 53.0000 1
231.1065 13.0000 1
268.1416 12.8900 1
269.1288 31.6900 1
287.1289 13.8100 1
287.1526 29.8100 1
304.1741 12.8100 1
373.1733 14.8800 1
762.3602 41.0000 2
405.2295 19.0000 1
829.4097 26.1300 2
420.6941 12.0000 1
424.2004 14.9000 1
847.4607 54.8100 2
429.7117 16.0000 1
433.2308 12.8100 1
438.2293 29.8600 1
438.7154 12.8400 1
450.2403 13.8400 1
467.2152 18.7400 1
475.7337 40.1300 1
476.2762 14.9400 1
491.2627 16.0000 1
519.2610 28.0000 1
530.2413 12.8100 1
547.2603 34.1100 1
561.2965 10.0000 1
564.2947 18.8100 1
571.2861 12.0000 1
588.3199 24.7200 1
620.3109 24.0000 1
630.3063 15.0000 1
632.3548 34.0000 1
648.3161 39.0000 1
658.2853 21.7400 1
660.3216 21.8100 1
718.3444 32.0000 1
718.3814 16.0500 1
728.2998 12.0000 1
734.3867 32.0000 1
735.3322 17.0000 1
735.3469 52.0000 1
735.3627 30.0000 1
735.3885 183.0000 1
745.3004 22.0000 1
745.3359 25.0000 1
746.3477 7.1900 1
762.2994 19.8100 1
762.3306 78.0000 1
762.3578 40.8100 1
762.3704 51.8100 1
762.3820 54.8100 1
762.3929 26.0000 1
763.3513 25.0000 1
846.4195 15.0500 1
END IONS
BEGIN IONS
TITLE=Locus:1.1.1.3859.6 File:"DataSET01.wiff"
CHARGE=2+
PEPMASS=510.73060
RTINSECONDS=1735
116.0705 9.8100 1
199.1090 9.0000 1
209.0866 6.0000 1
227.1046 57.0000 1
324.1612 6.0000 1
342.1731 6.8100 1
425.1868 6.0500 1
435.1850 9.0000 1
438.8026 9.8100 1
453.1835 20.1300 1
453.2316 6.8100 1
456.8184 15.0000 1
474.8322 10.0000 1
1020.4927 6.0000 2
550.2366 6.0000 1
679.2398 6.0500 1
679.3121 16.0500 1
905.4194 6.0000 1
END IONS
BEGIN IONS
TITLE=Locus:1.1.1.3859.7 File:"DataSET01.wiff"
CHARGE=3+
PEPMASS=526.93560
RTINSECONDS=1736
129.1037 6.0000 1
366.1995 6.0000 1
394.8540 9.0000 1
406.2117 6.0300 1
412.1792 6.0000 1
902.5246 6.0000 2
1052.4702 28.0500 2
1578.7736 28.1700 3
1164.6448 9.5100 2
1302.6526 6.0000 2
660.3274 6.0000 1
702.4172 6.0000 1
779.2967 6.0000 1
865.4629 9.0200 1
976.4974 6.0000 1
END IONS
BEGIN IONS
TITLE=Locus:1.1.1.3859.8 File:"DataSET01.wiff"
CHARGE=2+
PEPMASS=531.76590
RTINSECONDS=1736
129.1032 22.8100 1
175.0917 29.1300 1
203.0826 17.8800 1
212.0658 6.0000 1
218.1504 21.0500 1
230.0805 17.0000 1
281.0942 10.0000 1
317.2314 6.0000 1
318.1142 6.8100 1
321.0888 9.0000 1
339.0940 6.8100 1
429.2148 6.8100 1
430.3070 10.1300 1
432.1750 6.8100 1
472.1488 10.0000 1
481.2166 9.0500 1
1033.2321 12.0000 2
527.2098 15.8100 1
1062.5399 52.0000 2
574.3661 12.8100 1
608.2637 6.0000 1
616.2193 6.0000 1
626.2653 9.0000 1
631.3479 15.8100 1
631.3975 12.0500 1
701.3223 9.0000 1
728.2655 6.0000 1
728.3541 12.1100 1
729.2698 21.8400 1
745.4158 18.0500 1
746.2985 6.0000 1
828.4017 9.8100 1
860.4058 19.0000 1
860.4710 50.0000 1
861.4673 6.0000 1
945.4448 6.0000 1
946.4295 6.0000 1
963.4273 29.0000 1
963.4748 60.0000 1
973.4782 6.0000 1
END IONS
BEGIN IONS
TITLE=Locus:1.1.1.3860.2 File:"DataSET01.wiff"
CHARGE=2+
PEPMASS=412.19650
RTINSECONDS=1737
110.0724 8.0000 1
111.0712 6.0000 1
120.0862 11.0900 1
121.0866 6.0000 1
238.8737 6.0000 1
274.8988 6.0500 1
297.8494 6.0000 1
299.8403 6.0000 1
306.1267 9.0000 1
307.1270 9.0000 1
317.8576 17.0000 1
318.8524 15.0000 1
322.8486 9.0000 1
324.8344 6.0000 1
333.8720 6.8100 1
353.8669 10.6100 1
358.8302 12.0000 1
376.9185 15.0500 1
377.8376 6.0000 1
413.1347 6.0000 1
413.2357 8.1400 1
579.2402 6.0500 1
END IONS
BEGIN IONS
TITLE=Locus:1.1.1.3860.3 File:"DataSET01.wiff"
CHARGE=2+
PEPMASS=558.74250
RTINSECONDS=1737
129.1073 12.8100 1
173.0605 12.0000 1
322.1440 6.0000 1
340.1573 6.0000 1
906.4500 12.0500 2
454.2320 3.2700 1
521.2365 6.0000 1
535.7327 6.8100 1
544.7396 9.0000 1
549.7435 6.0000 1
558.7353 9.0500 1
559.2750 9.8100 1
732.2885 6.0000 1
903.4529 6.0000 1
931.3700 6.8100 1
945.4205 6.0000 1
1003.4006 9.0500 1
END IONS
BEGIN IONS
TITLE=Locus:1.1.1.3860.4 File:"DataSET01.wiff"
CHARGE=2+
PEPMASS=605.28370
RTINSECONDS=1738
130.0438 6.0000 1
143.1196 9.8100 1
148.0590 15.0000 1
199.1150 12.0000 1
209.1063 6.8100 1
219.1035 14.0000 1
227.1060 47.0000 1
244.1265 12.8100 1
280.1244 9.0000 1
298.1285 23.0000 1
298.1479 25.0000 1
319.1602 6.8100 1
369.1592 9.8400 1
369.1875 15.8400 1
369.2206 6.0000 1
409.1906 6.0000 1
425.2055 6.0000 1
427.1870 6.0000 1
440.2195 12.0000 1
445.2002 48.0000 1
453.2065 23.0000 1
468.2398 15.0000 1
494.2601 6.8100 1
496.2465 6.0000 1
506.2253 6.0000 1
507.2303 8.0000 1
520.2435 9.0000 1
524.2213 15.8100 1
539.2528 11.0000 1
539.2845 30.0000 1
549.2878 6.8100 1
567.3244 6.8100 1
574.2455 6.0000 1
595.2445 15.8100 1
595.2744 22.8100 1
605.2469 18.0000 1
605.2995 24.0000 1
623.2894 6.0000 1
626.3391 6.0000 1
671.2996 26.0000 1
694.3518 9.0000 1
730.3203 6.0000 1
742.3510 12.0000 1
747.3492 6.8100 1
765.3307 6.8100 1
765.3853 9.8100 1
815.4173 6.0000 1
821.3448 6.0500 1
991.5040 12.0000 1
1039.4479 9.0000 1
1062.4617 6.0000 1
END IONS
BEGIN IONS
TITLE=Locus:1.1.1.3860.5 File:"DataSET01.wiff"
CHARGE=2+
PEPMASS=747.83550
RTINSECONDS=1738
169.1004 30.8100 1
187.0752 9.0500 1
219.0930 13.0000 1
258.1137 14.0000 1
284.1259 12.0000 1
297.1369 28.8600 1
315.1332 9.0000 1
316.1385 40.0000 1
316.1518 111.0000 1
337.2046 9.0000 1
358.1841 14.0000 1
368.1905 7.6100 1
386.1809 23.0000 1
387.1925 18.0500 1
426.1911 11.0500 1
456.2067 9.0000 1
458.2184 9.0000 1
484.2082 11.0000 1
526.2549 9.0000 1
536.2410 9.0000 1
554.2299 12.0000 1
554.2678 51.3400 1
555.2430 24.0000 1
1129.3475 6.0000 2
586.2477 6.0500 1
1187.1405 6.0000 2
597.7289 6.0000 1
626.2712 29.8400 1
644.2963 6.0000 1
652.3326 9.8600 1
1378.4470 6.0000 2
697.3551 6.0000 1
722.3270 12.0000 1
723.3295 27.0000 1
747.7971 24.0000 1
747.8616 18.1400 1
748.3329 13.1500 1
754.3404 6.0000 1
794.3718 24.4000 1
843.3680 6.0000 1
851.3730 15.8600 1
865.3878 6.0000 1
908.4222 6.0000 1
922.3729 6.8100 1
922.4735 9.0000 1
941.3966 33.6400 1
941.4410 28.0000 1
962.4400 9.8100 1
1037.4594 12.0000 1
1108.5040 17.8100 1
1109.4707 18.1800 1
1109.5229 41.0000 1
1109.5649 14.8100 1
1151.5079 12.0500 1
1161.5308 20.8600 1
1179.4451 26.0000 1
1179.5244 46.0000 1
1179.5604 40.0000 1
1180.5024 12.0500 1
END IONS
BEGIN IONS
TITLE=Locus:1.1.1.3860.6 File:"DataSET01.wiff"
CHARGE=2+
PEPMASS=805.34690
RTINSECONDS=1738
155.0795 6.0000 1
169.0903 6.0000 1
226.1204 6.8100 1
227.0596 6.0000 1
245.0744 26.0500 1
257.1251 6.0500 1
258.1114 9.0500 1
263.0919 9.0000 1
269.1526 6.0000 1
270.1558 9.4000 1
297.1122 6.0000 1
298.1342 15.0000 1
355.1578 9.0000 1
386.1492 12.0000 1
386.1698 27.0000 1
426.1877 9.0000 1
431.1675 45.0000 1
431.1887 64.0000 1
431.2065 17.0000 1
440.1877 9.0000 1
466.2109 9.0500 1
479.2270 9.0500 1
484.1949 14.0000 1
519.2225 6.0000 1
536.2377 9.8100 1
537.2374 12.0500 1
554.2431 31.0000 1
554.2781 22.0000 1
555.2542 5.5000 1
573.2454 6.0000 1
576.2737 6.0500 1
595.2836 6.8600 1
626.2736 27.0000 1
652.3000 15.0000 1
722.3364 12.0500 1
723.3630 12.8400 1
738.8154 6.8100 1
759.3060 13.6400 1
780.4013 6.0000 1
794.3737 20.0000 1
1609.6919 70.0500 2
805.3969 9.0000 1
833.4146 6.8100 1
851.4116 9.0500 1
888.3934 9.0000 1
908.3989 6.0000 1
922.4200 12.0500 1
923.4160 14.0000 1
993.3936 6.0000 1
1011.4413 9.0000 1
1056.3896 17.8100 1
1056.4612 52.0000 1
1057.4585 6.0000 1
1091.4878 8.0900 1
1108.4462 29.0000 1
1108.5349 15.0000 1
1127.5017 9.0000 1
1179.4648 27.0000 1
1179.5138 42.0000 1
1179.5662 78.0500 1
1224.4956 25.0000 1
1224.5674 28.0000 1
1347.6313 14.0000 1
1352.6378 9.1100 1
END IONS
BEGIN IONS
TITLE=Locus:1.1.1.3861.2 File:"DataSET01.wiff"
CHARGE=2+
PEPMASS=488.29000
RTINSECONDS=1740
102.0552 7.0000 1
116.0708 18.0000 1
116.0812 6.0000 1
120.0670 17.0000 1
129.1037 97.0000 1
139.0883 6.0000 1
144.0572 7.0000 1
144.0701 11.0000 1
152.1422 11.2900 1
181.0990 6.2700 1
185.1301 7.2700 1
195.1114 11.0000 1
197.1668 14.0200 1
199.1125 9.5400 1
199.1788 8.8100 1
207.1470 14.0000 1
209.0959 7.0000 1
212.1333 14.0000 1
213.1184 12.5400 1
215.1397 6.2700 1
222.1273 14.0000 1
224.1669 7.0000 1
224.1774 12.0000 1
227.1056 17.0000 1
227.1768 9.5400 1
230.1424 23.0000 1
230.1578 18.0000 1
233.1392 8.0000 1
233.1544 19.0000 1
240.1198 11.0000 1
240.1384 45.2900 1
258.1467 18.0000 1
263.1804 7.0000 1
268.1370 6.0400 1
270.1774 8.0200 1
281.1864 7.0000 1
286.1442 10.2700 1
582.3609 9.2800 2
293.1698 6.2700 1
295.1739 18.0000 1
309.1847 8.0200 1
325.2276 9.0000 1
326.2047 15.0000 1
327.2752 9.0000 1
335.2046 16.0000 1
337.1842 31.0000 1
341.1863 8.2700 1
343.2346 20.2700 1
353.2217 20.0000 1
707.4163 18.0000 2
355.2020 12.0200 1
713.4664 14.0000 2
358.2282 11.0200 1
359.1879 20.0000 1
725.4244 21.0000 2
363.7153 4.6800 1
741.4245 14.0000 2
371.2324 13.0000 1
371.2457 9.0000 1
743.4343 23.2700 2
373.2086 11.0000 1
765.5427 8.2700 2
386.2397 9.0000 1
792.5067 15.0000 2
810.5092 30.0000 2
820.4697 19.0200 2
410.7625 14.0000 1
414.7627 84.0000 1
415.2735 11.0000 1
416.7676 12.0000 1
419.7603 13.0000 1
856.5156 36.0000 2
456.3055 22.0000 1
466.2188 11.0000 1
466.2850 20.2700 1
939.5560 12.2700 2
474.2499 8.0000 1
474.3351 14.0000 1
479.2620 12.2700 1
957.5826 29.2800 2
481.3210 42.0000 1
484.2110 8.0000 1
484.2400 32.0200 1
484.3117 9.0000 1
486.7644 8.0000 1
487.2866 19.0000 1
488.1768 9.0000 1
488.2067 88.0000 1
488.2924 350.0000 1
488.7665 9.0000 1
488.7844 48.0000 1
488.8045 42.0000 1
499.3230 24.0000 1
501.2533 5.0200 1
502.2159 11.0000 1
502.2579 39.0000 1
502.2812 5.0000 1
509.3121 5.0500 1
519.2731 11.0000 1
527.3187 6.0400 1
555.3364 5.0000 1
564.3359 11.5400 1
564.3702 5.0000 1
570.3203 5.0000 1
572.3914 6.8100 1
582.3466 25.0000 1
582.3723 19.0000 1
584.4172 14.2900 1
585.3674 7.0200 1
595.3452 6.2700 1
600.3647 26.2800 1
603.3526 12.0000 1
603.3821 12.0000 1
604.3685 2.9000 1
612.3221 8.0400 1
612.3822 11.0000 1
612.4194 16.3000 1
612.4386 12.3000 1
615.3303 11.0000 1
630.3341 22.0000 1
630.3539 22.0000 1
681.3862 7.0000 1
685.4671 10.0000 1
689.3824 8.5400 1
695.3998 6.0000 1
695.4611 9.0000 1
697.4221 6.0000 1
698.4273 8.5600 1
707.3992 10.0200 1
707.4325 8.0000 1
713.4260 21.0000 1
713.4598 43.0200 1
713.4995 10.0000 1
715.4428 11.0000 1
725.3737 7.0000 1
725.3980 9.0000 1
725.4176 41.0000 1
725.4526 17.0000 1
731.4484 10.0000 1
731.4868 16.0000 1
743.3997 25.0000 1
743.4251 44.0000 1
743.4547 33.0000 1
828.5237 6.0000 1
832.5334 8.0000 1
838.5018 7.0000 1
856.5022 13.0000 1
856.5322 10.0000 1
856.5526 6.0000 1
END IONS
BEGIN IONS
TITLE=Locus:1.1.1.3861.3 File:"DataSET01.wiff"
CHARGE=2+
PEPMASS=588.79010
RTINSECONDS=1741
110.0674 2.0000 1
115.0867 2.0200 1
120.0818 2.0000 1
140.1196 2.0000 1
157.0960 2.0000 1
172.1169 2.0000 1
203.1444 5.0000 1
229.0829 5.0000 1
231.0629 4.0000 1
266.0788 3.0000 1
311.1476 3.0000 1
325.1629 3.0000 1
373.6986 3.0000 1
407.2244 4.0000 1
415.1429 7.2700 1
417.2342 18.0000 1
436.8309 3.2700 1
438.7966 3.0000 1
464.2639 11.0000 1
474.7281 3.3000 1
474.7621 5.2800 1
516.7747 6.0400 1
534.8046 3.0000 1
586.9296 3.0000 1
588.3158 3.2700 1
1176.2466 4.3900 2
588.7745 65.0000 1
588.8010 100.0000 1
589.2621 9.5400 1
1177.5848 26.0400 2
589.3173 7.0000 1
603.3347 6.0000 1
675.3502 4.0000 1
701.3591 3.2700 1
717.3689 9.2700 1
718.3907 2.0000 1
746.4338 2.2700 1
763.4014 2.2700 1
788.4136 7.2700 1
860.3787 2.2900 1
860.4476 3.0200 1
861.4189 3.0200 1
903.4122 3.0000 1
946.4394 3.2700 1
1025.4077 2.0000 1
1088.4813 3.2700 1
1088.5632 3.2700 1
1131.4822 13.0000 1
1131.5366 6.0000 1
1132.5183 3.2700 1
END IONS
BEGIN IONS
TITLE=Locus:1.1.1.3862.2 File:"DataSET01.wiff"
CHARGE=2+
PEPMASS=422.68420
RTINSECONDS=1742
120.0811 10.0000 1
139.0916 2.0000 1
169.0911 2.0000 1
212.1180 2.0000 1
247.1534 3.0000 1
249.0982 2.0200 1
253.0938 2.2700 1
278.9087 2.0000 1
309.1474 2.0000 1
327.8750 2.2800 1
328.0982 2.2700 1
345.8075 2.0200 1
390.1577 2.0000 1
412.1633 5.0400 1
413.6714 3.0000 1
422.6891 6.2800 1
423.1959 9.0200 1
435.1447 2.0000 1
592.2482 2.0000 1
598.1774 2.0000 1
598.2350 12.0200 1
681.2833 2.0000 1
697.2900 3.0000 1
822.3547 2.2700 1
822.4349 2.0000 1
823.3909 4.5400 1
END IONS
BEGIN IONS
TITLE=Locus:1.1.1.3862.3 File:"DataSET01.wiff"
CHARGE=2+
PEPMASS=492.31660
RTINSECONDS=1743
129.1018 10.0000 1
194.1343 2.0000 1
199.1864 2.2700 1
203.1401 2.0000 1
217.0707 2.0000 1
225.1266 2.2700 1
239.1533 4.0000 1
240.1375 5.0200 1
279.1325 2.0000 1
284.1741 3.5400 1
382.2288 4.0000 1
392.8152 3.2800 1
414.8640 3.6400 1
438.3248 5.2900 1
438.7991 4.2700 1
947.5622 4.2900 2
483.7943 6.2800 1
492.1773 5.0200 1
492.2499 4.0200 1
983.6107 13.0500 2
507.3335 4.5600 1
523.2753 2.0000 1
525.3311 2.0000 1
551.3851 3.0000 1
1175.2821 2.0000 2
638.4120 2.2700 1
640.4480 2.0000 1
727.4700 3.0400 1
877.5320 2.0000 1
END IONS
BEGIN IONS
TITLE=Locus:1.1.1.3863.2 File:"DataSET01.wiff"
CHARGE=3+
PEPMASS=452.58270
RTINSECONDS=1744
129.1014 9.0000 1
211.1482 8.0400 1
226.1223 7.5400 1
239.1481 8.0000 1
244.1288 10.5400 1
256.1769 9.0000 1
275.1511 6.0000 1
293.0799 9.5400 1
341.1853 11.0000 1
354.1714 8.5900 1
371.2042 16.3400 1
380.8352 7.0000 1
398.8327 14.0400 1
426.2704 10.5400 1
447.2540 7.0800 1
452.2854 8.3800 1
484.2924 8.0000 1
487.2470 11.0000 1
487.2693 20.0000 1
509.3069 8.5700 1
545.3642 4.0000 1
564.8344 4.0000 1
583.3317 4.5400 1
601.2910 8.0700 1
613.3085 6.0000 1
621.8136 7.0400 1
621.8496 6.0400 1
622.3304 6.0400 1
624.3283 6.0000 1
641.3743 8.5400 1
654.3586 4.5600 1
654.4315 8.5400 1
710.3945 4.5400 1
737.4601 8.5700 1
739.3689 6.0400 1
755.4474 21.5600 1
870.4980 6.5400 1
896.5363 4.0400 1
END IONS
BEGIN IONS
TITLE=Locus:1.1.1.3863.3 File:"DataSET01.wiff"
CHARGE=2+
PEPMASS=496.24280
RTINSECONDS=1745
104.0536 9.0000 1
129.1036 3.2700 1
148.0607 9.0000 1
231.0983 3.0000 1
268.1713 3.0000 1
277.1545 2.2700 1
279.1000 14.0000 1
309.1646 3.0000 1
399.8334 4.0000 1
400.2190 3.0200 1
404.1887 3.0000 1
825.3994 5.2700 2
826.4153 2.0700 2
834.7111 4.0000 2
428.2235 4.0000 1
442.8064 6.0000 1
446.2367 3.0000 1
478.2276 3.2700 1
496.2039 5.0000 1
496.2887 6.0000 1
497.3123 3.3000 1
546.2523 6.0200 1
582.3019 2.0000 1
667.4205 2.0000 1
669.3623 2.0000 1
677.3787 7.2700 1
678.4042 2.2700 1
686.7957 2.0000 1
695.3750 20.0000 1
696.4078 4.8100 1
713.3774 3.2900 1
1450.6348 2.0000 2
757.3821 2.0000 1
808.4042 4.0000 1
826.4380 5.0000 1
827.4078 2.2700 1
845.4334 2.0000 1
END IONS
BEGIN IONS
TITLE=Locus:1.1.1.3863.4 File:"DataSET01.wiff"
CHARGE=2+
PEPMASS=723.34680
RTINSECONDS=1746
155.0773 4.2700 1
180.1072 4.0500 1
183.1465 7.2700 1
211.1496 8.5400 1
212.0920 4.0000 1
212.1050 18.2700 1
226.0826 10.0000 1
227.0723 7.0200 1
244.0922 22.0000 1
249.0897 4.0000 1
268.1686 4.0000 1
277.0904 5.0000 1
309.1438 5.0000 1
341.1341 15.0000 1
345.1301 4.2700 1
351.2190 4.2900 1
383.1777 5.5600 1
391.1343 4.0000 1
409.1443 19.0000 1
415.1990 5.0000 1
428.1740 7.2700 1
452.2273 6.0000 1
454.2308 12.0000 1
480.2504 4.2700 1
1007.5181 4.0000 2
1021.4987 4.0000 2
541.2633 7.0200 1
556.2766 14.0000 1
595.2864 10.2900 1
600.7993 6.0000 1
612.3047 23.0000 1
634.8186 8.0000 1
1313.5776 14.0200 2
657.3201 14.0000 1
657.3322 15.0000 1
657.7906 4.1100 1
658.3137 17.0000 1
659.2865 13.0000 1
666.7847 10.0000 1
666.8011 21.0200 1
666.8106 19.0200 1
666.8248 15.0200 1
666.8404 8.0200 1
669.3806 7.0000 1
676.2720 16.0000 1
676.2882 14.0000 1
676.2988 33.0000 1
676.3102 14.0000 1
676.3249 15.0000 1
676.3366 12.0000 1
691.3334 15.8100 1
691.3566 12.0000 1
691.3847 9.0000 1
713.3458 8.0200 1
1427.6931 18.0200 2
714.8238 16.0000 1
714.8427 7.0000 1
1428.7233 6.0000 2
721.0749 12.0000 1
723.3227 68.0000 1
1445.6685 224.2700 2
723.3575 405.0000 1
723.4062 11.0000 1
723.4365 5.0000 1
723.4555 5.0000 1
723.8729 16.0000 1
723.8805 17.0000 1
724.3253 6.0000 1
734.4059 6.0000 1
752.3978 8.2800 1
754.3650 5.0200 1
770.3982 18.0000 1
770.4341 5.0000 1
777.3237 13.0000 1
842.4345 6.2700 1
905.4600 6.0200 1
907.4602 6.8100 1
910.4709 6.0500 1
924.4836 5.5500 1
928.4554 8.2700 1
972.4429 4.0000 1
975.4471 6.2800 1
992.4271 5.0000 1
992.4787 18.0000 1
1037.5647 7.2900 1
1056.5265 7.2800 1
1057.5219 2.2800 1
1103.4399 4.0000 1
1103.5563 6.0200 1
1121.4915 10.8100 1
1121.5668 4.0000 1
1171.5990 6.0000 1
1184.5486 5.0200 1
1218.5173 8.3100 1
1235.5507 4.0200 1
1235.6069 12.0000 1
1332.6399 4.0000 1
1333.6055 2.0000 1
END IONS
BEGIN IONS
TITLE=Locus:1.1.1.3864.2 File:"DataSET01.wiff"
CHARGE=2+
PEPMASS=411.69460
RTINSECONDS=1747
110.0716 4.0000 1
120.0807 23.0000 1
120.0869 5.0000 1
219.1552 8.0200 1
260.1173 5.2900 1
278.9046 3.0000 1
306.1178 6.0000 1
323.1534 10.0000 1
354.1635 3.0200 1
365.1396 4.0000 1
366.1890 5.0000 1
374.8386 3.0200 1
394.2244 3.0000 1
410.2248 7.0200 1
529.2441 2.2700 1
558.2046 3.2700 1
575.2620 10.0000 1
674.3511 3.0000 1
END IONS
BEGIN IONS
TITLE=Locus:1.1.1.3864.3 File:"DataSET01.wiff"
CHARGE=2+
PEPMASS=430.66790
RTINSECONDS=1748
120.0838 3.2700 1
136.0777 11.2700 1
206.5570 2.0000 1
209.0926 2.0200 1
222.0806 3.0000 1
236.8673 3.2700 1
258.8637 2.0000 1
590.1985 4.2900 2
304.5983 2.0000 1
317.1280 4.3900 1
326.9678 6.5400 1
679.2467 7.0000 2
376.8493 3.0200 1
399.1735 4.0000 1
415.0399 3.0000 1
421.6552 4.0000 1
430.6710 6.0000 1
431.1776 8.0000 1
470.1681 3.0000 1
679.2667 4.0000 1
697.2668 2.2700 1
END IONS
BEGIN IONS
TITLE=Locus:1.1.1.3865.2 File:"DataSET01.wiff"
CHARGE=2+
PEPMASS=411.69460
RTINSECONDS=1749
103.0543 155.0000 1
110.0719 582.0000 1
119.7105 25.5400 1
120.0809 1741.0000 1
136.0838 53.0000 1
136.0918 29.0000 1
156.0773 45.0000 1
164.0782 20.0000 1
164.1211 29.0000 1
181.1118 54.0000 1
182.0860 26.0000 1
190.0611 49.0000 1
207.0851 57.0000 1
208.0733 20.0000 1
209.1049 207.0000 1
212.1247 23.0000 1
219.1505 742.0000 1
225.0905 56.5400 1
225.1054 55.0000 1
227.1131 25.0500 1
235.0774 22.0000 1
235.0882 42.0000 1
235.1590 20.0000 1
236.0699 66.3600 1
245.1015 36.0000 1
247.1266 20.0000 1
247.1463 145.3500 1
253.0901 177.0000 1
253.1042 60.0000 1
260.1169 23.0000 1
261.0998 26.0000 1
262.1331 30.0000 1
263.1519 20.0000 1
278.1277 126.0000 1
281.0955 36.0000 1
288.1051 19.0400 1
296.1383 39.0000 1
305.1304 14.5400 1
306.1216 401.0000 1
307.0876 13.0000 1
307.1094 19.0000 1
307.1241 19.0000 1
314.8589 28.0000 1
316.8493 29.0000 1
316.8705 14.0000 1
323.1352 21.0000 1
323.1591 13.0000 1
324.1330 715.0000 1
325.1276 19.0000 1
325.1472 29.0000 1
334.1302 15.0000 1
334.8637 24.0000 1
349.1559 17.0000 1
349.1776 19.0000 1
350.1458 19.8600 1
352.1107 21.5400 1
352.1259 45.5400 1
352.8711 22.5400 1
354.1481 19.0000 1
354.1601 24.0000 1
367.1718 99.0000 1
370.8831 20.5400 1
372.1593 33.0400 1
377.1449 59.5600 1
377.1651 42.0000 1
378.1795 21.0000 1
390.1617 53.6000 1
390.1772 109.0000 1
390.1938 95.0000 1
391.1638 9.4400 1
395.1701 346.0000 1
395.2056 39.0000 1
395.2225 17.0000 1
396.1551 26.0000 1
400.1691 15.0000 1
405.1851 14.5400 1
822.3735 79.0000 2
411.7182 18.0000 1
413.1699 22.5600 1
423.1649 13.0000 1
423.1780 27.0000 1
423.2041 63.0000 1
424.1814 19.0000 1
452.1574 12.5400 1
466.2121 14.0000 1
466.2478 39.0000 1
470.1748 22.1100 1
487.2057 16.5600 1
494.2216 63.0000 1
494.2472 65.0000 1
497.2103 27.5400 1
504.2150 12.5400 1
505.1870 43.0000 1
505.2122 64.0000 1
512.2419 18.8100 1
515.1824 16.0000 1
540.2158 13.0400 1
541.1808 12.0000 1
541.2151 19.0000 1
542.2829 23.4000 1
558.2172 72.0000 1
558.2382 91.0000 1
570.2379 13.0000 1
570.2826 24.0000 1
575.2711 16.0000 1
576.2138 193.7400 1
576.2391 652.0000 1
576.2601 437.0000 1
576.2889 52.0000 1
641.3008 18.0000 1
657.2777 17.5400 1
659.3148 11.0400 1
675.2785 75.0000 1
675.3016 99.0000 1
675.3286 153.0000 1
676.3533 13.0000 1
END IONS
BEGIN IONS
TITLE=Locus:1.1.1.3865.3 File:"DataSET01.wiff"
CHARGE=2+
PEPMASS=475.73860
RTINSECONDS=1750
120.0811 3.0000 1
181.0632 6.0000 1
198.0825 2.0000 1
216.1045 5.2700 1
231.1074 5.0000 1
241.1314 3.0200 1
242.1259 2.2700 1
269.1208 3.0200 1
287.1541 3.0000 1
339.1686 3.0200 1
355.1693 3.0000 1
381.6804 3.0000 1
383.1699 5.0000 1
406.7151 3.0000 1
830.4138 4.0000 2
424.2130 3.0000 1
424.7252 4.2700 1
438.2153 4.0000 1
876.4331 6.0200 2
475.7335 7.2900 1
476.2194 3.0000 1
485.2227 4.2700 1
511.2047 2.0000 1
530.2360 2.0000 1
547.2239 3.2700 1
547.2660 2.2800 1
587.2889 2.0000 1
588.3242 4.2700 1
620.3191 3.2700 1
624.2274 2.0000 1
632.3506 3.2700 1
641.3185 2.0200 1
648.2740 3.0000 1
655.4116 2.0000 1
699.3542 2.0000 1
718.3354 3.0500 1
727.3210 4.0200 1
735.3530 8.0000 1
735.3715 9.0200 1
735.3792 8.0200 1
735.3868 14.0200 1
735.3987 14.0200 1
745.3374 3.2800 1
762.3386 15.8400 1
762.3552 14.0000 1
762.3707 16.0000 1
762.3785 8.0000 1
846.4169 6.0000 1
END IONS
BEGIN IONS
TITLE=Locus:1.1.1.3865.4 File:"DataSET01.wiff"
CHARGE=2+
PEPMASS=531.76590
RTINSECONDS=1750
129.1036 25.0000 1
175.0898 21.0000 1
185.0553 3.0200 1
203.0844 8.2800 1
218.1441 14.0000 1
218.1568 19.0000 1
230.1330 3.0000 1
241.0946 5.0000 1
258.1391 3.0000 1
287.1700 4.2700 1
299.1060 4.2700 1
311.1212 3.2700 1
315.1661 6.0000 1
351.0873 5.5700 1
356.1357 3.2700 1
384.1871 7.0000 1
386.2541 5.0000 1
396.1204 7.3300 1
412.1822 6.2700 1
414.1083 5.8100 1
441.1509 3.5400 1
472.1538 4.2700 1
487.3296 10.0000 1
499.2205 5.0000 1
523.2563 8.0000 1
527.2351 4.0000 1
531.7458 8.0000 1
531.7523 11.0000 1
531.7588 17.0000 1
1062.5304 59.0000 2
531.7810 22.0000 1
532.2241 6.0000 1
574.3509 5.5400 1
602.2361 5.0000 1
626.2843 6.0200 1
630.2291 7.2800 1
631.3416 6.2700 1
631.3522 7.2700 1
631.3735 5.0000 1
631.3942 9.0000 1
647.2535 7.0200 1
711.2608 4.2700 1
729.3099 5.0200 1
745.4156 4.0000 1
745.4464 5.0000 1
745.4657 4.0000 1
746.4431 5.0200 1
843.4239 6.2700 1
845.3915 8.0000 1
860.3970 5.0000 1
860.4156 19.0000 1
860.4301 13.0000 1
860.4384 15.0000 1
860.4467 14.0000 1
860.4549 13.0000 1
860.4706 24.0000 1
945.4229 5.2900 1
946.4683 6.0200 1
963.3954 7.0000 1
963.4086 5.0000 1
963.4174 10.0000 1
963.4261 7.0000 1
963.4436 10.0000 1
963.4523 12.0000 1
963.4648 41.0000 1
963.4786 26.0000 1
963.4874 11.0000 1
963.4962 12.0000 1
963.5049 12.0000 1
963.5224 5.0000 1
END IONS
BEGIN IONS
TITLE=Locus:1.1.1.3866.2 File:"DataSET01.wiff"
CHARGE=2+
PEPMASS=480.74020
RTINSECONDS=1751
110.0702 4.0400 1
141.0712 4.0000 1
141.0996 6.5400 1
189.1222 4.5400 1
201.1205 36.0000 1
202.0927 10.5700 1
225.1737 4.0000 1
228.1019 4.0000 1
229.1164 6.0000 1
315.1306 4.0400 1
316.1489 6.0000 1
345.2228 6.0000 1
429.1906 6.0400 1
435.1906 4.0000 1
460.2581 6.0000 1
925.4445 6.0000 2
960.5086 6.0700 2
501.2330 6.0400 1
531.2889 20.0000 1
544.2493 10.5400 1
587.2479 4.0000 1
615.2261 4.0000 1
645.3307 16.0000 1
646.3506 4.0400 1
656.3003 4.0000 1
686.2926 6.0000 1
714.3224 22.0000 1
732.3348 20.0000 1
732.3820 24.0000 1
813.4037 6.0000 1
856.4194 4.0000 1
END IONS
BEGIN IONS
TITLE=Locus:1.1.1.3866.3 File:"DataSET01.wiff"
CHARGE=2+
PEPMASS=493.78590
RTINSECONDS=1752
185.1570 6.0400 1
212.1455 4.0000 1
213.1657 4.0000 1
233.0688 4.0000 1
237.1196 4.0000 1
295.1799 4.0000 1
300.8681 4.0000 1
365.8325 4.0400 1
415.8702 4.0000 1
416.7739 4.0000 1
439.8093 6.5400 1
493.7976 4.0400 1
494.2177 4.0000 1
630.3525 10.0000 1
1373.6528 4.0000 2
756.4082 4.0000 1
774.3466 4.0000 1
774.3913 20.0000 1
774.4034 26.0400 1
774.4250 16.0400 1
774.4395 18.0000 1
774.4741 6.0000 1
818.4246 4.0000 1
873.4792 4.5400 1
END IONS
BEGIN IONS
TITLE=Locus:1.1.1.3866.4 File:"DataSET01.wiff"
CHARGE=2+
PEPMASS=605.28370
RTINSECONDS=1752
148.0587 12.0000 1
169.1046 4.0000 1
199.1098 6.0000 1
219.0932 6.5400 1
227.1012 14.0000 1
280.1431 4.0000 1
298.1331 14.0000 1
298.1505 21.1100 1
427.1844 6.0000 1
445.1853 18.0700 1
468.2484 8.0400 1
991.4648 4.0000 2
524.2169 4.0000 1
539.2858 30.0000 1
595.2630 14.5400 1
595.2971 8.0000 1
605.2104 4.0000 1
605.2567 7.1000 1
605.3143 19.0800 1
671.2863 20.5600 1
742.3342 4.0000 1
765.3718 10.0000 1
765.4324 6.0000 1
892.4436 5.0800 1
991.4247 6.0400 1
991.5076 10.0000 1
1062.5098 12.5400 1
END IONS
BEGIN IONS
TITLE=Locus:1.1.1.3866.5 File:"DataSET01.wiff"
CHARGE=3+
PEPMASS=607.64030
RTINSECONDS=1753
129.1043 6.0400 1
187.1398 32.0000 1
203.0956 4.0000 1
212.0951 4.0000 1
213.0833 4.0000 1
215.1420 20.0000 1
231.0927 6.0000 1
241.0847 4.0000 1
308.1574 4.0000 1
321.7036 4.0000 1
322.1351 4.0000 1
324.1500 6.0000 1
327.2118 4.0000 1
341.2013 4.0000 1
351.1632 4.0000 1
359.1929 9.1000 1
387.1558 10.5400 1
456.2945 4.5700 1
466.2362 4.0000 1
472.2386 4.0400 1
482.2530 4.0400 1
511.2760 6.5400 1
534.5924 4.0000 1
536.2604 26.0000 1
536.5975 8.0400 1
539.2744 6.5400 1
551.2715 6.0000 1
557.2788 4.0000 1
601.2957 8.0400 1
607.6439 10.5400 1
652.3495 4.0400 1
693.4081 4.0000 1
703.3416 4.5400 1
707.8644 4.0400 1
751.3967 4.0000 1
791.3559 11.1100 1
1587.7813 6.0000 2
795.8997 4.0000 1
803.8904 34.0000 1
803.9198 26.0000 1
804.3729 14.0000 1
804.4376 6.5400 1
804.9203 4.0000 1
858.4122 6.0000 1
919.3788 4.0000 1
937.4013 10.0000 1
986.5159 4.5400 1
1056.5121 4.0000 1
1151.5851 6.5600 1
1390.7344 4.0000 1
END IONS
BEGIN IONS
TITLE=Locus:1.1.1.3867.2 File:"DataSET01.wiff"
CHARGE=2+
PEPMASS=488.29000
RTINSECONDS=1753
116.0334 8.0000 1
220.1022 6.0400 1
226.1143 6.0000 1
233.1211 6.0000 1
301.1186 12.0400 1
314.8535 6.0400 1
350.2186 22.5400 1
354.1660 6.0400 1
374.8233 16.0000 1
374.8445 10.5400 1
392.8286 15.0800 1
400.2215 6.5400 1
410.8571 16.0000 1
479.2883 8.5400 1
974.5101 16.0000 2
488.1997 6.5400 1
488.2682 4.1300 1
488.2914 26.0000 1
502.2498 8.0000 1
582.3364 6.5600 1
641.3724 4.5400 1
713.4338 6.5400 1
724.3679 20.0000 1
725.4221 8.5400 1
742.3829 10.0000 1
742.4250 8.0000 1
743.4286 10.0000 1
832.5045 4.0000 1
841.4902 4.0000 1
END IONS
BEGIN IONS
TITLE=Locus:1.1.1.3867.3 File:"DataSET01.wiff"
CHARGE=2+
PEPMASS=488.29000
RTINSECONDS=1754
116.0682 7.0800 1
129.1068 8.5400 1
195.1148 6.0000 1
205.1019 6.0000 1
230.1536 8.0000 1
233.1534 6.0000 1
240.1317 10.0000 1
258.1413 8.5700 1
302.1471 8.0400 1
350.2188 10.0400 1
371.2321 24.0700 1
414.7732 20.0000 1
416.7535 8.0000 1
419.7665 8.0000 1
454.2885 8.0000 1
467.2973 7.6100 1
957.5678 12.5400 2
481.3173 6.5400 1
484.2389 6.5700 1
488.1828 12.0000 1
488.2141 26.0000 1
488.2619 10.5800 1
975.5804 82.0000 2
556.3531 4.0000 1
567.3864 4.0000 1
582.3561 4.0000 1
600.3877 6.0000 1
612.3323 4.0000 1
612.4509 6.6100 1
630.3361 8.0700 1
680.3970 4.0000 1
713.4477 6.0000 1
715.4233 8.5700 1
724.3433 4.0000 1
725.4123 12.0400 1
725.4786 4.0400 1
742.4009 4.0000 1
743.3813 21.1000 1
743.4399 24.0000 1
824.4293 4.0000 1
832.4984 4.0000 1
END IONS
BEGIN IONS
TITLE=Locus:1.1.1.3867.4 File:"DataSET01.wiff"
CHARGE=2+
PEPMASS=588.79010
RTINSECONDS=1754
203.0694 6.0000 1
203.1542 4.5400 1
231.0621 14.0400 1
344.1106 12.0000 1
373.2208 4.0000 1
401.1924 4.0000 1
417.2496 28.0000 1
464.2520 16.5800 1
474.2604 4.5400 1
474.7586 14.5600 1
493.2317 4.0000 1
516.8011 6.5400 1
1154.6040 4.5400 2
579.7761 6.0400 1
588.7719 82.0000 1
1176.5558 68.6100 2
1176.5696 105.0000 2
588.8010 147.0000 1
588.8500 8.0000 1
1177.5623 14.0000 2
1177.5759 16.0000 2
589.3259 6.0000 1
740.3079 4.0000 1
788.4305 14.5800 1
946.4352 4.0000 1
946.4440 5.0800 1
946.4656 5.6100 1
957.4609 4.0000 1
974.4173 10.0000 1
1131.4418 4.0000 1
1131.4656 4.5600 1
1131.4893 8.0000 1
1131.5035 6.0000 1
1131.5470 19.0800 1
END IONS
BEGIN IONS
TITLE=Locus:1.1.1.3867.5 File:"DataSET01.wiff"
CHARGE=2+
PEPMASS=592.25380
RTINSECONDS=1755
110.0734 10.0000 1
143.0809 20.5400 1
191.0853 28.0000 1
199.0533 4.0000 1
219.0820 18.0000 1
251.1547 4.0000 1
260.1575 4.0000 1
276.1181 4.0000 1
304.1676 4.0000 1
312.1299 9.6100 1
338.1907 4.0400 1
343.1371 4.0000 1
363.1192 4.0000 1
397.1218 4.0400 1
397.2201 6.0000 1
414.1373 4.0000 1
845.4324 6.0000 2
425.2312 6.0400 1
429.1966 4.0000 1
432.1536 6.0000 1
446.1529 4.5400 1
484.2465 6.0000 1
534.2497 4.0000 1
565.2449 4.0000 1
571.2781 10.5400 1
583.2364 4.0000 1
588.2991 4.0400 1
1183.4521 12.0000 2
592.2459 20.0000 1
1183.5084 22.0000 2
1183.5356 34.0000 2
592.2846 10.0000 1
675.2943 6.0400 1
688.2828 4.5400 1
734.3746 16.0400 1
791.3660 4.5400 1
803.3506 4.5400 1
819.3775 14.5400 1
821.3916 12.0400 1
908.4242 14.0000 1
947.3701 7.1000 1
947.4075 8.0400 1
947.4401 4.0400 1
965.4061 58.0000 1
965.4406 12.0000 1
965.4537 12.0000 1
965.4642 14.0000 1
965.4800 6.0000 1
1037.4501 8.0000 1
END IONS
BEGIN IONS
TITLE=Locus:1.1.1.3868.2 File:"DataSET01.wiff"
CHARGE=2+
PEPMASS=432.23540
RTINSECONDS=1757
133.0644 6.0000 1
159.1134 5.0000 1
169.0936 7.0000 1
183.1515 5.0000 1
187.1060 5.0000 1
211.1459 4.0000 1
220.0955 5.0000 1
238.8732 5.0200 1
258.8739 8.0000 1
266.1557 5.0000 1
276.8723 6.0000 1
276.8934 8.0000 1
289.8484 4.2900 1
294.8974 8.5700 1
298.8839 4.0000 1
612.7089 4.0200 2
308.1992 4.2700 1
316.8549 5.0000 1
317.1480 11.0400 1
318.8632 7.0000 1
318.8842 5.0000 1
326.9685 4.0000 1
327.9599 7.3800 1
327.9915 5.0000 1
336.8145 5.0000 1
336.8730 11.0000 1
337.1874 4.0000 1
350.8321 4.2700 1
354.8160 4.2800 1
354.8519 5.0000 1
355.7878 5.0000 1
355.8181 6.0000 1
370.8842 5.0000 1
372.9089 4.2700 1
377.8588 5.0000 1
378.8374 4.0200 1
396.8385 10.0000 1
416.0477 7.2700 1
547.3329 14.0000 1
557.2683 3.0000 1
614.6323 2.2700 1
621.3264 2.0000 1
623.3127 2.0000 1
653.3361 2.2700 1
850.3964 2.0000 1
895.4338 2.0000 1
END IONS
BEGIN IONS
TITLE=Locus:1.1.1.3869.2 File:"DataSET01.wiff"
CHARGE=3+
PEPMASS=452.58270
RTINSECONDS=1758
129.1022 20.0000 1
130.0512 8.0000 1
185.0984 7.0800 1
187.1063 8.0000 1
209.0927 10.0000 1
211.1618 8.0000 1
213.0940 11.0800 1
230.1353 6.5400 1
239.1560 18.0000 1
244.1251 10.0000 1
256.1828 12.0400 1
275.1737 16.0700 1
293.0769 8.0400 1
324.1548 6.5400 1
341.1849 16.0000 1
354.1819 10.7400 1
355.2426 6.5400 1
371.2026 10.0000 1
416.8490 7.0800 1
467.2603 8.0400 1
469.2533 18.5400 1
484.2862 14.0000 1
487.2514 22.0000 1
487.2741 16.5600 1
509.3153 12.0000 1
541.2864 6.0400 1
544.3896 6.5400 1
556.2922 10.5700 1
564.3240 8.5700 1
583.3651 8.5700 1
601.2918 10.5400 1
1242.6636 16.0700 2
624.3334 8.0000 1
641.3578 12.0000 1
642.3917 8.0000 1
654.4202 6.5400 1
737.4277 15.0800 1
738.3707 8.0400 1
739.4578 6.5700 1
755.4090 10.5700 1
756.3920 8.0000 1
757.4222 4.0000 1
841.4518 4.5400 1
852.4505 6.5400 1
853.4604 8.0000 1
854.4260 4.0000 1
869.5350 4.0000 1
870.4587 4.0400 1
933.4746 4.0000 1
968.4876 4.5400 1
1097.6017 4.0000 1
END IONS
BEGIN IONS
TITLE=Locus:1.1.1.3869.3 File:"DataSET01.wiff"
CHARGE=2+
PEPMASS=496.24280
RTINSECONDS=1759
148.0647 10.5400 1
169.0842 4.0000 1
217.0651 4.0000 1
256.1258 4.0000 1
268.1638 4.0000 1
279.0938 8.0700 1
341.2270 4.0000 1
344.2099 6.0000 1
362.8568 4.5400 1
367.7920 4.0000 1
414.7948 4.0400 1
428.1991 6.0000 1
928.4849 4.0000 2
478.2702 4.5400 1
487.2649 4.0000 1
496.2355 4.0400 1
496.2973 6.0000 1
546.2559 10.0000 1
576.2672 4.0400 1
668.3513 4.0000 1
677.3563 10.0000 1
695.3809 10.5700 1
775.3666 4.0000 1
826.4188 4.0000 1
END IONS
BEGIN IONS
TITLE=Locus:1.1.1.3869.4 File:"DataSET01.wiff"
CHARGE=2+
PEPMASS=704.34010
RTINSECONDS=1759
129.1076 6.5400 1
130.0893 12.0000 1
136.0676 4.0000 1
147.1084 8.0000 1
237.1204 4.0000 1
246.1827 4.5400 1
278.1609 4.0000 1
338.1347 4.0000 1
554.7123 4.0000 1
1143.4823 4.0000 2
1335.3307 4.0000 2
694.3010 6.0000 1
704.2936 22.0000 1
704.3217 52.0000 1
1407.6653 142.0000 2
1407.7019 173.0000 2
1408.6145 18.0000 2
721.2877 6.0000 1
737.3593 6.0400 1
790.2961 4.0000 1
797.4158 4.0000 1
825.4093 4.0700 1
827.3679 4.0000 1
884.4136 4.0000 1
894.4136 8.0000 1
912.3828 10.0000 1
912.4476 4.0000 1
1047.4847 16.0000 1
1073.4895 4.0000 1
1075.4233 8.0400 1
1075.5286 4.0000 1
1144.5106 8.0400 1
1162.4922 26.0000 1
1233.6088 16.5400 1
1234.5818 8.0000 1
1261.5631 14.0000 1
END IONS
BEGIN IONS
TITLE=Locus:1.1.1.3869.5 File:"DataSET01.wiff"
CHARGE=2+
PEPMASS=723.34680
RTINSECONDS=1760
212.1157 6.5400 1
244.1025 10.5400 1
259.0802 6.5400 1
341.1353 10.0400 1
377.1715 4.0400 1
409.1508 10.0000 1
415.2056 6.0000 1
454.2214 6.0000 1
524.2411 6.0000 1
536.2254 4.0000 1
542.2653 4.0000 1
544.2362 4.0000 1
1155.5938 8.0000 2
600.7728 8.0400 1
612.3107 14.0400 1
657.3256 10.0400 1
658.2867 8.0000 1
659.2545 8.0400 1
666.8149 28.0000 1
676.2828 22.0000 1
676.3113 22.5400 1
691.3498 14.6100 1
1445.6304 64.5400 2
723.3503 153.0000 1
723.3879 30.0000 1
1446.7174 32.0000 2
723.8964 8.0000 1
777.3710 8.0400 1
860.3734 4.0000 1
906.4537 4.5400 1
924.5495 4.0000 1
992.4374 6.0000 1
992.4922 12.5700 1
1019.5253 6.5400 1
1037.5405 6.0400 1
1054.5292 4.0400 1
1085.4784 4.0000 1
1149.4564 4.0000 1
1152.5717 4.0000 1
1171.5918 4.5400 1
1235.5162 8.5400 1
1235.6052 10.0400 1
1268.6250 4.0400 1
1332.6492 6.0000 1
END IONS
BEGIN IONS
TITLE=Locus:1.1.1.3870.2 File:"DataSET01.wiff"
CHARGE=2+
PEPMASS=403.73150
RTINSECONDS=1762
175.1166 5.0000 1
200.1414 3.0000 1
242.1554 5.0000 1
246.1274 3.0000 1
247.1099 5.0000 1
278.1183 5.2700 1
288.2018 3.0000 1
298.8592 3.2700 1
326.8506 7.0200 1
331.8127 2.0000 1
675.3757 4.0000 2
349.8255 2.0000 1
385.2321 3.3700 1
389.1387 2.0000 1
402.2554 6.2700 1
404.1630 2.0000 1
404.2328 2.2700 1
548.2921 4.0000 1
565.2772 5.0200 1
565.3056 17.0000 1
565.3247 7.0000 1
565.3547 5.0000 1
675.3749 3.2700 1
676.3099 2.0000 1
676.3649 6.0000 1
677.3411 2.0000 1
693.3135 3.0000 1
693.3754 12.2900 1
693.4014 4.0000 1
694.3402 4.0400 1
END IONS
BEGIN IONS
TITLE=Locus:1.1.1.3871.2 File:"DataSET01.wiff"
CHARGE=2+
PEPMASS=531.76590
RTINSECONDS=1764
129.1019 3.2900 1
175.0924 4.2700 1
201.1268 4.0000 1
203.0857 6.5400 1
218.1436 7.6400 1
281.0838 3.2900 1
287.1689 3.0000 1
298.1436 3.0000 1
412.1832 3.0000 1
418.7416 3.0200 1
419.2081 4.0000 1
444.1264 3.0200 1
469.2024 3.2900 1
483.2737 3.0200 1
523.2386 3.5400 1
527.2135 4.2700 1
531.7476 7.5400 1
531.7664 9.0000 1
531.7897 4.0000 1
532.2521 13.2700 1
626.2813 3.0000 1
630.2162 3.0000 1
631.3738 6.2700 1
647.2407 3.0000 1
728.3846 4.2800 1
729.3607 2.0200 1
745.4154 10.0000 1
746.2951 5.0200 1
798.4617 3.0000 1
828.3528 2.2700 1
845.3541 3.0200 1
860.4157 6.0400 1
860.4624 7.0000 1
861.4833 3.0000 1
862.4537 2.0000 1
946.4241 4.0000 1
958.4210 2.0000 1
963.4044 7.0000 1
963.4471 6.0000 1
963.5084 4.0000 1
964.4872 3.0000 1
973.4650 7.0200 1
974.4125 3.0000 1
END IONS
BEGIN IONS
TITLE=Locus:1.1.1.3872.2 File:"DataSET01.wiff"
CHARGE=2+
PEPMASS=409.74450
RTINSECONDS=1765
115.0895 4.0400 1
120.0810 8.0000 1
171.1521 9.0000 1
199.1467 4.5400 1
217.1352 4.5400 1
226.1235 6.0000 1
230.1620 4.5400 1
310.1450 4.0400 1
332.8275 4.5400 1
350.8275 4.0000 1
358.2070 4.5400 1
373.1746 4.0000 1
391.1977 4.0000 1
392.2031 15.0000 1
409.2012 5.0000 1
410.2101 25.5600 1
455.2578 4.0000 1
473.2574 10.8100 1
474.2428 8.0000 1
620.3445 29.0000 1
END IONS
BEGIN IONS
TITLE=Locus:1.1.1.3872.3 File:"DataSET01.wiff"
CHARGE=2+
PEPMASS=411.20230
RTINSECONDS=1766
103.0524 20.0000 1
103.0616 9.0000 1
110.0717 73.0000 1
120.0816 262.5600 1
136.0840 12.0000 1
164.1230 6.2800 1
181.1085 15.0000 1
182.0830 6.0500 1
189.0748 6.3200 1
190.0576 7.0200 1
207.0880 18.0000 1
209.1071 24.0000 1
219.1494 112.0000 1
219.1629 21.0000 1
225.0939 7.0000 1
233.1068 5.5400 1
235.0882 12.0000 1
236.0642 9.0000 1
246.0980 7.0000 1
247.1512 29.0000 1
252.1106 15.0000 1
253.0954 7.0000 1
260.1156 9.8100 1
262.1315 10.0200 1
274.9014 7.0700 1
278.1231 16.0500 1
278.9009 8.0000 1
288.1089 9.3100 1
289.0985 6.5400 1
305.1204 13.8400 1
305.1399 39.0000 1
306.1121 37.9200 1
306.1273 29.3100 1
314.8443 10.3400 1
314.8595 10.0000 1
316.8539 22.0000 1
316.8731 7.0000 1
320.8608 10.0000 1
323.1527 57.0000 1
324.1233 17.0000 1
324.1368 37.0000 1
332.8674 7.0000 1
349.1635 8.0000 1
351.1384 8.0000 1
352.1237 6.0200 1
352.8599 8.0000 1
352.8748 6.0000 1
366.1984 13.0000 1
367.1698 6.2700 1
370.8778 7.0000 1
370.8954 9.0000 1
376.1712 7.0000 1
377.1572 11.0000 1
390.1620 12.0000 1
390.1855 25.0000 1
393.1979 9.0000 1
394.1841 48.0000 1
394.2197 12.0000 1
395.1538 13.0000 1
395.1796 24.0000 1
405.1902 6.0800 1
821.4037 20.0900 2
422.2085 17.0200 1
487.1889 6.2800 1
493.2570 12.0000 1
494.2257 9.0000 1
504.2330 5.0400 1
505.2065 5.0000 1
540.2267 5.0000 1
557.2452 4.0000 1
558.2051 7.0000 1
558.2382 18.0000 1
558.2579 4.0000 1
569.2864 4.0400 1
575.2352 13.0000 1
575.2520 40.0000 1
575.2711 52.0000 1
576.2139 17.0000 1
576.2468 47.0000 1
576.3013 4.0000 1
640.3220 4.0000 1
657.2805 4.0000 1
674.3130 13.0000 1
674.3501 15.0000 1
675.3016 11.0700 1
675.3310 14.0000 1
END IONS
BEGIN IONS
TITLE=Locus:1.1.1.3872.4 File:"DataSET01.wiff"
CHARGE=2+
PEPMASS=698.83580
RTINSECONDS=1767
102.0544 18.0000 1
129.0723 6.2700 1
129.1038 25.0000 1
130.0471 10.0000 1
132.0997 7.0000 1
132.1071 16.0000 1
136.0732 17.0000 1
141.0656 9.0000 1
159.0661 7.0000 1
159.0826 10.0000 1
173.1228 13.0000 1
173.1351 16.0000 1
186.0835 7.0000 1
186.1255 21.0000 1
187.0694 19.0000 1
199.0683 7.0000 1
201.1286 10.0000 1
216.1003 18.0000 1
217.0827 17.0000 1
219.1340 106.0000 1
219.1441 19.0000 1
219.1483 19.0000 1
219.1525 11.0000 1
235.1107 11.0000 1
241.1212 9.0200 1
242.1168 6.8100 1
244.0951 16.0000 1
266.1604 7.2800 1
267.1041 6.3700 1
273.1555 6.2900 1
274.1049 16.0000 1
285.1145 12.0000 1
285.1537 7.0200 1
286.1084 8.0000 1
287.1269 9.0000 1
287.1417 14.0000 1
295.1036 7.2700 1
303.1272 6.8100 1
306.1508 8.0000 1
311.1310 7.0000 1
312.1624 16.0000 1
313.1116 9.0000 1
315.1199 10.0000 1
326.1570 7.0000 1
330.1563 11.0000 1
330.1763 18.0000 1
331.1188 29.0000 1
331.1805 15.0200 1
338.1516 12.3200 1
340.1590 20.0200 1
344.1523 6.0000 1
348.1867 11.0000 1
349.1670 14.0000 1
356.1685 16.0000 1
358.1747 15.0000 1
361.1719 7.0000 1
374.1612 8.0000 1
375.1786 8.0000 1
384.1502 9.0200 1
387.1841 9.0000 1
389.2052 6.0000 1
391.1950 12.0000 1
392.2227 9.2900 1
393.1764 7.0000 1
397.1958 10.0000 1
398.1991 8.0000 1
400.1841 8.0000 1
402.1632 10.8400 1
405.2035 9.0000 1
409.1794 7.0000 1
417.2132 10.3400 1
420.2249 55.0000 1
427.1854 16.0000 1
429.2081 6.2700 1
434.2291 13.1000 1
444.2009 10.0000 1
444.2068 10.0000 1
889.4231 6.0000 2
445.2241 8.8100 1
446.2102 6.2800 1
453.2091 7.0000 1
456.2204 7.0200 1
462.1895 7.0000 1
462.2264 55.0000 1
463.2524 12.2700 1
463.2818 6.0000 1
943.4510 6.0200 2
473.2030 28.0200 1
484.2169 10.0000 1
488.2410 6.2700 1
491.2274 7.0000 1
491.2337 6.0000 1
491.2587 10.0000 1
491.2701 22.0000 1
498.2268 17.0200 1
498.2457 6.0000 1
501.2276 5.8100 1
502.2250 8.0000 1
503.2557 12.0000 1
515.2370 7.2900 1
516.2447 21.0000 1
521.2372 10.0800 1
525.2743 6.2800 1
533.2233 9.0000 1
533.2298 7.0000 1
533.2363 7.0000 1
533.2568 39.0000 1
533.2799 23.0000 1
539.2509 8.0000 1
541.2255 15.1800 1
542.2385 5.7400 1
543.2747 16.8100 1
545.2629 6.3000 1
549.2675 8.0200 1
554.2451 6.2800 1
555.2714 6.2800 1
559.2505 10.8100 1
560.2827 8.0200 1
562.2991 11.3200 1
569.2818 9.0000 1
578.2703 8.0000 1
578.2771 9.0000 1
578.3013 19.0000 1
580.7661 13.0000 1
586.2847 8.8100 1
587.2976 9.0000 1
588.7712 12.2700 1
589.7516 15.0000 1
1178.5557 10.0200 2
592.2588 9.2700 1
597.7737 7.0500 1
601.2592 7.0200 1
604.2658 9.0000 1
604.3018 30.0900 1
624.2585 10.0000 1
624.3011 21.0000 1
630.3090 9.2700 1
633.2673 11.0000 1
1265.5659 56.0000 2
633.3027 10.0000 1
633.3134 12.0000 1
635.2992 9.0700 1
635.3286 13.2700 1
644.3001 9.2700 1
661.3085 12.2800 1
670.2621 9.5400 1
673.3055 6.8200 1
673.3201 7.0200 1
1350.6758 7.5400 2
678.3595 7.0000 1
680.8246 17.0500 1
688.2693 6.2700 1
688.2953 6.2700 1
688.3050 10.0000 1
1378.6046 8.0200 2
1378.6194 15.0200 2
1378.6342 17.0200 2
689.8281 12.0000 1
689.8356 10.0000 1
689.8528 22.2700 1
691.3226 33.0000 1
691.3442 7.0000 1
1392.2280 9.0000 2
698.7778 10.0000 1
698.8340 632.0000 1
698.8524 182.0000 1
698.8599 137.0000 1
698.8673 89.0000 1
699.3074 17.0000 1
1397.6373 43.8100 2
699.3395 109.0000 1
699.3904 12.0000 1
706.3318 25.0500 1
706.3653 39.0000 1
706.4057 10.0000 1
732.3132 6.0200 1
732.3656 6.0000 1
734.3389 6.2700 1
740.3387 5.0200 1
741.2944 7.5400 1
750.3745 6.0000 1
757.3686 7.0200 1
759.3260 13.0000 1
763.3686 5.0200 1
764.3473 6.2700 1
775.3472 21.0000 1
775.4142 5.0000 1
777.3701 6.0000 1
793.3408 6.0000 1
793.3907 16.0000 1
793.4146 15.0000 1
801.3544 7.0000 1
805.3817 10.0800 1
819.3701 13.8100 1
819.4393 5.5400 1
820.3942 6.8100 1
821.3447 6.2800 1
828.3627 7.0200 1
836.4421 10.0000 1
846.3870 7.0000 1
846.4075 11.0000 1
846.4321 7.2700 1
846.4485 5.2700 1
864.3649 7.0000 1
864.3814 10.0000 1
864.3939 5.0000 1
864.4022 11.0000 1
864.4105 12.0000 1
864.4450 31.0000 1
865.4309 5.0000 1
888.4052 23.0000 1
891.4592 5.0000 1
892.4287 6.0000 1
899.4129 5.0000 1
906.3739 11.0000 1
906.3867 7.0000 1
906.4079 12.0000 1
906.4164 16.0000 1
906.4291 22.0200 1
906.4701 15.2700 1
917.4213 17.0000 1
917.4796 8.0000 1
935.3981 11.0000 1
935.4068 17.0000 1
935.4154 20.8100 1
935.4240 19.8100 1
935.4327 21.8100 1
935.4557 54.0000 1
935.4758 18.0500 1
935.4877 20.0000 1
935.5276 14.0200 1
977.4469 14.2700 1
977.4958 14.0000 1
992.4079 9.0000 1
992.4641 32.0000 1
992.4890 10.0000 1
992.5101 16.0000 1
1020.4768 6.2700 1
1031.4988 8.0500 1
1048.5437 7.0200 1
1049.4515 15.0000 1
1049.4880 19.0000 1
1049.4972 18.0000 1
1049.5063 11.0000 1
1049.5229 30.0000 1
1049.5428 11.0000 1
1049.5873 8.0000 1
1107.4896 8.0000 1
1160.5825 10.0000 1
1178.4984 27.2700 1
1178.5210 78.0000 1
1178.5420 28.0000 1
1178.5680 46.0000 1
1178.5808 21.0000 1
1178.5905 20.0000 1
1178.6001 17.0000 1
1178.6146 10.0000 1
1178.6486 13.2700 1
1211.5178 8.0000 1
1247.5853 14.0000 1
1265.5863 18.0000 1
END IONS
BEGIN IONS
TITLE=Locus:1.1.1.3873.2 File:"DataSET01.wiff"
CHARGE=3+
PEPMASS=478.87860
RTINSECONDS=1768
129.0961 5.0000 1
129.1054 16.0000 1
136.0749 11.5400 1
169.0971 3.2900 1
186.1208 3.0000 1
207.1160 5.0000 1
224.0340 3.0000 1
235.1090 4.0200 1
331.1914 3.0200 1
400.8495 5.2700 1
406.8391 3.0200 1
418.8647 4.2900 1
419.8999 3.2700 1
1434.6117 24.2700 3
479.2227 7.0000 1
479.2792 4.0200 1
493.2204 3.0200 1
1003.3781 4.0200 2
511.1768 4.0000 1
523.1921 4.0000 1
543.7128 10.0200 1
1106.4189 4.5400 2
559.6997 4.2700 1
568.7131 5.0000 1
1187.4270 7.8100 2
594.7303 2.1800 1
1231.5209 4.0000 2
625.2304 5.0000 1
1249.4948 20.2700 2
625.2724 8.0000 1
665.8391 4.0400 1
744.2481 2.0000 1
757.2983 3.0000 1
871.3156 2.0000 1
895.2813 2.0000 1
909.3650 2.0000 1
925.3895 2.2900 1
926.3512 2.0000 1
END IONS
BEGIN IONS
TITLE=Locus:1.1.1.3873.3 File:"DataSET01.wiff"
CHARGE=2+
PEPMASS=592.25380
RTINSECONDS=1769
110.0721 3.0000 1
136.0723 5.0000 1
143.0830 21.0000 1
191.0889 6.2700 1
225.0976 5.0000 1
251.1053 5.0000 1
251.1505 10.2700 1
276.1114 5.0000 1
294.1118 3.0000 1
318.1135 3.0000 1
338.1739 3.0400 1
340.1360 3.0200 1
397.2186 9.0000 1
429.1860 3.0000 1
447.7780 3.2900 1
456.1863 3.0000 1
484.2548 7.0000 1
548.7302 3.2700 1
562.2151 3.2800 1
571.2917 12.0200 1
583.2466 6.0000 1
588.2648 7.0000 1
592.2073 6.2700 1
1183.4955 28.0200 2
592.2835 8.0000 1
660.2642 5.0000 1
675.3142 3.2700 1
678.2930 4.2800 1
688.2674 6.0000 1
706.2692 6.0000 1
734.2960 2.0200 1
734.3530 10.0000 1
762.3657 2.0000 1
801.3276 2.0000 1
803.3672 3.0000 1
819.3621 6.2800 1
820.3419 2.2700 1
821.3803 21.0000 1
908.3713 3.0200 1
908.4287 7.0000 1
924.3453 2.0000 1
947.4098 7.5500 1
947.4661 3.3000 1
965.4114 19.0000 1
965.4478 40.2700 1
965.5449 2.2700 1
1038.4575 2.2700 1
END IONS
BEGIN IONS
TITLE=Locus:1.1.1.3874.2 File:"DataSET01.wiff"
CHARGE=2+
PEPMASS=432.23540
RTINSECONDS=1772
133.0634 4.2700 1
141.0999 6.0000 1
169.0932 6.0000 1
183.1447 6.5400 1
211.1467 4.0000 1
220.0961 4.2700 1
238.8707 4.0000 1
240.8724 4.0000 1
256.8868 5.0000 1
258.8820 12.0000 1
266.1487 7.0000 1
276.8860 9.0200 1
294.9031 5.0000 1
311.8250 4.5600 1
317.1488 7.0000 1
318.8651 9.3000 1
326.9682 6.2700 1
327.9693 10.0000 1
336.8191 6.2800 1
336.8616 5.0000 1
336.8883 7.2700 1
337.1928 6.2800 1
354.8293 5.2700 1
355.7938 8.0000 1
359.8391 7.0000 1
728.6500 4.2700 2
378.8287 8.0000 1
379.2398 5.0200 1
396.8415 14.0000 1
416.0203 6.0000 1
432.1671 5.0400 1
432.2477 5.0200 1
473.3239 5.2800 1
503.2476 2.0000 1
522.2659 2.2700 1
535.3237 2.0000 1
538.2763 2.0000 1
547.3256 11.0200 1
548.3185 2.1200 1
636.3917 2.0200 1
END IONS
BEGIN IONS
TITLE=Locus:1.1.1.3875.2 File:"DataSET01.wiff"
CHARGE=3+
PEPMASS=474.21580
RTINSECONDS=1773
129.1030 3.0000 1
136.0706 3.0000 1
186.1214 3.2700 1
235.1051 2.2700 1
316.8971 4.3700 1
342.8233 4.0000 1
360.8285 3.0200 1
378.8167 4.0000 1
378.8500 15.0000 1
392.8213 4.3700 1
396.8365 10.0000 1
396.8610 4.0000 1
414.8568 7.2700 1
437.8686 5.5700 1
474.1981 7.0200 1
474.2654 5.2700 1
565.2478 2.0000 1
617.7626 3.2700 1
618.2883 2.2700 1
1271.5497 3.0000 2
1341.6526 2.0000 2
748.3045 2.2700 1
840.3320 2.0000 1
851.3493 2.2700 1
917.3686 2.0000 1
END IONS
BEGIN IONS
TITLE=Locus:1.1.1.3875.3 File:"DataSET01.wiff"
CHARGE=2+
PEPMASS=488.29010
RTINSECONDS=1774
102.0544 2.0000 1
129.1069 5.0000 1
144.0679 2.0000 1
171.1087 2.0000 1
230.1504 5.0000 1
240.1312 7.2700 1
286.1468 2.2700 1
300.1557 5.0000 1
301.1332 2.0000 1
707.3843 3.0200 2
365.1147 3.0200 1
393.8353 5.5400 1
410.8500 7.0200 1
452.9062 3.5400 1
488.1888 5.0000 1
488.2347 10.0000 1
488.2578 8.0000 1
488.2979 13.0000 1
488.7800 7.0000 1
514.2942 2.0000 1
630.3417 2.0000 1
696.3203 2.0000 1
725.4089 5.8100 1
743.4577 2.0000 1
744.4365 2.2700 1
903.3903 2.0000 1
END IONS
BEGIN IONS
TITLE=Locus:1.1.1.3883.2 File:"DataSET01.wiff"
CHARGE=2+
PEPMASS=409.74450
RTINSECONDS=1777
120.0826 12.0000 1
171.1404 10.0000 1
171.1536 14.0000 1
199.1433 18.0700 1
226.1214 8.0000 1
248.1632 6.0000 1
319.8497 6.5400 1
359.1739 8.0000 1
359.1973 16.0000 1
376.2171 10.0400 1
410.1882 8.0000 1
410.2078 16.0000 1
473.2398 12.0000 1
473.2764 42.0000 1
533.2685 4.0400 1
602.3274 19.6300 1
620.2988 18.0000 1
620.3260 30.0000 1
620.3484 62.0000 1
719.4260 14.0000 1
END IONS
BEGIN IONS
TITLE=Locus:1.1.1.3883.3 File:"DataSET01.wiff"
CHARGE=2+
PEPMASS=411.20250
RTINSECONDS=1778
103.0542 28.0000 1
110.0718 86.0000 1
120.0822 247.0000 1
136.0774 18.0400 1
190.0602 10.0000 1
207.0917 10.0000 1
209.1037 34.5600 1
218.0582 10.0000 1
219.1519 144.0000 1
235.0824 34.0400 1
238.8778 12.5400 1
247.1313 12.0000 1
247.1460 18.0000 1
252.1090 22.0000 1
253.1173 10.0000 1
260.1160 10.5400 1
262.1325 12.0400 1
278.1315 10.5400 1
305.1331 36.0000 1
306.1263 40.5700 1
307.1152 6.0200 1
314.8597 14.0000 1
316.8405 10.0000 1
316.8575 26.0000 1
320.8719 10.0000 1
323.1404 48.0000 1
323.1615 16.0000 1
324.1329 30.0000 1
324.1685 10.0000 1
334.8576 24.0000 1
349.1610 16.5400 1
351.1477 10.5400 1
352.8702 16.0000 1
366.1816 12.0000 1
377.1521 28.1500 1
390.1754 40.0000 1
393.1939 10.0000 1
394.1801 22.0000 1
394.1958 16.0000 1
395.1845 14.0000 1
411.2035 13.1100 1
493.2471 12.0000 1
504.2406 6.5800 1
540.2070 18.5400 1
541.2071 3.3200 1
558.2184 32.0000 1
575.2355 26.0000 1
575.2509 86.0000 1
575.2718 16.0000 1
576.2093 12.0000 1
576.2363 22.0000 1
674.3033 10.0000 1
674.3341 29.0800 1
675.3385 7.7200 1
END IONS
BEGIN IONS
TITLE=Locus:1.1.1.3883.4 File:"DataSET01.wiff"
CHARGE=2+
PEPMASS=482.26870
RTINSECONDS=1778
169.0946 4.0000 1
213.1246 12.0000 1
243.6444 4.5400 1
266.1463 6.0000 1
278.1612 4.0400 1
279.1477 4.0000 1
310.1763 10.0400 1
320.1746 4.0000 1
327.6908 9.0800 1
335.2064 4.0000 1
342.1501 4.0400 1
355.0832 4.0000 1
361.2321 4.0000 1
361.8208 4.0000 1
363.1995 12.0000 1
382.8430 4.5400 1
386.7507 4.0000 1
405.7921 4.0000 1
407.2141 6.0000 1
432.2702 4.0000 1
460.2616 16.0400 1
464.2010 6.5700 1
482.2121 4.0000 1
482.2803 10.0400 1
504.2991 4.0400 1
529.3182 4.0000 1
557.2975 16.5400 1
583.3040 6.0000 1
601.3552 4.0000 1
END IONS
BEGIN IONS
TITLE=Locus:1.1.1.3883.5 File:"DataSET01.wiff"
CHARGE=2+
PEPMASS=698.83580
RTINSECONDS=1779
102.0576 26.0000 1
115.0502 26.0000 1
129.0998 42.0000 1
130.0509 23.0800 1
132.0959 22.0000 1
132.1026 60.0000 1
136.0772 20.0000 1
159.0778 24.0000 1
171.0797 26.0000 1
173.1288 34.0000 1
186.1270 34.0000 1
187.0753 24.0000 1
198.0932 24.0000 1
199.0694 34.0000 1
201.1255 38.0000 1
216.1000 40.0000 1
217.0826 32.0000 1
219.1248 129.0000 1
219.1368 241.0000 1
235.1091 42.0000 1
240.1431 22.0400 1
244.0922 58.0000 1
257.1605 22.6500 1
273.1431 26.5400 1
274.1069 58.0000 1
286.1049 22.0000 1
287.1289 32.0000 1
297.1225 22.0000 1
306.1454 38.0700 1
312.1590 22.1800 1
315.1320 24.5400 1
328.1881 27.1100 1
330.1767 28.0400 1
331.1129 26.5400 1
331.1295 44.5400 1
331.1772 58.0000 1
349.1785 40.0400 1
356.1430 26.0000 1
356.1650 40.0000 1
358.1757 44.0000 1
375.1883 32.5400 1
387.1862 48.0000 1
392.2234 21.1400 1
409.1751 32.0000 1
415.1975 30.5800 1
420.2078 28.0000 1
420.2286 90.0000 1
427.2001 44.5700 1
432.1973 21.8100 1
434.2397 24.0700 1
444.2134 60.0000 1
455.1889 34.0000 1
462.1937 24.0400 1
462.2104 26.0000 1
462.2223 34.0000 1
462.2380 41.0900 1
484.2272 22.0400 1
491.2367 28.0000 1
491.2615 113.0000 1
491.2907 22.0000 1
498.2315 34.0000 1
507.2371 30.0000 1
515.2286 26.0000 1
516.2462 40.0000 1
525.2448 24.0000 1
533.2336 50.0000 1
533.2607 60.0000 1
533.2839 22.5400 1
541.2452 22.5600 1
544.2257 28.5600 1
548.2818 24.5400 1
554.2629 35.0800 1
560.2449 24.5400 1
560.2974 28.0400 1
572.2441 20.6100 1
1150.5458 38.5600 2
578.2887 46.0000 1
578.3134 22.0000 1
1160.5273 34.0500 2
589.7686 52.0000 1
589.7902 28.0000 1
601.2628 30.0000 1
604.2785 25.1200 1
605.3093 32.0400 1
612.2614 24.5400 1
615.2760 32.5400 1
624.2786 62.0000 1
633.2656 42.5600 1
633.2875 80.5600 1
635.2952 26.0000 1
644.2954 37.6600 1
659.3115 23.8100 1
661.3279 20.0000 1
673.2930 26.0000 1
677.3145 20.5800 1
679.2874 20.0000 1
688.2770 40.0700 1
688.3619 28.0000 1
689.8333 84.0000 1
1378.7288 28.0000 2
1379.6432 22.0400 2
691.3214 60.0000 1
691.3507 44.0000 1
1392.3026 30.1900 2
698.8395 1820.0000 1
1397.6213 118.0000 2
699.3441 300.0000 1
1397.7399 48.0000 2
699.8412 36.0000 1
701.3273 26.0000 1
706.3269 66.2000 1
706.3535 78.0000 1
706.3726 56.0000 1
732.3513 30.0000 1
734.3369 18.5600 1
757.2975 20.5400 1
759.3235 26.0000 1
772.3975 20.0400 1
775.3499 40.6100 1
775.3886 26.0000 1
793.3795 72.0000 1
793.4099 32.0000 1
816.3683 18.0400 1
819.3594 20.0000 1
819.3856 34.0000 1
819.4066 28.0000 1
821.3672 22.0000 1
846.3515 26.0000 1
846.3933 18.0000 1
846.4473 26.0000 1
864.3768 36.0000 1
864.4178 132.5400 1
864.4539 42.0000 1
899.4119 26.0000 1
906.3917 38.0000 1
906.4259 84.0000 1
917.4235 26.0000 1
917.4622 18.0000 1
921.4105 14.0400 1
935.4187 48.0000 1
935.4445 110.0400 1
935.4713 107.0000 1
959.4420 22.0000 1
960.4717 18.0000 1
974.4615 18.0000 1
977.4448 50.0000 1
977.4912 16.0000 1
978.4794 24.0000 1
992.4327 26.0000 1
992.4757 74.0000 1
992.5220 38.0000 1
1019.5106 14.5400 1
1030.4636 34.5700 1
1031.5127 18.0000 1
1048.5422 18.0000 1
1049.4496 20.0000 1
1049.4686 30.0000 1
1049.5154 76.0000 1
1107.5027 14.0400 1
1150.5699 16.0700 1
1160.4640 16.0000 1
1160.5343 31.6200 1
1178.4709 54.0000 1
1178.5355 194.0000 1
1178.5690 139.0000 1
1178.6027 52.0000 1
1178.6481 20.0000 1
1179.6121 12.0000 1
1211.5657 30.5400 1
1247.5800 30.0000 1
1265.5228 29.0900 1
1265.5991 20.0000 1
1265.6687 12.0000 1
1283.5922 12.0000 1
END IONS
BEGIN IONS
TITLE=Locus:1.1.1.3884.2 File:"DataSET01.wiff"
CHARGE=3+
PEPMASS=478.87850
RTINSECONDS=1780
129.1030 29.0000 1
136.0753 20.0000 1
186.1301 6.5700 1
207.1141 7.0500 1
228.0816 4.0000 1
235.1145 4.5400 1
308.0743 6.0400 1
347.1305 8.5400 1
383.1438 6.0000 1
442.8040 8.5400 1
478.8789 10.5900 1
478.9088 6.5400 1
479.1420 6.7400 1
479.2202 8.9900 1
502.1939 11.8100 1
1031.3848 4.0000 2
521.1827 6.0000 1
523.1951 6.0000 1
543.7216 8.5400 1
1117.5280 4.0000 2
568.2285 4.5400 1
568.7151 13.0000 1
616.2311 4.5400 1
1249.4786 44.0400 2
637.7949 4.0000 1
652.2620 6.0400 1
665.8517 6.0000 1
697.2789 4.0000 1
943.3469 4.0000 1
END IONS
BEGIN IONS
TITLE=Locus:1.1.1.3884.3 File:"DataSET01.wiff"
CHARGE=2+
PEPMASS=541.73720
RTINSECONDS=1781
120.0793 5.0000 1
130.0498 4.0000 1
145.0590 2.2700 1
148.0549 5.0200 1
198.0814 2.2700 1
199.0774 2.0000 1
231.1198 2.0000 1
233.1682 13.0000 1
241.0865 6.0200 1
256.0916 3.2700 1
259.0871 6.2800 1
259.1110 2.2800 1
283.1042 3.0000 1
330.1434 3.0000 1
388.1465 4.0000 1
469.7539 4.0000 1
487.7848 4.0200 1
541.7397 2.0000 1
542.2464 5.2900 1
546.2335 2.0000 1
585.2440 3.0000 1
590.2948 4.0000 1
770.3508 2.0000 1
788.3720 4.2700 1
935.4079 8.0800 1
935.4615 2.0000 1
END IONS
BEGIN IONS
TITLE=Locus:1.1.1.3884.4 File:"DataSET01.wiff"
CHARGE=2+
PEPMASS=661.78510
RTINSECONDS=1781
104.0539 6.0000 1
133.0603 8.2700 1
136.0786 6.0000 1
170.0607 3.0000 1
188.0722 5.0000 1
221.1023 3.0000 1
233.0915 16.0000 1
235.1028 3.2700 1
261.0883 8.0000 1
267.1094 6.0000 1
279.1130 3.0000 1
308.1559 2.0000 1
308.1918 2.0200 1
314.1347 2.0200 1
330.1118 3.0000 1
348.1206 2.0000 1
351.2132 2.0000 1
383.1466 2.2700 1
395.1789 2.0000 1
419.1757 2.0200 1
421.1720 2.0000 1
439.1986 3.0200 1
463.2375 3.0000 1
466.2310 4.0200 1
480.2710 2.2700 1
485.2234 2.2700 1
492.1982 2.0000 1
1190.5121 3.0000 2
607.7266 3.5600 1
609.3188 5.0000 1
661.7631 21.2700 1
661.7917 22.0000 1
1322.6162 30.0000 2
696.3108 3.0000 1
698.3286 4.0200 1
726.3263 3.5400 1
734.3444 2.2900 1
749.3509 5.2700 1
767.3781 7.2700 1
789.3441 3.0400 1
855.3450 6.8100 1
896.4490 2.2700 1
930.4275 5.2800 1
930.4930 3.8100 1
938.3995 6.0000 1
956.4114 14.5400 1
975.4655 7.5400 1
981.4610 4.2700 1
1009.4266 8.0000 1
1027.3771 4.0000 1
1027.4615 22.0000 1
1062.4708 8.0000 1
1062.5281 17.0000 1
1172.5090 2.2700 1
1174.4939 2.2700 1
1190.4773 4.0000 1
1190.5138 10.0000 1
1190.5386 17.0000 1
1191.5662 2.2700 1
END IONS
BEGIN IONS
TITLE=Locus:1.1.1.3885.2 File:"DataSET01.wiff"
CHARGE=2+
PEPMASS=415.25120
RTINSECONDS=1784
112.0908 3.3800 1
120.0814 5.0000 1
132.1031 5.0000 1
203.1419 5.0000 1
276.9129 6.0000 1
313.2379 4.0200 1
314.8516 5.0400 1
318.8579 26.2700 1
318.8734 20.0000 1
320.8523 6.0000 1
326.9668 4.0200 1
332.8371 4.2700 1
336.8419 5.0000 1
336.8741 34.0000 1
336.8957 10.0000 1
338.8656 5.2700 1
341.2365 6.5500 1
346.8784 7.2900 1
354.8846 7.0200 1
360.8645 4.0200 1
379.8444 4.0200 1
415.0282 4.0200 1
415.1971 6.2800 1
512.3354 6.0000 1
540.3248 6.0200 1
582.3458 6.3100 1
592.3279 2.2700 1
599.3632 2.0000 1
609.3444 2.0000 1
610.3284 2.0200 1
617.1704 2.0000 1
627.3694 6.2700 1
628.3344 3.0000 1
670.3984 9.0000 1
698.3923 11.0000 1
699.3748 5.0000 1
END IONS
BEGIN IONS
TITLE=Locus:1.1.1.3887.2 File:"DataSET01.wiff"
CHARGE=3+
PEPMASS=515.25570
RTINSECONDS=1786
129.1071 7.0000 1
130.0661 5.0400 1
132.0796 4.2800 1
159.0920 10.0000 1
216.0991 5.2900 1
217.0813 5.2700 1
225.0932 4.5400 1
225.1247 6.0000 1
226.1355 5.2900 1
244.1166 4.2700 1
253.0861 8.0000 1
260.1386 6.0200 1
266.1611 5.2800 1
327.1665 4.2800 1
344.1917 4.2900 1
357.2107 5.0200 1
420.7707 5.0000 1
438.7830 4.6400 1
461.8014 3.2700 1
497.2285 8.2700 1
497.8381 3.2900 1
498.7494 4.0200 1
508.2483 3.2700 1
511.2549 4.0000 1
1543.7429 24.0200 3
515.2732 9.0200 1
515.3129 6.0000 1
1200.5525 12.2900 2
613.3094 8.0000 1
642.8173 4.0400 1
651.2838 5.0000 1
651.3297 11.0000 1
651.8140 8.0000 1
667.3664 3.2700 1
1396.7153 4.2700 2
707.8479 4.2700 1
725.3303 3.0000 1
728.3636 3.0000 1
763.4375 3.0200 1
795.4283 4.2700 1
839.4656 2.0200 1
853.4114 3.2700 1
855.4177 2.0000 1
856.4122 1.5800 1
882.4108 4.2700 1
927.4852 3.0000 1
931.4371 2.0000 1
954.5230 2.0000 1
979.4933 2.0000 1
1014.5035 7.0200 1
END IONS
BEGIN IONS
TITLE=Locus:1.1.1.3888.2 File:"DataSET01.wiff"
CHARGE=2+
PEPMASS=495.26650
RTINSECONDS=1789
129.1036 8.0000 1
132.1037 8.0000 1
174.0855 4.0000 1
202.0859 4.0000 1
256.0890 5.0000 1
273.1256 5.2700 1
276.9066 12.2700 1
335.1119 3.2700 1
339.1787 4.0000 1
349.1385 5.0400 1
367.7988 11.0000 1
398.8578 6.3700 1
400.2627 3.2700 1
416.8497 8.0000 1
441.7721 4.0000 1
441.7941 10.0000 1
441.8230 8.0000 1
459.8169 3.2800 1
477.2230 5.3100 1
971.5159 4.2700 2
495.1806 9.0000 1
495.1977 13.0000 1
495.2338 11.0000 1
495.2592 8.0000 1
495.2722 8.0000 1
495.7877 3.2700 1
991.6011 3.2700 2
514.3016 6.0000 1
515.2782 4.0000 1
524.2968 3.0000 1
540.2965 3.0000 1
585.3405 3.0000 1
683.3174 3.0000 1
717.3911 2.0000 1
728.2975 2.0000 1
736.3803 2.0200 1
743.4033 2.0000 1
744.3864 2.0200 1
751.3655 3.0000 1
770.4179 3.5400 1
787.3948 12.0000 1
788.4182 6.2700 1
789.4561 3.0000 1
802.4545 2.2700 1
830.4288 2.0000 1
842.4343 2.0000 1
858.4013 7.0000 1
858.4589 4.0200 1
859.4396 6.0000 1
885.4642 3.0200 1
END IONS
BEGIN IONS
TITLE=Locus:1.1.1.3889.2 File:"DataSET01.wiff"
CHARGE=2+
PEPMASS=409.74440
RTINSECONDS=1790
120.0826 11.5700 1
171.1505 8.0000 1
199.1538 5.0000 1
226.1158 6.0700 1
350.8981 4.5700 1
358.2087 4.0000 1
359.1957 4.0400 1
392.2040 7.0000 1
410.1695 4.0000 1
410.2023 6.5600 1
473.2798 6.0000 1
474.2541 4.0000 1
602.3266 4.0000 1
620.3434 14.0000 1
END IONS
BEGIN IONS
TITLE=Locus:1.1.1.3889.3 File:"DataSET01.wiff"
CHARGE=2+
PEPMASS=411.20250
RTINSECONDS=1791
103.0520 22.0000 1
110.0710 47.0000 1
120.0801 174.0000 1
136.0711 8.0000 1
136.0906 8.0000 1
164.0844 5.0000 1
181.1076 5.0000 1
209.1028 23.0000 1
218.0607 11.0000 1
219.1486 72.0000 1
235.0821 16.0000 1
247.1465 33.0000 1
252.1108 18.0200 1
260.1190 7.0000 1
262.1332 8.0000 1
274.8931 5.0000 1
278.1297 16.0000 1
280.0999 6.0200 1
288.1107 6.0000 1
305.1305 19.0000 1
305.1442 19.0000 1
306.1034 12.0200 1
306.1184 27.0200 1
306.1403 11.0000 1
314.8608 9.2700 1
316.8377 11.0000 1
316.8525 6.0000 1
316.8639 10.0000 1
323.1450 54.0000 1
323.1662 6.2700 1
324.1202 11.0000 1
332.8678 10.0000 1
334.8594 14.0500 1
351.1387 7.2800 1
352.8748 12.0200 1
366.1935 6.0200 1
377.1638 10.0000 1
390.1699 6.0000 1
390.1830 22.2700 1
394.1659 16.0000 1
394.1905 19.0000 1
394.2206 9.0000 1
395.1768 11.0000 1
411.1833 11.0000 1
422.1985 9.5800 1
452.1616 6.8100 1
493.2598 7.0000 1
504.2340 9.0000 1
524.2633 4.0500 1
540.2371 8.0200 1
558.2212 13.0000 1
558.2345 13.0000 1
575.2230 6.0000 1
575.2504 35.0000 1
575.2750 31.0000 1
575.3094 8.8100 1
576.2267 5.0000 1
576.2369 7.0000 1
576.2631 25.0000 1
657.3057 6.0000 1
674.3250 27.0900 1
END IONS
BEGIN IONS
TITLE=Locus:1.1.1.3889.4 File:"DataSET01.wiff"
CHARGE=2+
PEPMASS=698.83570
RTINSECONDS=1791
173.1253 11.0000 1
186.1254 8.0800 1
217.0848 4.0000 1
219.1236 10.0000 1
219.1302 13.0000 1
219.1361 15.0000 1
219.1450 6.0000 1
235.1053 4.0000 1
250.0867 5.0000 1
269.1205 4.2700 1
287.1367 6.0000 1
297.1236 4.0000 1
331.1763 8.2700 1
348.1650 5.0000 1
358.1760 4.0000 1
387.1851 6.2700 1
388.1963 4.0000 1
420.2364 8.0000 1
427.1826 8.0500 1
427.2115 4.0500 1
446.2197 4.2700 1
462.2378 9.0000 1
473.1962 8.0000 1
491.2374 6.0000 1
491.2640 11.0000 1
521.2483 5.0000 1
1049.4937 6.2700 2
533.2711 8.0200 1
578.2934 10.3100 1
589.7766 9.3200 1
605.3049 5.0400 1
1247.5898 6.0200 2
633.2816 5.0000 1
633.3112 12.0000 1
689.8224 6.0000 1
689.8460 6.0000 1
691.3329 12.2700 1
1396.6011 22.0000 2
698.8173 41.0000 1
698.8306 69.0000 1
698.8430 60.0000 1
698.8585 49.0000 1
1396.7354 40.2700 2
1396.7651 21.0000 2
699.3275 11.0000 1
699.3394 12.0000 1
1397.6975 8.2700 2
706.3302 7.0200 1
727.3496 3.0000 1
762.3592 10.0500 1
777.3916 4.0000 1
793.3683 5.0200 1
821.3913 4.0000 1
846.3713 3.0200 1
846.4178 4.2900 1
864.3655 5.0000 1
864.4170 6.0000 1
864.4391 9.0000 1
906.4271 4.0400 1
935.4443 20.0000 1
935.4724 8.0000 1
975.4590 4.0000 1
977.4281 4.3200 1
977.5067 4.0000 1
992.4531 10.0000 1
992.5045 5.0000 1
1049.5060 11.0000 1
1160.5594 4.0000 1
1178.4807 4.0000 1
1178.4965 6.0000 1
1178.5122 11.0000 1
1178.5339 6.0000 1
1178.5659 34.0000 1
1247.5917 5.0200 1
END IONS
BEGIN IONS
TITLE=Locus:1.1.1.3891.2 File:"DataSET01.wiff"
CHARGE=2+
PEPMASS=406.74940
RTINSECONDS=1794
129.1025 3.0000 1
173.0946 5.0000 1
215.1369 5.0000 1
263.8300 3.0200 1
290.3415 3.0000 1
302.3286 3.0000 1
621.6229 8.0200 2
636.6747 3.2700 2
657.6522 5.0000 2
347.8331 4.0200 1
396.2178 4.0000 1
398.2644 7.2700 1
407.1418 12.0000 1
414.2275 3.0000 1
509.3210 2.0000 1
527.3339 4.2700 1
567.3275 2.0000 1
570.3661 5.0000 1
571.3527 2.0000 1
612.4210 2.2700 1
638.3817 2.0000 1
640.4014 4.0000 1
666.4131 2.0000 1
699.3878 2.0000 1
END IONS
BEGIN IONS
TITLE=Locus:1.1.1.3895.2 File:"DataSET01.wiff"
CHARGE=3+
PEPMASS=462.23980
RTINSECONDS=1798
110.0711 4.0000 1
159.0778 3.2700 1
186.0878 4.2700 1
186.1291 3.2800 1
318.8663 3.0200 1
319.8754 3.0000 1
341.0322 4.2700 1
379.8387 3.0000 1
408.8030 3.2800 1
426.8206 3.5400 1
429.0964 3.2900 1
450.8967 3.0000 1
462.1355 4.0000 1
462.2178 14.2800 1
462.2825 6.2800 1
502.3111 3.0200 1
503.2910 2.0000 1
522.7626 2.0000 1
559.2744 2.2700 1
1134.3568 2.0000 2
577.7694 3.0000 1
586.2985 4.0000 1
1172.5684 2.0000 2
615.3312 2.2700 1
640.8270 4.0000 1
641.3162 3.2800 1
642.2971 3.0000 1
687.3056 2.0000 1
758.3720 2.0200 1
780.3986 2.0200 1
808.3652 2.0000 1
1043.4901 2.0000 1
END IONS
BEGIN IONS
TITLE=Locus:1.1.1.3900.2 File:"DataSET01.wiff"
CHARGE=2+
PEPMASS=632.29330
RTINSECONDS=1801
141.1027 4.2700 1
156.1121 6.0000 1
201.1192 16.0000 1
201.1303 14.0000 1
217.0846 6.0000 1
225.1741 5.0000 1
229.1113 5.0000 1
229.1323 7.0000 1
235.0883 5.0000 1
235.1039 6.0000 1
255.1182 5.2700 1
273.1101 4.0200 1
286.1026 5.0000 1
298.1476 5.0000 1
316.1492 7.0000 1
325.1190 5.0200 1
343.1267 5.0200 1
388.1512 5.2700 1
443.2555 9.3000 1
444.2642 1.9600 1
457.2121 4.0000 1
473.2458 3.0200 1
484.2036 3.0200 1
501.2301 6.0200 1
509.2126 3.2800 1
510.1926 3.5400 1
1035.4149 4.5400 2
1051.4526 4.0000 2
527.2275 6.0000 1
558.7731 4.0000 1
614.2730 4.0200 1
1245.5723 14.2700 2
1263.5371 12.0000 2
632.2924 18.0000 1
632.3220 7.0000 1
1263.7340 5.2700 2
648.3393 7.3100 1
714.3383 4.0000 1
762.4191 6.2700 1
763.3182 5.0000 1
763.3514 5.0000 1
763.3732 7.0200 1
772.3430 4.0000 1
772.3920 5.0000 1
801.3854 6.0000 1
802.3230 4.2700 1
834.3529 5.2800 1
834.4003 6.0000 1
834.4393 7.0000 1
876.4342 7.0000 1
877.4283 9.2700 1
885.4268 8.0000 1
885.4999 4.5400 1
888.3999 4.2800 1
914.4537 4.2800 1
931.4208 4.0200 1
942.4486 10.0000 1
948.3817 8.0000 1
948.4612 13.0200 1
1017.4771 5.2700 1
1018.4425 9.0000 1
1029.4993 10.0000 1
1035.4021 6.2700 1
1035.4413 19.0000 1
1035.4792 28.0000 1
1035.5101 6.0000 1
1035.5397 5.0000 1
1046.4496 5.2700 1
1116.4554 2.0000 1
1116.5468 4.5400 1
1117.5126 3.2700 1
1133.4392 2.0000 1
1158.5018 2.2700 1
1159.5443 5.0400 1
END IONS
BEGIN IONS
TITLE=Locus:1.1.1.3901.2 File:"DataSET01.wiff"
CHARGE=2+
PEPMASS=411.20230
RTINSECONDS=1804
103.0548 22.0000 1
110.0720 51.0000 1
119.7135 6.0000 1
120.0807 123.0000 1
136.0784 8.2800 1
181.1090 10.2700 1
182.0864 8.2700 1
190.0552 7.0000 1
192.0753 5.2800 1
207.0877 8.2700 1
209.1057 22.0000 1
219.1491 68.0200 1
227.1175 5.2800 1
235.0840 10.0000 1
238.8726 7.0000 1
245.0885 6.0200 1
246.0987 7.3000 1
247.1478 15.0200 1
252.1122 14.0000 1
253.1207 5.5400 1
256.8844 9.0000 1
260.1192 11.0000 1
523.2566 9.0000 2
274.8905 7.5400 1
278.1233 9.0000 1
278.9003 9.0200 1
279.1569 5.2700 1
284.8773 6.0000 1
288.1061 9.0000 1
288.1296 6.0000 1
295.1412 8.2900 1
298.8446 6.0000 1
305.1207 7.0000 1
305.1386 13.0000 1
305.1577 6.0000 1
306.1125 26.2700 1
306.1328 11.0000 1
314.8540 10.0000 1
314.8706 6.0000 1
316.8455 19.0000 1
316.8618 22.0000 1
320.8608 12.0000 1
323.1497 27.0000 1
324.1128 6.2800 1
324.1410 12.0000 1
332.8610 9.0000 1
334.8500 8.0000 1
334.8642 10.0000 1
334.8784 6.0000 1
349.1579 7.2700 1
350.8788 8.0400 1
351.1557 8.0000 1
352.8755 22.0000 1
354.1597 9.2900 1
359.1506 7.0000 1
366.1864 13.0000 1
370.8718 7.0000 1
370.8933 8.0000 1
372.1634 8.0000 1
377.1535 8.0000 1
390.1626 15.0200 1
390.1826 11.0000 1
394.1756 11.0000 1
394.1912 19.0000 1
394.2260 9.0000 1
395.1558 7.0200 1
395.1984 3.4600 1
411.1383 6.0200 1
821.4014 18.0000 2
422.2115 11.5600 1
452.1483 8.2900 1
465.2424 6.0000 1
469.1715 6.5400 1
493.2509 11.0200 1
504.2083 9.2800 1
514.1983 4.2900 1
540.2173 9.0000 1
541.2396 7.2700 1
557.2361 6.0000 1
558.2017 5.0000 1
558.2467 20.2700 1
575.2216 15.0000 1
575.2403 30.0000 1
575.2599 56.0000 1
575.2843 11.0000 1
575.3049 6.0000 1
576.2008 6.2700 1
641.3280 4.2700 1
674.3102 10.0000 1
674.3387 8.0000 1
675.2910 5.0000 1
675.3433 7.0000 1
END IONS
BEGIN IONS
TITLE=Locus:1.1.1.3903.2 File:"DataSET01.wiff"
CHARGE=2+
PEPMASS=444.22410
RTINSECONDS=1805
133.0581 4.0000 1
136.0780 2.2700 1
168.0699 2.0000 1
195.0766 2.0000 1
212.1014 2.0000 1
246.1439 2.0200 1
255.1122 8.0200 1
272.1421 3.0000 1
312.1431 2.0000 1
341.0253 12.0000 1
343.2092 2.0000 1
348.8556 2.0000 1
354.1757 5.2800 1
362.8065 2.0200 1
370.2175 2.0000 1
406.7066 2.0000 1
426.2093 3.2700 1
429.1003 4.3000 1
442.2251 9.0000 1
444.1862 2.0000 1
446.2187 2.2700 1
498.2679 2.0000 1
499.2933 2.0000 1
527.2813 2.0000 1
598.3110 2.0000 1
614.2879 5.0000 1
614.3384 5.0400 1
642.2242 2.0000 1
642.3038 15.3400 1
727.3951 5.0200 1
755.3630 4.2800 1
755.4130 8.3000 1
END IONS
BEGIN IONS
TITLE=Locus:1.1.1.3903.3 File:"DataSET01.wiff"
CHARGE=2+
PEPMASS=666.32780
RTINSECONDS=1806
129.1087 3.0000 1
148.0558 3.0200 1
183.1530 3.2700 1
212.1065 5.0000 1
216.1339 4.0000 1
231.0950 8.0000 1
244.0968 4.0000 1
268.1671 6.2700 1
277.0826 4.0000 1
295.0964 21.0000 1
341.1501 6.0000 1
344.1920 3.0200 1
351.2049 4.0000 1
411.1512 4.0000 1
415.2028 8.0000 1
428.1829 7.0000 1
445.2055 4.0000 1
459.2037 3.2700 1
462.7493 3.2800 1
473.7387 3.0200 1
498.2371 11.2700 1
498.2675 10.0200 1
536.2589 5.2700 1
562.2133 4.0000 1
562.2518 30.0000 1
562.2727 18.0000 1
1136.5631 5.2900 2
577.7914 7.0000 1
592.7892 5.2900 1
609.7681 4.0000 1
609.7962 20.0000 1
609.8268 8.0000 1
610.2942 4.0200 1
621.3072 6.0000 1
634.3391 10.0000 1
657.3337 9.0200 1
664.2507 5.0400 1
666.2021 4.0000 1
666.3319 188.0000 1
666.8171 8.0000 1
666.8499 17.0000 1
667.3376 8.0000 1
752.3945 3.0200 1
770.4351 5.0200 1
791.3909 8.0200 1
814.4431 3.0200 1
827.4170 3.2700 1
860.4300 4.0000 1
878.4159 10.2700 1
879.4767 3.2700 1
889.4410 3.5400 1
906.4578 4.0200 1
924.4944 9.0000 1
925.4581 4.2900 1
958.4545 2.0000 1
989.4951 3.5500 1
1002.5059 2.0000 1
1007.4548 8.2700 1
1019.5148 3.0400 1
1025.5002 2.0200 1
1027.5153 2.2700 1
1037.6027 6.2800 1
1057.4657 2.0000 1
1057.5321 5.0000 1
1088.4554 2.0000 1
1103.4977 5.0000 1
1121.4648 8.2700 1
1121.5225 15.0000 1
1122.5349 2.2700 1
1123.4830 2.0000 1
1131.4801 2.0000 1
1132.5337 2.0000 1
1218.5900 5.8100 1
END IONS
BEGIN IONS
TITLE=Locus:1.1.1.3906.2 File:"DataSET01.wiff"
CHARGE=2+
PEPMASS=486.26760
RTINSECONDS=1810
115.0904 3.2700 1
132.1001 9.0000 1
295.1136 3.0200 1
328.1691 8.0200 1
355.6709 4.2700 1
396.8506 3.0200 1
404.7772 3.0200 1
812.4074 4.0000 2
816.6116 3.0200 2
409.7816 3.2800 1
420.7183 4.2700 1
434.1994 4.0200 1
468.8652 3.0200 1
468.9029 5.0000 1
486.2265 6.0000 1
971.5167 7.2700 2
486.3055 5.0000 1
486.6920 3.2800 1
508.2550 4.2700 1
538.2524 2.0000 1
594.3311 3.0000 1
598.8040 2.0000 1
606.2823 3.2700 1
630.3029 2.2700 1
640.3227 6.0000 1
664.3500 2.0000 1
1328.5981 5.0000 2
665.3017 1.6800 1
670.3331 2.0000 1
681.3362 2.2700 1
699.3092 5.0000 1
699.3466 11.5400 1
699.3834 6.0000 1
700.3502 2.7300 1
708.3732 2.2700 1
709.3275 14.0000 1
710.3006 4.2700 1
727.3122 5.2700 1
727.3511 12.0400 1
727.3930 5.0000 1
768.4503 2.0000 1
812.4410 5.0000 1
840.3738 3.0000 1
840.4540 5.2700 1
841.4250 3.0200 1
1101.4688 2.0200 1
END IONS
BEGIN IONS
TITLE=Locus:1.1.1.3908.2 File:"DataSET01.wiff"
CHARGE=2+
PEPMASS=631.30760
RTINSECONDS=1812
141.0658 6.0000 1
155.1183 4.2800 1
159.0742 6.2700 1
173.1304 10.0200 1
187.0714 9.0000 1
239.1535 4.5400 1
240.1417 5.2800 1
256.0961 12.0000 1
257.1639 9.2800 1
258.1488 10.0000 1
274.1038 13.5500 1
275.1706 8.0000 1
297.1457 5.0000 1
297.1631 7.0200 1
298.1385 5.0000 1
315.1741 3.2700 1
316.1529 10.0000 1
320.0971 14.0000 1
341.1822 9.2800 1
346.2125 11.0200 1
369.1768 10.0000 1
387.1884 5.0200 1
417.1558 4.2700 1
425.2422 3.2900 1
426.2312 8.5700 1
443.2588 34.0000 1
443.2817 18.0200 1
466.1926 3.2700 1
484.2018 3.2800 1
502.2072 9.0000 1
1035.4764 7.0000 2
538.2748 9.0000 1
556.3483 11.0000 1
590.2966 4.3900 1
622.3127 6.2700 1
631.1880 6.3000 1
631.2687 18.2700 1
631.3089 33.0000 1
631.3417 11.0000 1
631.8129 7.0000 1
688.2604 6.2700 1
696.4190 6.2800 1
703.3698 6.0200 1
760.3617 8.0000 1
760.4079 10.0000 1
801.3479 10.0000 1
811.4091 6.2900 1
811.4493 8.2700 1
812.4734 3.8100 1
819.3366 7.0000 1
819.3904 6.0000 1
875.3754 7.0000 1
875.4240 34.0000 1
875.4683 13.0000 1
916.3567 2.0000 1
924.5023 5.0200 1
970.5264 2.0000 1
988.5128 11.0000 1
988.5886 2.0200 1
1028.4375 2.2700 1
1057.5061 4.0200 1
1075.4967 5.2700 1
1075.5453 7.0000 1
1075.5980 4.0000 1
1097.5083 2.0000 1
1115.4784 6.0200 1
1116.5739 2.0000 1
END IONS
BEGIN IONS
TITLE=Locus:1.1.1.3912.2 File:"DataSET01.wiff"
CHARGE=2+
PEPMASS=411.20220
RTINSECONDS=1816
103.0535 15.0000 1
110.0712 41.2700 1
120.0818 94.0000 1
136.0816 5.2900 1
182.0807 5.0200 1
190.0648 7.0000 1
207.0935 7.0200 1
209.1037 15.2900 1
219.1525 37.0000 1
235.0877 14.3100 1
238.8785 5.0000 1
247.1334 5.0000 1
247.1560 8.0000 1
252.1106 10.0000 1
253.1149 6.0000 1
256.8895 10.0000 1
258.8955 5.0000 1
260.1111 5.0000 1
260.9011 5.0200 1
278.1185 11.0000 1
278.9068 6.0000 1
280.1054 5.2800 1
288.1091 10.0000 1
296.8456 5.0000 1
305.1343 16.0000 1
306.1116 9.0000 1
306.1293 7.0000 1
314.8371 8.0000 1
314.8658 14.0000 1
316.8430 15.0000 1
316.8547 27.0000 1
320.8809 12.0000 1
323.1429 29.2700 1
323.1671 8.0000 1
324.1481 4.9000 1
326.8409 6.0000 1
332.8664 11.0000 1
334.8567 12.0000 1
334.8690 13.0000 1
351.1507 8.0000 1
352.8661 9.0000 1
352.8876 8.0000 1
354.1669 7.0200 1
359.1374 5.2800 1
366.1808 8.2800 1
370.8856 11.0000 1
374.8227 6.2700 1
377.1674 16.0000 1
390.1570 5.2700 1
390.1896 12.0000 1
392.9219 9.5400 1
394.1770 11.0000 1
394.1985 6.0000 1
394.2297 6.0000 1
395.1801 10.0200 1
411.1656 7.0000 1
821.4018 13.2700 2
422.2284 5.2700 1
448.2393 5.2900 1
452.1463 7.2700 1
493.2292 8.0000 1
504.2212 12.2700 1
540.2190 6.2700 1
557.2628 5.2800 1
558.2136 7.0000 1
558.2446 10.0000 1
569.3022 5.0200 1
575.2238 6.0000 1
575.2518 33.0000 1
575.2731 25.0000 1
575.3024 4.0000 1
576.2332 13.0000 1
576.2933 5.0000 1
586.2248 4.2800 1
674.3010 7.0000 1
674.3230 7.0000 1
674.3486 5.0000 1
675.3208 10.3000 1
END IONS
BEGIN IONS
TITLE=Locus:1.1.1.3914.2 File:"DataSET01.wiff"
CHARGE=2+
PEPMASS=444.22510
RTINSECONDS=1818
115.0520 5.0000 1
133.0590 38.0000 1
133.0708 10.0000 1
173.0776 6.5400 1
201.0697 6.0000 1
211.1570 6.0000 1
212.1039 5.0000 1
213.0867 8.0000 1
237.0988 7.0000 1
246.1466 10.0000 1
255.1112 56.0000 1
272.1205 9.0000 1
272.1379 18.0000 1
272.1513 10.0200 1
286.1587 6.0000 1
311.1725 9.0200 1
314.1536 5.0000 1
326.1749 14.0400 1
337.1323 5.2700 1
341.0166 9.0000 1
343.2141 8.0000 1
354.1858 20.0200 1
709.3787 5.5600 2
727.3855 8.2700 2
370.2336 7.3700 1
371.1988 12.0000 1
379.8789 5.0200 1
812.4079 14.2900 2
414.2283 11.0000 1
414.2558 11.0000 1
425.2272 9.0200 1
442.2298 16.0000 1
442.2473 38.2900 1
444.1865 5.0000 1
446.2143 7.0000 1
499.2893 6.2900 1
527.2720 12.0200 1
539.2929 9.0000 1
596.3036 5.5400 1
597.3059 4.2800 1
598.3008 7.0000 1
598.3365 6.0000 1
608.3160 28.0000 1
609.3427 4.2900 1
612.3699 8.0200 1
614.2772 16.0000 1
614.3024 40.5500 1
614.3215 28.0000 1
615.3434 4.2700 1
625.2545 5.2700 1
642.2482 7.0000 1
642.2772 46.0000 1
642.2950 111.0000 1
642.3147 45.0000 1
642.3323 39.0000 1
658.3124 4.2700 1
721.4037 2.0000 1
727.3488 9.0000 1
727.3827 30.0000 1
727.4083 42.0000 1
727.4565 4.0000 1
728.3690 10.0000 1
755.3789 64.0000 1
755.4009 33.2800 1
755.4339 6.0200 1
812.4152 5.0200 1
END IONS
BEGIN IONS
TITLE=Locus:1.1.1.3914.3 File:"DataSET01.wiff"
CHARGE=2+
PEPMASS=666.32660
RTINSECONDS=1819
167.0842 4.0000 1
183.1462 5.0200 1
185.0622 3.2700 1
212.1035 10.0000 1
216.1348 5.0200 1
231.0910 10.0000 1
231.1073 6.0000 1
244.0914 4.5400 1
268.1722 10.0000 1
277.0967 6.0700 1
295.0890 12.0200 1
295.1103 8.0000 1
313.1285 4.0000 1
324.1239 4.0000 1
337.1887 4.0000 1
341.1443 10.0000 1
351.1963 3.2700 1
369.1987 4.0000 1
415.2022 5.0000 1
428.1801 5.2700 1
454.2356 7.0000 1
480.2420 5.0000 1
497.2171 3.2700 1
497.3137 3.2700 1
995.4598 7.2900 2
498.2522 10.2700 1
498.2746 8.0000 1
523.2465 5.2900 1
536.2657 8.0000 1
1081.5435 6.2700 2
543.2660 5.8100 1
556.2703 5.0200 1
560.2538 5.3000 1
560.7983 5.0000 1
562.2188 5.0000 1
562.2457 24.0000 1
562.2656 27.0000 1
562.2934 6.0000 1
577.7858 11.0000 1
577.8094 7.0000 1
592.8007 5.2900 1
609.7608 16.0000 1
609.7927 33.0000 1
610.3110 5.2700 1
621.2770 6.0000 1
621.3206 5.0200 1
634.3182 16.0000 1
639.3127 5.0200 1
657.2922 10.0000 1
657.3370 12.0000 1
1314.6072 7.0000 2
663.3024 8.0200 1
664.2211 6.0400 1
666.2753 9.0000 1
666.3186 89.0000 1
666.3375 122.0000 1
666.3625 24.0000 1
666.8030 14.0000 1
666.8318 21.0000 1
666.8688 5.0000 1
667.3201 8.0000 1
669.3580 5.0000 1
725.3359 3.0000 1
734.3961 5.2800 1
752.3795 3.0200 1
770.4066 9.0000 1
796.4221 4.0000 1
814.4476 7.0000 1
874.4581 4.0200 1
878.3939 13.0000 1
878.4484 13.0000 1
906.4876 5.2900 1
907.4661 3.0500 1
924.4805 5.0400 1
943.5122 4.0000 1
949.4536 6.0200 1
958.4152 3.2700 1
990.5184 3.0000 1
1007.4359 12.0000 1
1037.5856 7.0400 1
1057.5305 9.0000 1
1103.4996 2.2700 1
1121.5052 19.0000 1
1121.5880 5.0000 1
1122.4742 3.0000 1
1154.5194 3.0000 1
1218.5564 9.0000 1
END IONS
BEGIN IONS
TITLE=Locus:1.1.1.3925.2 File:"DataSET01.wiff"
CHARGE=2+
PEPMASS=496.24600
RTINSECONDS=1823
116.0689 9.0000 1
120.0822 18.0000 1
176.1099 12.0000 1
221.1297 11.0000 1
230.4608 4.0000 1
231.1100 4.0000 1
234.8189 4.0000 1
235.1843 4.0200 1
255.1077 4.0000 1
355.2007 3.2900 1
370.1418 4.0200 1
442.2785 3.5400 1
442.8112 8.0000 1
458.1861 4.0000 1
460.2327 4.2700 1
460.8304 4.5400 1
496.1926 3.2700 1
991.4869 12.5400 2
514.2400 2.0000 1
540.2390 3.0000 1
541.2514 2.2700 1
557.2738 4.0000 1
557.3098 13.0000 1
560.2457 2.0200 1
569.2020 2.0000 1
628.3073 5.0000 1
646.3069 2.0000 1
655.3063 3.0000 1
672.3241 10.0200 1
706.3276 2.0000 1
743.3329 7.0000 1
743.3743 20.0000 1
743.4175 8.0000 1
744.3668 2.2700 1
746.4126 2.0000 1
777.3775 3.0000 1
788.3384 2.0000 1
805.4093 4.2700 1
826.4025 3.0000 1
844.3933 5.0400 1
844.4347 13.0200 1
848.4246 5.0200 1
854.3867 2.0000 1
876.4255 12.0000 1
END IONS
BEGIN IONS
TITLE=Locus:1.1.1.3925.3 File:"DataSET01.wiff"
CHARGE=2+
PEPMASS=631.30740
RTINSECONDS=1824
141.0674 5.0000 1
147.1121 6.5400 1
159.0735 10.0000 1
173.1285 13.0000 1
187.0678 13.0000 1
201.1234 4.0200 1
240.1313 5.8100 1
256.0945 14.0000 1
257.1677 4.2800 1
258.1419 11.8200 1
274.1089 10.0000 1
275.1625 4.2700 1
297.1614 8.0200 1
316.1568 5.0000 1
320.0928 7.2700 1
341.1909 8.0000 1
346.2128 8.0000 1
359.2081 4.5600 1
369.1743 8.0000 1
387.1948 3.2900 1
416.1846 3.2700 1
433.1843 4.0000 1
438.2094 5.0000 1
443.2613 35.2700 1
443.2796 7.0000 1
502.2267 4.0000 1
537.2368 3.2700 1
556.3359 7.0400 1
1225.5731 3.2700 2
614.2897 3.2700 1
615.2754 4.2700 1
631.2269 7.0000 1
631.3054 46.0000 1
631.3301 26.0000 1
631.3676 3.0200 1
631.8140 11.0000 1
631.8647 5.0000 1
688.2782 5.3000 1
696.3939 7.2900 1
703.4334 3.0200 1
737.3344 3.0000 1
760.3901 23.0000 1
760.4240 9.0000 1
801.3349 4.0000 1
811.4103 7.2800 1
811.4597 6.0000 1
819.3431 7.5400 1
819.3917 3.2800 1
875.3856 9.0000 1
875.4052 7.0000 1
875.4136 9.0000 1
875.4332 29.0000 1
875.4675 19.0000 1
876.4433 3.0000 1
924.5536 2.0000 1
988.5197 4.0400 1
1011.5265 2.0000 1
1075.4821 4.0000 1
1075.5592 13.0000 1
1216.5890 2.0000 1
END IONS
BEGIN IONS
TITLE=Locus:1.1.1.3929.2 File:"DataSET01.wiff"
CHARGE=2+
PEPMASS=411.20230
RTINSECONDS=1828
103.0550 11.0000 1
110.0713 26.0000 1
120.0806 86.0000 1
164.1219 6.0000 1
181.1086 6.0000 1
190.0626 7.0000 1
207.0897 8.0000 1
209.1056 15.0000 1
217.0692 5.2700 1
219.1385 10.0000 1
219.1531 40.0000 1
235.0823 7.0000 1
238.8759 7.0000 1
243.0806 5.0200 1
247.1414 12.0000 1
247.1581 6.0000 1
252.1090 15.0200 1
256.8897 10.0000 1
258.8932 6.0200 1
260.1169 5.0000 1
260.8916 7.0000 1
274.8921 5.0000 1
276.9037 7.0200 1
278.1248 9.0000 1
278.9072 7.3000 1
280.0965 6.0000 1
288.1079 5.0200 1
305.1364 17.0000 1
306.1171 18.0200 1
306.1318 10.0000 1
314.8403 10.0000 1
314.8573 11.0400 1
316.8337 9.0000 1
316.8488 27.0000 1
316.8673 9.0000 1
320.8516 9.2800 1
323.1395 11.0000 1
323.1559 13.0000 1
324.1368 9.0000 1
332.8591 14.3000 1
334.8560 10.0000 1
350.8773 6.0400 1
351.1416 10.0000 1
352.8606 9.0000 1
352.8824 12.0000 1
366.1765 8.0000 1
370.8792 14.0000 1
377.1534 6.0000 1
377.1863 6.0400 1
390.1651 7.0000 1
390.1887 12.0000 1
394.1715 11.0000 1
394.1892 14.0400 1
411.1916 17.0000 1
493.2527 12.2900 1
504.2217 14.5600 1
515.1870 4.0000 1
540.2260 11.3000 1
557.2500 5.0000 1
558.2166 9.0000 1
558.2565 5.0000 1
575.2286 6.0000 1
575.2532 30.0000 1
575.2757 26.0000 1
576.2343 12.0000 1
576.2964 5.0000 1
640.3201 3.2700 1
657.3035 5.0200 1
674.3104 5.0000 1
674.3382 10.0000 1
675.3251 5.2900 1
END IONS
BEGIN IONS
TITLE=Locus:1.1.1.3931.2 File:"DataSET01.wiff"
CHARGE=2+
PEPMASS=444.22410
RTINSECONDS=1830
133.0594 40.0000 1
171.1154 6.0000 1
173.0744 8.0000 1
211.1489 4.5400 1
212.1024 6.2700 1
246.1404 10.0200 1
255.1111 61.2800 1
256.1813 4.0000 1
539.2874 5.0400 2
272.1267 8.0000 1
272.1382 23.0000 1
286.1575 10.8100 1
311.1760 7.2700 1
337.1551 6.2700 1
341.0137 12.0000 1
343.2045 5.0000 1
354.1664 10.0000 1
354.1852 12.0000 1
709.3699 8.0000 2
727.3967 11.0000 2
371.2031 14.0000 1
755.3619 5.0000 2
812.4099 12.0000 2
414.2476 13.0000 1
425.2093 5.0000 1
442.2225 8.0000 1
442.2342 22.0000 1
442.2444 20.0000 1
442.2604 23.0000 1
446.2050 8.0000 1
499.2692 6.2800 1
499.3051 6.0000 1
527.2786 7.2800 1
596.3129 6.5400 1
598.3254 11.0000 1
608.3002 13.0000 1
608.3326 5.0200 1
612.3509 6.2700 1
614.2850 16.0000 1
614.2997 11.0000 1
614.3116 30.0200 1
614.3262 30.0200 1
614.3621 4.2700 1
625.2855 4.0000 1
642.2928 100.0000 1
642.3119 89.0000 1
642.3612 9.0000 1
699.3067 8.2700 1
715.3278 3.0000 1
727.3561 8.8100 1
727.3976 37.0000 1
727.4279 11.0000 1
728.3831 9.0400 1
728.4173 4.0000 1
755.3323 5.0000 1
755.3607 12.0000 1
755.3727 21.0000 1
755.3827 14.0000 1
755.4029 55.0000 1
755.4602 2.0000 1
784.4571 2.0000 1
812.4219 4.0000 1
END IONS
BEGIN IONS
TITLE=Locus:1.1.1.3931.3 File:"DataSET01.wiff"
CHARGE=2+
PEPMASS=666.32610
RTINSECONDS=1831
155.0797 4.0000 1
167.0830 4.5400 1
169.1325 6.0000 1
212.1105 7.0200 1
216.0950 4.0000 1
226.0773 3.2800 1
231.0991 7.0000 1
266.1007 3.2800 1
268.1653 6.5400 1
295.0990 14.0400 1
325.1933 6.2800 1
328.1235 4.2700 1
337.1783 4.2700 1
341.1420 12.0000 1
344.1869 3.5400 1
369.2064 5.2700 1
410.1707 4.0000 1
415.1941 7.0000 1
428.1943 4.0200 1
445.2426 3.8100 1
454.2242 6.2900 1
498.2598 10.0000 1
504.2544 3.2700 1
1053.5088 5.0000 2
556.2858 5.0000 1
560.2628 6.8100 1
560.8084 6.2800 1
562.2354 16.0000 1
562.2545 21.0000 1
562.2723 16.0000 1
577.7737 12.0200 1
592.8035 7.2700 1
599.3046 5.0000 1
609.7880 29.0000 1
609.8191 5.0000 1
634.3193 8.0000 1
1313.6345 10.0200 2
663.3019 10.0000 1
666.2457 5.0000 1
666.3317 137.0000 1
666.7925 6.0000 1
1332.6360 26.4200 2
666.8466 18.0000 1
691.3731 8.0000 1
725.3847 3.2700 1
734.4063 3.2700 1
770.4274 4.5400 1
791.4013 11.3100 1
814.4052 4.0000 1
814.4568 4.0200 1
820.4211 10.0200 1
842.4240 4.0000 1
878.3920 7.0000 1
878.4354 9.0000 1
889.4728 4.0000 1
924.4818 8.0000 1
943.4680 3.0400 1
949.4801 9.2700 1
1007.4596 5.5500 1
1007.5042 5.0000 1
1017.5455 3.0200 1
1037.5345 6.0000 1
1037.6027 4.0000 1
1057.5370 4.3000 1
1121.4750 14.0000 1
1121.5367 8.0000 1
1122.5220 2.2700 1
1131.5157 2.0000 1
1218.6005 5.2700 1
END IONS
BEGIN IONS
TITLE=Locus:1.1.1.3942.2 File:"DataSET01.wiff"
CHARGE=2+
PEPMASS=496.24600
RTINSECONDS=1836
101.0708 21.2700 1
103.0545 88.2700 1
112.0889 45.0000 1
113.0709 17.0000 1
115.0867 30.0000 1
116.0707 401.0000 1
119.0724 17.0000 1
120.0809 1229.0000 1
121.0856 26.0000 1
140.0810 15.0000 1
141.0690 27.2700 1
145.0964 59.2700 1
155.0784 19.5400 1
158.0952 57.0000 1
159.0767 17.0200 1
159.0915 44.0000 1
173.0952 18.0000 1
176.1072 648.0000 1
177.1108 17.0000 1
185.0544 18.0000 1
186.0914 81.0000 1
187.0721 35.0000 1
187.1057 87.2900 1
194.0959 18.0000 1
203.0695 29.0000 1
203.1200 24.0000 1
211.1572 71.0000 1
212.1072 24.0000 1
213.0856 19.0000 1
213.0999 16.0000 1
221.1300 552.0000 1
228.1835 27.0000 1
230.1149 30.0000 1
231.0635 71.0000 1
231.1122 280.0000 1
237.1003 35.0000 1
239.1553 34.0000 1
249.1228 298.0000 1
249.1409 36.0000 1
255.0879 22.0000 1
255.1093 284.0000 1
272.1351 123.0000 1
288.1201 39.0000 1
298.0975 15.5400 1
299.2171 36.0000 1
302.1010 38.0000 1
302.1504 76.0000 1
309.1242 36.0200 1
320.1584 15.3600 1
326.1697 16.0000 1
326.1903 24.0000 1
327.2191 19.0000 1
328.2069 23.0000 1
334.1199 19.0000 1
337.1413 15.0000 1
343.2076 35.0000 1
345.2241 60.0000 1
352.1297 38.0000 1
354.1786 82.0000 1
370.1350 186.0000 1
371.2053 43.5500 1
380.1774 15.0000 1
387.1606 63.0000 1
777.3882 25.0000 2
403.1514 22.5600 1
414.2461 60.0000 1
414.2651 31.0000 1
416.1832 19.0000 1
844.4146 21.0000 2
424.7101 15.0000 1
425.2002 24.0000 1
425.2276 40.0000 1
425.2437 19.0000 1
425.2603 20.0000 1
430.2084 37.0000 1
876.4214 76.0000 2
441.1516 17.0000 1
441.1789 137.0000 1
441.2124 20.0000 1
442.2232 34.0000 1
442.2456 54.0000 1
442.2675 187.0000 1
442.2867 146.2700 1
458.1702 22.0000 1
458.1988 191.0000 1
458.2271 30.0000 1
460.2525 103.0000 1
460.2749 24.0000 1
469.1888 25.0500 1
469.2159 42.5600 1
486.2235 17.0000 1
487.2299 38.0000 1
973.4822 62.0000 2
494.2278 15.0000 1
495.2166 15.0500 1
991.4840 365.0000 2
992.4617 41.0000 2
512.2354 38.2700 1
512.2586 25.2700 1
515.2384 30.0000 1
524.2153 25.2700 1
529.2395 17.0200 1
529.2702 65.0000 1
531.2554 17.0000 1
540.2331 50.0000 1
540.2658 64.0000 1
542.2163 34.0000 1
557.3019 847.0000 1
557.3281 199.0000 1
558.2849 35.0000 1
558.3102 54.0000 1
559.2192 23.2900 1
559.2398 55.2900 1
559.2596 43.0000 1
569.2573 25.0200 1
575.2727 32.0200 1
600.2938 39.0000 1
600.3098 36.0000 1
600.3294 23.0000 1
611.2795 23.0000 1
628.2886 80.0000 1
628.3099 133.0000 1
630.3004 21.2700 1
630.3207 17.2700 1
646.2831 32.0000 1
646.3119 80.8100 1
646.3306 33.0000 1
646.3456 22.0000 1
658.3127 23.3000 1
658.3400 19.0000 1
[truncated: 66,789,438 more chars]
