# Supplementary material for: A Novel Analysis of the Peptide Terminome Characterizes Dynamics of Proteolytic Regulation in Vertebrate Skeletal Muscle Under Severe Stress
Source: Proteomes. 2019 Feb 13;7(1):6. doi: 10.3390/proteomes7010006 (PMC6473766; doi:10.3390/proteomes7010006)
Supplement: Supplementary file 1 [file proteomes-07-00006-s001.zip › supplementary/Table S1.xlsx]

## Sheet: Table S1
Table S1
Expression of genes encoding protease in horse mackerel skeletal muscle.
Top-hit gene definition in BLASTX*	KO	EC	FPKM**
			Decap	AirEx1	AirEx5	AirEx10
Aminopeptidase W07G4.4 [Fundulus heteroclitus]	K01255	3.4.11.1	52.33	72.23	53.13	55.87
Cytosol aminopeptidase, partial [Fundulus heteroclitus]	K11142	3.4.11.1	3.55	11.06	15.49	3.84
Methionine aminopeptidase 1 [Fundulus heteroclitus]	K01265	3.4.11.18	23	37.43	35.27	18.8
Methionine aminopeptidase 1D, mitochondrial, partial [Fundulus heteroclitus]	K01265	3.4.11.18	4.22	4.92	6.38	4.17
PREDICTED: methionine aminopeptidase 2-like isoform X1 [Stegastes partitus]	K01265	3.4.11.18	37.83	62.8	56.13	41.13
PREDICTED: aminopeptidase N-like [Poecilia formosa]	K11140	3.4.11.2	8	23.34	1.93a	2.01a
Aspartyl aminopeptidase [Fundulus heteroclitus]	K01267	3.4.11.21	4.03	8.28	7.51	4.4
Leucyl-cystinyl aminopeptidase [Fundulus heteroclitus]	K01257	3.4.11.3	5.12	6.43	3.23	3.42
Glutamyl aminopeptidase [Fundulus heteroclitus]	K11141	3.4.11.7	0.41	5.34a	0.15	0.26
Xaa-Pro aminopeptidase 3, putative [Fundulus heteroclitus]	K01262	3.4.11.9	1.21	3.2	3.85	1.47
PREDICTED: xaa-Pro aminopeptidase 1 isoform X1 [Maylandia zebra]	K01262	3.4.11.9	16.42	15.93a	10.64a	14.63
Cytosolic non-specific dipeptidase [Larimichthys crocea]	K08660	3.4.13.18	27.73	67.00a	23.77	19.5
Dipeptidase 2 [Fundulus heteroclitus]	K01273	3.4.13.19	0.34	1.91	0.4	0
Alpha-aspartyl dipeptidase, partial [Fundulus heteroclitus]	K05995	3.4.13.21	5.17	3.87a	6.28	8.94
PREDICTED: xaa-Pro dipeptidase [Xiphophorus maculatus]	K14213	3.4.13.9	64.7	94.93	95.23	92.53
Dipeptidyl peptidase 1 [Fundulus heteroclitus]	K01275	3.4.14.1	26.1	52.9	12.3	20.67
Tripeptidyl-peptidase 2 [Fundulus heteroclitus]	K01280	3.4.14.10	3.29	6.72	2.29	2.47
PREDICTED: dipeptidyl peptidase 2 [Cyprinodon variegatus]	K01276	3.4.14.2	2.73	4.49	0.54	1.2
PREDICTED: dipeptidyl peptidase 3 isoform X2 [Lates calcarifer]	K01277	3.4.14.4	3.33	7.78	1.91	2.16
Dipeptidyl peptidase 4 [Fundulus heteroclitus]	K01278	3.4.14.5	0.38	4.18	0	0
Dipeptidyl peptidase 8 [Fundulus heteroclitus]	K08656	3.4.14.5	4.25	10.9	5.44	4.92
PREDICTED: dipeptidyl peptidase 4-like [Lates calcarifer]	K01278	3.4.14.5	1.92	1.78	0.31	0.59
Tripeptidyl-peptidase 1 [Larimichthys crocea]	K01279	3.4.14.9	22.1	40.16	6.97a	13.24
Angiotensin-converting enzyme 2 [Fundulus heteroclitus]	K01283	3.4.15.1	0	5.23	0	2.92
Prolylcarboxypeptidase (angiotensinase C) [Fundulus heteroclitus]	K01285	3.4.16.2	3.48	7.14	4.85	2.52
Lysosomal protective protein [Fundulus heteroclitus]	K13289	3.4.16.5	3.12	5.9	0.8	2.16
PREDICTED: lysosomal protective protein-like [Neolamprologus brichardi]	K13289	3.4.16.5	12.94	28	7.53	4.22
Carboxypeptidase A1 [Paralichthys olivaceus]	K08779	3.4.17.1	0.28	1.58	0	0.15
Carboxypeptidase Z [Fundulus heteroclitus]	K01294	3.4.17.10	5.38	0.40a	1.70a	3.1
Carboxypeptidase D [Larimichthys crocea]	K07752	3.4.17.22	3.61	7.54	3.79	2.61
PREDICTED: LOW QUALITY PROTEIN: acylamino-acid-releasing enzyme-like [Cynoglossus semilaevis]	K01303	3.4.19.1	6.61	11.69	9.83	8.5
PREDICTED: ubiquitin carboxyl-terminal hydrolase CYLD [Nothobranchius furzeri]	K08601	3.4.19.12	8.58	7.6	5.44	6.04
PREDICTED: ubiquitin carboxyl-terminal hydrolase 10 isoform X1 [Nothobranchius furzeri]	K11841	3.4.19.12	1.69	8.26	2.89	1.02
Ubiquitin carboxyl-terminal hydrolase 16 [Fundulus heteroclitus]	K11844	3.4.19.12	0.87	1.87	1.29	0.65
Ubiquitin carboxyl-terminal hydrolase isozyme L3 [Fundulus heteroclitus]	K05609	3.4.19.12	21.85	42.97	43.13	27.37
Ubiquitin carboxyl-terminal hydrolase 30, partial [Fundulus heteroclitus]	K11851	3.4.19.12	0.38	1.51	1.06	0.97
Ubiquitin carboxyl-terminal hydrolase 46 [Fundulus heteroclitus]	K11842	3.4.19.12	0.95	2.54	10	2.49
Josephin-1, partial [Fundulus heteroclitus]	K15235	3.4.19.12	0.55	0	3	1.54
OTU domain-containing protein 6B, partial [Fundulus heteroclitus]	K18342	3.4.19.12	3.8	7.38	10.16	7.03
Ubiquitin carboxyl-terminal hydrolase 25 [Fundulus heteroclitus]	K11849	3.4.19.12	34.53	64.06	16.64	25.6
STAM-binding protein [Fundulus heteroclitus]	K11866	3.4.19.12	3.08	10.57	1.02	1.9
Ubiquitin carboxyl-terminal hydrolase 8 [Fundulus heteroclitus]	K11839	3.4.19.12	0.95	1.05	1.31	0.18
Ubiquitin carboxyl-terminal hydrolase 19 [Fundulus heteroclitus]	K11847	3.4.19.12	4.28	4.66	6.15	3.78
Ubiquitin carboxyl-terminal hydrolase 3 [Fundulus heteroclitus]	K11849	3.4.19.12	143.73	139.07	67.77	103.13
Ubiquitin carboxyl-terminal hydrolase 28 [Fundulus heteroclitus]	K11840	3.4.19.12	2.18	2.87	1.4	1.29
PREDICTED: ubiquitin carboxyl-terminal hydrolase 24 isoform X2 [Stegastes partitus]	K11366	3.4.19.12	0	2.08	1.48	1.28
Ubiquitin carboxyl-terminal hydrolase 22 [Fundulus heteroclitus]	K11848	3.4.19.12	1.53	4.12	3.89	2.45
Ubiquitin carboxyl-terminal hydrolase 33 [Fundulus heteroclitus]	K08588	3.4.19.12	7.5	9.53	4.62	5.23
Ubiquitin carboxyl-terminal hydrolase BAP1 [Fundulus heteroclitus]	K15235	3.4.19.12	3.59	6.41	5.88	3.6
Ubiquitin thioesterase ZRANB1 [Fundulus heteroclitus]	K11853	3.4.19.12	1.41	4.92	0.68	0.79
Josephin-2 [Fundulus heteroclitus]	K11861	3.4.19.12	3.03	2.12	1.32	1.27
Ubiquitin carboxyl-terminal hydrolase 34 [Fundulus heteroclitus]	K13717	3.4.19.12	20.2	30.9	18.43	16.1
Deubiquitinating protein VCIP135 [Fundulus heteroclitus]	K11855	3.4.19.12	0.44	2.14	1.19	0.62
OTU domain-containing protein 3 [Fundulus heteroclitus]	K11844	3.4.19.12	8.63	12.71	5.39	6.57
Ubiquitin carboxyl-terminal hydrolase 42 [Fundulus heteroclitus]	K11869	3.4.19.12	1.06	1.54	0.18	0.75
PREDICTED: ubiquitin carboxyl-terminal hydrolase 45 [Poecilia formosa]	K13718	3.4.19.12	0.8	0.54	0.24	0.77
PREDICTED: ubiquitin carboxyl-terminal hydrolase 40 [Cynoglossus semilaevis]	K11858	3.4.19.12	1.57	2.71	1.03	0.57
PREDICTED: OTU domain-containing protein 4 [Oreochromis niloticus]	K11838	3.4.19.12	4.93	14.26	10.94	4.77
PREDICTED: ubiquitin carboxyl-terminal hydrolase 48 isoform X1 [Lates calcarifer]	K11848	3.4.19.12	1.97	7.62	2.86	0.46
PREDICTED: LOW QUALITY PROTEIN: OTU domain-containing protein 5 [Oryzias latipes]	K11836	3.4.19.12	22.45	74.87	17.13	12.81
PREDICTED: ubiquitin carboxyl-terminal hydrolase 7 isoform X2 [Stegastes partitus]	K11860	3.4.19.12	0	0.97	1.06	1.04
PREDICTED: ubiquitin carboxyl-terminal hydrolase 20-like isoform X1 [Larimichthys crocea]	K11839	3.4.19.12	0.35	0.68	0	0.4
PREDICTED: ubiquitin carboxyl-terminal hydrolase 5 isoform X1 [Stegastes partitus]	K11834	3.4.19.12	2.84	3.97	0.54	1.99
PREDICTED: OTU domain-containing protein 7A [Larimichthys crocea]	K11832	3.4.19.12	1.07	2.18	2.2	0.73
PREDICTED: ubiquitin carboxyl-terminal hydrolase 8 [Oreochromis niloticus]	K11840	3.4.19.12	2.73	4.55	1.55	2.11
PREDICTED: ubiquitin carboxyl-terminal hydrolase 49 [Maylandia zebra]	K11857	3.4.19.12	4.16	5.54	2.93	3.01
PREDICTED: OTU domain-containing protein 1 [Haplochromis burtoni]	K11840	3.4.19.12	2.24	5.01	1.78	1.75
PREDICTED: LOW QUALITY PROTEIN: ubiquitin carboxyl-terminal hydrolase isozyme L5-like [Neolamprologus brichardi]	K11835	3.4.19.12	5.56	14.5	12.56	6.98
PREDICTED: ubiquitin carboxyl-terminal hydrolase 1-like isoform X1 [Neolamprologus brichardi]	K11837	3.4.19.12	0.61	2.03	1.29	0.65
PREDICTED: probable ubiquitin carboxyl-terminal hydrolase FAF-X isoform X1 [Notothenia coriiceps]	K11846	3.4.19.12	8	0.24	0.25	0
PREDICTED: ubiquitin carboxyl-terminal hydrolase 47 isoform X1 [Notothenia coriiceps]	K18343	3.4.19.12	3.83	8.06	1.54	4.09
PREDICTED: ubiquitin carboxyl-terminal hydrolase isozyme L1-like [Oryzias latipes]	K09602	3.4.19.12	41.77	67.93	46.83	32.2
PREDICTED: ubiquitin carboxyl-terminal hydrolase 24 [Oryzias latipes]	K11855	3.4.19.12	3.74	7.33	4.52	1.05
PREDICTED: ubiquitin carboxyl-terminal hydrolase 14 isoform X1 [Takifugu rubripes]	K11844	3.4.19.12	0.23	1.04	0.23	0.27
Ubiquitin carboxyl-terminal hydrolase 15 [Larimichthys crocea]	K11859	3.4.19.12	0.83	1.34	0.67	0.14
Ubiquitin carboxyl-terminal hydrolase 32 [Larimichthys crocea]	K11854	3.4.19.12	5.84	12.39	5.14	3.36
Ubl carboxyl-terminal hydrolase 18 [Larimichthys crocea]	K11833	3.4.19.12	86.17	188.63	54.07	64.93
Protein FAM105B [Larimichthys crocea]	K11837	3.4.19.12	0.76	3.29	1.26	0
Ubiquitin thioesterase OTUB1 [Larimichthys crocea]	K11836	3.4.19.12	104.57	197.43	76.73	88.43
Ubiquitin carboxyl-terminal hydrolase 36 [Larimichthys crocea]	K11850	3.4.19.12	2.01	1.04	1.02	1.42
Ubiquitin carboxyl-terminal hydrolase 16 [Larimichthys crocea]	K11986	3.4.19.12	0	0	12.87a	1.45
Tumor necrosis factor alpha-induced protein 3 [Larimichthys crocea]	K13716	3.4.19.12	22.27	10.33	0.64a	6.23
PREDICTED: ubiquitin carboxyl-terminal hydrolase 38 [Haplochromis burtoni]	K05611	3.4.19.12	6.08	25.42	2.81a	5.8
PREDICTED: ubiquitin carboxyl-terminal hydrolase 2-like isoform X1 [Xiphophorus maculatus]	K12655	3.4.19.12	6.71	13.32	3.24a	2.62a
Ubiquitin carboxyl-terminal hydrolase 13, partial [Poeciliopsis prolifica]	K11843	3.4.19.12	20.53	124.27a	41.77	19.58
PREDICTED: ubiquitin carboxyl-terminal hydrolase 37 isoform X1 [Cyprinodon variegatus]	K11862	3.4.19.12	47.8	11.84a	16.7a	39.03
Pyroglutamyl-peptidase 1, partial [Fundulus heteroclitus]	K01304	3.4.19.3	3.26	3.27	3.68	1.37
L-asparaginase [Larimichthys crocea]	K13051	3.4.19.5	6.97	11.79	7.02	6.98
Gamma-glutamyl hydrolase [Larimichthys crocea]	K01307	3.4.19.9	3.61	6.66	2.1	4.26
PREDICTED: complement C1r subcomponent [Stegastes partitus]	K03993	3.4.21.104	7.6	16.48	8.86	2.31
PREDICTED: presenilins-associated rhomboid-like protein, mitochondrial [Larimichthys crocea]	K09650	3.4.21.105	5.35	8.72	3.07	4.04
Presenilins-associated rhomboid-like protein, mitochondrial [Larimichthys crocea]	K09650	3.4.21.105	5.17	11.12	6.48	6.28
PREDICTED: rhomboid-related protein 2 [Fundulus heteroclitus]	K02857	3.4.21.105	1.22	3.19	0.27	0.71
Serine protease HTRA2, mitochondrial [Larimichthys crocea]	K08669	3.4.21.108	3.25	12.1	1.83	3.68
Membrane-bound transcription factor site-1 protease [Fundulus heteroclitus]	K08653	3.4.21.112	0.76	4.41	0.57	0.82
Prolyl endopeptidase [Fundulus heteroclitus]	K01322	3.4.21.26	2.31	10.42	7.25	3.46
PREDICTED: complement C2-like [Oreochromis niloticus]	K01332	3.4.21.43	0	10.97	0.12	0
Complement factor D [Fundulus heteroclitus]	K01334	3.4.21.46	11.23	33.96	5.26	4.37
PREDICTED: lon protease homolog 2, peroxisomal isoform X1 [Poecilia formosa]	K01338	3.4.21.53	0.86	1.22	0.9	0.63
PREDICTED: LOW QUALITY PROTEIN: tryptase-2-like [Larimichthys crocea]	K01340	3.4.21.59	3.08	3.97	4.83	1
Tissue-type plasminogen activator [Larimichthys crocea]	K01343	3.4.21.68	1.91	0	1.74	0.62
PREDICTED: chymotrypsin-like elastase family member 2A [Fundulus heteroclitus]	K01346	3.4.21.71	1.33	2.99	1.59	1.52
Furin-1 [Larimichthys crocea]	K01349	3.4.21.75	3.27	7.58	2.03	2.38
ATP-dependent Clp protease proteolytic subunit, mitochondrial [Fundulus heteroclitus]	K01358	3.4.21.92	36.1	59.17	28.7	32.03
Pro-cathepsin H [Fundulus heteroclitus]	K01363	3.4.22.1	29.16	50.77	15.23	15.29
Cathepsin L [Oplegnathus fasciatus]	K01365	3.4.22.15	280	328.01	22.17a	134.57
PREDICTED: caspase-1-A-like [Maylandia zebra]	K01370	3.4.22.36	1.57	3.15	0.31	1.41
Cathepsin K [Larimichthys crocea]	K01371	3.4.22.38	6.66	32.61	0.57a	0.85a
Cathepsin F [Fundulus heteroclitus]	K01373	3.4.22.41	43.33	39.44	29.53	24.87
Cathepsin O, partial [Fundulus heteroclitus]	K01374	3.4.22.42	0.49	1.56	0	0
PREDICTED: calpain-2 catalytic subunit-like [Poecilia reticulata]	K01367	3.4.22.52	8	7.74	8.5	6.48
PREDICTED: calpain-3-like isoform X2 [Cynoglossus semilaevis]	K08573	3.4.22.54	22.97	38.97	31.37	24.03
PREDICTED: caspase-2 isoform X1 [Maylandia zebra]	K02186	3.4.22.55	0	1.43	0	1.37
PREDICTED: caspase-3-like isoform X1 [Neolamprologus brichardi]	K02187	3.4.22.56	7.31	7.22	1.87a	4.64
Caspase-7 [Fundulus heteroclitus]	K04397	3.4.22.60	1.31	6.28	1.17	1.41
PREDICTED: caspase-8-like [Poecilia formosa]	K04398	3.4.22.61	0.26	1.42	0.95	0.57
Caspase-9 [Fundulus heteroclitus]	K04399	3.4.22.62	0.82	1.87	0	1.05
Sentrin-specific protease 8 [Fundulus heteroclitus]	K08597	3.4.22.68	19.63	24.77	22.03	16.2
Sentrin-specific protease 2 [Fundulus heteroclitus]	K03345	3.4.22.68	8.93	13.18	5.03	6.54
PREDICTED: sentrin-specific protease 6 [Poecilia formosa]	K08595	3.4.22.68	2.17	2.68	3.21	1.5
PREDICTED: sentrin-specific protease 6 [Cynoglossus semilaevis]	K08595	3.4.22.68	0.81	2.88	0.73	0
PREDICTED: sentrin-specific protease 2-like [Stegastes partitus]	K08594	3.4.22.68	1.17	2	0.66	1.08
Sentrin-specific protease 3 [Larimichthys crocea]	K08593	3.4.22.68	1.51	2.45	4.11	0.49
Beta-secretase 1 [Fundulus heteroclitus]	K04521	3.4.23.46	1.95	1.23	0.94	0.89
Cathepsin E [Fundulus heteroclitus]	K01379	3.4.23.5	70.93	201.17	73.4	31.17
Cathepsin D2 precursor [Takifugu rubripes]	K01379	3.4.23.5	6.48	13.22	5.74	2.63
Neprilysin [Fundulus heteroclitus]	K01389	3.4.24.11	8.94	15.93	9.12	9.85
PREDICTED: A disintegrin and metalloproteinase with thrombospondin motifs 2-like isoform X1 [Cynoglossus semilaevis]	K08618	3.4.24.14	1.6	1.21	0.5	1
PREDICTED: dorsal-ventral patterning tolloid-like protein 1 [Nothobranchius furzeri]	K05502	3.4.24.19	4.15	5.57	1.56	0.72
Type IV collagenase [Larimichthys crocea]	K01398	3.4.24.24	109.03	101.10a	62.77a	48.07a
Insulin-degrading enzyme, partial [Fundulus heteroclitus]	K01408	3.4.24.56	17.07	50.83a	24.37	13.15
Mitochondrial intermediate peptidase, partial [Fundulus heteroclitus]	K01410	3.4.24.59	2.98	6.38	3.83	2.56
PREDICTED: meprin A subunit beta-like [Takifugu rubripes]	K08606	3.4.24.63	0	2.71	0	1.14
Mitochondrial-processing peptidase subunit alpha [Fundulus heteroclitus]	K01412	3.4.24.64	10.18	32.43a	13.9	8.69
Endothelin-converting enzyme 1 [Larimichthys crocea]	K01415	3.4.24.71	10.05	11.52	6.74	4.24
Matrix metalloproteinase-14 [Fundulus heteroclitus]	K07763	3.4.24.80	17.84	32.09	5.62	10.78
PREDICTED: disintegrin and metallopeptinase domain containig protein 10-like [Poeciliopsis prolifica]	K06704	3.4.24.81	6.76	10.63	5.02	4.36
PREDICTED: CAAX prenyl protease 1 homolog [Lates calcarifer]	K06013	3.4.24.84	1.85	5.28	3.15	2.57
Membrane-bound transcription factor site-2 protease [Fundulus heteroclitus]	K07765	3.4.24.85	0.92	1.59	7.64a	1.61
Disintegrin and metalloproteinase domain-containing protein 17 [Fundulus heteroclitus]	K06059	3.4.24.86	4.46	5.44	2.75	2.28
Proteasome subunit alpha type-7-like protein, partial [Fundulus heteroclitus]	K02725	3.4.25.1	112.4	262.67	94.63	47.4
Proteasome subunit alpha type-6 [Fundulus heteroclitus]	K02739	3.4.25.1	0.54	7.6	2.21	1.2
Proteasome subunit beta type-1, partial [Fundulus heteroclitus]	K02738	3.4.25.1	1.89	12.73	0.33	0
Proteasome subunit alpha type-1 [Fundulus heteroclitus]	K02728	3.4.25.1	27	129.97	60.3	26.92
Proteasome subunit beta type-7 [Fundulus heteroclitus]	K02736	3.4.25.1	50.7	237.8	66.3	29.17
Proteasome subunit beta type-9, partial [Fundulus heteroclitus]	K02726	3.4.25.1	58	297.03	67.37	19.81
Proteasome subunit beta type-2 [Fundulus heteroclitus]	K02739	3.4.25.1	0.42	9.23	0	0.46
Proteasome subunit beta type-6, partial [Fundulus heteroclitus]	K02741	3.4.25.1	2.08	8.38	0.47a	0.45a
Proteasome subunit alpha type 4 [Oncorhynchus mykiss]	K02738	3.4.25.1	101.5	218.67	65.80a	47.70a
Proteasome subunit beta type-8 [Larimichthys crocea]	K02731	3.4.25.1	168.67	441.67a	166.47	95.7
Proteasome subunit beta type-4 [Larimichthys crocea]	K02730	3.4.25.1	31.93	161.73a	38.81	24.59
Proteasome subunit beta type-3 [Larimichthys crocea]	K02732	3.4.25.1	49.87	210.87a	70.93	25.63
Proteasome subunit alpha type-5 [Larimichthys crocea]	K02734	3.4.25.1	53	163.83a	54.3	24.78
Proteasome subunit beta type-6, partial [Poeciliopsis prolifica]	K02735	3.4.25.1	11.16	60.10a	11.57	10.08
PREDICTED: proteasome subunit alpha type-2 [Poecilia latipinna]	K02729	3.4.25.1	91.33	316.33a	95.43	41.9
PREDICTED: proteasome subunit beta type-7-like [Cyprinodon variegatus]	K02740	3.4.25.1	0.4	4.37a	6.22a	0.33
* The definition, including name of protein and specie, of top-hit gene is shown.
** The averaged FPKM value of 3 indivdulas in each group are shown. Siginificant increase compared to the Decap group are indicated by boldface font.
a Indicates significant differences between other groups.
