# Supplementary material for: A Novel Analysis of the Peptide Terminome Characterizes Dynamics of Proteolytic Regulation in Vertebrate Skeletal Muscle Under Severe Stress
Source: Proteomes. 2019 Feb 13;7(1):6. doi: 10.3390/proteomes7010006 (PMC6473766; doi:10.3390/proteomes7010006)
Supplement: Supplementary file 1 [file proteomes-07-00006-s001.zip › supplementary/Table S2.xlsx]

## Sheet: S2_Table
	Supplementary Table 2
	Top-hit gene definition in BLASTX**	Peptide sequence	Fold change
			AirEx1/Decap	AirEx5/Decap	AirEx10/Decap
	HBB_DECMA RecName: Full=Hemoglobin subunit beta; AltName: Full=Beta-globin; AltName: Full=Hemoglobin beta chain	VDWTDAERSAIS	1.18373	0.305965	0.192515
		VDWTDAERSA	1.10193	0.392473	0.366457
	AF051370_1 cytochrome c oxidase subunit VIa precursor [Thunnus obesus]	NPHTNALPTGYESSSHH	0.574378	0.0974677	0.33823
		NPHTNALPTGYE	0.599088	0.363028	0.661876
	White muscle parvalbumin [Trachurus japonicus]	FLKAGDSDGDGKIG	0.359956	0.286126	0.325823
		FLKAGDSDGDGKIGVD	0.638986	0.0779268	0.095754
		AGDSDGDGKIGVDEF	4.41569	0.4995	0.206451
		GDGKIGVDEF	1.94132	0.136587	0.101985
		FLKAGDSDGDGKIGVDE	1.13779	1.11104	1.10015
		KAGDSDGDGKIGVDEF	1.37766	0.451258	0.291261
		[1Ac]-AFKGVLNDADVT	1.51134	0.752856	0.418872
		AFK[3Me]GVLNDADVT	1.55901	0.941478	0.341103
		SDGDGKIGVDEF	1.59221	0.327916	0.203281
		[1Ac]-AFKGVLNDADVTAA	0.983293	0.654207	0.408399
		IIDQDKSGFIEE	2.01957	2.59317	2.27751
		VDEFAAMVKH	3.18356	1.31246	1.04986
		AGARALSDAETKA	3.87089	2.69611	0.907278
		[1Ac]-AFKGVLNDADVTA	1.28973	1.09458	0.525445
		FLKAGDSDGDGKIGVDEF	1.85708	0.443504	0.836046
		GDSDGDGKIGVDEF	1.64833	0.267331	0.236505
		DSDGDGKIGVDE	1.56388	0.362263	0.594133
		IDQDKSGFIEE	1.89277	0.410163	0.583606
		IIDQDKSGFIE	2.0985	2.46967	2.42415
		DAETKAFLK	1.66903	1.05594	0.999192
		AGDSDGDGKIGVDE	3.5236	0.893676	1.41892
		AGDSDGDGKIGVD	1.99794	1.13864	0.872254
		KAGDSDGDGKIGVDE	0.834789	0.858962	1.20131
		AIIDQDKSGFIEE	1.32437	0.583695	0.691101
		[1Ac]-AFKGVLNDADVTAALD	2.68456	2.35721	0.995889
		NDADVTAALDGCK	2.73369	1.60215	1.40772
		DSDGDGKIGVDEF	1.35065	0.257829	0.203507
		GDSDGDGKIGVDE	0.772038	0.525774	0.669984
		AIIDQDKSGFIEED	1.41666	1.88692	1.40207
	Ubiquitin [Siniperca chuatsi]	IIEPSLRQ	0.461652	0.696431	1.11292
	Type 1 collagen alpha 2 [Paralichthys olivaceus]	[PGQ]-QYNGVKAPDPGPGPMG	1.17107	0.23326	0.160318
		[PGQ]-QYDGVKAPDPGPGPMG	0.688518	0.204314	0.423911
	Troponin I [Siniperca chuatsi]	SCPAPSLGGDQATL	0.943241	0.887826	0.401519
	Troponin I [Epinephelus coioides]	MSADAMLH	2.29737	1.27401	1.69826
		TCPKPTISGDQAAL	0.626425	0.452667	0.257813
		MSADAM[Oxi]LH	2.42781	1.65411	1.91169
		ETCPKPTISGDQAALM	1.00336	0.695016	0.283884
		ETCPKPTISGDQAA	0.815461	0.563534	0.345322
		ETCPKPTISGDQ	0.941657	1.33042	0.757468
		TCPKPTISGDQAALM	1.11614	0.861956	0.607038
		CPKPTISGDQAA	0.678984	0.888059	1.27574
		AETCPKPTISGDQAA	2.68546	2.49757	0.737306
	Tropomyosin [Siniperca chuatsi]	[1Ac]-MDAIKKKM	0.980221	0.591332	0.395851
		LEEELKTVTN	15.185	1.1465	1.13009
		[1Ac]-MDAIKKKMQ	1.62478	0.779929	0.799135
		EEELKTVTN	5.745	2.02233	0.894589
	Skeletal muscle fast troponin T isoform 2 [Hippoglossus hippoglossus]	SMGSSYSSHLQ	1.86237	0.760698	0.536304
		AGEEKPKFKPS	0.768614	0.49437	0.552646
		SM[Oxi]GSSYSSHLQ	1.69015	0.863933	0.6459
		PDGEKVDFDDIQK	3.11737	1.23102	0.505679
		PDGEKVDFDDI	9.45244	1.30783	0.892061
		LESEKFDH	1.03207	1.53181	1.60582
		EEADATKKAAEEAKKKSA	0.414142	0.336409	0.387835
		LESEKFDHMER	1.18058	2.60623	1.24139
		SSMGSSYSSHLQ	1.46893	1.22501	0.526767
		SMGSSYSSH	1.1449	3.68365	1.54995
		SMGSSYSSHLQ	1.86237	0.760698	0.536304
		PEPEPEPEPEPEAE	3.89592	2.65871	1.90005
		VAPEAAPEPEAE	1.08484	2.71686	8.7153
		PEPEPEPEPEPEPEVE	4.82273	3.30892	2.75573
		SM[Oxi]GSSYSSHLQ	1.69015	0.863933	0.6459
		PDGEKVDFDDIQK	3.11737	1.23102	0.505679
		PDGEKVDFDDI	9.45244	1.30783	0.892061
		PEPEPE[NaX]PEPEPEAE	3.79683	2.68732	1.93472
		PEPEPEPEPEAE	2.02718	0.956744	0.884793
		PEPEPEPEPEP	2.95693	2.60708	1.81497
		AGAVEEVVVE	4.62298	25.1493	18.3298
		VEVAPEAAPEPEAE	2.08382	5.37149	4.98575
		VAPEAAPE[NaX]PEAE	1.1032	2.76133	8.60727
		PEPEPEPEPE[KXX]PEPEVE	4.08667	3.95273	3.18472
		PEPEPEPEPEPE[NaX]VEPE	4.497	3.42898	2.79739
		PEPEPEPEPEPEPE[NaX]VE	5.66881	3.35585	3.57597
		PEPEPEPEPEVE	5.08018	1.14167	1.58071
		PEPEPEPEPEPEA	2.03355	1.35053	0.801559
		PEPEPEPEPEAEP	1.92561	1.33931	0.920311
		AGAVEEVVVEE	5.38535	26.5064	16.107
		APEAAPEPEAE	2.80272	11.8848	10.8673
		EVGVAPEAAPEPEAE	0.801702	4.31018	4.38069
		VEVKPEAAPEPEAE	0.798878	4.09483	4.19683
		EPEPEPEPEPEAE	14.8327	2.74376	1.67751
		LESEKFDH	1.03207	1.53181	1.60582
		AGAVEE[NaX]VVVE	1.63194	9.73303	6.16726
		PEPEPEPEPEPEVE	6.84536	4.55925	4.40358
		VEVAPEAAPE[NaX]PEAE	2.6553	5.56612	5.34102
		EEADATKKAAEEAKKKSA	0.414142	0.336409	0.387835
		LESEKFDHMER	1.18058	2.60623	1.24139
		PEPEPEPEPEPEVEP	2.62442	1.39438	1.73895
		PEPEPEPEPEPEPEV	2.62442	1.39438	1.73895
		PEPEPEPEPEV	1.46656	1.7666	1.38716
		EPEPEPEPEPE[KXX]PEPEV	6.93171	4.74276	3.63664
		AGAVE[NaX]EVVVE	3.84909	14.4925	10.7257
		SSMGSSYSSHLQ	1.46893	1.22501	0.526767
		SMGSSYSSH	1.1449	3.68365	1.54995
		PEPEPEPEPEPE[NaX]VEPE	4.76827	2.35232	2.07079
		PEPEPEPEPEPE[NaX]PEVE	4.76827	2.35232	2.07079
		PEPEPEPEAE	4.29155	2.74757	3.61136
	SET and MYND domain containing protein 1a [Siniperca chuatsi]	EAALLKPVTSS	1.70118	3.41675	1.91578
		AALLKPVTSS	2.12296	5.27277	2.45278
		EAALLKPVT	0.916648	1.40567	1.78175
	RS2, partial [Poeciliopsis prolifica]	VQRGQAVQAATS	0.585687	1.17896	2.10248
	Ral GTPase-activating protein subunit beta [Larimichthys crocea]	TNADIM[Oxi]PSL	1.01024	0.635269	0.982974
	Pyruvate kinase [Trachinotus ovatus]	DIDSHPAVSRNTGIICT	25.3954	0.800926	0.891711
		LDIDSHPAVSRN	13.984	1.64073	2.75055
		LDIDSHPAVSRNTGIICT	13.8612	0.908331	0.626471
		LDIDSHPAVS	12.6654	4.28093	1.65666
		LDIDSHPAVSR	9.66459	2.22298	0.616734
		SGETAKGDYPLE	21.8214	2.40699	2.86376
		LSGETAKGDYPLE	5.82222	1.06271	0.811299
		LDIDSHPA	3.84434	2.78766	2.53884
		EASDGIMVARGDLG	2.12284	0.757504	0.837737
		[1Ac]-SKSKDSIMH	9.09158	1.98472	1.0035
	PYGM [Poeciliopsis prolifica]	MEPTLEKLPAPDDKH	0.78718	0.835125	0.889788
		GLAGVENVAELK	1.08578	1.60047	1.57358
		IVGSHAVNGVA	1.20174	0.848788	0.354878
		LPAPDDKH	0.856591	1.59119	1.61401
		LAGVENVAELK	0.46612	0.436439	1.01615
		GMEPTLEKLPAPDDKH	0.886649	1.12848	1.23951
		GVENVAELKQNFN	0.744376	1.78193	2.14428
		GVENVAELKQN	0.680153	0.497549	0.633369
	PREDICTED: voltage-dependent anion-selective channel protein 3 isoform X2 [Stegastes partitus]	[1Ac]-AEKEVRNMVQ	1.44089	0.406429	0.836345
	PREDICTED: unconventional myosin-XVIIIb isoform X1 [Stegastes partitus]	[PGE]-ETSIRRIVDL	0.378671	0.667777	0.195737
	PREDICTED: troponin I, fast skeletal muscle-like [Maylandia zebra]	HCPSPDASGDQAAL	0.106067	0.0315985	0.0243012
		HCPSPDASGDQAALME	0.141478	0.0404606	0.0267156
		HCPSPDASGDQAALM	0.197336	0.0713874	0.0624798
		HCPSPDASGDQAA	0.0770468	0.107385	0.0741048
		HCPSPDASGDQAALMEL	0.259708	0.531248	0.403412
		HCPSPDASGDQAALM[Oxi]	0.146259	0.404126	0.233597
		HCPSPDASGDQA	0.104219	0.208244	0.138378
	PREDICTED: triosephosphate isomerase [Poecilia latipinna]	MNGAKVDPNVE	0.408999	0.137269	0.344696
		VAAQNCYK	0.877081	2.17468	1.82782
		TMNGAKVDPNVE	0.857183	1.48496	2.26048
		MNGAKVDPNVEVV	0.769447	0.197084	0.252005
		VAAQNCYKVA	1.05084	1.1123	0.818569
		VGGASLKPEIIE	0.790915	0.223255	0.28323
		NGAKVDPNVEVV	0.484058	0.509999	0.286897
		NGAKVDPNVE	0.64227	0.421621	0.982054
		MNGAKVDPNVEV	0.497205	0.244392	0.147912
		GASLKPEII	0.722084	0.652452	0.444619
		IADNVKDWSK	0.94706	0.601553	0.898441
		GAKVDPNVEVV	0.602522	0.380577	0.213419
		NGAKVDPNVEVVC	0.913816	0.336135	0.418262
		MNGAKVDPNVEVVCGAPT	0.680713	0.281726	0.168267
		VVCGAPTIYLD	2.18311	1.019	0.578785
		GEISPAMIH	1.39935	3.36697	3.22752
		GAKVDPNVEVVC	0.968269	0.317593	0.207415
		NGAKVDPNVEV	0.684371	0.893846	0.641291
		MNGAKVDPNVEVVCGAPT	0.654316	0.181334	0.197128
		TMNGAKVDPNVEVV	0.563262	0.573635	0.699251
		ELINTMNGAKVDPNVE	0.993541	0.840417	1.8416
		M[Oxi]NGAKVDPNVE	0.596905	0.684996	0.33165
		NGAKVDPNVEVVCGAPT	0.446985	0.190148	0.142694
		IIYGGSVTGGTCK	0.794717	0.672228	0.549129
		INTMNGAKVDPNVE	0.711211	0.901143	1.16254
		GAKVDPNVEVVCGAPT	0.566893	0.300835	0.319101
		TM[Oxi]NGAKVDPNVE	1.18983	1.7181	2.59532
	PREDICTED: transcription factor E2-alpha-like isoform X1 [Stegastes partitus]	ATNIILNLEQ	0.814454	1.26054	1.19449
	PREDICTED: transcription factor BTF3 homolog 4 isoform X2 [Stegastes partitus]	[1Ac]-MNQEKLAKLQ	0.754928	0.919274	1.16857
	PREDICTED: titin-like isoform X20 [Stegastes partitus]	DSGAVSTKAMIA	1.69455	2.05553	1.50721
	PREDICTED: titin-like isoform X11 [Stegastes partitus]	PVDPPDEPCKL	4.94821	1.22345	1.71829
	PREDICTED: SH3 domain-binding glutamic acid-rich protein isoform X2 [Larimichthys crocea]	VIKVFLAS	0.599761	1.60001	1.78541
	PREDICTED: sarcoplasmic/endoplasmic reticulum calcium ATPase 1 isoform X1 [Stegastes partitus]	[1Ac]-MDQAHTKNPAEC	0.690985	0.486694	0.404673
		[1Ac]-MDQAHTKNPAE	0.677073	0.574604	0.872635
		[1Ac]-MDQAHTKNPAECL	1.33422	0.884421	0.499402
		[1Ac]-MDQAHTKNPAECLT	1.0746	1.04735	0.647547
		[1Ac]-MDQAHTKNPA	0.522358	0.694048	0.907479
		GTNIAAGKAIG	1.12753	2.10329	1.95695
		GVNENTGLSPDQFK	1.39382	0.641789	0.658646
		YDPTGPGVTY	1.64449	1.16217	1.40352
		VNENTGLSPDQFK	0.987713	1.32123	1.33359
		MDWAHTKNPAEC	0.715733	0.735092	0.550009
		ENTGLSPDQFK	1.03293	1.19197	1.22019
		SVICSDKTGTLT	0.850769	0.823385	0.828315
		[1Ac]-MDQAHTKNPAECLTY	0.558982	0.422699	0.344077
		AMTGDGVNDAPALK	1.29043	2.14367	1.87385
		GHDDITAMTGDGVNDAPALK	0.683064	0.71431	3.20529
	PREDICTED: rho guanine nucleotide exchange factor 9 isoform X3 [Oryzias latipes]	IDGFLLTPL	0.462502	1.7061	2.1253
	PREDICTED: retinal dehydrogenase 2 [Stegastes partitus]	[1Ac]-TSSKIEIPGEVK	1.71382	2.73766	8.27881
	PREDICTED: reticulon-3-like isoform X1 [Stegastes partitus]	[1Ac]-MDPMTQSAQISSSQGLADGQN	0.597148	0.426147	0.509937
	PREDICTED: putative peptidyl-tRNA hydrolase PTRHD1-like [Neolamprologus brichardi]	[1Ac]-AASGAAAGAPSRLVQ	0.94681	1.36919	0.855723
		[1Ac]-AASGAAAGAPSRLVQY	1.20293	1.36953	0.826708
	PREDICTED: protocadherin-18-like isoform X2 [Larimichthys crocea]	ISLGAICAVLMV	0.477632	0.168002	0.444954
	PREDICTED: proteoglycan 4-like [Larimichthys crocea]	[1Ac]-AVAYGAATQPGLLS	1.43186	0.860173	0.589127
		[1Ac]-AVAYGAATQPGLL	1.17987	0.72795	0.54215
	PREDICTED: protein S100-A14 [Larimichthys crocea]	PQYSDLEKAIST	2.15775	0.534334	0.552451
		PQYSDLEKAIS	1.28527	0.645804	0.422058
	PREDICTED: protein deglycase DJ-1 [Oreochromis niloticus]	AEVAAQVKAPLVM	0.989024	0.778612	0.938648
	PREDICTED: proteasome subunit alpha type-1 [Stegastes partitus]	AAPAPDEPMEH	0.194334	0.381576	0.634748
	PREDICTED: poly(rC)-binding protein 2-like isoform X2 [Stegastes partitus]	RLSSEATGLAAN	1.17183	1.28252	0.922582
	PREDICTED: plasminogen activator inhibitor 1 RNA-binding protein-like isoform X1 [Larimichthys crocea]	PGQMQEGFG	0.821179	0.710519	1.82893
	PREDICTED: phosphorylase b kinase gamma catalytic chain, skeletal muscle/heart isoform [Oreochromis niloticus]	LSIAAEADEPSHS	0.5833	0.241575	1.33801
		IAAEADEPSHS	0.50025	1.1108	2.61312
	PREDICTED: phosphoglycerate mutase 2 [Cyprinodon variegatus]	DAETVKKAME	0.814354	1.79255	2.9011
		LNLPTGIPIVYE	0.504967	0.456321	0.375096
	PREDICTED: phosphoglycerate kinase 1 [Nothobranchius furzeri]	LEGKVLPGVDA	2.96485	0.752775	2.30822
		LEGKVLPGVDALSSA	6.06694	4.99291	2.75121
		LEGKVLPGVDALS	5.05818	1.74907	2.46554
		GKVLPGVDALSSA	2.48781	1.62597	1.52268
		GKVLPGVDA	1.31538	0.497768	1.74158
		EGKVLPGVDALSSA	4.62249	3.96897	2.40401
		EGKVLPGVDALS	3.97208	1.82275	2.40445
		GKVLPGVDALS	1.99172	0.869185	1.60994
		[1Ac]-SLSNKLTLDKVDVK	0.862669	0.534249	0.588085
		VLPGVDALSSA	2.74912	1.75925	1.41383
		[1Ac]-SLSNKLTLDK	0.977857	1.83139	1.42218
		LEGKVLPGVD	1.73282	0.338523	1.41065
		[1Ac]-SLSNKLTLD	1.41018	2.49673	1.91935
		KVLPGVDALSSA	2.26113	1.60254	1.27962
		LEGKVLPGVDALSS	2.6508	1.51448	1.49337
		[1Ac]-SLSNKLTLDKVD	1.08144	0.96054	0.939628
		DEEGAGIVK	0.419495	0.424957	2.14144
		KEVEAACANPAAGSVIL	2.45591	0.622657	0.913111
		LEGKVLPGVDAL	1.64653	0.772833	1.55792
	PREDICTED: phosphate carrier protein, mitochondrial isoform X1 [Poecilia reticulata]	ATADEGDSCEFGSQKY	0.893189	0.237	0.211265
		ADEGDSCEFGSQKY	0.64999	1.01981	0.69967
	PREDICTED: peroxisome proliferator-activated receptor gamma coactivator-related protein 1-like [Larimichthys crocea]	LAN[Dea]QTHTAPLQ	0.930414	1.00744	1.37977
	PREDICTED: peptidyl-prolyl cis-trans isomerase A-like [Stegastes partitus]	MANAGPNTNGSQF	1.03255	1.15578	0.692202
	PREDICTED: PDZ and LIM domain protein 5 isoform X4 [Oreochromis niloticus]	[1Ac]-SSNYSVTLK	4.74431	0.694986	0.509081
	PREDICTED: patellin-2-like [Notothenia coriiceps]	EEPKAEAVAEVK	2.03708	5.15488	4.29302
	PREDICTED: nudC domain-containing protein 1 [Oreochromis niloticus]	NKSLELTLD	1.37092	2.48786	1.83786
	PREDICTED: nuclear factor NF-kappa-B p105 subunit [Nothobranchius furzeri]	LMAAGADPHRENF	0.478487	0.7945	0.803417
	PREDICTED: neurofilament heavy polypeptide-like isoform X5 [Pundamilia nyererei]	SYIDPVVIGRG	1.63065	0.789083	0.529866
	PREDICTED: nascent polypeptide-associated complex subunit alpha isoform X1 [Stegastes partitus]	PGEATETVPVTE	0.79197	1.54093	1.60205
	PREDICTED: NADH dehydrogenase [ubiquinone] iron-sulfur protein 6, mitochondrial [Larimichthys crocea]	VAEEPVTDVEARVVS	0.593129	0.306838	0.578877
		VAEEPVTDVEARVVS	0.534817	0.405733	0.766435
		EEPVTDVEARVVS	0.159639	0.176621	0.214961
	PREDICTED: NADH dehydrogenase [ubiquinone] 1 alpha subcomplex subunit 8 [Poecilia reticulata]	PTTVEAPTLQEL	1.22907	1.32795	1.2309
	PREDICTED: myozenin-2 [Maylandia zebra]	NAVDGHGGQNNTGVEQPSD	0.160876	0.922954	2.09998
	PREDICTED: myozenin-1-like [Oreochromis niloticus]	NDVVPFDGETD	0.702522	1.07311	0.908269
		NNPDVFSSESMD	2.16771	1.46774	0.394916
		DVVPFDGETDEL	1.76868	0.483191	0.184153
		SSEPSSIHMEN	0.433434	0.260354	0.809376
		SSEPSSIHMENDVVP	2.28051	4.02911	3.93247
		SSEPSSIHME	0.86183	0.754683	0.581506
		NNPDVFSSESM[Oxi]D	1.67454	1.40512	0.993579
		EPEPAVVYQH	0.713798	1.13087	0.917981
		NDVVPFDGETDEL	0.930174	0.955174	0.825074
		NNPDVFSSE	1.02697	2.25885	1.41843
		DLSHITQDEYE	1.06243	0.692534	0.849704
		VGSSEPSSIHME	1.87083	2.05367	1.59679
		PLGTPAPVNK	1.29715	2.44254	0.991491
	PREDICTED: myosin-binding protein H-like isoform X1 [Stegastes partitus]	LEVKQPAVADAEKK	0.289331	0.727312	0.506878
		VKQPAVADAEKK	1.54417	1.46156	1.5811
		APAEGAEGAPAPAEGEA	0.0751219	0.465889	0.271461
		GAEGAPAPAEGEAAPAE	0.127674	2.53871	2.67914
		APAEAAPAEAAPAEG	0.0944742	0.45542	0.342742
		APAEGAPAEGAEGAPAPAE	0.136907	0.383304	0.125854
		APAEAAPAEGAPAEGAEGAPAPAE	0.095789	0.43998	0.189973
		APAEGAPAEGAEGAPAPAEGEA	0.101149	0.325629	0.284203
		APAEAAPAEGAPAEGAEG	0.134976	0.529934	0.217003
		TSERDDSGVYEM	3.85088	0.615889	0.773852
		GAEGAPAPAEGEAAPAED	0.147706	2.38697	2.33487
		AAPAEGAPAEGAEGAPAPAE	0.320181	0.506591	0.585972
		APAEDAAQAPPAE	0.162924	0.639551	0.280825
		APAEGAEGAPAPAE	0.200014	0.394999	0.439209
		AAPAEAAPAEAAPAEG	0.817213	0.385677	0.512501
		APAPAEGEAAPAEDAAA	0.103607	0.840032	0.0827183
		APAEAAPAEGAPAEGAEGAPAPAEG	0.160749	0.477175	0.224401
		APAEGAPAEGAEGAPAPAEG	0.18657	0.340736	0.249104
		APAEGAEGAPAPAEG	0.335723	0.490065	0.482271
		APAEGAEGAPAPAEGEAAPAE	0.0862133	0.401916	0.301028
		GEAAPAEDAAAAPPAE	0.126927	3.59576	2.02042
		AAPAEAAPAEGAPAEGAEGAPAPAE	0.191615	0.824781	0.884398
		IGDDPKFR	4.98088	2.22572	1.26223
		APAEGAPAEGAEGAPAPAEGEAAPAE	0.176944	0.291814	0.209582
		APAEAAPAEAAPAEGAPAE	0.137452	0.515613	0.375165
		TSLTDRSTTVGYS	2.27397	2.51812	1.5981
		PAEGAPAEGAEGAAAPAEGEAAP	0.234305	0.42768	0.244773
		APAEAAPAEGAPAE	0.236402	0.516303	0.351016
		GEAAPAEDAAAAPPA	0.207687	2.2456	1.31843
		GAPAEGAEGAPAPAEGEA	0.0732533	0.167152	0.107965
		EAAPAEAAPAEAAPA	0.201302	0.697466	0.440156
		APAEAAPAEAAPAE	0.335837	1.55938	1.15675
		AAPAEDAAAAPPAE	0.210539	0.80724	0.677714
		GAEGAPAPAEGEAAPAEDA	0.200618	1.65909	1.73203
		APAEGAEGAPAPAEGEAAPAED	0.371374	0.426693	0.202135
		PEPAPEPVPEPAPAE	9.14166	3.03438	1.23223
		EGAPAEGAEGAPAPAEG	0.516224	1.74922	1.78649
		APAEGAEGAPAPAEGEAAP	0.126741	0.307318	0.215283
		GAPAPAEGEAAPAEDAAA	0.198536	0.343407	0.396013
		APAEAAPAEAAPAEGAPAEGAEGAPAPAEGEA	0.161223	0.483544	0.209198
		AAPAEGAPAEGAEGAPAPAEG	0.318141	0.447624	0.448431
		GAPAEGAEGAPAPAE	0.124557	0.445771	0.442758
	PREDICTED: myosin-binding protein C, fast-type-like isoform X5 [Larimichthys crocea]	LDVRVATNPDKQ	0.162497	0.212903	0.108474
		PEPVPAAKPEGD	0.455889	1.15241	0.50848
		PEPVPAAKPEGDD	0.490139	1.15516	0.403521
		PEPVPAAKPEG	0.297237	0.982928	0.359237
		PEPVPAAKPEGDDAPPPD	0.592006	1.27266	0.516623
		PEPVPAAKPEGDDAPPPDAVE	0.971871	1.00447	0.303419
		AVNDLGKDEVE	0.896412	0.406637	0.304995
	PREDICTED: myosin heavy chain, fast skeletal muscle-like [Pundamilia nyererei]	[1Ac]-STDAEMAVYGKAA	4.33011	0.942925	0.846904
		[1Ac]-STDAEMALYGKAA	0.424689	1.21686	0.675341
		IPNESKTPGLMEN	0.995084	0.859352	1.23278
		IPNESKTPGLME	0.784361	0.599511	0.943107
		SEVVNAYR	4.05377	6.52254	7.04241
		NSADMLKA	2.37865	1.42382	1.39589
		TVSSQFRENLG	1.74804	1.84398	1.70975
		IPNESKTPGLM	0.769144	0.821639	1.05648
		ESKTPGLMEN	0.739264	0.628791	0.727136
		[1Ac]-STDAEM[Oxi]AVYGKAA	5.01711	1.16112	0.723442
		IPNESKTPGLM[Oxi]EN	1.13533	1.17666	1.27518
		IPNESKTPGLM[Oxi]E	0.877099	0.868082	1.02764
		DRENQSVLIT	1.74952	3.55021	2.7371
		[1Ac]-STDAEMALYGKA	0.360056	0.280743	0.185539
		ENLGKLMTN	1.31633	2.30211	1.55217
		[1Ac]-STDAEMAVYGK	8.75366	12.3649	0.918815
		KDPLNDSVVQ	0.280237	0.169783	0.0860237
		[1Ac]-STDAEMAVYGKAAIY	3.00968	1.14525	0.923816
		DKNKDPLNDSVVQL	1.32699	0.303655	0.347991
		[1Ac]-STDAEMAVYGKAAI	2.80117	0.43786	0.295436
		LLHSQNTSLLN	2.48823	0.771259	0.673106
		[1Ac]-STDAEMAVYGKA	2.91788	0.52814	0.288371
		AEVVNAYR	2.61855	4.63456	4.62555
		LYPPVVE	1.54559	0.945326	1.14269
		[1Ac]-STDAEMAAYGKAA	2.38551	2.22724	0.870067
		[1Ac]-STDAEMTVYGKAA	0.669338	1.48194	0.787742
		AALYPPVVE	2.88433	4.1711	2.63518
		DQIIAANPLLE	1.98934	4.19221	3.47013
		[1Ac]-STDAEMALYGKAAI	0.371008	0.446992	0.237796
		DDVSQMNPPKYD	9.26957	1.44994	0.996166
		VLITGESGAGKTV	9.22462	1.97365	1.09827
		DSEVVNAYR	2.01582	3.44032	2.91382
		TDRENQSVLITGESGAGKTV	3.44625	1.34913	1.23839
		EQELVDASERVG	2.4349	1.48632	0.37941
		LVHYAGTVDYN	1.91914	1.30111	1.30689
		IPNESKTPGLMEN[Oxi]	1.19521	1.26145	1.28352
		[1Ac]-STDAEMALYGK	0.876323	1.28444	0.689861
		DQIIAANPLL	3.34555	4.8201	4.49102
		NSADMLKAL	3.88325	1.20728	0.833979
		DDVSQMNPPKYDKIED	2.4593	1.1983	0.490611
		TTGKLASADIET	1.82236	1.79009	2.01106
		TLEDQFSELK	2.24185	0.510252	0.602953
		[1Ac]-STDAEM[Oxi]AVYGK	2.50453	4.64588	2.04613
		MLTDRENQSVLIT	3.24236	1.26234	0.933777
		DEAENLAMKGGKKQ	4.84933	1.24653	0.887412
		MLTDRENQSVL	1.7039	1.09269	0.865869
	PREDICTED: myomesin-1-like isoform X3 [Stegastes partitus]	[1Ac]-SESLQVTLK	1.73575	3.16966	1.50464
		PGTKEIYVDVDD	2.9844	1.41068	0.937312
	PREDICTED: myelin basic protein-like isoform X2 [Larimichthys crocea]	[1Ac]-ASASSAQTTFGLG	1.46511	0.951489	1.03519
	PREDICTED: myc box-dependent-interacting protein 1-like isoform X1 [Neolamprologus brichardi]	[1Ac]-AEMGKGVTAGKLA	1.26171	2.11734	2.79963
		[1Ac]-AEMGKGVTAGKLAIN	0.723907	0.882609	0.507264
		LEMGKGVTAGKLAIN	0.84738	0.866867	0.9469
	PREDICTED: muscle-related coiled-coil protein-like [Larimichthys crocea]	[1Ac]-TDKSGMPTGGGDDAGSIM	0.761505	0.733635	0.702198
		[1Ac]-TDKSGMPTGGGDDAGSIMAL	1.7568	2.71338	0.9635
		[1Ac]-TDKSGMPTGGGDDAGSIMA	0.812206	0.727304	0.54569
		[1Ac]-TDKSGMPTGGGDDAGSIM[Oxi]	0.796497	0.685517	0.583521
	PREDICTED: mucin-5AC-like [Cynoglossus semilaevis]	GVKSSGAEENAAAR	1.28612	1.27448	0.769051
	PREDICTED: methionine aminopeptidase 2 [Larimichthys crocea]	[1Ac]-ADVVAEQAAEQK	0.811266	1.03109	0.8248
	PREDICTED: malate dehydrogenase, mitochondrial [Stegastes partitus]	LLKNSPLVSQ	0.476819	0.143185	0.129721
		AKVAVLGASGGIGQPLS	0.658311	0.403733	0.622374
		ILADACARNCPE	0.789343	0.14664	0.136649
		VAVLGASGGIGQPLSL	0.530962	0.139407	0.28464
		VAVLGASGGIGQPL	0.36571	0.808162	0.251796
		ILADACARNCPEA	0.584261	0.522546	0.516752
	PREDICTED: LOW QUALITY PROTEIN: myosin heavy chain, fast skeletal muscle-like [Larimichthys crocea]	ENLGKLMTN	1.31633	2.30211	1.55217
		KDPLNDSVVQ	0.280237	0.169783	0.0860237
		DKNKDPLNDSVVQL	1.32699	0.303655	0.347991
		LVHYAGTVDYN	1.91914	1.30111	1.30689
		SVIPEGQFIDN	2.75979	1.77254	0.84258
	PREDICTED: LIM domain-binding protein 3-like isoform X3 [Oreochromis niloticus]	SPVYQAVIRPGGN	0.102383	0.200393	0.11539
		MQDPDEEALQR	1.56312	0.281932	0.321475
		SVLPVKDPVVD	0.163683	0.261364	0.183885
		AVIRPGGNQDM	1.5149	1.73494	1.6102
		SSVLPVKDPVVD	0.27366	0.334529	0.34568
		AHITGTEYMQDPDE	1.74541	0.529314	0.309644
	PREDICTED: lactoylglutathione lyase-like [Larimichthys crocea]	[1Ac]-SDKGLSDEAAAAACKD	0.906209	0.747065	0.597245
		IEILSPNNMVSITS	1.02434	0.540679	0.295372
	PREDICTED: keratin, type II cytoskeletal cochleal-like [Nothobranchius furzeri]	ITNVQVNQSL	1.2971	2.87753	2.18221
		AIAPITNVQVNQSL	4.82618	2.62187	1.77667
		SAIVSGPRISSAS	3.25103	13.6568	1.33207
		SAIVSGPRISSASM	1.90458	4.53388	0.749247
		AIAPITNVQVNQS	1.54194	0.977182	0.612133
		AIVSGPRISSASM	2.13675	3.50651	1.40862
	PREDICTED: keratin, type II cytoskeletal 8-like [Oreochromis niloticus]	[1Ac]-SSTYRTSSYSVK	2.06462	6.49261	5.14162
		ITAVTVNKSL	1.67953	9.84591	1.25479
		M[Oxi]DSIVAEVK	2.14414	12.3527	1.51217
		AQAPITAVTVN	2.79726	8.83934	2.13375
		TKDGRVVSESSEVIED	2.43629	5.11563	1.72105
		IDPTIQAVR	1.93904	5.43496	2.36911
		AQAPITAVTVNKSL	2.63735	6.89394	0.813838
		SSSSYAGPGGITSRK	2.97286	7.55036	2.07219
		[1Ac]-SSTYRTSSY	2.88774	7.60278	1.15301
		GAQAPITAVTVNK	1.05465	4.20741	1.32055
		QAPITAVTVNKSL	1.0001	4.64027	1.02272
	PREDICTED: keratin, type I cytoskeletal 18-like [Xiphophorus maculatus]	VDGKVVSSSTETKQL	1.82989	2.8419	1.06284
	PREDICTED: keratin, type I cytoskeletal 18 [Poecilia latipinna]	SGAPMGSSSSSFKLS	3.15649	6.97707	0.994295
		SGAPM[Oxi]GSSSSSFKLS	1.57375	3.2794	1.17272
		SGAPMGSSSSSFK	1.78782	4.47069	0.990721
		DGGMGMGMGGRVS	1.85688	5.03293	1.30209
	PREDICTED: hematological and neurological expressed 1-like protein [Fundulus heteroclitus]	APAPAAAPAPAPA	2.07263	1.27921	0.740765
	PREDICTED: guanine nucleotide-binding protein subunit beta-2-like 1 [Poecilia mexicana]	[1Ac]-TEQMTVRGTLK	0.52381	0.841534	1.43246
	PREDICTED: guanidinoacetate N-methyltransferase [Larimichthys crocea]	[1Ac]-TTAAQPIFSKGED	0.597123	1.12939	1.30501
		[1Ac]-TTAAQPIFSKGEDCK	0.721751	1.36599	1.30918
		[1Ac]-TTAAQPIFSKG	0.252536	0.640947	1.1331
	PREDICTED: glycogen [starch] synthase, muscle-like [Cyprinodon variegatus]	AN[Dea]GN[Dea]GVISEKN	0.54757	1.22248	2.55003
		AN[Dea]GNGVISEKN	0.576604	0.934442	2.5353
		ANGN[Dea]GVISEKN	0.516668	1.38185	2.57539
	PREDICTED: glutamate dehydrogenase, mitochondrial [Stegastes partitus]	ADAADKPDDPNF	0.646843	1.00201	0.993213
	PREDICTED: glucose-6-phosphate isomerase [Larimichthys crocea]	[1Ac]-GLTQDPNFQKLQ	1.80616	0.564736	0.434697
		SHDSSTNGLINF	1.05801	0.49368	0.810955
		GEPGTNGQHAFYQ	0.647617	0.985108	1.41956
		[1Ac]-GLTQDPNFQKLQD	1.25642	0.675888	0.465419
	PREDICTED: fructose-bisphosphate aldolase A-like [Larimichthys crocea]	GTLLKPNMVT	1.14496	1.01894	1.0838
		GTLLKPNM	1.95362	0.581715	2.09626
		EGTLLKPNMVT	1.23371	1.56796	1.34826
		LEGTLLKPNM	1.15656	0.797961	1.84772
		TLLKPNMVT	1.07358	0.89793	1.17953
		LEGTLLKPNMVT	1.80818	1.15571	1.06498
		SYGRALQAS	0.972717	0.498014	0.838556
	PREDICTED: fibrous sheath CABYR-binding protein-like [Haplochromis burtoni]	[1Ac]-GDPATLVEPTTPAVVT	3.52345	4.92905	1.77332
	PREDICTED: elongation factor 1-alpha [Nothobranchius furzeri]	VIILNHPGQIS	0.993714	0.466597	0.660225
		VIILNHPGQISQ	0.371592	0.292124	1.1544
		DPPMAADNFTAQ	0.768129	0.763077	0.536848
	PREDICTED: early endosome antigen 1-like [Oryzias latipes]	[1Ac]-ADQVAKTTQSLT	5.008	4.58585	0.312164
		[1Ac]-ADQVAKTTQSLTT	2.94276	3.52603	0.221548
		[1Ac]-ADQVAKTTQSLTTAAQMRETT	2.75565	2.61045	0.297969
		[1Ac]-ADQVAKTTQSL	1.51417	1.83813	0.315122
		[1Ac]-ADQVAKTTQSLTTA	2.5033	3.1402	1.13936
	PREDICTED: dysferlin [Pundamilia nyererei]	VGPFGPATKQ	1.54168	0.723998	0.425642
	PREDICTED: dnaJ homolog subfamily C member 8 [Stegastes partitus]	[1Ac]-AAAGGESSQPVSDEL	1.7905	0.839708	0.484156
	PREDICTED: desmin-like [Oreochromis niloticus]	TRDGEVVSESTQHQQDIM	1.07004	0.435278	0.477224
		[1Ac]-SKSYSSSAQSASSYR	1.77191	1.29943	0.727956
	PREDICTED: dehydrogenase/reductase SDR family member 7C-A-like [Stegastes partitus]	AAGVKDSVLAEQM	2.2286	0.466144	0.777775
	PREDICTED: creatine kinase S-type, mitochondrial [Stegastes partitus]	VVDGVNYL	0.939472	0.453908	0.632641
		TCPSNLGTGLR	1.00922	0.533343	0.443
		LTCPSNLGTGLR	0.725165	0.787084	0.760797
	PREDICTED: creatine kinase M-type-like [Stegastes partitus]	VVDGVKLM	1.61839	0.757478	0.731512
		FDKPVSPLLT	0.992055	1.01985	1.51453
		IDGMIPAQK	0.391835	1.20459	2.23887
		FDKPVSPLL	0.706469	0.401553	0.628186
		GESIDGMIPAQK	0.738425	2.20237	2.45455
		TVGCVAGDEES	1.41646	0.768479	0.376829
		IDGM[Oxi]IPAQK	0.454867	1.5007	2.19753
		VVDGVKLM[Oxi]	1.67693	0.876408	0.735263
		DISNADRLGSSE	1.43316	1.04132	1.50057
		NLKGGDDLDPNYVLS	0.941886	1.51872	1.41143
		DISNADRLGSSEVYQ	1.98882	0.706157	0.822595
		DISNADRLGSSEVYQVQ	1.70764	0.959575	0.88579
		VAGDEESYEVFK	1.74053	0.33827	0.600004
		GGDDLDPNYVLS	1.52328	2.55581	2.32397
		LKGGDDLDPN	0.393737	0.432063	0.390227
		ADRLGSSEVYQVQ	0.749116	0.312739	0.335504
		VGCVAGDEES	2.19141	2.07976	1.02177
		[1Ac]-AKNCHNDYKMK	1.62122	1.15936	1.49306
		KGESIDGMIPAQK	1.09119	1.834	1.37405
		TCPSNLGTGLR	1.00922	0.533343	0.443
		DVIQTGVDNPGHPF	0.531177	0.47708	0.661758
		KGGDDLDPNYVLS	1.03023	1.37809	1.26513
		TDDEYPDLSLH	3.97339	0.616345	0.694781
		FENLKGGDDLDPN	0.400446	0.409469	0.475157
		GGDDLDPNYV	1.40956	1.85764	1.82428
		GGDDLDPNYVLSSRVR	0.596828	0.215426	0.479464
		ADRLGSSEVYQ	0.746196	0.348824	0.385818
		GGDDLDPNYVL	1.62815	1.17074	0.731387
		GESIDGM[Oxi]IPAQK	0.87023	3.13314	2.82787
		SIDGMIPAQK	0.864292	1.39412	1.50196
		TTDDEYPDLSLH	2.07372	0.616826	0.654246
		VVDGVKLMVE	1.7032	1.63254	1.44076
		LTCPSNLGTGLR	0.725165	0.787084	0.760797
		LKGGDDLDPNYVLS	0.773485	0.564948	0.469176
		[1Ac]-AKNCHNDYK	0.949702	9.71193	6.72885
		DISNADRLGSSEVY	2.2017	0.877348	1.09779
		GGDHLDPNYVLS	1.41214	2.53871	1.77404
		GGDDLHPNYVLS	1.63092	3.11814	2.45145
		N[Dea]LKGGDDLDPNYVLS	1.59617	4.25698	2.72178
		NNHMAKVLT	0.749931	0.841691	1.13112
		VIQTGVDNPGHPF	0.506233	0.887624	0.589039
		ENLKGGDDLDPNYVLS	0.953289	1.64938	1.76989
		DVIQTGVDNPGHPFI	0.893269	0.236307	0.549077
		TASVGGVFDISN	0.633711	0.899818	0.85805
		KGGDDLDPNYVLSS	1.59741	1.97326	1.11549
		GKSTPSGFTVDDVIQ	1.16376	1.40406	1.53697
		TGVDNPGHPFIMT	0.395056	0.548417	0.4535
	PREDICTED: creatine kinase M-type [Stegastes partitus]	VVDGVKLM	1.61839	0.757478	0.731512
		FDKPVSPLLT	0.992055	1.01985	1.51453
		PFGNTHNNFK	0.619587	0.227504	0.386205
		FDKPVSPLL	0.706469	0.401553	0.628186
		TVGCVAGDEES	1.41646	0.768479	0.376829
		VVDGVKLM[Oxi]	1.67693	0.876408	0.735263
		DISNADRLGSSE	1.43316	1.04132	1.50057
		NLKGGDDLDPNYVLS	0.941886	1.51872	1.41143
		ADRLGSSEVDQVQ	0.381481	0.16191	0.0940625
		VAGDEESYEVFK	1.74053	0.33827	0.600004
		DISNADRLGSSEVDQVQ	0.956906	0.645502	0.513802
		GGDDLDPNYVLS	1.52328	2.55581	2.32397
		LKGGDDLDPN	0.393737	0.432063	0.390227
		ADRLGSSEVDQVQL	0.606661	0.156584	0.153001
		TGIDNPGHPF	0.473412	0.266011	0.433356
		VGCVAGDEES	2.19141	2.07976	1.02177
		DISNADRLGSSEVDQ	1.10051	0.902749	0.648665
		TCPSNLGTGLR	1.00922	0.533343	0.443
		DISNADRLGSSEVDQVQL	1.64507	0.357268	0.513531
		DISNADRLGSSEVDQVQ	0.950653	0.468433	0.32645
		KGGDDLDPNYVLS	1.03023	1.37809	1.26513
		DVIQTGIDNPGHPF	0.567647	0.692873	1.04178
		FENLKGGDDLDPN	0.400446	0.409469	0.475157
		GGDDLDPNYV	1.40956	1.85764	1.82428
		GGDDLDPNYVLSSRVR	0.596828	0.215426	0.479464
		DISNADRLGSSEVD	1.43088	2.32572	1.80746
		GGDDLDPNYVL	1.62815	1.17074	0.731387
		DKQTPSGYTLD	0.989465	2.48036	2.16425
		VVDGVKLMVE	1.7032	1.63254	1.44076
		LTCPSNLGTGLR	0.725165	0.787084	0.760797
		LKGGDDLDPNYVLS	0.773485	0.564948	0.469176
		GGDHLDPNYVLS	1.41214	2.53871	1.77404
		GGDDLHPNYVLS	1.63092	3.11814	2.45145
		N[Dea]LKGGDDLDPNYVLS	1.59617	4.25698	2.72178
		NNHMAKVLT	0.749931	0.841691	1.13112
		VEALTSLDGEFK	2.05858	1.1494	1.42655
		VIQTGIDNPGHPF	1.60378	0.318593	0.277007
		IDNPGHPFIMT	0.927042	0.706942	0.590024
		DDVIQTGIDNPGHPF	0.383817	0.445275	0.429744
		ENLKGGDDLDPNYVLS	0.953289	1.64938	1.76989
		TASVGGVFDISN	0.633711	0.899818	0.85805
		KGGDDLDPNYVLSS	1.59741	1.97326	1.11549
		GDDLDPNYVLS	1.10905	2.28796	1.64412
	PREDICTED: creatine kinase M-type [Haplochromis burtoni]	VVDGVKLM	1.61839	0.757478	0.731512
		FDKPVSPLLT	0.992055	1.01985	1.51453
		FDKPVSPLL	0.706469	0.401553	0.628186
		TVGCVAGDEES	1.41646	0.768479	0.376829
		VVDGVKLM[Oxi]	1.67693	0.876408	0.735263
		DISNADRLGSSE	1.43316	1.04132	1.50057
		NLKGGDDLDPNYVLS	0.941886	1.51872	1.41143
		ADRLGSSEVDQVQ	0.381481	0.16191	0.0940625
		GEAIDSMIPAQK	0.72603	1.98406	2.11008
		VAGDEESYEVFK	1.74053	0.33827	0.600004
		DISNADRLGSSEVDQVQ	0.956906	0.645502	0.513802
		GGDDLDPNYVLS	1.52328	2.55581	2.32397
		LKGGDDLDPN	0.393737	0.432063	0.390227
		ADRLGSSEVDQVQL	0.606661	0.156584	0.153001
		VGCVAGDEES	2.19141	2.07976	1.02177
		DISNADRLGSSEVDQ	1.10051	0.902749	0.648665
		[1Ac]-AKNCHNDYKMK	1.62122	1.15936	1.49306
		TCPSNLGTGLR	1.00922	0.533343	0.443
		DISNADRLGSSEVDQVQL	1.64507	0.357268	0.513531
		DVIQTGVDNPGHPF	0.531177	0.47708	0.661758
		KGGDDLDPNYVLS	1.03023	1.37809	1.26513
		TDDEYPDLSLH	3.97339	0.616345	0.694781
		FENLKGGDDLDPN	0.400446	0.409469	0.475157
		GGDDLDPNYV	1.40956	1.85764	1.82428
		GGDDLDPNYVLSSRVR	0.596828	0.215426	0.479464
		DISNADRLGSSEVD	1.43088	2.32572	1.80746
		AIDSMIPAQK	0.725908	1.40318	1.65385
		GGDDLDPNYVL	1.62815	1.17074	0.731387
		TTDDEYPDLSLH	2.07372	0.616826	0.654246
		VVDGVKLMVE	1.7032	1.63254	1.44076
		LTCPSNLGTGLR	0.725165	0.787084	0.760797
		LKGGDDLDPNYVLS	0.773485	0.564948	0.469176
		[1Ac]-AKNCHNDYK	0.949702	9.71193	6.72885
		GGDHLDPNYVLS	1.41214	2.53871	1.77404
		GGDDLHPNYVLS	1.63092	3.11814	2.45145
		N[Dea]LKGGDDLDPNYVLS	1.59617	4.25698	2.72178
		NNHMAKVLT	0.749931	0.841691	1.13112
		VIQTGVDNPGHPF	0.506233	0.887624	0.589039
		GEAIDSM[Oxi]IPAQK	0.935881	2.81906	2.62268
		ENLKGGDDLDPNYVLS	0.953289	1.64938	1.76989
		DVIQTGVDNPGHPFI	0.893269	0.236307	0.549077
		TASVGGVFDISN	0.633711	0.899818	0.85805
		KGGDDLDPNYVLSS	1.59741	1.97326	1.11549
		GKSTPSGFTVDDVIQ	1.16376	1.40406	1.53697
		TGVDNPGHPFIMT	0.395056	0.548417	0.4535
		GDDLDPNYVLS	1.10905	2.28796	1.64412
	PREDICTED: collagen alpha-2(I) chain-like isoform X1 [Neolamprologus brichardi]	SAGLLGPAGIIG	0.513622	0.92929	0.435376
		GMP[Oxi]GPSGPSGDTGAAGSN	5.67425	0.996632	0.740813
	PREDICTED: collagen alpha-1(I) chain-like [Notothenia coriiceps]	IAQPQQKAPDPFR	1.19105	0.0464629	0.0143965
		FIAQPQQKAPDPFR	1.2024	0.0319336	0.0109924
		FIAQPQEKAPDPFR	0.939377	0.0536086	0.0626197
		FIAQPQQKAPDPF	4.93983	0.687748	0.894021
		FIAQPQ[Dea]E[1Me]KAPDPFR	1.00881	0.11956	0.0536157
	PREDICTED: cold-inducible RNA-binding protein isoform X4 [Cyprinodon variegatus]	DGYDSYATHE	1.568	2.1257	1.68283
	PREDICTED: cofilin-2 [Nothobranchius furzeri]	VVVSLEGKPL	0.852196	0.804387	0.735131
		[1Ac]-ASGVTVNDEVIR	1.32248	2.79667	1.12695
	PREDICTED: CDK5 regulatory subunit-associated protein 2 isoform X3 [Stegastes partitus]	SENDREES	2.12679	2.18808	1.17791
	PREDICTED: calpastatin isoform X10 [Larimichthys crocea]	AGDFVSSSAAPTVK	1.47963	2.31678	1.057
		DFVSSSAAPTVK	0.808081	0.612938	0.6697
		MSSSKAPAVQ	1.52534	2.50219	1.48912
	PREDICTED: calpain-3-like isoform X1 [Stegastes partitus]	[1Ac]-SKAAAGTDNMGDNTGKVPVVEE	0.572433	0.694337	0.792286
		[1Ac]-GDNTGKVPVVEE	0.566816	0.591022	1.18963
	PREDICTED: beta-enolase [Cyprinodon variegatus]	PVGASNFH	1.37386	2.033	2.26277
		ELDGTENKSKFG	1.4515	0.383836	0.483869
		PVGASNFHEA	1.0989	0.857367	1.06867
		MILPVGASN	0.614775	0.899423	0.956789
		AAVPSGASTGVH	1.38271	1.46363	1.64991
		VMVSHRSGETED	2.44518	0.280164	0.475073
		LPVGASNFH	0.712158	0.608292	1.0017
		AAVPSGASTGVHEALE	1.26196	0.989256	1.06491
		MILPVGASNFH	1.10208	0.696513	0.996652
		LDGTENKSKFGAN	0.918109	0.132683	0.206491
		KVNQIGSVT	1.25819	0.94915	0.870418
		PVGASNFHE	1.25143	1.52781	1.72367
		KVNQIGSVTES	1.18639	0.519579	1.20181
		KVNQIGSVTESIQ	1.19722	0.826978	0.798957
		VNQIGSVTESIQ	0.91282	1.2966	1.19392
		AEVYHNLK	1.17951	1.07051	1.19231
		LDGTENKSKFG	1.16256	0.791925	0.744982
		LKVNQIGSVT	1.15276	0.531009	0.51926
		LVVGLCTGQIK	1.47751	0.322852	0.325892
		KVNQIGSVTESIQA	1.53542	1.05922	0.649129
		ILPVGASNFH	0.911315	1.13107	1.76294
		VPSGASTGVHEALE	0.577662	0.857926	0.904332
		LKVNQIGSVTES	1.46064	0.566	0.69697
		VNQIGSVTE[NaX]SIQ	0.504576	0.696478	0.726346
		LKVNQIGSVTE	0.679972	0.541904	0.320089
		DSRGNPTVEVDL	1.37282	11.203	3.23762
		DEGGFAPNILENN	2.63561	1.06249	3.04557
		LVVGLCTGQIKTG	1.22461	0.70656	0.291349
	PREDICTED: ATP-dependent 6-phosphofructokinase, muscle type-like [Fundulus heteroclitus]	[1Ac]-AEPHQVDPTTMGKGRAIA	0.630196	0.144714	0.0798009
		LEATPETPACVVSLSG	0.611461	0.927317	0.871386
	PREDICTED: ATP-binding cassette sub-family A member 1-like isoform X2 [Stegastes partitus]	VVFLDEPT	1.86142	2.57393	0.463398
	PREDICTED: ATP synthase subunit delta, mitochondrial [Cyprinodon variegatus]	AEAASGAPQM[Oxi]SFT	0.950053	1.78632	1.88453
	PREDICTED: ATP synthase subunit beta, mitochondrial-like [Neolamprologus brichardi]	VAPAAAASVANGRIVA	0.737697	0.730094	1.51515
	PREDICTED: asparagine--tRNA ligase, cytoplasmic [Larimichthys crocea]	[1Ac]-AEITKGVEQVSVG	0.431716	0.278132	0.35488
	PREDICTED: apoptosis-inducing factor 1, mitochondrial [Oreochromis niloticus]	SSGAAGGGGENKVYF	1.35504	0.36073	0.403552
		SSGAAGGGGENKVY	0.593847	0.302391	0.329526
	PREDICTED: ankyrin repeat domain-containing protein 1 [Pundamilia nyererei]	LCNFSEEKTNQ	5.84719	2.21999	2.84435
	PREDICTED: AMP deaminase 1 isoform X1 [Larimichthys crocea]	ASETKDENVRDEIS	0.961217	0.659942	0.411183
		AVPAAAASAP[Oxi]VVSLK	0.309572	0.649639	0.473676
	PREDICTED: alpha-actinin-3 [Larimichthys crocea]	[1Ac]-TAVETQISYSTN	0.734792	0.526889	0.253249
		[1Ac]-TAVETQISYSTNSY	4.92087	31.1366	2.33222
	PREDICTED: alpha-2-macroglobulin-like isoform X1 [Larimichthys crocea]	PEPEPEPEPEP	2.95693	2.60708	1.81497
	PREDICTED: aldose reductase-like [Haplochromis burtoni]	[1Ac]-ATTVTLNTGAQVPIVG	0.448888	1.18819	0.830334
		[1Ac]-ATTVTLNTGAQVPIVGLG	0.798114	3.18466	1.36566
	PREDICTED: adenylate kinase isoenzyme 1 [Stegastes partitus]	[1Ac]-ADKIKDAKII	0.25787	0.0727445	0.158654
	PREDICTED: 60S ribosomal protein L9 isoform X1 [Oryzias latipes]	VSEKGTVVEGDQ	0.361442	1.58418	2.13072
	PREDICTED: 60S ribosomal protein L4-B isoform X1 [Larimichthys crocea]	APIRPDVVN	0.385451	0.891675	1.18872
	PREDICTED: 60S ribosomal protein L3-like [Poecilia formosa]	KTLPEPLSEDV	0.704001	1.97731	2.77615
	PREDICTED: 40S ribosomal protein S25 [Stegastes partitus]	TRNTKGGDEEAAAEKA	0.656966	1.03806	0.783281
	PREDICTED: 40S ribosomal protein S11 [Stegastes partitus]	[1Ac]-ADAQTERAYQKQPTIFQ	0.779097	0.494766	0.4275
		[1Ac]-ADAQTERAYQ	0.983216	0.970836	1.44838
	PREDICTED: 28S ribosomal protein S36, mitochondrial [Oreochromis niloticus]	FIQRGGPE	1.34716	0.906297	0.887382
	PREDICTED: 26S proteasome non-ATPase regulatory subunit 14 [Stegastes partitus]	AAMLDTVVFQ	1.47103	4.81567	3.08404
	PREDICTED: 14 kDa phosphohistidine phosphatase-like [Larimichthys crocea]	[1Ac]-ADALAKIPDVE	0.356809	0.612276	0.205708
		YEITCSDDKK	1.01116	0.818234	0.665053
	PPUP2996, partial [Poeciliopsis prolifica]	[1Ac]-SSEKGPEVVGCDA	0.957599	1.4706	4.98155
		[1Ac]-SSEKGPEVVGCDASIMM	3.15003	1.75067	1.50964
	Peroxiredoxin 5 [Oplegnathus fasciatus]	AGERLPAVEVQ	0.440674	0.418561	0.334113
		PIQAGERLPAVEVQ	0.38809	0.41131	0.202012
		PIQAGERLPAVE	0.75863	0.737227	0.260352
	PDZ and LIM domain 7 [Epinephelus coioides]	AQLTGTDF	2.70722	2.44235	1.51648
		[1Ac]-SGEHTVGQEAMN	0.799337	0.547422	0.380967
		[1Ac]-SGEHTVGQEAMNVY	0.95149	0.164116	0.47191
		DTEDWQPRTGTT	0.980487	2.2366	3.73209
		DTEDWQPRTG	0.752731	0.737021	2.99086
		[1Ac]-SGEHTVGQEAMNVYS	0.846522	0.374057	0.167861
	Parvalbumin 3 [Siniperca chuatsi]	GDGKIGIDEF	0.708716	0.0926894	1.46192
		LAAGDSDGDGKIG	0.189971	0.219262	0.850044
		LAAGDSDGDGKIGID	0.438483	0.544195	0.304842
		SDGDGKIGIDEF	0.446017	0.211864	0.198452
		AAGDSDGDGKIGID	0.178948	0.179993	0.517593
		IDEFAALVKA	0.410216	0.389954	0.809663
		AAGDSDGDGKIGIDEF	0.326259	0.132503	0.179369
		SDGDGKIGIDE	0.610009	0.638803	1.27177
		LAAGDSDGDGKIGIDEF	0.395376	0.475938	0.439044
		AGDSDGDGKIGIDEF	0.476797	0.215989	0.296811
		LAAGDSDGDGKIGIDE	1.85367	1.77991	2.59297
		AAGDSDGDGKIGIDE	1.22122	0.520371	0.956589
		AGDSDGDGKIGIDE	0.317456	0.832495	0.839515
		DSDGDGKIGIDEF	0.303349	0.787661	0.601137
		GDSDGDGKIGIDEF	0.338659	0.160647	0.251004
		DSDGDGKIGIDE	0.457013	0.501023	0.684855
		FLAAGDSDGDGKIGID	0.335632	0.63138	0.355997
		AGDSDGDGKIGID	0.287879	0.41257	0.879128
	Parvalbumin 1 [Siniperca chuatsi]	FLKAGDSDGDGKIG	0.359956	0.286126	0.325823
		FLKAGDSDGDGKIGVD	0.638986	0.0779268	0.095754
		VDEFAAMVKA	2.18687	0.3597	0.387746
		AGDSDGDGKIGVDEF	4.41569	0.4995	0.206451
		GDGKIGVDEF	1.94132	0.136587	0.101985
		FLKAGDSDGDGKIGVDE	1.13779	1.11104	1.10015
		KAGDSDGDGKIGVDEF	1.37766	0.451258	0.291261
		SDGDGKIGVDEF	1.59221	0.327916	0.203281
		VDEFAAM[Oxi]VKA	0.39369	1.12066	1.58221
		IIDQDKSGFIEE	2.01957	2.59317	2.27751
		AGARALSDAETKA	3.87089	2.69611	0.907278
		FLKAGDSDGDGKIGVDEF	1.85708	0.443504	0.836046
		GDSDGDGKIGVDEF	1.64833	0.267331	0.236505
		DSDGDGKIGVDE	1.56388	0.362263	0.594133
		IDQDKSGFIEE	1.89277	0.410163	0.583606
		IIDQDKSGFIE	2.0985	2.46967	2.42415
		DAETKAFLK	1.66903	1.05594	0.999192
		AGDSDGDGKIGVDE	3.5236	0.893676	1.41892
		AGDSDGDGKIGVD	1.99794	1.13864	0.872254
		KAGDSDGDGKIGVDE	0.834789	0.858962	1.20131
		AIIDQDKSGFIEE	1.32437	0.583695	0.691101
		DSDGDGKIGVDEF	1.35065	0.257829	0.203507
		GDSDGDGKIGVDE	0.772038	0.525774	0.669984
		AIIDQDKSGFIEED	1.41666	1.88692	1.40207
	Nebulin [Larimichthys crocea]	ALNSAKIASDAL	0.865781	0.540368	0.460173
		SLQDDPLLVH	1.49932	1.38901	1.36644
		ALNSAKIASDA	0.958784	0.688343	0.996413
		LAKANAINMSN	0.749018	0.325495	0.213196
		SLQDDPLL	1.58311	2.58463	2.38397
	Nebulin [Fundulus heteroclitus]	SLQDDPLLVH	1.49932	1.38901	1.36644
		SLQDDPLL	1.58311	2.58463	2.38397
		VVDRPEIL	0.998047	0.717621	0.565334
		ALNSAKIASDAL	0.865781	0.540368	0.460173
		ALNSAKIASDA	0.958784	0.688343	0.996413
		AIADTPILVR	1.43111	1.10878	0.925665
		ITTDDPRYQLA	1.59113	0.713236	0.651026
	Myosin light chain 3 [Trachurus trachurus]	[1Ac]-AEEAAAAPAAASEFT	1.79194	0.300276	0.272504
		[1Ac]-AEEAAAAPAAASEFTAD	1.12768	0.768355	0.565448
		GNPSADDMANKR	6.60783	1.82527	0.670007
		DRVGDGQVAYN	1.61542	0.871675	0.788621
		DRVGDGQVAYNQVA	1.77286	0.725294	0.799648
		AAAAPAAASEFTAD	2.72328	1.61627	2.35536
		[1Ac]-AEEAAAAPAAASEFTADQMED	8.42449	1.63794	3.7406
		[1Ac]-AEEAAAAPAAASEF	4.49712	1.45216	1.18603
		GQEDENGSVHYEA	0.939794	0.7961	1.1174
		GQEDENGSVHY	2.25266	1.99601	1.37952
		DRVGDGQVAYNQV	0.715237	0.822416	1.08767
		TGQEDENGSVHYE	1.69403	1.17803	0.887014
	Myosin light chain 2 [Trachurus trachurus]	YVITHGEEKEE	1.33561	0.725214	0.55654
		VITHGEEKEE	0.936092	0.847268	0.525327
		EQSQIQEYKE	1.6091	0.491569	0.413292
		VAGNVDYKN	0.300602	0.099992	0.135258
		FEQSQIQEYK	1.77541	1.00143	0.524013
	Myosin light chain 1 [Trachurus trachurus]	DRVGDNKVAYNQIAD	2.01634	0.278083	0.160211
		LMTGQEDESGGVNYEA	5.29958	1.33736	1.09247
		IINSPNKAGYED	1.51036	0.800524	0.287628
		QTIINSPNKAGYED	0.855604	1.56298	1.46096
	Myosin heavy chain, fast skeletal muscle [Larimichthys crocea]	DQIIAANPLLE	1.98934	4.19221	3.47013
		[1Ac]-STDAEMEQYGPAA	2.91956	0.255377	0.221321
		DQIIAANPLL	3.34555	4.8201	4.49102
		[1Ac]-STDAEMEQYGPAAI	3.96309	0.444467	1.05686
		[1Ac]-STDAEMEQYGP	4.85032	1.20045	0.934486
		[1Ac]-STDAEMEQYGPAAIY	6.9382	1.1804	0.452946
		ITGESGAGKTVNT	2.52836	1.45223	1.40078
		DQIIAANPLLEA	2.58868	2.93179	3.32686
	Muscle actin OlMA1 [Oryzias latipes]	VCDNGSGLVKAG	0.219372	0.291548	0.858751
		VCDNGSGLVK	0.403047	0.669575	1.21475
		VCDNGSGLVKA	0.208001	0.310273	0.884877
		ASLSTFQQM	0.27858	1.22155	1.73247
		[1Ac]-DDEETTALVCDNGSGLVK	0.268135	2.46767	4.08174
		[1Ac]-DDEETTALVCDNGSGLVKAG	0.138089	1.32629	3.63846
		[1Ac]-DDEETTALVCDNGSGLVKAG	0.13367	1.45547	3.73946
		VCDNGSGLVKAGFAGD	0.270875	0.0628718	0.185139
		VAPEEHPTLLT	0.771825	3.35592	5.19288
		DNGSGLVKAGFAGD	0.126751	0.246878	1.30241
		DAGDGVTHNVP	2.12457	0.218637	1.96187
		LVCDNGSGLVKAG	0.463569	0.141503	1.26018
		GMGQKDSYVGD	2.04494	1.49048	3.8146
		NGSGLVKAGFAGD	0.373998	0.304473	1.07783
		DAGDGVTHNV	2.44892	0.535241	2.33574
		PEEHPTLL	6.17393	4.01421	1.84613
		DNGSGLVKAGF	1.80587	1.61235	3.04669
		DAGDGVTHNVPVYE	3.38831	2.41832	3.8524
		EAGPSIVHR	5.5117	1.07023	1.31727
		[1Ac]-DDEETTALVCDNGSGLVKA	0.113965	1.34278	3.9319
		MESAGIHETAYN	0.486494	3.63284	5.6952
		MGQKDSYVGD	0.571651	0.865897	2.12821
		[1Ac]-DDEETTALVCDNGSGLVKA	0.125317	1.47108	3.93933
		[1Ac]-DDEETTALVCDNGSGLVKAGFAGD	0.187571	0.536309	0.65088
		DAGDGVTHNVPVY	2.45442	1.61869	2.77435
		AGPSIVHR	5.77461	2.06757	1.30296
		VCDNGSGLVKAGFAG	0.476512	0.381793	0.600059
		AGFAGDDAPR	1.13426	3.21284	7.55945
		PDGQVITIGN	11.4631	1.32696	0.446575
		PDGQVITIGNER	4.81285	2.58736	2.4042
		[1Ac]-DDEETTALVCDN	0.35681	0.538985	0.340572
		MGQKDSYVGDEAQ	0.714046	2.74639	6.051
		SAGIHETAYN	0.604266	2.49367	3.94722
		VCDNGSGLVKAGFA	0.300663	0.244002	0.804047
		LVCDNGSGLVKA	0.393107	0.920401	1.22839
		DNGSGLVKAGFAGDD	0.44424	0.358837	1.90767
		AGDDAPRAVFPSIVG	1.58089	1.20194	5.07773
		MATAASSSSLEKS	0.956512	3.64661	4.1271
		IGMESAGIH	0.577063	2.50943	3.65167
		DLAGRDLTDY	3.69899	1.50557	1.60056
		VCDNGSGLVKAGFAGDD	0.544089	1.27476	0.464509
		DNGSGLVKAGFA	0.958696	1.09616	2.40425
		MGQKDSYVGDE	1.20479	2.84898	7.81244
	Lactate dehydrogenase-A [Sphyraena idiastes]	LVVSNPVDILT	12.2277	2.85587	2.25523
		EHGDSSVPVWSG	2.41208	0.474143	0.946101
	Keratin 8, partial [Oreochromis mossambicus]	SIGGGSSSMTK	3.09488	24.3147	0.939611
		SIGGGSSSMTKS	4.25852	25.9028	1.41116
		SIGGGSSSMTKSSSIR	2.66101	8.16026	0.690439
		SIGGGSSSMTKSS	2.43354	11.8358	0.859101
	Heat shock cognate protein [Larimichthys crocea]	[1Ac]-SKGPAVGIDLGTTYS	0.638014	1.03823	1.15925
		[1Ac]-SKGPAVGIDLGTTYSC	0.956798	1.65623	0.473221
	Glycerol-3-phosphate dehydrogenase [Rachycentron canadum]	[1Ac]-AAPKKVCVIGSGN	1.15291	0.277701	0.253531
	Glyceraldehyde-3-phosphate dehydrogenase [Rachycentron canadum]	MVHMASKE	18.9971	0.679489	0.287347
		VHMASKE	15.9897	1.72025	1.00839
		DGRGASQNIIPASTGAAKAVG	3.78627	1.03835	0.70686
		DAGAHYVVESTG	2.31561	1.77773	1.68674
		IIPASTGAAK	5.0715	6.69483	1.23487
		TDFNGDTHSSIFD	6.82692	1.50815	1.95249
	Alpha hemoglobin A [Seriola quinqueradiata]	VVFPQTKTY	1.59995	1.52428	0.174884
	ALDOA, partial [Poeciliopsis prolifica]	FTADDRVAPCIGG	0.824535	0.692826	0.529599
		FTADDRVAP	2.02436	4.64692	4.01261
		ADDRVAPCIGG	0.543032	0.248265	0.318081
		SGGQSEEEASVNL	1.01595	0.260048	0.223603
		TADDRVAPCIGG	0.928726	0.459176	0.549662
		FTADDRVAPC	0.45456	0.395378	0.600516
		GKYAASGASAAGGESL	0.94813	0.224869	0.355499
		LSGGQSEEEASVNL	0.957006	0.269271	0.431515
		ADESTGSVAKRFQ	0.759977	0.954497	1.36457
		ASGASAAGGESLFVANH	0.401216	0.31414	1.1547
		FTADDRVAPCIG	0.665624	0.370611	0.386029
		ASGASAAGGESL	1.0374	0.577182	0.963636
		ADDRVAPCIGGVI	0.293954	0.0863377	0.0780915
		GTLLKPNMVT	1.14496	1.01894	1.0838
		SGGQSEE[NaX]EASVNL	1.02984	0.283563	0.245427
		LSGGQSEEEASVNLN	0.595665	0.353238	0.766507
		SGGQSEEEASVN[Dea]L	1.03782	0.35922	0.304871
		SGGQSEEEASVNLN	1.07476	0.586521	0.609165
		FTADDRVAPCIGGVI	0.386301	0.06272	0.0283198
		NAMNQCPLH	1.3804	0.857864	0.708555
		GGQSEEEASVNL	1.39845	0.176248	0.224193
		AASGASAAGGESL	1.12216	0.334826	0.41615
		ASGASAAGGESLFVAN[Dea]H	1.34786	1.38808	1.21036
		GTLLKPNM	1.95362	0.581715	2.09626
		AAGGESLFVANH	0.252943	0.281911	1.36795
		YAASGASAAGGESL	0.464617	0.414669	0.260687
		ASGASAAGGE[NaX]SL	1.05243	0.591932	0.93439
		NSQACQGKYAASGASAAGGESL	1.32656	0.377483	0.35509
		LSGGQSEEE[NaX]ASVNL	0.975046	0.296739	0.481698
		FTADDRVAPCIE	0.690443	0.445232	0.365204
		ASGASAAGGE[NaX]SLFVANH	0.416052	0.392256	1.27037
		ASGASAAGGESLF	0.871109	1.02607	1.34448
		ASAAGGESLFVANH	0.312064	0.422265	1.95618
		ASGASAAGGESLFVANHAY	0.344567	0.0796567	0.30096
		DDRVAPCIGG	0.505545	0.24422	0.292686
		VDKGVVPLAG	0.54619	0.58612	1.31455
		TADDRVAPCIGGVI	0.600541	0.159159	0.140556
		LSGGQSEEEASVNLNA	0.520903	0.272502	0.58281
		TADDRVAPCIG	0.793067	1.16656	1.21535
		GGQSEEEASVNLN	1.16526	0.952645	1.21092
		NQEIAMATVT	2.26204	1.09694	1.34086
		SGGQSEEEASVNLNA	0.795814	0.315917	0.422432
		SQACQGKYAASGASAAGGESL	0.849619	0.0952911	0.110598
		AASGASAAGGESLFVAN[Dea]H	1.71931	0.751365	0.579591
		AASGASAAGGESLFVANH	0.478163	0.166358	0.541658
		ACQGKYAASGASAAGGESL	0.938379	0.165215	0.24739
		LSGGQSEEE[NaX]ASVNLNA	0.510422	0.238019	0.56577
		LSGGQSEE[NaX]EASVNL	0.97734	0.290362	0.472123
		NQEIAMAT	1.20367	1.39086	1.51765
		NQEIAMATVTALR	0.582017	0.525936	0.627858
	40S ribosomal protein S19 [Fundulus heteroclitus]	PGVTVKDVNQQE	0.369604	0.528829	0.69095
