# Supplementary material for: A Novel Analysis of the Peptide Terminome Characterizes Dynamics of Proteolytic Regulation in Vertebrate Skeletal Muscle Under Severe Stress
Source: Proteomes. 2019 Feb 13;7(1):6. doi: 10.3390/proteomes7010006 (PMC6473766; doi:10.3390/proteomes7010006)
Supplement: Supplementary file 1 [file proteomes-07-00006-s001.zip › supplementary/Table S3.xlsx]

## Sheet: Table S3-1
Table S3-1
The sequence specificity in both terminals of the whole peptidome calculated from the result of quantitative peptidomic analysis.
	P2	P1	P1'	P2'
G	0.199624	0.18049	0.0145986	0.0248802
P	0.0181509	0.0354561	0.0111533	0.0127406
A	0.040217	0.0109518	0.0291691	0.0264085
V	0.0520579	0.00533341	0.021355	0.0335917
L	0.121903	0.069516	0.0210029	0.0169838
I	0.080174	0.0148271	0.0322438	0.0305096
M	0.0276178	0.0524157	0.0332622	0.0218549
F	0.124675	0.0301537	0.738973	0.00800294
Y	0.0394636	0.0188455	0.0112743	0.00898679
W	0	0	0	0
S	0.0315758	0.0166144	0.0208056	0.045099
T	0.0141298	0.0593732	0.0266159	0.456109
C	0.0124528	0.0731785	0.000151541	0.109453
N	0.0854526	0.0375871	0.0157176	0.0173052
Q	0.0693053	0.0452225	0.00101557	0.0193447
D	0.00915126	0.0112676	0.0103979	0.0998493
E	0.0274178	0.0264297	0.00336255	0.0247181
K	0.0196018	0.060984	0.00452288	0.0203267
R	0.0153577	0.0631832	0.00131224	0.0214337
H	0.0116714	0.188171	0.00306614	0.00240241
The matrix was normalized; the sum of each column was scaled to 1.

## Sheet: TableS3-2
Table S3-2
The sequence specificity in both terminals of the whole peptidome calculated from the result of quantitative peptidomic analysis.
	P2	P1	P1'	P2'
G	0.134039	0.114059	0.017166	0.0306759
P	0.0136376	0.0889463	0.0158949	0.010261
A	0.079432	0.018291	0.0224414	0.0224059
V	0.0458479	0.00476039	0.0235898	0.0483838
L	0.139284	0.0716265	0.0259728	0.0204803
I	0.0529374	0.00812557	0.027866	0.0375766
M	0.0260355	0.066324	0.042767	0.0376366
F	0.145132	0.0543413	0.709609	0.00992764
Y	0.0656355	0.0242778	0.0138936	0.00874315
W	0	0	0	0
S	0.0405643	0.02103	0.0326069	0.040276
T	0.0181254	0.0560189	0.0249184	0.448239
C	0.0269619	0.0292593	9.27285e-05	0.058859
N	0.0732292	0.0331929	0.0154716	0.0171414
Q	0.0477089	0.0423467	0.00137731	0.0238001
D	0.0111256	0.0103304	0.0131894	0.0692419
E	0.0300763	0.0357986	0.00555352	0.0392876
K	0.0253422	0.0461493	0.0050858	0.0238584
R	0.0111877	0.11074	0.00162957	0.0483673
H	0.0136971	0.164382	0.00087454	0.00483819
The matrix was normalized; the sum of each column was scaled to 1.

## Sheet: TableS3-3
Table S3-3
The sequence specificity in both terminals of the whole peptidome calculated from the result of quantitative peptidomic analysis.
	P2	P1	P1'	P2'
G	0.133643	0.119569	0.0158335	0.0253911
P	0.0145688	0.150315	0.0163037	0.0106929
A	0.122507	0.014444	0.0178277	0.0192992
V	0.0487398	0.00470078	0.0190644	0.0391749
L	0.12865	0.0425287	0.0136503	0.0193183
I	0.0515867	0.00231234	0.0311444	0.032064
M	0.0172372	0.0479049	0.0258724	0.0221066
F	0.11507	0.0294496	0.775388	0.00421297
Y	0.0981389	0.0217779	0.00729422	0.00535876
W	0	0	0	0
S	0.0344119	0.0255594	0.021783	0.0270313
T	0.0231019	0.0635742	0.0168238	0.539058
C	0.0119466	0.0318571	9.75716e-05	0.0557358
N	0.0352516	0.0316092	0.0142519	0.0168864
Q	0.0904185	0.0339513	0.00068517	0.0214969
D	0.0108045	0.0132099	0.0120589	0.0726468
E	0.0236611	0.035254	0.0052624	0.0476458
K	0.0160695	0.0861544	0.00475967	0.0163435
R	0.0107945	0.0741458	0.00155494	0.0242472
H	0.0133991	0.171683	0.00034429	0.00128913
The matrix was normalized; the sum of each column was scaled to 1.

## Sheet: TableS3-4
Table S3-4
The sequence specificity in both terminals of the whole peptidome calculated from the result of quantitative peptidomic analysis.
	P2	P1	P1'	P2'
G	0.0874611	0.0783959	0.0211105	0.0236877
P	0.0127755	0.116152	0.0169625	0.0122053
A	0.101444	0.0140222	0.0266699	0.0239743
V	0.0507013	0.00555979	0.0257676	0.0346617
L	0.134486	0.0435894	0.0201695	0.0183898
I	0.0429974	0.0019905	0.0551452	0.028324
M	0.0198815	0.0483356	0.0331876	0.0189407
F	0.135018	0.0321002	0.702758	0.00331975
Y	0.0913857	0.00922529	0.00715176	0.00537274
W	0	0	0	0
S	0.0295893	0.020024	0.0192098	0.0449031
T	0.0133609	0.0714887	0.0192159	0.402379
C	0.00722734	0.0338843	0.000199348	0.0941953
N	0.0636985	0.0368768	0.0156625	0.0238876
Q	0.127619	0.0379764	0.000559823	0.0225683
D	0.0124567	0.0112482	0.0246289	0.108412
E	0.021226	0.0394209	0.00507369	0.0466904
K	0.0203991	0.107162	0.00479163	0.0184424
R	0.0135441	0.0660476	0.0014261	0.0668267
H	0.0147282	0.2265	0.000310018	0.0028194
The matrix was normalized; the sum of each column was scaled to 1.
