# Supplementary material for: A Novel Analysis of the Peptide Terminome Characterizes Dynamics of Proteolytic Regulation in Vertebrate Skeletal Muscle Under Severe Stress
Source: Proteomes. 2019 Feb 13;7(1):6. doi: 10.3390/proteomes7010006 (PMC6473766; doi:10.3390/proteomes7010006)
Supplement: Supplementary file 1 [file proteomes-07-00006-s001.zip › supplementary/Table S4.xlsx]

## Sheet: S4_Table
EC	Decap*	AirEx1*	AirEx5*	AirEx10*
3.4.11.2	3.5943e-07	1.46176e-06	1.47962e-06	3.23462e-06
3.4.11.3	9.86466e-08	5.31949e-07	5.06678e-07	1.19616e-06
3.4.11.7	1.22831e-07	7.52882e-07	8.2329e-07	2.01969e-06
3.4.11.9	1.96009e-07	1.1077e-06	9.04702e-07	1.62518e-06
3.4.11.18	0.0157653	0.0269087	0.000984725	0.00929889
3.4.11.21	2.15276e-07	7.84882e-07	9.61668e-07	2.0165e-06
3.4.14.1	9.74406e-08	5.81985e-07	5.42749e-07	1.44289e-06
3.4.14.2	8.97364e-08	6.14151e-07	7.31851e-07	1.5117e-06
3.4.14.4	2.39685e-07	1.8329e-06	1.59371e-06	2.81066e-06
3.4.14.5	6.64933e-08	4.0604e-07	4.94542e-07	1.06497e-06
3.4.14.9	4.36687e-05	0.0177229	0.0178861	0.00538341
3.4.15.1	0.143185	0.131702	0.123587	0.0861278
3.4.16.2	0.0221436	0.0559943	0.099696	0.0745496
3.4.16.5	4.63695e-07	1.70768e-06	2.39573e-06	3.64154e-06
3.4.17.10	1.28485e-06	3.27644e-06	3.72854e-06	7.19428e-06
3.4.19.1	0.0987914	0.0636123	0.0499078	0.0486225
3.4.19.12	4.88019e-07	6.78018e-07	6.2538e-07	1.08911e-06
3.4.21.26	8.47578e-08	6.07017e-07	6.78729e-07	1.71652e-06
3.4.21.53	5.08919e-07	2.89248e-06	5.18612e-06	8.05337e-06
3.4.21.59	1.1736e-07	8.26959e-07	6.83599e-07	2.41251e-06
3.4.21.75	3.1582e-07	0.000284013	2.98407e-06	2.89776e-06
3.4.21.92	1.0219e-07	4.70842e-07	5.73413e-07	1.10663e-06
3.4.22.1	2.11711e-05	1.55412e-05	3.77063e-05	1.02123e-05
3.4.22.15	5.11274e-06	5.09239e-06	5.46354e-06	9.34148e-06
3.4.22.36	1.19327e-07	5.52104e-07	5.8427e-07	1.36711e-06
3.4.22.38	3.28762e-07	1.48949e-06	1.49926e-06	3.91901e-06
3.4.22.52	2.73596e-07	1.3312e-06	1.51866e-06	3.26946e-06
3.4.22.54	0.119274	0.070004	0.147061	0.136138
3.4.22.55	1.11806e-07	4.90087e-07	5.16802e-07	1.26686e-06
3.4.22.56	1.17825e-07	5.14483e-07	5.49792e-07	1.371e-06
3.4.22.60	1.17813e-07	5.05228e-07	5.40941e-07	1.36818e-06
3.4.22.61	1.1404e-07	5.16227e-07	5.43204e-07	1.35845e-06
3.4.22.62	1.93094e-07	8.28682e-07	8.70836e-07	1.96507e-06
3.4.23.5	0.0127853	0.0390939	7.95904e-05	1.24532e-05
3.4.24.11	0.553724	0.426272	0.469101	0.408343
3.4.24.19	2.03431e-06	2.15906e-06	6.19998e-06	0.0112532
3.4.24.24	1.19782e-07	6.60138e-07	7.44006e-07	1.60031e-06
3.4.24.56	2.66165e-06	0.0763281	9.0139e-06	0.0239018
3.4.24.59	7.7614e-07	2.80765e-06	2.86464e-06	4.37558e-06
3.4.24.64	4.47749e-07	2.23346e-06	3.32938e-06	6.14687e-06
3.4.24.71	1.43476e-05	0.0388938	0.0380506	0.159672
3.4.24.80	1.18686e-07	6.23562e-07	6.92481e-07	1.61978e-06
3.4.24.81	2.78037e-07	1.32993e-06	2.19433e-06	5.17884e-06
3.4.24.86	5.64564e-07	3.61227e-06	7.55113e-06	1.14862e-05
3.4.25.1	0.0342344	0.0531252	0.0535391	0.0365864
