# Supplementary material for: A Novel Analysis of the Peptide Terminome Characterizes Dynamics of Proteolytic Regulation in Vertebrate Skeletal Muscle Under Severe Stress
Source: Proteomes. 2019 Feb 13;7(1):6. doi: 10.3390/proteomes7010006 (PMC6473766; doi:10.3390/proteomes7010006)
Supplement: Supplementary file 1 [file proteomes-07-00006-s001.zip › supplementary/Table S5.txt]

N	Unused	Total	%Cov	%Cov(50)	%Cov(95)	Accession	Name	Species	Peptides(95%)			Biological Processes	Molecular Function	PANTHER ID
1	330.47	330.47	94.9999988079071	57.2499990463257	54.0000021457672	TRINITY_DN45806_c0_g1::TRINITY_DN45806_c0_g1_i1::g.104285::m.104285	type:5prime_partial len:401 gc:universal TRINITY_DN45806_c0_g1_i1:2-1204(+)	DN45806_c0_g1::TRINITY_DN45806_c0_g1_i1::g.104285::m.104285	220
1	0	330.47	94.9999988079071	57.2499990463257	54.0000021457672	TRINITY_DN45762_c1_g1::TRINITY_DN45762_c1_g1_i1::g.104222::m.104222	type:5prime_partial len:401 gc:universal TRINITY_DN45762_c1_g1_i1:2283-1081(-)	DN45762_c1_g1::TRINITY_DN45762_c1_g1_i1::g.104222::m.104222	220
2	123.88	123.88	90.7500028610229	20.160000026226	15.8099994063377	TRINITY_DN58624_c13_g1::TRINITY_DN58624_c13_g1_i1::g.62013::m.62013	type:complete len:1936 gc:universal TRINITY_DN58624_c13_g1_i1:6712-905(-)	DN58624_c13_g1::TRINITY_DN58624_c13_g1_i1::g.62013::m.62013	74
2	0	119.86	90.1300013065338	20.0000002980232	15.6599998474121	TRINITY_DN58535_c7_g2::TRINITY_DN58535_c7_g2_i1::g.62467::m.62467	type:complete len:1936 gc:universal TRINITY_DN58535_c7_g2_i1:93-5900(+)	DN58535_c7_g2::TRINITY_DN58535_c7_g2_i1::g.62467::m.62467	73
3	102.8	102.8	95.2600002288818	50.5299985408783	43.4199988842011	TRINITY_DN54046_c11_g2::TRINITY_DN54046_c11_g2_i3::g.17254::m.17254	type:complete len:381 gc:universal TRINITY_DN54046_c11_g2_i3:1943-801(-)	DN54046_c11_g2::TRINITY_DN54046_c11_g2_i3::g.17254::m.17254	55
3	0	102.8	97.3699986934662	50.5299985408783	43.4199988842011	TRINITY_DN53071_c2_g2::TRINITY_DN53071_c2_g2_i3::g.16099::m.16099	type:complete len:381 gc:universal TRINITY_DN53071_c2_g2_i3:99-1241(+)	DN53071_c2_g2::TRINITY_DN53071_c2_g2_i3::g.16099::m.16099	55
4	97.09	97.09	98.6699998378754	42.969998717308	37.9299998283386	TRINITY_DN48833_c4_g9::TRINITY_DN48833_c4_g9_i1::g.72768::m.72768	type:complete len:378 gc:universal TRINITY_DN48833_c4_g9_i1:1318-185(-)	DN48833_c4_g9::TRINITY_DN48833_c4_g9_i1::g.72768::m.72768	48
4	0	97.09	98.6699998378754	42.969998717308	37.9299998283386	TRINITY_DN48833_c4_g8::TRINITY_DN48833_c4_g8_i1::g.72766::m.72766	type:complete len:378 gc:universal TRINITY_DN48833_c4_g8_i1:1318-185(-)	DN48833_c4_g8::TRINITY_DN48833_c4_g8_i1::g.72766::m.72766	48
4	0	97.09	98.6699998378754	42.969998717308	37.9299998283386	TRINITY_DN48833_c4_g7::TRINITY_DN48833_c4_g7_i1::g.72764::m.72764	type:complete len:378 gc:universal TRINITY_DN48833_c4_g7_i1:1318-185(-)	DN48833_c4_g7::TRINITY_DN48833_c4_g7_i1::g.72764::m.72764	48
4	0	97.09	98.6699998378754	42.969998717308	37.9299998283386	TRINITY_DN48833_c4_g6::TRINITY_DN48833_c4_g6_i1::g.72762::m.72762	type:complete len:378 gc:universal TRINITY_DN48833_c4_g6_i1:1318-185(-)	DN48833_c4_g6::TRINITY_DN48833_c4_g6_i1::g.72762::m.72762	48
4	0	97.09	98.6699998378754	42.969998717308	37.9299998283386	TRINITY_DN48833_c4_g5::TRINITY_DN48833_c4_g5_i1::g.72760::m.72760	type:complete len:378 gc:universal TRINITY_DN48833_c4_g5_i1:1318-185(-)	DN48833_c4_g5::TRINITY_DN48833_c4_g5_i1::g.72760::m.72760	48
4	0	97.09	98.6699998378754	42.969998717308	37.9299998283386	TRINITY_DN48833_c4_g4::TRINITY_DN48833_c4_g4_i1::g.72758::m.72758	type:complete len:378 gc:universal TRINITY_DN48833_c4_g4_i1:1318-185(-)	DN48833_c4_g4::TRINITY_DN48833_c4_g4_i1::g.72758::m.72758	48
4	0	97.09	98.6699998378754	42.969998717308	37.9299998283386	TRINITY_DN48833_c4_g3::TRINITY_DN48833_c4_g3_i1::g.72756::m.72756	type:complete len:378 gc:universal TRINITY_DN48833_c4_g3_i1:1318-185(-)	DN48833_c4_g3::TRINITY_DN48833_c4_g3_i1::g.72756::m.72756	48
4	0	97.09	98.6699998378754	42.969998717308	37.9299998283386	TRINITY_DN48833_c4_g2::TRINITY_DN48833_c4_g2_i1::g.72754::m.72754	type:complete len:378 gc:universal TRINITY_DN48833_c4_g2_i1:1318-185(-)	DN48833_c4_g2::TRINITY_DN48833_c4_g2_i1::g.72754::m.72754	48
4	0	97.09	98.6699998378754	42.969998717308	37.9299998283386	TRINITY_DN48833_c4_g1::TRINITY_DN48833_c4_g1_i1::g.72752::m.72752	type:complete len:378 gc:universal TRINITY_DN48833_c4_g1_i1:1318-185(-)	DN48833_c4_g1::TRINITY_DN48833_c4_g1_i1::g.72752::m.72752	48
4	0	97.09	98.6699998378754	42.969998717308	37.9299998283386	TRINITY_DN48833_c4_g13::TRINITY_DN48833_c4_g13_i1::g.72776::m.72776	type:complete len:378 gc:universal TRINITY_DN48833_c4_g13_i1:1318-185(-)	DN48833_c4_g13::TRINITY_DN48833_c4_g13_i1::g.72776::m.72776	48
4	0	97.09	98.6699998378754	42.969998717308	37.9299998283386	TRINITY_DN48833_c4_g12::TRINITY_DN48833_c4_g12_i1::g.72774::m.72774	type:complete len:378 gc:universal TRINITY_DN48833_c4_g12_i1:1318-185(-)	DN48833_c4_g12::TRINITY_DN48833_c4_g12_i1::g.72774::m.72774	48
4	0	97.09	98.6699998378754	42.969998717308	37.9299998283386	TRINITY_DN48833_c4_g11::TRINITY_DN48833_c4_g11_i1::g.72772::m.72772	type:complete len:378 gc:universal TRINITY_DN48833_c4_g11_i1:1318-185(-)	DN48833_c4_g11::TRINITY_DN48833_c4_g11_i1::g.72772::m.72772	48
4	0	97.09	98.6699998378754	42.969998717308	37.9299998283386	TRINITY_DN46017_c2_g9::TRINITY_DN46017_c2_g9_i1::g.11529::m.11529	type:complete len:378 gc:universal TRINITY_DN46017_c2_g9_i1:81-1214(+)	DN46017_c2_g9::TRINITY_DN46017_c2_g9_i1::g.11529::m.11529	48
4	0	97.09	98.6699998378754	42.969998717308	37.9299998283386	TRINITY_DN46017_c2_g8::TRINITY_DN46017_c2_g8_i1::g.11527::m.11527	type:complete len:378 gc:universal TRINITY_DN46017_c2_g8_i1:41-1174(+)	DN46017_c2_g8::TRINITY_DN46017_c2_g8_i1::g.11527::m.11527	48
4	0	97.09	98.6699998378754	42.969998717308	37.9299998283386	TRINITY_DN46017_c2_g7::TRINITY_DN46017_c2_g7_i1::g.11525::m.11525	type:complete len:378 gc:universal TRINITY_DN46017_c2_g7_i1:41-1174(+)	DN46017_c2_g7::TRINITY_DN46017_c2_g7_i1::g.11525::m.11525	48
4	0	97.09	98.6699998378754	42.969998717308	37.9299998283386	TRINITY_DN46017_c2_g6::TRINITY_DN46017_c2_g6_i1::g.11523::m.11523	type:complete len:378 gc:universal TRINITY_DN46017_c2_g6_i1:41-1174(+)	DN46017_c2_g6::TRINITY_DN46017_c2_g6_i1::g.11523::m.11523	48
4	0	97.09	98.6699998378754	42.969998717308	37.9299998283386	TRINITY_DN46017_c2_g4::TRINITY_DN46017_c2_g4_i1::g.11519::m.11519	type:complete len:378 gc:universal TRINITY_DN46017_c2_g4_i1:81-1214(+)	DN46017_c2_g4::TRINITY_DN46017_c2_g4_i1::g.11519::m.11519	48
4	0	97.09	98.6699998378754	42.969998717308	37.9299998283386	TRINITY_DN46017_c2_g3::TRINITY_DN46017_c2_g3_i1::g.11517::m.11517	type:complete len:378 gc:universal TRINITY_DN46017_c2_g3_i1:81-1214(+)	DN46017_c2_g3::TRINITY_DN46017_c2_g3_i1::g.11517::m.11517	48
4	0	97.09	98.6699998378754	42.969998717308	37.9299998283386	TRINITY_DN46017_c2_g2::TRINITY_DN46017_c2_g2_i1::g.11515::m.11515	type:complete len:378 gc:universal TRINITY_DN46017_c2_g2_i1:81-1214(+)	DN46017_c2_g2::TRINITY_DN46017_c2_g2_i1::g.11515::m.11515	48
4	0	97.09	98.6699998378754	42.969998717308	37.9299998283386	TRINITY_DN46017_c2_g1::TRINITY_DN46017_c2_g1_i1::g.11513::m.11513	type:complete len:378 gc:universal TRINITY_DN46017_c2_g1_i1:81-1214(+)	DN46017_c2_g1::TRINITY_DN46017_c2_g1_i1::g.11513::m.11513	48
4	0	97.09	98.6699998378754	42.969998717308	37.9299998283386	TRINITY_DN46017_c2_g12::TRINITY_DN46017_c2_g12_i1::g.11535::m.11535	type:complete len:378 gc:universal TRINITY_DN46017_c2_g12_i1:81-1214(+)	DN46017_c2_g12::TRINITY_DN46017_c2_g12_i1::g.11535::m.11535	48
4	0	97.09	98.6699998378754	42.969998717308	37.9299998283386	TRINITY_DN46017_c2_g10::TRINITY_DN46017_c2_g10_i1::g.11531::m.11531	type:complete len:378 gc:universal TRINITY_DN46017_c2_g10_i1:81-1214(+)	DN46017_c2_g10::TRINITY_DN46017_c2_g10_i1::g.11531::m.11531	48
5	81.06	81.06	98.2400000095367	23.3300000429153	21.1799994111061	TRINITY_DN54808_c0_g1::TRINITY_DN54808_c0_g1_i1::g.84158::m.84158	type:complete len:511 gc:universal TRINITY_DN54808_c0_g1_i1:5730-4198(-)	DN54808_c0_g1::TRINITY_DN54808_c0_g1_i1::g.84158::m.84158	40
5	0	81.06	98.2400000095367	23.3300000429153	21.1799994111061	TRINITY_DN54792_c0_g1::TRINITY_DN54792_c0_g1_i2::g.84562::m.84562	type:complete len:511 gc:universal TRINITY_DN54792_c0_g1_i2:111-1643(+)	DN54792_c0_g1::TRINITY_DN54792_c0_g1_i2::g.84562::m.84562	40
5	0	81.06	98.2400000095367	23.3300000429153	21.1799994111061	TRINITY_DN54792_c0_g1::TRINITY_DN54792_c0_g1_i1::g.84559::m.84559	type:complete len:511 gc:universal TRINITY_DN54792_c0_g1_i1:111-1643(+)	DN54792_c0_g1::TRINITY_DN54792_c0_g1_i1::g.84559::m.84559	40
6	67.4	67.4	91.6400015354156	47.7400004863739	41.1100000143051	TRINITY_DN43137_c2_g2::TRINITY_DN43137_c2_g2_i1::g.71288::m.71288	type:complete len:288 gc:universal TRINITY_DN43137_c2_g2_i1:2117-1254(-)	DN43137_c2_g2::TRINITY_DN43137_c2_g2_i1::g.71288::m.71288	43
7	59.48	59.48	96.0799992084503	36.6400003433228	27.1899998188019	TRINITY_DN40520_c0_g1::TRINITY_DN40520_c0_g1_i1::g.97405::m.97405	type:complete len:435 gc:universal TRINITY_DN40520_c0_g1_i1:180-1484(+)	DN40520_c0_g1::TRINITY_DN40520_c0_g1_i1::g.97405::m.97405	31
7	0	59.48	96.0799992084503	36.6400003433228	27.1899998188019	TRINITY_DN38366_c1_g1::TRINITY_DN38366_c1_g1_i1::g.67009::m.67009	type:complete len:435 gc:universal TRINITY_DN38366_c1_g1_i1:1524-220(-)	DN38366_c1_g1::TRINITY_DN38366_c1_g1_i1::g.67009::m.67009	31
8	57.08	57.08	83.3299994468689	53.030002117157	53.030002117157	TRINITY_DN13366_c0_g2::TRINITY_DN13366_c0_g2_i1::g.113635::m.113635	type:5prime_partial len:133 gc:universal TRINITY_DN13366_c0_g2_i1:679-281(-)	DN13366_c0_g2::TRINITY_DN13366_c0_g2_i1::g.113635::m.113635	29
8	0	57.08	83.3299994468689	53.030002117157	53.030002117157	TRINITY_DN13366_c0_g1::TRINITY_DN13366_c0_g1_i1::g.113632::m.113632	type:5prime_partial len:133 gc:universal TRINITY_DN13366_c0_g1_i1:678-280(-)	DN13366_c0_g1::TRINITY_DN13366_c0_g1_i1::g.113632::m.113632	29
9	50.41	50.41	97.9300022125244	36.2100005149841	27.9300004243851	TRINITY_DN39861_c1_g1::TRINITY_DN39861_c1_g1_i1::g.104849::m.104849	type:complete len:291 gc:universal TRINITY_DN39861_c1_g1_i1:1526-654(-)	DN39861_c1_g1::TRINITY_DN39861_c1_g1_i1::g.104849::m.104849	30
9	0	50.41	98.580002784729	37.3699992895126	28.8300007581711	TRINITY_DN40492_c0_g1::TRINITY_DN40492_c0_g1_i1::g.97459::m.97459	type:5prime_partial len:282 gc:universal TRINITY_DN40492_c0_g1_i1:1-846(+)	DN40492_c0_g1::TRINITY_DN40492_c0_g1_i1::g.97459::m.97459	30
10	38.4	38.4	95.0600028038025	12.0099999010563	8.6779996752739	TRINITY_DN42486_c0_g1::TRINITY_DN42486_c0_g1_i1::g.80855::m.80855	type:complete len:992 gc:universal TRINITY_DN42486_c0_g1_i1:166-3141(+)	DN42486_c0_g1::TRINITY_DN42486_c0_g1_i1::g.80855::m.80855	24
10	0	38.4	95.0600028038025	12.0099999010563	8.6779996752739	TRINITY_DN42413_c2_g1::TRINITY_DN42413_c2_g1_i1::g.71652::m.71652	type:complete len:992 gc:universal TRINITY_DN42413_c2_g1_i1:3689-714(-)	DN42413_c2_g1::TRINITY_DN42413_c2_g1_i1::g.71652::m.71652	24
11	36.98	39.28	100	22.0200002193451	22.0200002193451	TRINITY_DN41606_c6_g1::TRINITY_DN41606_c6_g1_i1::g.74538::m.74538	type:complete len:110 gc:universal TRINITY_DN41606_c6_g1_i1:605-276(-)	DN41606_c6_g1::TRINITY_DN41606_c6_g1_i1::g.74538::m.74538	20
11	0	39.28	100	22.0200002193451	22.0200002193451	TRINITY_DN24852_c0_g1::TRINITY_DN24852_c0_g1_i1::g.77218::m.77218	type:complete len:110 gc:universal TRINITY_DN24852_c0_g1_i1:938-1267(+)	DN24852_c0_g1::TRINITY_DN24852_c0_g1_i1::g.77218::m.77218	20
12	33.21	33.21	91.9700026512146	16.2699997425079	14.3199995160103	TRINITY_DN54121_c3_g1::TRINITY_DN54121_c3_g1_i1::g.17567::m.17567	type:5prime_partial len:462 gc:universal TRINITY_DN54121_c3_g1_i1:1-1386(+)	DN54121_c3_g1::TRINITY_DN54121_c3_g1_i1::g.17567::m.17567	19
12	0	33.21	91.9700026512146	16.2699997425079	14.3199995160103	TRINITY_DN50649_c3_g1::TRINITY_DN50649_c3_g1_i1::g.76025::m.76025	type:5prime_partial len:462 gc:universal TRINITY_DN50649_c3_g1_i1:2179-794(-)	DN50649_c3_g1::TRINITY_DN50649_c3_g1_i1::g.76025::m.76025	19
13	32.45	32.45	87.9700005054474	32.2800010442734	29.7500014305115	TRINITY_DN52604_c0_g1::TRINITY_DN52604_c0_g1_i1::g.58872::m.58872	type:complete len:317 gc:universal TRINITY_DN52604_c0_g1_i1:1910-960(-)	DN52604_c0_g1::TRINITY_DN52604_c0_g1_i1::g.58872::m.58872	19
13	0	32.45	87.9700005054474	32.2800010442734	29.7500014305115	TRINITY_DN50481_c1_g1::TRINITY_DN50481_c1_g1_i1::g.111876::m.111876	type:complete len:317 gc:universal TRINITY_DN50481_c1_g1_i1:279-1229(+)	DN50481_c1_g1::TRINITY_DN50481_c1_g1_i1::g.111876::m.111876	19
14	31.3	31.3	94.4100022315979	45.9600001573563	45.9600001573563	TRINITY_DN45055_c0_g1::TRINITY_DN45055_c0_g1_i1::g.50849::m.50849	type:complete len:162 gc:universal TRINITY_DN45055_c0_g1_i1:1002-517(-)	DN45055_c0_g1::TRINITY_DN45055_c0_g1_i1::g.50849::m.50849	17
14	0	31.3	94.4100022315979	45.9600001573563	45.9600001573563	TRINITY_DN34144_c0_g1::TRINITY_DN34144_c0_g1_i1::g.112764::m.112764	type:complete len:162 gc:universal TRINITY_DN34144_c0_g1_i1:80-565(+)	DN34144_c0_g1::TRINITY_DN34144_c0_g1_i1::g.112764::m.112764	17
15	29.93	90.28	93.9899981021881	46.7200011014938	41.5300011634827	TRINITY_DN53071_c2_g2::TRINITY_DN53071_c2_g2_i2::g.16098::m.16098	type:3prime_partial len:367 gc:universal TRINITY_DN53071_c2_g2_i2:99-1196(+)	DN53071_c2_g2::TRINITY_DN53071_c2_g2_i2::g.16098::m.16098	46
16	22.53	22.53	95.2899992465973	47.0600008964539	39.410001039505	TRINITY_DN49088_c4_g3::TRINITY_DN49088_c4_g3_i2::g.119045::m.119045	type:complete len:171 gc:universal TRINITY_DN49088_c4_g3_i2:1541-1029(-)	DN49088_c4_g3::TRINITY_DN49088_c4_g3_i2::g.119045::m.119045	12
16	0	22.53	95.2899992465973	47.0600008964539	39.410001039505	TRINITY_DN49088_c4_g3::TRINITY_DN49088_c4_g3_i1::g.119043::m.119043	type:complete len:171 gc:universal TRINITY_DN49088_c4_g3_i1:1539-1027(-)	DN49088_c4_g3::TRINITY_DN49088_c4_g3_i1::g.119043::m.119043	12
16	0	22.53	95.2899992465973	47.0600008964539	39.410001039505	TRINITY_DN48340_c0_g1::TRINITY_DN48340_c0_g1_i1::g.96300::m.96300	type:complete len:171 gc:universal TRINITY_DN48340_c0_g1_i1:220-732(+)	DN48340_c0_g1::TRINITY_DN48340_c0_g1_i1::g.96300::m.96300	12
17	21.67	21.67	91.0799980163574	16.1300003528595	14.4199997186661	TRINITY_DN49401_c0_g1::TRINITY_DN49401_c0_g1_i1::g.75819::m.75819	type:complete len:528 gc:universal TRINITY_DN49401_c0_g1_i1:2893-1310(-)	DN49401_c0_g1::TRINITY_DN49401_c0_g1_i1::g.75819::m.75819	12
17	0	21.67	91.0799980163574	16.1300003528595	14.4199997186661	TRINITY_DN48616_c0_g1::TRINITY_DN48616_c0_g1_i1::g.50989::m.50989	type:complete len:528 gc:universal TRINITY_DN48616_c0_g1_i1:341-1924(+)	DN48616_c0_g1::TRINITY_DN48616_c0_g1_i1::g.50989::m.50989	12
18	19.77	19.77	98.2500016689301	15.1999995112419	14.6200001239777	TRINITY_DN52779_c3_g17::TRINITY_DN52779_c3_g17_i1::g.123787::m.123787	type:complete len:172 gc:universal TRINITY_DN52779_c3_g17_i1:27-542(+)	DN52779_c3_g17::TRINITY_DN52779_c3_g17_i1::g.123787::m.123787	10
18	0.02	17.88	99.099999666214	23.4200000762939	15.3200000524521	TRINITY_DN52779_c3_g23::TRINITY_DN52779_c3_g23_i1::g.123791::m.123791	type:internal len:112 gc:universal TRINITY_DN52779_c3_g23_i1:1-333(+)	DN52779_c3_g23::TRINITY_DN52779_c3_g23_i1::g.123791::m.123791	9
18	0.02	17.88	98.1500029563904	24.0700006484985	15.7399997115135	TRINITY_DN52779_c3_g32::TRINITY_DN52779_c3_g32_i1::g.123796::m.123796	type:internal len:109 gc:universal TRINITY_DN52779_c3_g32_i1:1-324(+)	DN52779_c3_g32::TRINITY_DN52779_c3_g32_i1::g.123796::m.123796	9
18	0	19.77	98.7299978733063	16.5600001811981	15.9199997782707	TRINITY_DN52779_c3_g15::TRINITY_DN52779_c3_g15_i1::g.123784::m.123784	type:internal len:158 gc:universal TRINITY_DN52779_c3_g15_i1:1-471(+)	DN52779_c3_g15::TRINITY_DN52779_c3_g15_i1::g.123784::m.123784	10
18	0	19.55	98.2599973678589	14.5300000905991	14.5300000905991	TRINITY_DN56725_c8_g26::TRINITY_DN56725_c8_g26_i2::g.108866::m.108866	type:complete len:173 gc:universal TRINITY_DN56725_c8_g26_i2:536-18(-)	DN56725_c8_g26::TRINITY_DN56725_c8_g26_i2::g.108866::m.108866	10
18	0	19.55	97.790002822876	18.3799996972084	18.3799996972084	TRINITY_DN56725_c8_g29::TRINITY_DN56725_c8_g29_i1::g.108869::m.108869	type:5prime_partial len:137 gc:universal TRINITY_DN56725_c8_g29_i1:428-18(-)	DN56725_c8_g29::TRINITY_DN56725_c8_g29_i1::g.108869::m.108869	10
18	0	19.55	98.3500003814697	20.6599995493889	20.6599995493889	TRINITY_DN56725_c8_g4::TRINITY_DN56725_c8_g4_i1::g.108829::m.108829	type:internal len:122 gc:universal TRINITY_DN56725_c8_g4_i1:365-3(-)	DN56725_c8_g4::TRINITY_DN56725_c8_g4_i1::g.108829::m.108829	10
18	0	19.55	95.8299994468689	20.8299994468689	20.8299994468689	TRINITY_DN56725_c8_g17::TRINITY_DN56725_c8_g17_i1::g.108847::m.108847	type:internal len:121 gc:universal TRINITY_DN56725_c8_g17_i1:360-1(-)	DN56725_c8_g17::TRINITY_DN56725_c8_g17_i1::g.108847::m.108847	10
18	0	19.55	96.2999999523163	23.1499999761581	23.1499999761581	TRINITY_DN56725_c8_g33::TRINITY_DN56725_c8_g33_i1::g.108873::m.108873	type:internal len:109 gc:universal TRINITY_DN56725_c8_g33_i1:326-3(-)	DN56725_c8_g33::TRINITY_DN56725_c8_g33_i1::g.108873::m.108873	10
18	0	17.62	87.7399981021881	16.9799998402596	16.0400003194809	TRINITY_DN52779_c3_g21::TRINITY_DN52779_c3_g21_i1::g.123789::m.123789	type:internal len:107 gc:universal TRINITY_DN52779_c3_g21_i1:1-318(+)	DN52779_c3_g21::TRINITY_DN52779_c3_g21_i1::g.123789::m.123789	9
19	18.89	18.89	88.9299988746643	20.0800001621246	16.1400005221367	TRINITY_DN44517_c0_g1::TRINITY_DN44517_c0_g1_i1::g.10473::m.10473	type:complete len:534 gc:universal TRINITY_DN44517_c0_g1_i1:2555-954(-)	DN44517_c0_g1::TRINITY_DN44517_c0_g1_i1::g.10473::m.10473	11
19	0	18.89	88.9299988746643	20.0800001621246	16.1400005221367	TRINITY_DN42615_c0_g1::TRINITY_DN42615_c0_g1_i1::g.82744::m.82744	type:complete len:534 gc:universal TRINITY_DN42615_c0_g1_i1:128-1729(+)	DN42615_c0_g1::TRINITY_DN42615_c0_g1_i1::g.82744::m.82744	11
20	18	18	77.9100000858307	8.07600021362305	5.10700009763241	TRINITY_DN49882_c0_g1::TRINITY_DN49882_c0_g1_i1::g.120111::m.120111	type:complete len:843 gc:universal TRINITY_DN49882_c0_g1_i1:118-2646(+)	DN49882_c0_g1::TRINITY_DN49882_c0_g1_i1::g.120111::m.120111	8
20	0	18	77.9100000858307	8.07600021362305	5.10700009763241	TRINITY_DN47991_c0_g1::TRINITY_DN47991_c0_g1_i1::g.37039::m.37039	type:complete len:843 gc:universal TRINITY_DN47991_c0_g1_i1:4204-1676(-)	DN47991_c0_g1::TRINITY_DN47991_c0_g1_i1::g.37039::m.37039	8
21	14.99	14.99	85.9200000762939	4.10000011324883	4.10000011324883	TRINITY_DN49369_c0_g1::TRINITY_DN49369_c0_g1_i1::g.75809::m.75809	type:complete len:1123 gc:universal TRINITY_DN49369_c0_g1_i1:493-3861(+)	DN49369_c0_g1::TRINITY_DN49369_c0_g1_i1::g.75809::m.75809	9
21	0	14.99	85.9200000762939	4.10000011324883	4.10000011324883	TRINITY_DN48390_c0_g1::TRINITY_DN48390_c0_g1_i2::g.96156::m.96156	type:complete len:1123 gc:universal TRINITY_DN48390_c0_g1_i2:3513-145(-)	DN48390_c0_g1::TRINITY_DN48390_c0_g1_i2::g.96156::m.96156	9
22	14.28	14.28	94.9599981307983	12.1699996292591	12.1699996292591	TRINITY_DN47596_c0_g1::TRINITY_DN47596_c0_g1_i1::g.69150::m.69150	type:complete len:338 gc:universal TRINITY_DN47596_c0_g1_i1:157-1170(+)	DN47596_c0_g1::TRINITY_DN47596_c0_g1_i1::g.69150::m.69150	8
22	0	14.28	94.9599981307983	12.1699996292591	12.1699996292591	TRINITY_DN45500_c0_g1::TRINITY_DN45500_c0_g1_i1::g.107728::m.107728	type:complete len:338 gc:universal TRINITY_DN45500_c0_g1_i1:1542-529(-)	DN45500_c0_g1::TRINITY_DN45500_c0_g1_i1::g.107728::m.107728	8
23	14.07	14.07	90.310001373291	12.780000269413	12.780000269413	TRINITY_DN87263_c0_g1::TRINITY_DN87263_c0_g1_i1::g.49173::m.49173	type:internal len:228 gc:universal TRINITY_DN87263_c0_g1_i1:681-1(-)	DN87263_c0_g1::TRINITY_DN87263_c0_g1_i1::g.49173::m.49173	8
24	12.12	12.12	91.5899991989136	18.91999989748	18.91999989748	TRINITY_DN27846_c0_g3::TRINITY_DN27846_c0_g3_i1::g.118352::m.118352	type:complete len:334 gc:universal TRINITY_DN27846_c0_g3_i1:1325-324(-)	DN27846_c0_g3::TRINITY_DN27846_c0_g3_i1::g.118352::m.118352	7
24	0	12.12	91.5899991989136	18.91999989748	18.91999989748	TRINITY_DN27846_c0_g2::TRINITY_DN27846_c0_g2_i1::g.118350::m.118350	type:complete len:334 gc:universal TRINITY_DN27846_c0_g2_i1:1325-324(-)	DN27846_c0_g2::TRINITY_DN27846_c0_g2_i1::g.118350::m.118350	7
24	0	12.12	91.5899991989136	18.91999989748	18.91999989748	TRINITY_DN27846_c0_g1::TRINITY_DN27846_c0_g1_i1::g.118348::m.118348	type:complete len:334 gc:universal TRINITY_DN27846_c0_g1_i1:1325-324(-)	DN27846_c0_g1::TRINITY_DN27846_c0_g1_i1::g.118348::m.118348	7
24	0	12.12	91.5899991989136	18.91999989748	18.91999989748	TRINITY_DN1639_c0_g2::TRINITY_DN1639_c0_g2_i1::g.67244::m.67244	type:complete len:334 gc:universal TRINITY_DN1639_c0_g2_i1:299-1300(+)	DN1639_c0_g2::TRINITY_DN1639_c0_g2_i1::g.67244::m.67244	7
24	0	12.12	91.5899991989136	18.91999989748	18.91999989748	TRINITY_DN1639_c0_g1::TRINITY_DN1639_c0_g1_i1::g.67242::m.67242	type:complete len:334 gc:universal TRINITY_DN1639_c0_g1_i1:299-1300(+)	DN1639_c0_g1::TRINITY_DN1639_c0_g1_i1::g.67242::m.67242	7
25	11.99	11.99	84.0399980545044	19.4999992847443	19.4999992847443	TRINITY_DN43545_c1_g1::TRINITY_DN43545_c1_g1_i1::g.104599::m.104599	type:complete len:283 gc:universal TRINITY_DN43545_c1_g1_i1:1309-461(-)	DN43545_c1_g1::TRINITY_DN43545_c1_g1_i1::g.104599::m.104599	7
25	0	11.99	84.0399980545044	19.4999992847443	19.4999992847443	TRINITY_DN35646_c0_g1::TRINITY_DN35646_c0_g1_i1::g.74963::m.74963	type:complete len:283 gc:universal TRINITY_DN35646_c0_g1_i1:596-1444(+)	DN35646_c0_g1::TRINITY_DN35646_c0_g1_i1::g.74963::m.74963	7
26	11.56	11.56	88.6399984359741	24.2400005459785	22.7300003170967	TRINITY_DN56725_c6_g7::TRINITY_DN56725_c6_g7_i1::g.108808::m.108808	type:3prime_partial len:133 gc:universal TRINITY_DN56725_c6_g7_i1:398-3(-)	DN56725_c6_g7::TRINITY_DN56725_c6_g7_i1::g.108808::m.108808	8
26	0	11.56	88.6399984359741	24.2400005459785	22.7300003170967	TRINITY_DN56725_c6_g5::TRINITY_DN56725_c6_g5_i1::g.108804::m.108804	type:3prime_partial len:133 gc:universal TRINITY_DN56725_c6_g5_i1:398-3(-)	DN56725_c6_g5::TRINITY_DN56725_c6_g5_i1::g.108804::m.108804	8
26	0	11.56	87.9700005054474	24.0600004792213	22.5600004196167	TRINITY_DN56725_c6_g2::TRINITY_DN56725_c6_g2_i1::g.108798::m.108798	type:3prime_partial len:134 gc:universal TRINITY_DN56725_c6_g2_i1:401-3(-)	DN56725_c6_g2::TRINITY_DN56725_c6_g2_i1::g.108798::m.108798	8
26	0	11.56	88.6399984359741	24.2400005459785	22.7300003170967	TRINITY_DN56725_c6_g14::TRINITY_DN56725_c6_g14_i1::g.108822::m.108822	type:3prime_partial len:133 gc:universal TRINITY_DN56725_c6_g14_i1:398-3(-)	DN56725_c6_g14::TRINITY_DN56725_c6_g14_i1::g.108822::m.108822	8
26	0	11.56	88.6399984359741	24.2400005459785	22.7300003170967	TRINITY_DN56725_c6_g13::TRINITY_DN56725_c6_g13_i1::g.108820::m.108820	type:3prime_partial len:133 gc:universal TRINITY_DN56725_c6_g13_i1:398-3(-)	DN56725_c6_g13::TRINITY_DN56725_c6_g13_i1::g.108820::m.108820	8
26	0	11.56	88.6399984359741	24.2400005459785	22.7300003170967	TRINITY_DN56725_c6_g11::TRINITY_DN56725_c6_g11_i1::g.108816::m.108816	type:3prime_partial len:133 gc:universal TRINITY_DN56725_c6_g11_i1:398-3(-)	DN56725_c6_g11::TRINITY_DN56725_c6_g11_i1::g.108816::m.108816	8
26	0	11.56	87.9700005054474	24.0600004792213	22.5600004196167	TRINITY_DN56725_c6_g10::TRINITY_DN56725_c6_g10_i1::g.108814::m.108814	type:3prime_partial len:134 gc:universal TRINITY_DN56725_c6_g10_i1:401-3(-)	DN56725_c6_g10::TRINITY_DN56725_c6_g10_i1::g.108814::m.108814	8
26	0	11.56	88.6399984359741	24.2400005459785	22.7300003170967	TRINITY_DN52779_c3_g26::TRINITY_DN52779_c3_g26_i1::g.123795::m.123795	type:3prime_partial len:133 gc:universal TRINITY_DN52779_c3_g26_i1:484-879(+)	DN52779_c3_g26::TRINITY_DN52779_c3_g26_i1::g.123795::m.123795	8
26	0	11.56	87.9999995231628	31.9999992847443	30.0000011920929	TRINITY_DN56725_c6_g9::TRINITY_DN56725_c6_g9_i1::g.108812::m.108812	type:3prime_partial len:101 gc:universal TRINITY_DN56725_c6_g9_i1:302-3(-)	DN56725_c6_g9::TRINITY_DN56725_c6_g9_i1::g.108812::m.108812	8
26	0	11.56	87.9999995231628	31.9999992847443	30.0000011920929	TRINITY_DN56725_c6_g8::TRINITY_DN56725_c6_g8_i1::g.108810::m.108810	type:3prime_partial len:101 gc:universal TRINITY_DN56725_c6_g8_i1:302-3(-)	DN56725_c6_g8::TRINITY_DN56725_c6_g8_i1::g.108810::m.108810	8
26	0	11.56	87.9999995231628	31.9999992847443	30.0000011920929	TRINITY_DN56725_c6_g6::TRINITY_DN56725_c6_g6_i1::g.108806::m.108806	type:3prime_partial len:101 gc:universal TRINITY_DN56725_c6_g6_i1:302-3(-)	DN56725_c6_g6::TRINITY_DN56725_c6_g6_i1::g.108806::m.108806	8
26	0	11.56	87.9999995231628	31.9999992847443	30.0000011920929	TRINITY_DN56725_c6_g4::TRINITY_DN56725_c6_g4_i1::g.108802::m.108802	type:3prime_partial len:101 gc:universal TRINITY_DN56725_c6_g4_i1:302-3(-)	DN56725_c6_g4::TRINITY_DN56725_c6_g4_i1::g.108802::m.108802	8
26	0	11.56	87.9999995231628	31.9999992847443	30.0000011920929	TRINITY_DN56725_c6_g3::TRINITY_DN56725_c6_g3_i1::g.108800::m.108800	type:3prime_partial len:101 gc:universal TRINITY_DN56725_c6_g3_i1:302-3(-)	DN56725_c6_g3::TRINITY_DN56725_c6_g3_i1::g.108800::m.108800	8
26	0	11.56	87.9999995231628	31.9999992847443	30.0000011920929	TRINITY_DN56725_c6_g1::TRINITY_DN56725_c6_g1_i1::g.108796::m.108796	type:3prime_partial len:101 gc:universal TRINITY_DN56725_c6_g1_i1:302-3(-)	DN56725_c6_g1::TRINITY_DN56725_c6_g1_i1::g.108796::m.108796	8
26	0	11.56	87.9999995231628	31.9999992847443	30.0000011920929	TRINITY_DN56725_c6_g15::TRINITY_DN56725_c6_g15_i1::g.108824::m.108824	type:3prime_partial len:101 gc:universal TRINITY_DN56725_c6_g15_i1:302-3(-)	DN56725_c6_g15::TRINITY_DN56725_c6_g15_i1::g.108824::m.108824	8
26	0	11.56	87.9999995231628	31.9999992847443	30.0000011920929	TRINITY_DN56725_c6_g12::TRINITY_DN56725_c6_g12_i1::g.108818::m.108818	type:3prime_partial len:101 gc:universal TRINITY_DN56725_c6_g12_i1:302-3(-)	DN56725_c6_g12::TRINITY_DN56725_c6_g12_i1::g.108818::m.108818	8
27	11.29	11.29	76.7799973487854	7.67799988389015	6.3340000808239	TRINITY_DN56777_c0_g3::TRINITY_DN56777_c0_g3_i5::g.108945::m.108945	type:internal len:522 gc:universal TRINITY_DN56777_c0_g3_i5:1-1563(+)	DN56777_c0_g3::TRINITY_DN56777_c0_g3_i5::g.108945::m.108945	6
28	10.02	10.02	88.2799983024597	4.10199984908104	4.10199984908104	TRINITY_DN58690_c14_g50::TRINITY_DN58690_c14_g50_i3::g.63723::m.63723	type:3prime_partial len:513 gc:universal TRINITY_DN58690_c14_g50_i3:300-1835(+)	DN58690_c14_g50::TRINITY_DN58690_c14_g50_i3::g.63723::m.63723	5
28	0	10.02	90.0200009346008	3.88199985027313	3.88199985027313	TRINITY_DN58690_c14_g50::TRINITY_DN58690_c14_g50_i1::g.63717::m.63717	type:3prime_partial len:542 gc:universal TRINITY_DN58690_c14_g50_i1:300-1922(+)	DN58690_c14_g50::TRINITY_DN58690_c14_g50_i1::g.63717::m.63717	5
28	0	10.02	86.7500007152557	3.91799993813038	3.91799993813038	TRINITY_DN58690_c14_g50::TRINITY_DN58690_c14_g50_i2::g.63720::m.63720	type:3prime_partial len:537 gc:universal TRINITY_DN58690_c14_g50_i2:300-1907(+)	DN58690_c14_g50::TRINITY_DN58690_c14_g50_i2::g.63720::m.63720	5
28	0	10.02	95.6799983978271	6.48100003600121	6.48100003600121	TRINITY_DN56948_c6_g8::TRINITY_DN56948_c6_g8_i1::g.105149::m.105149	type:internal len:325 gc:universal TRINITY_DN56948_c6_g8_i1:974-3(-)	DN56948_c6_g8::TRINITY_DN56948_c6_g8_i1::g.105149::m.105149	5
28	0	10.02	95.6799983978271	6.48100003600121	6.48100003600121	TRINITY_DN56948_c6_g38::TRINITY_DN56948_c6_g38_i1::g.105178::m.105178	type:internal len:325 gc:universal TRINITY_DN56948_c6_g38_i1:974-3(-)	DN56948_c6_g38::TRINITY_DN56948_c6_g38_i1::g.105178::m.105178	5
28	0	10.02	94.5900022983551	6.3060000538826	6.3060000538826	TRINITY_DN56948_c6_g12::TRINITY_DN56948_c6_g12_i1::g.105153::m.105153	type:internal len:334 gc:universal TRINITY_DN56948_c6_g12_i1:1001-3(-)	DN56948_c6_g12::TRINITY_DN56948_c6_g12_i1::g.105153::m.105153	5
28	0	10.02	95.6499993801117	6.52199983596802	6.52199983596802	TRINITY_DN56948_c6_g3::TRINITY_DN56948_c6_g3_i1::g.105142::m.105142	type:3prime_partial len:323 gc:universal TRINITY_DN56948_c6_g3_i1:968-3(-)	DN56948_c6_g3::TRINITY_DN56948_c6_g3_i1::g.105142::m.105142	5
28	0	10.01	91.0000026226044	20.9999993443489	20.9999993443489	TRINITY_DN56948_c6_g53::TRINITY_DN56948_c6_g53_i1::g.105196::m.105196	type:3prime_partial len:101 gc:universal TRINITY_DN56948_c6_g53_i1:302-3(-)	DN56948_c6_g53::TRINITY_DN56948_c6_g53_i1::g.105196::m.105196	5
28	0	10.01	88.9999985694885	20.9999993443489	20.9999993443489	TRINITY_DN56948_c6_g36::TRINITY_DN56948_c6_g36_i1::g.105176::m.105176	type:3prime_partial len:101 gc:universal TRINITY_DN56948_c6_g36_i1:302-3(-)	DN56948_c6_g36::TRINITY_DN56948_c6_g36_i1::g.105176::m.105176	5
29	10	17.84	89.6700024604797	16.5299996733665	16.5299996733665	TRINITY_DN51492_c0_g6::TRINITY_DN51492_c0_g6_i1::g.126915::m.126915	type:3prime_partial len:243 gc:universal TRINITY_DN51492_c0_g6_i1:726-1(-)	DN51492_c0_g6::TRINITY_DN51492_c0_g6_i1::g.126915::m.126915	9
29	0	17.84	89.410001039505	16.949999332428	16.949999332428	TRINITY_DN51551_c0_g4::TRINITY_DN51551_c0_g4_i1::g.58165::m.58165	type:3prime_partial len:237 gc:universal TRINITY_DN51551_c0_g4_i1:85-792(+)	DN51551_c0_g4::TRINITY_DN51551_c0_g4_i1::g.58165::m.58165	9
29	0	11.72	87.0599985122681	13.9300003647804	13.9300003647804	TRINITY_DN51492_c0_g10::TRINITY_DN51492_c0_g10_i1::g.126922::m.126922	type:3prime_partial len:202 gc:universal TRINITY_DN51492_c0_g10_i1:603-1(-)	DN51492_c0_g10::TRINITY_DN51492_c0_g10_i1::g.126922::m.126922	6
29	0	10.04	87.4199986457825	9.43399965763092	9.43399965763092	TRINITY_DN51551_c0_g3::TRINITY_DN51551_c0_g3_i1::g.58164::m.58164	type:3prime_partial len:160 gc:universal TRINITY_DN51551_c0_g3_i1:30-506(+)	DN51551_c0_g3::TRINITY_DN51551_c0_g3_i1::g.58164::m.58164	5
29	0	10.04	74.779999256134	13.0400002002716	13.0400002002716	TRINITY_DN51492_c0_g13::TRINITY_DN51492_c0_g13_i1::g.126925::m.126925	type:3prime_partial len:116 gc:universal TRINITY_DN51492_c0_g13_i1:347-3(-)	DN51492_c0_g13::TRINITY_DN51492_c0_g13_i1::g.126925::m.126925	5
30	9.8	9.8	83.1799983978271	8.49900022149086	6.87199980020523	TRINITY_DN48706_c0_g1::TRINITY_DN48706_c0_g1_i1::g.37279::m.37279	type:complete len:554 gc:universal TRINITY_DN48706_c0_g1_i1:2889-1228(-)	DN48706_c0_g1::TRINITY_DN48706_c0_g1_i1::g.37279::m.37279	6
30	0	9.8	83.1799983978271	8.49900022149086	6.87199980020523	TRINITY_DN47420_c0_g2::TRINITY_DN47420_c0_g2_i1::g.12219::m.12219	type:complete len:554 gc:universal TRINITY_DN47420_c0_g2_i1:169-1830(+)	DN47420_c0_g2::TRINITY_DN47420_c0_g2_i1::g.12219::m.12219	6
31	9.33	9.33	84.7899973392487	16.1300003528595	16.1300003528595	TRINITY_DN31230_c0_g1::TRINITY_DN31230_c0_g1_i1::g.51888::m.51888	type:complete len:218 gc:universal TRINITY_DN31230_c0_g1_i1:214-867(+)	DN31230_c0_g1::TRINITY_DN31230_c0_g1_i1::g.51888::m.51888	6
31	0	9.33	84.7899973392487	16.1300003528595	16.1300003528595	TRINITY_DN27786_c1_g1::TRINITY_DN27786_c1_g1_i1::g.96577::m.96577	type:complete len:218 gc:universal TRINITY_DN27786_c1_g1_i1:1310-657(-)	DN27786_c1_g1::TRINITY_DN27786_c1_g1_i1::g.96577::m.96577	6
32	8.01	8.01	20.9900006651878	6.79000020027161	6.79000020027161	RRRRRTRINITY_DN55603_c0_g1::TRINITY_DN55603_c0_g1_i2::g.85642::m.85642	REVERSED type:complete len:325 gc:universal TRINITY_DN55603_c0_g1_i2:1509-535(-)	DN55603_c0_g1::TRINITY_DN55603_c0_g1_i2::g.85642::m.85642	4
32	0	8.01	20.9900006651878	6.79000020027161	6.79000020027161	RRRRRTRINITY_DN46435_c0_g1::TRINITY_DN46435_c0_g1_i1::g.35465::m.35465	REVERSED type:complete len:325 gc:universal TRINITY_DN46435_c0_g1_i1:40-1014(+)	DN46435_c0_g1::TRINITY_DN46435_c0_g1_i1::g.35465::m.35465	4
32	0	6	86.3600015640259	10.9099999070168	10.9099999070168	TRINITY_DN93482_c0_g1::TRINITY_DN93482_c0_g1_i1::g.27425::m.27425	type:3prime_partial len:111 gc:universal TRINITY_DN93482_c0_g1_i1:330-1(-)	DN93482_c0_g1::TRINITY_DN93482_c0_g1_i1::g.27425::m.27425	3
32	0	6	86.3600015640259	10.9099999070168	10.9099999070168	TRINITY_DN48377_c2_g1::TRINITY_DN48377_c2_g1_i1::g.96290::m.96290	type:3prime_partial len:111 gc:universal TRINITY_DN48377_c2_g1_i1:892-1221(+)	DN48377_c2_g1::TRINITY_DN48377_c2_g1_i1::g.96290::m.96290	3
33	7.63	7.71	92.4499988555908	23.3999997377396	16.9799998402596	TRINITY_DN45055_c2_g5::TRINITY_DN45055_c2_g5_i1::g.50857::m.50857	type:5prime_partial len:266 gc:universal TRINITY_DN45055_c2_g5_i1:798-1(-)	DN45055_c2_g5::TRINITY_DN45055_c2_g5_i1::g.50857::m.50857	5
33	0	7.71	92.4499988555908	23.3999997377396	16.9799998402596	TRINITY_DN45055_c2_g1::TRINITY_DN45055_c2_g1_i1::g.50851::m.50851	type:5prime_partial len:266 gc:universal TRINITY_DN45055_c2_g1_i1:798-1(-)	DN45055_c2_g1::TRINITY_DN45055_c2_g1_i1::g.50851::m.50851	5
33	0	7.71	92.4499988555908	23.3999997377396	16.9799998402596	TRINITY_DN35357_c0_g2::TRINITY_DN35357_c0_g2_i1::g.99557::m.99557	type:5prime_partial len:266 gc:universal TRINITY_DN35357_c0_g2_i1:1-798(+)	DN35357_c0_g2::TRINITY_DN35357_c0_g2_i1::g.99557::m.99557	5
33	0	7.48	96.0799992084503	29.4099986553192	29.4099986553192	TRINITY_DN45055_c2_g4::TRINITY_DN45055_c2_g4_i1::g.50856::m.50856	type:5prime_partial len:154 gc:universal TRINITY_DN45055_c2_g4_i1:462-1(-)	DN45055_c2_g4::TRINITY_DN45055_c2_g4_i1::g.50856::m.50856	5
33	0	7.48	95.169997215271	31.029999256134	31.029999256134	TRINITY_DN35357_c0_g1::TRINITY_DN35357_c0_g1_i1::g.99556::m.99556	type:5prime_partial len:146 gc:universal TRINITY_DN35357_c0_g1_i1:1-438(+)	DN35357_c0_g1::TRINITY_DN35357_c0_g1_i1::g.99556::m.99556	5
33	0	5.5	90.6499981880188	21.5000003576279	13.5499998927116	TRINITY_DN45055_c2_g3::TRINITY_DN45055_c2_g3_i1::g.50854::m.50854	type:internal len:215 gc:universal TRINITY_DN45055_c2_g3_i1:642-1(-)	DN45055_c2_g3::TRINITY_DN45055_c2_g3_i1::g.50854::m.50854	4
33	0	5.5	90.6499981880188	21.5000003576279	13.5499998927116	TRINITY_DN45055_c2_g2::TRINITY_DN45055_c2_g2_i1::g.50852::m.50852	type:internal len:215 gc:universal TRINITY_DN45055_c2_g2_i1:642-1(-)	DN45055_c2_g2::TRINITY_DN45055_c2_g2_i1::g.50852::m.50852	4
34	6.83	6.83	88.3800029754639	4.80999983847141	4.80999983847141	TRINITY_DN58073_c4_g2::TRINITY_DN58073_c4_g2_i1::g.89483::m.89483	type:5prime_partial len:500 gc:universal TRINITY_DN58073_c4_g2_i1:1719-220(-)	DN58073_c4_g2::TRINITY_DN58073_c4_g2_i1::g.89483::m.89483	4
34	0	4.79	90.8100008964539	3.67499999701977	3.67499999701977	TRINITY_DN53720_c0_g7::TRINITY_DN53720_c0_g7_i1::g.39690::m.39690	type:5prime_partial len:382 gc:universal TRINITY_DN53720_c0_g7_i1:3-1148(+)	DN53720_c0_g7::TRINITY_DN53720_c0_g7_i1::g.39690::m.39690	3
35	6.8	6.8	92.9799973964691	9.35700014233589	9.35700014233589	TRINITY_DN33102_c0_g1::TRINITY_DN33102_c0_g1_i1::g.53609::m.53609	type:5prime_partial len:172 gc:universal TRINITY_DN33102_c0_g1_i1:1255-740(-)	DN33102_c0_g1::TRINITY_DN33102_c0_g1_i1::g.53609::m.53609	4
35	0	6.8	94.379997253418	10.0000001490116	10.0000001490116	TRINITY_DN34737_c0_g1::TRINITY_DN34737_c0_g1_i1::g.106035::m.106035	type:5prime_partial len:161 gc:universal TRINITY_DN34737_c0_g1_i1:1-483(+)	DN34737_c0_g1::TRINITY_DN34737_c0_g1_i1::g.106035::m.106035	4
36	6.61	101.55	96.5799987316132	50.789999961853	43.6800003051758	TRINITY_DN54046_c11_g2::TRINITY_DN54046_c11_g2_i7::g.17261::m.17261	type:complete len:381 gc:universal TRINITY_DN54046_c11_g2_i7:1473-331(-)	DN54046_c11_g2::TRINITY_DN54046_c11_g2_i7::g.17261::m.17261	54
36	0	101.55	98.6800014972687	50.789999961853	43.6800003051758	TRINITY_DN53071_c2_g2::TRINITY_DN53071_c2_g2_i1::g.16095::m.16095	type:complete len:381 gc:universal TRINITY_DN53071_c2_g2_i1:99-1241(+)	DN53071_c2_g2::TRINITY_DN53071_c2_g2_i1::g.16095::m.16095	54
36	0	33.31	95.4800009727478	50.3199994564056	38.7100011110306	TRINITY_DN54046_c11_g2::TRINITY_DN54046_c11_g2_i6::g.17260::m.17260	type:5prime_partial len:156 gc:universal TRINITY_DN54046_c11_g2_i6:798-331(-)	DN54046_c11_g2::TRINITY_DN54046_c11_g2_i6::g.17260::m.17260	19
37	6.1	6.1	82.8400015830994	5.88200017809868	5.88200017809868	TRINITY_DN57016_c1_g19::TRINITY_DN57016_c1_g19_i3::g.105518::m.105518	type:5prime_partial len:409 gc:universal TRINITY_DN57016_c1_g19_i3:1487-261(-)	DN57016_c1_g19::TRINITY_DN57016_c1_g19_i3::g.105518::m.105518	3
38	6	6	89.9399995803833	6.49399980902672	6.49399980902672	TRINITY_DN56391_c1_g18::TRINITY_DN56391_c1_g18_i2::g.87075::m.87075	type:complete len:309 gc:universal TRINITY_DN56391_c1_g18_i2:357-1283(+)	DN56391_c1_g18::TRINITY_DN56391_c1_g18_i2::g.87075::m.87075	4
38	0	6	89.9399995803833	6.49399980902672	6.49399980902672	TRINITY_DN56391_c1_g18::TRINITY_DN56391_c1_g18_i1::g.87073::m.87073	type:complete len:309 gc:universal TRINITY_DN56391_c1_g18_i1:357-1283(+)	DN56391_c1_g18::TRINITY_DN56391_c1_g18_i1::g.87073::m.87073	4
38	0	6	89.9399995803833	6.49399980902672	6.49399980902672	TRINITY_DN55400_c0_g9::TRINITY_DN55400_c0_g9_i2::g.41867::m.41867	type:complete len:309 gc:universal TRINITY_DN55400_c0_g9_i2:2456-1530(-)	DN55400_c0_g9::TRINITY_DN55400_c0_g9_i2::g.41867::m.41867	4
38	0	6	89.9399995803833	6.49399980902672	6.49399980902672	TRINITY_DN55400_c0_g9::TRINITY_DN55400_c0_g9_i1::g.41865::m.41865	type:complete len:309 gc:universal TRINITY_DN55400_c0_g9_i1:2468-1542(-)	DN55400_c0_g9::TRINITY_DN55400_c0_g9_i1::g.41865::m.41865	4
39	5.85	5.85	86.269998550415	6.68999999761581	6.68999999761581	TRINITY_DN52352_c2_g1::TRINITY_DN52352_c2_g1_i1::g.38561::m.38561	type:complete len:285 gc:universal TRINITY_DN52352_c2_g1_i1:258-1112(+)	DN52352_c2_g1::TRINITY_DN52352_c2_g1_i1::g.38561::m.38561	3
39	0	5.85	86.269998550415	6.68999999761581	6.68999999761581	TRINITY_DN40830_c3_g1::TRINITY_DN40830_c3_g1_i1::g.67338::m.67338	type:complete len:285 gc:universal TRINITY_DN40830_c3_g1_i1:1682-828(-)	DN40830_c3_g1::TRINITY_DN40830_c3_g1_i1::g.67338::m.67338	3
39	0	5.79	85.9200000762939	6.68999999761581	6.68999999761581	TRINITY_DN52352_c2_g1::TRINITY_DN52352_c2_g1_i5::g.38570::m.38570	type:complete len:285 gc:universal TRINITY_DN52352_c2_g1_i5:258-1112(+)	DN52352_c2_g1::TRINITY_DN52352_c2_g1_i5::g.38570::m.38570	3
39	0	5.79	85.9200000762939	6.68999999761581	6.68999999761581	TRINITY_DN52352_c2_g1::TRINITY_DN52352_c2_g1_i4::g.38568::m.38568	type:complete len:285 gc:universal TRINITY_DN52352_c2_g1_i4:258-1112(+)	DN52352_c2_g1::TRINITY_DN52352_c2_g1_i4::g.38568::m.38568	3
39	0	5.79	85.9200000762939	6.68999999761581	6.68999999761581	TRINITY_DN52352_c2_g1::TRINITY_DN52352_c2_g1_i3::g.38566::m.38566	type:complete len:285 gc:universal TRINITY_DN52352_c2_g1_i3:258-1112(+)	DN52352_c2_g1::TRINITY_DN52352_c2_g1_i3::g.38566::m.38566	3
39	0	5.79	85.9200000762939	6.68999999761581	6.68999999761581	TRINITY_DN52352_c2_g1::TRINITY_DN52352_c2_g1_i2::g.38563::m.38563	type:complete len:285 gc:universal TRINITY_DN52352_c2_g1_i2:258-1112(+)	DN52352_c2_g1::TRINITY_DN52352_c2_g1_i2::g.38563::m.38563	3
40	5.43	5.43	56.360000371933	2.331000007689	2.331000007689	TRINITY_DN52976_c0_g1::TRINITY_DN52976_c0_g1_i1::g.15659::m.15659	type:complete len:473 gc:universal TRINITY_DN52976_c0_g1_i1:1635-217(-)	DN52976_c0_g1::TRINITY_DN52976_c0_g1_i1::g.15659::m.15659	3
40	0	5.43	56.360000371933	2.331000007689	2.331000007689	TRINITY_DN51859_c0_g1::TRINITY_DN51859_c0_g1_i1::g.14859::m.14859	type:complete len:473 gc:universal TRINITY_DN51859_c0_g1_i1:237-1655(+)	DN51859_c0_g1::TRINITY_DN51859_c0_g1_i1::g.14859::m.14859	3
41	5.21	5.21	78.1499981880188	4.4989999383688	4.3699998408556	TRINITY_DN43965_c1_g1::TRINITY_DN43965_c1_g1_i1::g.101508::m.101508	type:complete len:779 gc:universal TRINITY_DN43965_c1_g1_i1:357-2693(+)	DN43965_c1_g1::TRINITY_DN43965_c1_g1_i1::g.101508::m.101508	3
41	0	5.21	78.1499981880188	4.4989999383688	4.3699998408556	TRINITY_DN41788_c1_g1::TRINITY_DN41788_c1_g1_i1::g.112135::m.112135	type:complete len:779 gc:universal TRINITY_DN41788_c1_g1_i1:2591-255(-)	DN41788_c1_g1::TRINITY_DN41788_c1_g1_i1::g.112135::m.112135	3
42	4.98	4.98	87.6900017261505	21.5399995446205	21.5399995446205	TRINITY_DN24229_c0_g1::TRINITY_DN24229_c0_g1_i1::g.120164::m.120164	type:3prime_partial len:131 gc:universal TRINITY_DN24229_c0_g1_i1:148-537(+)	DN24229_c0_g1::TRINITY_DN24229_c0_g1_i1::g.120164::m.120164	4
42	0	4.98	95.0999975204468	27.4500012397766	27.4500012397766	TRINITY_DN21398_c0_g2::TRINITY_DN21398_c0_g2_i1::g.3958::m.3958	type:3prime_partial len:103 gc:universal TRINITY_DN21398_c0_g2_i1:308-3(-)	DN21398_c0_g2::TRINITY_DN21398_c0_g2_i1::g.3958::m.3958	4
42	0	4.98	95.0999975204468	27.4500012397766	27.4500012397766	TRINITY_DN21398_c0_g1::TRINITY_DN21398_c0_g1_i1::g.3956::m.3956	type:3prime_partial len:103 gc:universal TRINITY_DN21398_c0_g1_i1:308-3(-)	DN21398_c0_g1::TRINITY_DN21398_c0_g1_i1::g.3956::m.3956	4
43	4.78	4.78	86.3900005817413	7.32999965548515	7.32999965548515	TRINITY_DN50036_c0_g1::TRINITY_DN50036_c0_g1_i1::g.73177::m.73177	type:complete len:192 gc:universal TRINITY_DN50036_c0_g1_i1:824-249(-)	DN50036_c0_g1::TRINITY_DN50036_c0_g1_i1::g.73177::m.73177	3
43	0	4.78	89.6000027656555	8.09200033545494	8.09200033545494	TRINITY_DN53092_c0_g10::TRINITY_DN53092_c0_g10_i1::g.15911::m.15911	type:5prime_partial len:174 gc:universal TRINITY_DN53092_c0_g10_i1:2-523(+)	DN53092_c0_g10::TRINITY_DN53092_c0_g10_i1::g.15911::m.15911	3
44	4.38	10.51	77.6300013065338	2.04700008034706	1.49800004437566	TRINITY_DN55301_c0_g2::TRINITY_DN55301_c0_g2_i1::g.84690::m.84690	type:5prime_partial len:2004 gc:universal TRINITY_DN55301_c0_g2_i1:2-6013(+)	DN55301_c0_g2::TRINITY_DN55301_c0_g2_i1::g.84690::m.84690	5
44	0	4.38	77.3100018501282	1.45600000396371	0.903599988669157	TRINITY_DN58815_c4_g1::TRINITY_DN58815_c4_g1_i2::g.92030::m.92030	type:5prime_partial len:1993 gc:universal TRINITY_DN58815_c4_g1_i2:7610-1632(-)	DN58815_c4_g1::TRINITY_DN58815_c4_g1_i2::g.92030::m.92030	2
44	0	4.38	77.4100005626678	1.47900003939867	0.91789998114109	TRINITY_DN58815_c4_g1::TRINITY_DN58815_c4_g1_i3::g.92038::m.92038	type:5prime_partial len:1962 gc:universal TRINITY_DN58815_c4_g1_i3:7517-1632(-)	DN58815_c4_g1::TRINITY_DN58815_c4_g1_i3::g.92038::m.92038	2
44	0	4.38	76.3999998569489	1.45300002768636	0.901800021529198	TRINITY_DN58815_c4_g1::TRINITY_DN58815_c4_g1_i1::g.92021::m.92021	type:5prime_partial len:1997 gc:universal TRINITY_DN58815_c4_g1_i1:7622-1632(-)	DN58815_c4_g1::TRINITY_DN58815_c4_g1_i1::g.92021::m.92021	2
45	4.32	4.32	77.020001411438	6.38300031423569	6.38300031423569	TRINITY_DN48282_c1_g6::TRINITY_DN48282_c1_g6_i1::g.55915::m.55915	type:complete len:236 gc:universal TRINITY_DN48282_c1_g6_i1:238-945(+)	DN48282_c1_g6::TRINITY_DN48282_c1_g6_i1::g.55915::m.55915	3
45	0	4.32	77.020001411438	6.38300031423569	6.38300031423569	TRINITY_DN41805_c2_g1::TRINITY_DN41805_c2_g1_i1::g.112133::m.112133	type:complete len:236 gc:universal TRINITY_DN41805_c2_g1_i1:844-137(-)	DN41805_c2_g1::TRINITY_DN41805_c2_g1_i1::g.112133::m.112133	3
46	4.09	4.09	79.1299998760223	16.1400005221367	8.66099968552589	TRINITY_DN48662_c0_g1::TRINITY_DN48662_c0_g1_i2::g.37167::m.37167	type:complete len:255 gc:universal TRINITY_DN48662_c0_g1_i2:1114-350(-)	DN48662_c0_g1::TRINITY_DN48662_c0_g1_i2::g.37167::m.37167	2
46	0	4.09	79.1299998760223	16.1400005221367	8.66099968552589	TRINITY_DN48662_c0_g1::TRINITY_DN48662_c0_g1_i1::g.37165::m.37165	type:complete len:255 gc:universal TRINITY_DN48662_c0_g1_i1:1102-338(-)	DN48662_c0_g1::TRINITY_DN48662_c0_g1_i1::g.37165::m.37165	2
46	0	4.09	79.1299998760223	16.1400005221367	8.66099968552589	TRINITY_DN40239_c0_g1::TRINITY_DN40239_c0_g1_i1::g.8424::m.8424	type:complete len:255 gc:universal TRINITY_DN40239_c0_g1_i1:239-1003(+)	DN40239_c0_g1::TRINITY_DN40239_c0_g1_i1::g.8424::m.8424	2
47	4.04	4.04	73.6100018024445	1.55899999663234	1.55899999663234	TRINITY_DN52149_c0_g3::TRINITY_DN52149_c0_g3_i3::g.68962::m.68962	type:complete len:899 gc:universal TRINITY_DN52149_c0_g3_i3:3480-784(-)	DN52149_c0_g3::TRINITY_DN52149_c0_g3_i3::g.68962::m.68962	2
47	0	4.04	73.6100018024445	1.55899999663234	1.55899999663234	TRINITY_DN52149_c0_g3::TRINITY_DN52149_c0_g3_i2::g.68959::m.68959	type:complete len:899 gc:universal TRINITY_DN52149_c0_g3_i2:3508-812(-)	DN52149_c0_g3::TRINITY_DN52149_c0_g3_i2::g.68959::m.68959	2
47	0	4.04	73.6100018024445	1.55899999663234	1.55899999663234	TRINITY_DN52149_c0_g3::TRINITY_DN52149_c0_g3_i1::g.68956::m.68956	type:complete len:899 gc:universal TRINITY_DN52149_c0_g3_i1:3492-796(-)	DN52149_c0_g3::TRINITY_DN52149_c0_g3_i1::g.68956::m.68956	2
47	0	4.04	73.6100018024445	1.55899999663234	1.55899999663234	TRINITY_DN50729_c0_g1::TRINITY_DN50729_c0_g1_i1::g.121658::m.121658	type:complete len:899 gc:universal TRINITY_DN50729_c0_g1_i1:260-2956(+)	DN50729_c0_g1::TRINITY_DN50729_c0_g1_i1::g.121658::m.121658	2
48	4.02	4.02	64.1700029373169	2.38899998366833	2.38899998366833	TRINITY_DN52091_c0_g1::TRINITY_DN52091_c0_g1_i1::g.68197::m.68197	type:complete len:629 gc:universal TRINITY_DN52091_c0_g1_i1:192-2078(+)	DN52091_c0_g1::TRINITY_DN52091_c0_g1_i1::g.68197::m.68197	2
48	0	4.02	61.1500024795532	2.38899998366833	2.38899998366833	TRINITY_DN52726_c0_g1::TRINITY_DN52726_c0_g1_i1::g.123687::m.123687	type:complete len:629 gc:universal TRINITY_DN52726_c0_g1_i1:2282-396(-)	DN52726_c0_g1::TRINITY_DN52726_c0_g1_i1::g.123687::m.123687	2
49	4.01	4.01	81.9599986076355	5.69600015878677	5.69600015878677	TRINITY_DN56176_c2_g3::TRINITY_DN56176_c2_g3_i1::g.86492::m.86492	type:complete len:317 gc:universal TRINITY_DN56176_c2_g3_i1:128-1078(+)	DN56176_c2_g3::TRINITY_DN56176_c2_g3_i1::g.86492::m.86492	2
49	0	4.01	81.9599986076355	5.69600015878677	5.69600015878677	TRINITY_DN55947_c0_g2::TRINITY_DN55947_c0_g2_i2::g.86160::m.86160	type:complete len:317 gc:universal TRINITY_DN55947_c0_g2_i2:1749-799(-)	DN55947_c0_g2::TRINITY_DN55947_c0_g2_i2::g.86160::m.86160	2
49	0	4.01	81.9599986076355	5.69600015878677	5.69600015878677	TRINITY_DN55947_c0_g2::TRINITY_DN55947_c0_g2_i1::g.86159::m.86159	type:complete len:317 gc:universal TRINITY_DN55947_c0_g2_i1:1784-834(-)	DN55947_c0_g2::TRINITY_DN55947_c0_g2_i1::g.86159::m.86159	2
50	4	4	76.120001077652	2.46500000357628	2.46500000357628	TRINITY_DN49364_c0_g1::TRINITY_DN49364_c0_g1_i1::g.75641::m.75641	type:complete len:650 gc:universal TRINITY_DN49364_c0_g1_i1:164-2113(+)	DN49364_c0_g1::TRINITY_DN49364_c0_g1_i1::g.75641::m.75641	2
50	0	4	76.120001077652	2.46500000357628	2.46500000357628	TRINITY_DN48984_c1_g1::TRINITY_DN48984_c1_g1_i1::g.13486::m.13486	type:complete len:650 gc:universal TRINITY_DN48984_c1_g1_i1:2216-267(-)	DN48984_c1_g1::TRINITY_DN48984_c1_g1_i1::g.13486::m.13486	2
50	0	4	74.7099995613098	2.29899995028973	2.29899995028973	TRINITY_DN52090_c0_g1::TRINITY_DN52090_c0_g1_i1::g.68151::m.68151	type:5prime_partial len:697 gc:universal TRINITY_DN52090_c0_g1_i1:2336-246(-)	DN52090_c0_g1::TRINITY_DN52090_c0_g1_i1::g.68151::m.68151	2
50	0	4	74.7099995613098	2.29899995028973	2.29899995028973	TRINITY_DN50898_c0_g1::TRINITY_DN50898_c0_g1_i1::g.115566::m.115566	type:5prime_partial len:697 gc:universal TRINITY_DN50898_c0_g1_i1:3-2093(+)	DN50898_c0_g1::TRINITY_DN50898_c0_g1_i1::g.115566::m.115566	2
50	0	4	73.5599994659424	7.69200026988983	7.69200026988983	TRINITY_DN43790_c0_g1::TRINITY_DN43790_c0_g1_i1::g.107284::m.107284	type:3prime_partial len:209 gc:universal TRINITY_DN43790_c0_g1_i1:352-975(+)	DN43790_c0_g1::TRINITY_DN43790_c0_g1_i1::g.107284::m.107284	2
50	0	4	69.3099975585938	8.46600010991097	8.46600010991097	TRINITY_DN45216_c0_g1::TRINITY_DN45216_c0_g1_i1::g.73421::m.73421	type:3prime_partial len:190 gc:universal TRINITY_DN45216_c0_g1_i1:568-2(-)	DN45216_c0_g1::TRINITY_DN45216_c0_g1_i1::g.73421::m.73421	2
51	4	4	78.0099987983704	3.66499982774258	3.66499982774258	TRINITY_DN47551_c1_g1::TRINITY_DN47551_c1_g1_i1::g.69020::m.69020	type:3prime_partial len:383 gc:universal TRINITY_DN47551_c1_g1_i1:1146-1(-)	DN47551_c1_g1::TRINITY_DN47551_c1_g1_i1::g.69020::m.69020	2
51	0	4	78.5199999809265	3.58100011944771	3.58100011944771	TRINITY_DN47461_c0_g1::TRINITY_DN47461_c0_g1_i1::g.36168::m.36168	type:3prime_partial len:392 gc:universal TRINITY_DN47461_c0_g1_i1:313-1485(+)	DN47461_c0_g1::TRINITY_DN47461_c0_g1_i1::g.36168::m.36168	2
52	4	4	74.370002746582	3.2990001142025	3.2990001142025	TRINITY_DN58239_c5_g44::TRINITY_DN58239_c5_g44_i1::g.44443::m.44443	type:complete len:395 gc:universal TRINITY_DN58239_c5_g44_i1:246-1430(+)	DN58239_c5_g44::TRINITY_DN58239_c5_g44_i1::g.44443::m.44443	2
52	0	4	74.370002746582	3.2990001142025	3.2990001142025	TRINITY_DN52261_c2_g2::TRINITY_DN52261_c2_g2_i1::g.123387::m.123387	type:complete len:395 gc:universal TRINITY_DN52261_c2_g2_i1:1216-32(-)	DN52261_c2_g2::TRINITY_DN52261_c2_g2_i1::g.123387::m.123387	2
52	0	4	73.4399974346161	5.07799983024597	5.07799983024597	TRINITY_DN52261_c2_g4::TRINITY_DN52261_c2_g4_i1::g.123390::m.123390	type:5prime_partial len:257 gc:universal TRINITY_DN52261_c2_g4_i1:802-32(-)	DN52261_c2_g4::TRINITY_DN52261_c2_g4_i1::g.123390::m.123390	2
52	0	4	71.4299976825714	9.774000197649	9.774000197649	TRINITY_DN52261_c2_g6::TRINITY_DN52261_c2_g6_i1::g.123393::m.123393	type:5prime_partial len:134 gc:universal TRINITY_DN52261_c2_g6_i1:564-163(-)	DN52261_c2_g6::TRINITY_DN52261_c2_g6_i1::g.123393::m.123393	2
52	0	4	71.4299976825714	9.774000197649	9.774000197649	TRINITY_DN52261_c2_g5::TRINITY_DN52261_c2_g5_i1::g.123392::m.123392	type:5prime_partial len:134 gc:universal TRINITY_DN52261_c2_g5_i1:664-263(-)	DN52261_c2_g5::TRINITY_DN52261_c2_g5_i1::g.123392::m.123392	2
52	0	4	71.4299976825714	9.774000197649	9.774000197649	TRINITY_DN52261_c2_g3::TRINITY_DN52261_c2_g3_i1::g.123389::m.123389	type:5prime_partial len:134 gc:universal TRINITY_DN52261_c2_g3_i1:559-158(-)	DN52261_c2_g3::TRINITY_DN52261_c2_g3_i1::g.123389::m.123389	2
52	0	4	71.4299976825714	9.774000197649	9.774000197649	TRINITY_DN52261_c2_g1::TRINITY_DN52261_c2_g1_i1::g.123386::m.123386	type:5prime_partial len:134 gc:universal TRINITY_DN52261_c2_g1_i1:570-169(-)	DN52261_c2_g1::TRINITY_DN52261_c2_g1_i1::g.123386::m.123386	2
53	4	4	71.4999973773956	3.99999991059303	3.99999991059303	TRINITY_DN46890_c1_g1::TRINITY_DN46890_c1_g1_i1::g.75494::m.75494	type:5prime_partial len:401 gc:universal TRINITY_DN46890_c1_g1_i1:1708-506(-)	DN46890_c1_g1::TRINITY_DN46890_c1_g1_i1::g.75494::m.75494	2
53	0	4	67.8600013256073	4.08199988305569	4.08199988305569	TRINITY_DN42494_c0_g1::TRINITY_DN42494_c0_g1_i1::g.80852::m.80852	type:internal len:393 gc:universal TRINITY_DN42494_c0_g1_i1:1-1176(+)	DN42494_c0_g1::TRINITY_DN42494_c0_g1_i1::g.80852::m.80852	2
54	4	4	70.0399994850159	5.05799986422062	5.05799986422062	TRINITY_DN48193_c0_g2::TRINITY_DN48193_c0_g2_i2::g.13059::m.13059	type:complete len:258 gc:universal TRINITY_DN48193_c0_g2_i2:224-997(+)	DN48193_c0_g2::TRINITY_DN48193_c0_g2_i2::g.13059::m.13059	2
54	0	4	70.0399994850159	5.05799986422062	5.05799986422062	TRINITY_DN46232_c0_g1::TRINITY_DN46232_c0_g1_i1::g.35072::m.35072	type:complete len:258 gc:universal TRINITY_DN46232_c0_g1_i1:3072-2299(-)	DN46232_c0_g1::TRINITY_DN46232_c0_g1_i1::g.35072::m.35072	2
54	0	4	69.5299983024597	5.57899996638298	5.57899996638298	TRINITY_DN48193_c0_g2::TRINITY_DN48193_c0_g2_i1::g.13054::m.13054	type:complete len:234 gc:universal TRINITY_DN48193_c0_g2_i1:224-925(+)	DN48193_c0_g2::TRINITY_DN48193_c0_g2_i1::g.13054::m.13054	2
54	0	4	69.5299983024597	5.57899996638298	5.57899996638298	TRINITY_DN46232_c0_g1::TRINITY_DN46232_c0_g1_i2::g.35077::m.35077	type:complete len:234 gc:universal TRINITY_DN46232_c0_g1_i2:3000-2299(-)	DN46232_c0_g1::TRINITY_DN46232_c0_g1_i2::g.35077::m.35077	2
55	4	4	95.3100025653839	12.5	12.5	TRINITY_DN56108_c2_g2::TRINITY_DN56108_c2_g2_i2::g.120873::m.120873	type:complete len:129 gc:universal TRINITY_DN56108_c2_g2_i2:9-395(+)	DN56108_c2_g2::TRINITY_DN56108_c2_g2_i2::g.120873::m.120873	2
55	0	4	95.3100025653839	12.5	12.5	TRINITY_DN56108_c2_g2::TRINITY_DN56108_c2_g2_i1::g.120871::m.120871	type:complete len:129 gc:universal TRINITY_DN56108_c2_g2_i1:9-395(+)	DN56108_c2_g2::TRINITY_DN56108_c2_g2_i1::g.120871::m.120871	2
55	0	4	95.3100025653839	12.5	12.5	TRINITY_DN40981_c0_g1::TRINITY_DN40981_c0_g1_i1::g.81743::m.81743	type:complete len:129 gc:universal TRINITY_DN40981_c0_g1_i1:1290-904(-)	DN40981_c0_g1::TRINITY_DN40981_c0_g1_i1::g.81743::m.81743	2
56	4	4	75.9100019931793	10.9499998390675	10.9499998390675	TRINITY_DN15360_c0_g1::TRINITY_DN15360_c0_g1_i1::g.127661::m.127661	type:5prime_partial len:138 gc:universal TRINITY_DN15360_c0_g1_i1:484-71(-)	DN15360_c0_g1::TRINITY_DN15360_c0_g1_i1::g.127661::m.127661	2
56	0	4	75.9100019931793	10.9499998390675	10.9499998390675	TRINITY_DN13530_c0_g1::TRINITY_DN13530_c0_g1_i1::g.2607::m.2607	type:5prime_partial len:138 gc:universal TRINITY_DN13530_c0_g1_i1:3-416(+)	DN13530_c0_g1::TRINITY_DN13530_c0_g1_i1::g.2607::m.2607	2
57	4	4	61.0099971294403	15.7199993729591	8.80500003695488	TRINITY_DN43816_c0_g1::TRINITY_DN43816_c0_g1_i1::g.107385::m.107385	type:5prime_partial len:160 gc:universal TRINITY_DN43816_c0_g1_i1:1253-774(-)	DN43816_c0_g1::TRINITY_DN43816_c0_g1_i1::g.107385::m.107385	2
57	0	4	66.6700005531311	18.520000576973	10.3699997067451	TRINITY_DN37662_c0_g5::TRINITY_DN37662_c0_g5_i1::g.77677::m.77677	type:complete len:136 gc:universal TRINITY_DN37662_c0_g5_i1:3-410(+)	DN37662_c0_g5::TRINITY_DN37662_c0_g5_i1::g.77677::m.77677	2
57	0	4	66.6700005531311	18.520000576973	10.3699997067451	TRINITY_DN37662_c0_g4::TRINITY_DN37662_c0_g4_i1::g.77676::m.77676	type:complete len:136 gc:universal TRINITY_DN37662_c0_g4_i1:3-410(+)	DN37662_c0_g4::TRINITY_DN37662_c0_g4_i1::g.77676::m.77676	2
57	0	4	66.6700005531311	18.520000576973	10.3699997067451	TRINITY_DN37662_c0_g3::TRINITY_DN37662_c0_g3_i1::g.77675::m.77675	type:complete len:136 gc:universal TRINITY_DN37662_c0_g3_i1:3-410(+)	DN37662_c0_g3::TRINITY_DN37662_c0_g3_i1::g.77675::m.77675	2
57	0	4	66.6700005531311	18.520000576973	10.3699997067451	TRINITY_DN37662_c0_g2::TRINITY_DN37662_c0_g2_i1::g.77674::m.77674	type:complete len:136 gc:universal TRINITY_DN37662_c0_g2_i1:3-410(+)	DN37662_c0_g2::TRINITY_DN37662_c0_g2_i1::g.77674::m.77674	2
57	0	4	66.6700005531311	18.520000576973	10.3699997067451	TRINITY_DN37662_c0_g1::TRINITY_DN37662_c0_g1_i1::g.77673::m.77673	type:complete len:136 gc:universal TRINITY_DN37662_c0_g1_i1:3-410(+)	DN37662_c0_g1::TRINITY_DN37662_c0_g1_i1::g.77673::m.77673	2
57	0	4	59.3800008296967	8.74999985098839	8.74999985098839	TRINITY_DN45308_c0_g2::TRINITY_DN45308_c0_g2_i1::g.11211::m.11211	type:complete len:161 gc:universal TRINITY_DN45308_c0_g2_i1:2494-2012(-)	DN45308_c0_g2::TRINITY_DN45308_c0_g2_i1::g.11211::m.11211	2
57	0	4	59.3800008296967	8.74999985098839	8.74999985098839	TRINITY_DN44141_c0_g2::TRINITY_DN44141_c0_g2_i1::g.79500::m.79500	type:complete len:161 gc:universal TRINITY_DN44141_c0_g2_i1:611-1093(+)	DN44141_c0_g2::TRINITY_DN44141_c0_g2_i1::g.79500::m.79500	2
57	0	4	53.0399978160858	12.1699996292591	12.1699996292591	TRINITY_DN44141_c0_g1::TRINITY_DN44141_c0_g1_i1::g.79498::m.79498	type:3prime_partial len:116 gc:universal TRINITY_DN44141_c0_g1_i1:611-955(+)	DN44141_c0_g1::TRINITY_DN44141_c0_g1_i1::g.79498::m.79498	2
57	0	2	57.6200008392334	7.94700011610985	7.94700011610985	TRINITY_DN20679_c0_g2::TRINITY_DN20679_c0_g2_i1::g.83890::m.83890	type:5prime_partial len:152 gc:universal TRINITY_DN20679_c0_g2_i1:864-409(-)	DN20679_c0_g2::TRINITY_DN20679_c0_g2_i1::g.83890::m.83890	1
57	0	2	57.6200008392334	7.94700011610985	7.94700011610985	TRINITY_DN20679_c0_g1::TRINITY_DN20679_c0_g1_i1::g.83888::m.83888	type:5prime_partial len:152 gc:universal TRINITY_DN20679_c0_g1_i1:864-409(-)	DN20679_c0_g1::TRINITY_DN20679_c0_g1_i1::g.83888::m.83888	1
57	0	2	61.6999983787537	8.51100012660027	8.51100012660027	TRINITY_DN11438_c0_g2::TRINITY_DN11438_c0_g2_i1::g.28610::m.28610	type:5prime_partial len:142 gc:universal TRINITY_DN11438_c0_g2_i1:1-426(+)	DN11438_c0_g2::TRINITY_DN11438_c0_g2_i1::g.28610::m.28610	1
57	0	2	61.6999983787537	8.51100012660027	8.51100012660027	TRINITY_DN11438_c0_g1::TRINITY_DN11438_c0_g1_i1::g.28609::m.28609	type:5prime_partial len:142 gc:universal TRINITY_DN11438_c0_g1_i1:1-426(+)	DN11438_c0_g1::TRINITY_DN11438_c0_g1_i1::g.28609::m.28609	1
58	4	4	56.0199975967407	13.2499992847443	13.2499992847443	TRINITY_DN87925_c0_g1::TRINITY_DN87925_c0_g1_i1::g.27020::m.27020	type:complete len:167 gc:universal TRINITY_DN87925_c0_g1_i1:682-182(-)	DN87925_c0_g1::TRINITY_DN87925_c0_g1_i1::g.27020::m.27020	2
58	0	4	56.0199975967407	13.2499992847443	13.2499992847443	TRINITY_DN101454_c0_g1::TRINITY_DN101454_c0_g1_i1::g.140979::m.140979	type:complete len:167 gc:universal TRINITY_DN101454_c0_g1_i1:127-627(+)	DN101454_c0_g1::TRINITY_DN101454_c0_g1_i1::g.140979::m.140979	2
59	3.89	3.89	65.2999997138977	1.88500005751848	1.88500005751848	TRINITY_DN57646_c0_g1::TRINITY_DN57646_c0_g1_i2::g.61044::m.61044	type:complete len:903 gc:universal TRINITY_DN57646_c0_g1_i2:3938-1230(-)	DN57646_c0_g1::TRINITY_DN57646_c0_g1_i2::g.61044::m.61044	2
59	0	3.89	65.2999997138977	1.88500005751848	1.88500005751848	TRINITY_DN57646_c0_g1::TRINITY_DN57646_c0_g1_i1::g.61041::m.61041	type:complete len:903 gc:universal TRINITY_DN57646_c0_g1_i1:3897-1189(-)	DN57646_c0_g1::TRINITY_DN57646_c0_g1_i1::g.61041::m.61041	2
59	0	3.89	65.2999997138977	1.88500005751848	1.88500005751848	TRINITY_DN57366_c0_g1::TRINITY_DN57366_c0_g1_i2::g.103072::m.103072	type:complete len:903 gc:universal TRINITY_DN57366_c0_g1_i2:96-2804(+)	DN57366_c0_g1::TRINITY_DN57366_c0_g1_i2::g.103072::m.103072	2
59	0	3.89	65.2999997138977	1.88500005751848	1.88500005751848	TRINITY_DN57366_c0_g1::TRINITY_DN57366_c0_g1_i1::g.103069::m.103069	type:complete len:903 gc:universal TRINITY_DN57366_c0_g1_i1:96-2804(+)	DN57366_c0_g1::TRINITY_DN57366_c0_g1_i1::g.103069::m.103069	2
60	3.83	3.83	59.9500000476837	1.41200004145503	1.41200004145503	TRINITY_DN58429_c0_g15::TRINITY_DN58429_c0_g15_i3::g.90372::m.90372	type:complete len:1559 gc:universal TRINITY_DN58429_c0_g15_i3:330-5006(+)	DN58429_c0_g15::TRINITY_DN58429_c0_g15_i3::g.90372::m.90372	3
60	0	3.83	58.2899987697601	1.43600003793836	1.43600003793836	TRINITY_DN58429_c0_g15::TRINITY_DN58429_c0_g15_i2::g.90368::m.90368	type:complete len:1533 gc:universal TRINITY_DN58429_c0_g15_i2:330-4928(+)	DN58429_c0_g15::TRINITY_DN58429_c0_g15_i2::g.90368::m.90368	3
60	0	3.83	57.0900022983551	1.78100001066923	1.78100001066923	TRINITY_DN58429_c0_g15::TRINITY_DN58429_c0_g15_i4::g.90376::m.90376	type:3prime_partial len:1236 gc:universal TRINITY_DN58429_c0_g15_i4:329-4033(+)	DN58429_c0_g15::TRINITY_DN58429_c0_g15_i4::g.90376::m.90376	3
60	0	2.94	54.0799975395203	1.10400002449751	1.10400002449751	TRINITY_DN58500_c0_g7::TRINITY_DN58500_c0_g7_i2::g.91049::m.91049	type:3prime_partial len:907 gc:universal TRINITY_DN58500_c0_g7_i2:2720-3(-)	DN58500_c0_g7::TRINITY_DN58500_c0_g7_i2::g.91049::m.91049	2
61	3.78	22.27	89.4699990749359	43.4199988842011	35.0899994373322	TRINITY_DN48852_c2_g4::TRINITY_DN48852_c2_g4_i1::g.72745::m.72745	type:complete len:229 gc:universal TRINITY_DN48852_c2_g4_i1:230-916(+)	DN48852_c2_g4::TRINITY_DN48852_c2_g4_i1::g.72745::m.72745	13
61	0	22.27	89.4699990749359	43.4199988842011	35.0899994373322	TRINITY_DN43137_c2_g2::TRINITY_DN43137_c2_g2_i2::g.71291::m.71291	type:complete len:229 gc:universal TRINITY_DN43137_c2_g2_i2:1941-1255(-)	DN43137_c2_g2::TRINITY_DN43137_c2_g2_i2::g.71291::m.71291	13
62	3.72	3.72	29.1299998760223	11.6499997675419	11.6499997675419	TRINITY_DN54997_c0_g3::TRINITY_DN54997_c0_g3_i1::g.60110::m.60110	type:complete len:104 gc:universal TRINITY_DN54997_c0_g3_i1:758-447(-)	DN54997_c0_g3::TRINITY_DN54997_c0_g3_i1::g.60110::m.60110	2
62	0	3.72	29.1299998760223	11.6499997675419	11.6499997675419	TRINITY_DN54906_c0_g7::TRINITY_DN54906_c0_g7_i1::g.41078::m.41078	type:complete len:104 gc:universal TRINITY_DN54906_c0_g7_i1:140-451(+)	DN54906_c0_g7::TRINITY_DN54906_c0_g7_i1::g.41078::m.41078	2
63	3.66	3.66	66.430002450943	3.59699986875057	3.59699986875057	TRINITY_DN49794_c1_g1::TRINITY_DN49794_c1_g1_i1::g.57338::m.57338	type:5prime_partial len:418 gc:universal TRINITY_DN49794_c1_g1_i1:2074-821(-)	DN49794_c1_g1::TRINITY_DN49794_c1_g1_i1::g.57338::m.57338	3
63	0	3.66	68.5199975967407	4.17799986898899	4.17799986898899	TRINITY_DN46149_c0_g1::TRINITY_DN46149_c0_g1_i1::g.77409::m.77409	type:complete len:360 gc:universal TRINITY_DN46149_c0_g1_i1:216-1295(+)	DN46149_c0_g1::TRINITY_DN46149_c0_g1_i1::g.77409::m.77409	3
64	3.49	3.49	67.7600026130676	0.727800000458956	0.400299998000264	TRINITY_DN58608_c3_g1::TRINITY_DN58608_c3_g1_i1::g.62351::m.62351	type:internal len:2749 gc:universal TRINITY_DN58608_c3_g1_i1:8244-1(-)	DN58608_c3_g1::TRINITY_DN58608_c3_g1_i1::g.62351::m.62351	2
64	0	3.49	67.5800025463104	0.73339999653399	0.403399998322129	TRINITY_DN54984_c3_g1::TRINITY_DN54984_c3_g1_i1::g.60401::m.60401	type:internal len:2728 gc:universal TRINITY_DN54984_c3_g1_i1:3-8183(+)	DN54984_c3_g1::TRINITY_DN54984_c3_g1_i1::g.60401::m.60401	2
65	3.33	3.33	58.1300020217896	12.950000166893	6.92799985408783	TRINITY_DN52732_c0_g1::TRINITY_DN52732_c0_g1_i1::g.123903::m.123903	type:complete len:333 gc:universal TRINITY_DN52732_c0_g1_i1:256-1254(+)	DN52732_c0_g1::TRINITY_DN52732_c0_g1_i1::g.123903::m.123903	2
65	0	3.33	58.1300020217896	12.950000166893	6.92799985408783	TRINITY_DN52483_c0_g1::TRINITY_DN52483_c0_g1_i1::g.38901::m.38901	type:complete len:333 gc:universal TRINITY_DN52483_c0_g1_i1:2336-1338(-)	DN52483_c0_g1::TRINITY_DN52483_c0_g1_i1::g.38901::m.38901	2
66	3.04	3.04	83.9100003242493	14.9399995803833	11.1100003123283	TRINITY_DN53297_c2_g13::TRINITY_DN53297_c2_g13_i1::g.16570::m.16570	type:3prime_partial len:262 gc:universal TRINITY_DN53297_c2_g13_i1:384-1166(+)	DN53297_c2_g13::TRINITY_DN53297_c2_g13_i1::g.16570::m.16570	3
66	0	3.04	83.9100003242493	14.9399995803833	11.1100003123283	TRINITY_DN52707_c3_g19::TRINITY_DN52707_c3_g19_i1::g.110050::m.110050	type:3prime_partial len:262 gc:universal TRINITY_DN52707_c3_g19_i1:785-3(-)	DN52707_c3_g19::TRINITY_DN52707_c3_g19_i1::g.110050::m.110050	3
66	0	3.04	83.9100003242493	14.9399995803833	11.1100003123283	TRINITY_DN52707_c3_g18::TRINITY_DN52707_c3_g18_i1::g.110047::m.110047	type:3prime_partial len:262 gc:universal TRINITY_DN52707_c3_g18_i1:785-3(-)	DN52707_c3_g18::TRINITY_DN52707_c3_g18_i1::g.110047::m.110047	3
66	0	3.04	83.9100003242493	14.9399995803833	11.1100003123283	TRINITY_DN52707_c3_g12::TRINITY_DN52707_c3_g12_i1::g.110036::m.110036	type:3prime_partial len:262 gc:universal TRINITY_DN52707_c3_g12_i1:785-3(-)	DN52707_c3_g12::TRINITY_DN52707_c3_g12_i1::g.110036::m.110036	3
66	0	3.04	83.7199985980988	15.1199996471405	11.2400002777576	TRINITY_DN53297_c2_g3::TRINITY_DN53297_c2_g3_i1::g.16555::m.16555	type:3prime_partial len:259 gc:universal TRINITY_DN53297_c2_g3_i1:384-1157(+)	DN53297_c2_g3::TRINITY_DN53297_c2_g3_i1::g.16555::m.16555	3
66	0	3.04	83.7199985980988	15.1199996471405	11.2400002777576	TRINITY_DN52707_c3_g6::TRINITY_DN52707_c3_g6_i1::g.110024::m.110024	type:3prime_partial len:259 gc:universal TRINITY_DN52707_c3_g6_i1:776-3(-)	DN52707_c3_g6::TRINITY_DN52707_c3_g6_i1::g.110024::m.110024	3
66	0	3.04	83.7199985980988	15.1199996471405	11.2400002777576	TRINITY_DN52707_c3_g20::TRINITY_DN52707_c3_g20_i1::g.110053::m.110053	type:3prime_partial len:259 gc:universal TRINITY_DN52707_c3_g20_i1:776-3(-)	DN52707_c3_g20::TRINITY_DN52707_c3_g20_i1::g.110053::m.110053	3
66	0	3.04	83.7199985980988	15.1199996471405	11.2400002777576	TRINITY_DN52707_c3_g11::TRINITY_DN52707_c3_g11_i1::g.110033::m.110033	type:3prime_partial len:259 gc:universal TRINITY_DN52707_c3_g11_i1:776-3(-)	DN52707_c3_g11::TRINITY_DN52707_c3_g11_i1::g.110033::m.110033	3
66	0	2.41	24.8400002717972	15.2899995446205	8.91700014472008	TRINITY_DN49390_c0_g1::TRINITY_DN49390_c0_g1_i2::g.75627::m.75627	type:complete len:158 gc:universal TRINITY_DN49390_c0_g1_i2:1559-1086(-)	DN49390_c0_g1::TRINITY_DN49390_c0_g1_i2::g.75627::m.75627	1
67	3.04	3.04	55.3399980068207	16.5000006556511	16.5000006556511	TRINITY_DN36664_c0_g3::TRINITY_DN36664_c0_g3_i1::g.7820::m.7820	type:complete len:104 gc:universal TRINITY_DN36664_c0_g3_i1:174-485(+)	DN36664_c0_g3::TRINITY_DN36664_c0_g3_i1::g.7820::m.7820	2
67	0	3.04	55.3399980068207	16.5000006556511	16.5000006556511	TRINITY_DN36664_c0_g2::TRINITY_DN36664_c0_g2_i1::g.7819::m.7819	type:complete len:104 gc:universal TRINITY_DN36664_c0_g2_i1:174-485(+)	DN36664_c0_g2::TRINITY_DN36664_c0_g2_i1::g.7819::m.7819	2
67	0	3.04	55.3399980068207	16.5000006556511	16.5000006556511	TRINITY_DN36664_c0_g1::TRINITY_DN36664_c0_g1_i1::g.7818::m.7818	type:complete len:104 gc:universal TRINITY_DN36664_c0_g1_i1:177-488(+)	DN36664_c0_g1::TRINITY_DN36664_c0_g1_i1::g.7818::m.7818	2
67	0	3.04	55.3399980068207	16.5000006556511	16.5000006556511	TRINITY_DN35983_c0_g5::TRINITY_DN35983_c0_g5_i1::g.32489::m.32489	type:complete len:104 gc:universal TRINITY_DN35983_c0_g5_i1:456-145(-)	DN35983_c0_g5::TRINITY_DN35983_c0_g5_i1::g.32489::m.32489	2
67	0	3.04	55.3399980068207	16.5000006556511	16.5000006556511	TRINITY_DN35983_c0_g4::TRINITY_DN35983_c0_g4_i1::g.32488::m.32488	type:complete len:104 gc:universal TRINITY_DN35983_c0_g4_i1:456-145(-)	DN35983_c0_g4::TRINITY_DN35983_c0_g4_i1::g.32488::m.32488	2
67	0	3.04	55.3399980068207	16.5000006556511	16.5000006556511	TRINITY_DN35983_c0_g3::TRINITY_DN35983_c0_g3_i1::g.32487::m.32487	type:complete len:104 gc:universal TRINITY_DN35983_c0_g3_i1:456-145(-)	DN35983_c0_g3::TRINITY_DN35983_c0_g3_i1::g.32487::m.32487	2
67	0	3.04	55.3399980068207	16.5000006556511	16.5000006556511	TRINITY_DN35983_c0_g2::TRINITY_DN35983_c0_g2_i1::g.32486::m.32486	type:complete len:104 gc:universal TRINITY_DN35983_c0_g2_i1:456-145(-)	DN35983_c0_g2::TRINITY_DN35983_c0_g2_i1::g.32486::m.32486	2
67	0	3.04	55.3399980068207	16.5000006556511	16.5000006556511	TRINITY_DN35983_c0_g1::TRINITY_DN35983_c0_g1_i1::g.32485::m.32485	type:complete len:104 gc:universal TRINITY_DN35983_c0_g1_i1:456-145(-)	DN35983_c0_g1::TRINITY_DN35983_c0_g1_i1::g.32485::m.32485	2
68	3.03	3.03	68.0199980735779	4.56800013780594	2.71600000560284	TRINITY_DN58819_c1_g4::TRINITY_DN58819_c1_g4_i3::g.92778::m.92778	type:5prime_partial len:811 gc:universal TRINITY_DN58819_c1_g4_i3:2-2434(+)	DN58819_c1_g4::TRINITY_DN58819_c1_g4_i3::g.92778::m.92778	2
68	0	3.03	69.4500029087067	4.74999994039536	2.82400008291006	TRINITY_DN58978_c1_g1::TRINITY_DN58978_c1_g1_i2::g.114183::m.114183	type:complete len:780 gc:universal TRINITY_DN58978_c1_g1_i2:3484-1145(-)	DN58978_c1_g1::TRINITY_DN58978_c1_g1_i2::g.114183::m.114183	2
68	0	3.03	69.8899984359741	6.05599991977215	3.60100008547306	TRINITY_DN58819_c1_g4::TRINITY_DN58819_c1_g4_i1::g.92774::m.92774	type:5prime_partial len:612 gc:universal TRINITY_DN58819_c1_g4_i1:2-1837(+)	DN58819_c1_g4::TRINITY_DN58819_c1_g4_i1::g.92774::m.92774	2
69	3.01	3.01	63.4700000286102	7.18600004911423	7.18600004911423	TRINITY_DN99034_c0_g1::TRINITY_DN99034_c0_g1_i1::g.27726::m.27726	type:5prime_partial len:168 gc:universal TRINITY_DN99034_c0_g1_i1:540-37(-)	DN99034_c0_g1::TRINITY_DN99034_c0_g1_i1::g.27726::m.27726	2
69	0	3.01	63.4700000286102	7.18600004911423	7.18600004911423	TRINITY_DN88386_c0_g1::TRINITY_DN88386_c0_g1_i1::g.95257::m.95257	type:5prime_partial len:168 gc:universal TRINITY_DN88386_c0_g1_i1:1-504(+)	DN88386_c0_g1::TRINITY_DN88386_c0_g1_i1::g.95257::m.95257	2
70	2.99	2.99	57.0100009441376	12.219999730587	12.219999730587	TRINITY_DN47410_c0_g1::TRINITY_DN47410_c0_g1_i1::g.12333::m.12333	type:5prime_partial len:222 gc:universal TRINITY_DN47410_c0_g1_i1:1-666(+)	DN47410_c0_g1::TRINITY_DN47410_c0_g1_i1::g.12333::m.12333	2
70	0	2.99	57.2700023651123	12.2699998319149	12.2699998319149	TRINITY_DN45110_c0_g1::TRINITY_DN45110_c0_g1_i1::g.50646::m.50646	type:5prime_partial len:221 gc:universal TRINITY_DN45110_c0_g1_i1:942-280(-)	DN45110_c0_g1::TRINITY_DN45110_c0_g1_i1::g.50646::m.50646	2
70	0	1.92	72.1400022506714	3.23400013148785	3.23400013148785	TRINITY_DN58175_c0_g1::TRINITY_DN58175_c0_g1_i1::g.23154::m.23154	type:5prime_partial len:403 gc:universal TRINITY_DN58175_c0_g1_i1:4365-3157(-)	DN58175_c0_g1::TRINITY_DN58175_c0_g1_i1::g.23154::m.23154	1
70	0	1.92	71.9600021839142	3.2260000705719	3.2260000705719	TRINITY_DN58084_c0_g2::TRINITY_DN58084_c0_g2_i3::g.89885::m.89885	type:5prime_partial len:404 gc:universal TRINITY_DN58084_c0_g2_i3:3-1214(+)	DN58084_c0_g2::TRINITY_DN58084_c0_g2_i3::g.89885::m.89885	1
70	0	1.92	71.9600021839142	3.2260000705719	3.2260000705719	TRINITY_DN58084_c0_g2::TRINITY_DN58084_c0_g2_i2::g.89880::m.89880	type:5prime_partial len:404 gc:universal TRINITY_DN58084_c0_g2_i2:3-1214(+)	DN58084_c0_g2::TRINITY_DN58084_c0_g2_i2::g.89880::m.89880	1
70	0	1.92	71.9600021839142	3.2260000705719	3.2260000705719	TRINITY_DN58084_c0_g2::TRINITY_DN58084_c0_g2_i1::g.89874::m.89874	type:5prime_partial len:404 gc:universal TRINITY_DN58084_c0_g2_i1:3-1214(+)	DN58084_c0_g2::TRINITY_DN58084_c0_g2_i1::g.89874::m.89874	1
70	0	1.92	75.1399993896484	3.51400002837181	3.51400002837181	TRINITY_DN58084_c0_g2::TRINITY_DN58084_c0_g2_i4::g.89888::m.89888	type:complete len:371 gc:universal TRINITY_DN58084_c0_g2_i4:101-1213(+)	DN58084_c0_g2::TRINITY_DN58084_c0_g2_i4::g.89888::m.89888	1
70	0	1.92	57.3199987411499	7.92699977755547	7.92699977755547	TRINITY_DN43959_c0_g1::TRINITY_DN43959_c0_g1_i1::g.101703::m.101703	type:complete len:165 gc:universal TRINITY_DN43959_c0_g1_i1:792-298(-)	DN43959_c0_g1::TRINITY_DN43959_c0_g1_i1::g.101703::m.101703	1
70	0	1.92	57.3199987411499	7.92699977755547	7.92699977755547	TRINITY_DN41991_c0_g3::TRINITY_DN41991_c0_g3_i1::g.80560::m.80560	type:complete len:165 gc:universal TRINITY_DN41991_c0_g3_i1:142-636(+)	DN41991_c0_g3::TRINITY_DN41991_c0_g3_i1::g.80560::m.80560	1
70	0	1.92	57.3199987411499	7.92699977755547	7.92699977755547	TRINITY_DN41991_c0_g1::TRINITY_DN41991_c0_g1_i1::g.80556::m.80556	type:complete len:165 gc:universal TRINITY_DN41991_c0_g1_i1:142-636(+)	DN41991_c0_g1::TRINITY_DN41991_c0_g1_i1::g.80556::m.80556	1
70	0	1.92	58.6499989032745	12.5	12.5	TRINITY_DN41991_c0_g7::TRINITY_DN41991_c0_g7_i1::g.80569::m.80569	type:complete len:105 gc:universal TRINITY_DN41991_c0_g7_i1:374-688(+)	DN41991_c0_g7::TRINITY_DN41991_c0_g7_i1::g.80569::m.80569	1
70	0	1.92	58.6499989032745	12.5	12.5	TRINITY_DN41991_c0_g6::TRINITY_DN41991_c0_g6_i1::g.80567::m.80567	type:complete len:105 gc:universal TRINITY_DN41991_c0_g6_i1:215-529(+)	DN41991_c0_g6::TRINITY_DN41991_c0_g6_i1::g.80567::m.80567	1
70	0	1.92	58.6499989032745	12.5	12.5	TRINITY_DN41991_c0_g5::TRINITY_DN41991_c0_g5_i1::g.80565::m.80565	type:complete len:105 gc:universal TRINITY_DN41991_c0_g5_i1:270-584(+)	DN41991_c0_g5::TRINITY_DN41991_c0_g5_i1::g.80565::m.80565	1
70	0	1.92	58.6499989032745	12.5	12.5	TRINITY_DN41991_c0_g4::TRINITY_DN41991_c0_g4_i1::g.80563::m.80563	type:complete len:105 gc:universal TRINITY_DN41991_c0_g4_i1:273-587(+)	DN41991_c0_g4::TRINITY_DN41991_c0_g4_i1::g.80563::m.80563	1
70	0	1.92	58.6499989032745	12.5	12.5	TRINITY_DN41991_c0_g2::TRINITY_DN41991_c0_g2_i1::g.80559::m.80559	type:complete len:105 gc:universal TRINITY_DN41991_c0_g2_i1:270-584(+)	DN41991_c0_g2::TRINITY_DN41991_c0_g2_i1::g.80559::m.80559	1
70	0	1.92	72.8200018405914	12.6200005412102	12.6200005412102	TRINITY_DN56747_c0_g36::TRINITY_DN56747_c0_g36_i1::g.108652::m.108652	type:internal len:104 gc:universal TRINITY_DN56747_c0_g36_i1:311-3(-)	DN56747_c0_g36::TRINITY_DN56747_c0_g36_i1::g.108652::m.108652	1
70	0	1.92	72.8200018405914	12.6200005412102	12.6200005412102	TRINITY_DN56747_c0_g31::TRINITY_DN56747_c0_g31_i1::g.108650::m.108650	type:internal len:104 gc:universal TRINITY_DN56747_c0_g31_i1:311-3(-)	DN56747_c0_g31::TRINITY_DN56747_c0_g31_i1::g.108650::m.108650	1
70	0	1.92	70.5900013446808	10.9200000762939	10.9200000762939	TRINITY_DN56747_c0_g30::TRINITY_DN56747_c0_g30_i1::g.108649::m.108649	type:5prime_partial len:120 gc:universal TRINITY_DN56747_c0_g30_i1:578-219(-)	DN56747_c0_g30::TRINITY_DN56747_c0_g30_i1::g.108649::m.108649	1
70	0	1.92	70.5900013446808	10.9200000762939	10.9200000762939	TRINITY_DN56747_c0_g28::TRINITY_DN56747_c0_g28_i1::g.108648::m.108648	type:5prime_partial len:120 gc:universal TRINITY_DN56747_c0_g28_i1:450-91(-)	DN56747_c0_g28::TRINITY_DN56747_c0_g28_i1::g.108648::m.108648	1
70	0	1.92	66.1400020122528	10.2399997413158	10.2399997413158	TRINITY_DN56747_c0_g25::TRINITY_DN56747_c0_g25_i1::g.108644::m.108644	type:5prime_partial len:128 gc:universal TRINITY_DN56747_c0_g25_i1:599-216(-)	DN56747_c0_g25::TRINITY_DN56747_c0_g25_i1::g.108644::m.108644	1
70	0	1.92	66.1400020122528	10.2399997413158	10.2399997413158	TRINITY_DN56747_c0_g24::TRINITY_DN56747_c0_g24_i1::g.108643::m.108643	type:5prime_partial len:128 gc:universal TRINITY_DN56747_c0_g24_i1:603-220(-)	DN56747_c0_g24::TRINITY_DN56747_c0_g24_i1::g.108643::m.108643	1
70	0	1.92	72.8200018405914	12.6200005412102	12.6200005412102	TRINITY_DN56747_c0_g15::TRINITY_DN56747_c0_g15_i1::g.108634::m.108634	type:internal len:104 gc:universal TRINITY_DN56747_c0_g15_i1:311-3(-)	DN56747_c0_g15::TRINITY_DN56747_c0_g15_i1::g.108634::m.108634	1
70	0	1.92	74.0700006484985	12.0399996638298	12.0399996638298	TRINITY_DN56747_c0_g11::TRINITY_DN56747_c0_g11_i1::g.108627::m.108627	type:internal len:109 gc:universal TRINITY_DN56747_c0_g11_i1:326-3(-)	DN56747_c0_g11::TRINITY_DN56747_c0_g11_i1::g.108627::m.108627	1
70	0	1.92	70.5900013446808	10.9200000762939	10.9200000762939	TRINITY_DN56658_c0_g9::TRINITY_DN56658_c0_g9_i1::g.124309::m.124309	type:5prime_partial len:120 gc:universal TRINITY_DN56658_c0_g9_i1:1-360(+)	DN56658_c0_g9::TRINITY_DN56658_c0_g9_i1::g.124309::m.124309	1
70	0	1.92	69.7200000286102	11.9300000369549	11.9300000369549	TRINITY_DN56747_c0_g7::TRINITY_DN56747_c0_g7_i1::g.108624::m.108624	type:internal len:110 gc:universal TRINITY_DN56747_c0_g7_i1:329-3(-)	DN56747_c0_g7::TRINITY_DN56747_c0_g7_i1::g.108624::m.108624	1
70	0	1.92	64.1499996185303	12.2599996626377	12.2599996626377	TRINITY_DN56747_c0_g26::TRINITY_DN56747_c0_g26_i1::g.108645::m.108645	type:internal len:107 gc:universal TRINITY_DN56747_c0_g26_i1:320-3(-)	DN56747_c0_g26::TRINITY_DN56747_c0_g26_i1::g.108645::m.108645	1
70	0	1.92	64.1499996185303	12.2599996626377	12.2599996626377	TRINITY_DN56747_c0_g14::TRINITY_DN56747_c0_g14_i1::g.108632::m.108632	type:internal len:107 gc:universal TRINITY_DN56747_c0_g14_i1:320-3(-)	DN56747_c0_g14::TRINITY_DN56747_c0_g14_i1::g.108632::m.108632	1
70	0	1.92	65.3800010681152	12.5	12.5	TRINITY_DN56747_c0_g13::TRINITY_DN56747_c0_g13_i1::g.108630::m.108630	type:internal len:105 gc:universal TRINITY_DN56747_c0_g13_i1:314-3(-)	DN56747_c0_g13::TRINITY_DN56747_c0_g13_i1::g.108630::m.108630	1
70	0	1.92	67.2599971294403	11.5000002086163	11.5000002086163	TRINITY_DN56747_c0_g12::TRINITY_DN56747_c0_g12_i1::g.108629::m.108629	type:5prime_partial len:114 gc:universal TRINITY_DN56747_c0_g12_i1:560-219(-)	DN56747_c0_g12::TRINITY_DN56747_c0_g12_i1::g.108629::m.108629	1
70	0	1.92	71.5699970722198	12.7499997615814	12.7499997615814	TRINITY_DN56747_c0_g22::TRINITY_DN56747_c0_g22_i1::g.108641::m.108641	type:internal len:103 gc:universal TRINITY_DN56747_c0_g22_i1:308-3(-)	DN56747_c0_g22::TRINITY_DN56747_c0_g22_i1::g.108641::m.108641	1
70	0	1.92	67.0000016689301	12.9999995231628	12.9999995231628	TRINITY_DN56747_c0_g38::TRINITY_DN56747_c0_g38_i1::g.108655::m.108655	type:5prime_partial len:101 gc:universal TRINITY_DN56747_c0_g38_i1:314-12(-)	DN56747_c0_g38::TRINITY_DN56747_c0_g38_i1::g.108655::m.108655	1
70	0	1.92	67.0000016689301	12.9999995231628	12.9999995231628	TRINITY_DN56747_c0_g20::TRINITY_DN56747_c0_g20_i1::g.108638::m.108638	type:5prime_partial len:101 gc:universal TRINITY_DN56747_c0_g20_i1:393-91(-)	DN56747_c0_g20::TRINITY_DN56747_c0_g20_i1::g.108638::m.108638	1
71	2.92	2.92	82.6200008392334	2.29499991983175	2.29499991983175	TRINITY_DN38261_c0_g1::TRINITY_DN38261_c0_g1_i1::g.102034::m.102034	type:internal len:611 gc:universal TRINITY_DN38261_c0_g1_i1:1832-3(-)	DN38261_c0_g1::TRINITY_DN38261_c0_g1_i1::g.102034::m.102034	5
71	0	2.92	82.8100025653839	2.43100002408028	2.43100002408028	TRINITY_DN30506_c0_g1::TRINITY_DN30506_c0_g1_i1::g.97594::m.97594	type:internal len:577 gc:universal TRINITY_DN30506_c0_g1_i1:2-1729(+)	DN30506_c0_g1::TRINITY_DN30506_c0_g1_i1::g.97594::m.97594	5
72	2.86	2.86	77.0299971103668	8.10799971222878	8.10799971222878	TRINITY_DN48192_c0_g3::TRINITY_DN48192_c0_g3_i1::g.12991::m.12991	type:complete len:149 gc:universal TRINITY_DN48192_c0_g3_i1:542-96(-)	DN48192_c0_g3::TRINITY_DN48192_c0_g3_i1::g.12991::m.12991	2
72	0	2.86	70.7599997520447	7.01799988746643	7.01799988746643	TRINITY_DN48192_c0_g2::TRINITY_DN48192_c0_g2_i1::g.12990::m.12990	type:5prime_partial len:172 gc:universal TRINITY_DN48192_c0_g2_i1:640-125(-)	DN48192_c0_g2::TRINITY_DN48192_c0_g2_i1::g.12990::m.12990	2
72	0	2.86	70.7599997520447	7.01799988746643	7.01799988746643	TRINITY_DN42863_c0_g1::TRINITY_DN42863_c0_g1_i1::g.9373::m.9373	type:5prime_partial len:172 gc:universal TRINITY_DN42863_c0_g1_i1:1-516(+)	DN42863_c0_g1::TRINITY_DN42863_c0_g1_i1::g.9373::m.9373	2
72	0	2.86	76.3499975204468	8.10799971222878	8.10799971222878	TRINITY_DN42863_c0_g2::TRINITY_DN42863_c0_g2_i1::g.9374::m.9374	type:complete len:149 gc:universal TRINITY_DN42863_c0_g2_i1:123-569(+)	DN42863_c0_g2::TRINITY_DN42863_c0_g2_i1::g.9374::m.9374	2
73	2.85	2.85	63.1600022315979	21.7099994421005	13.8199999928474	TRINITY_DN5454_c0_g1::TRINITY_DN5454_c0_g1_i1::g.1153::m.1153	type:5prime_partial len:153 gc:universal TRINITY_DN5454_c0_g1_i1:2-460(+)	DN5454_c0_g1::TRINITY_DN5454_c0_g1_i1::g.1153::m.1153	2
73	0	2.85	63.1600022315979	21.7099994421005	13.8199999928474	TRINITY_DN34744_c0_g2::TRINITY_DN34744_c0_g2_i1::g.105987::m.105987	type:5prime_partial len:153 gc:universal TRINITY_DN34744_c0_g2_i1:597-139(-)	DN34744_c0_g2::TRINITY_DN34744_c0_g2_i1::g.105987::m.105987	2
73	0	2.85	63.1600022315979	21.7099994421005	13.8199999928474	TRINITY_DN34744_c0_g1::TRINITY_DN34744_c0_g1_i1::g.105986::m.105986	type:5prime_partial len:153 gc:universal TRINITY_DN34744_c0_g1_i1:602-144(-)	DN34744_c0_g1::TRINITY_DN34744_c0_g1_i1::g.105986::m.105986	2
73	0	2.08	60.1400017738342	14.6899998188019	7.69200026988983	TRINITY_DN34744_c0_g4::TRINITY_DN34744_c0_g4_i1::g.105989::m.105989	type:5prime_partial len:144 gc:universal TRINITY_DN34744_c0_g4_i1:598-167(-)	DN34744_c0_g4::TRINITY_DN34744_c0_g4_i1::g.105989::m.105989	1
73	0	2.08	60.1400017738342	14.6899998188019	7.69200026988983	TRINITY_DN34744_c0_g3::TRINITY_DN34744_c0_g3_i1::g.105988::m.105988	type:5prime_partial len:144 gc:universal TRINITY_DN34744_c0_g3_i1:603-172(-)	DN34744_c0_g3::TRINITY_DN34744_c0_g3_i1::g.105988::m.105988	1
74	2.74	2.74	68.8899993896484	16.6700005531311	16.6700005531311	TRINITY_DN9484_c0_g1::TRINITY_DN9484_c0_g1_i1::g.1675::m.1675	type:complete len:181 gc:universal TRINITY_DN9484_c0_g1_i1:114-656(+)	DN9484_c0_g1::TRINITY_DN9484_c0_g1_i1::g.1675::m.1675	2
74	0	2.74	68.8899993896484	16.6700005531311	16.6700005531311	TRINITY_DN3537_c0_g1::TRINITY_DN3537_c0_g1_i1::g.504::m.504	type:complete len:181 gc:universal TRINITY_DN3537_c0_g1_i1:1149-607(-)	DN3537_c0_g1::TRINITY_DN3537_c0_g1_i1::g.504::m.504	2
75	2.7	2.7	66.0300016403198	6.96199983358383	6.96199983358383	TRINITY_DN49860_c0_g1::TRINITY_DN49860_c0_g1_i1::g.120076::m.120076	type:complete len:475 gc:universal TRINITY_DN49860_c0_g1_i1:216-1640(+)	DN49860_c0_g1::TRINITY_DN49860_c0_g1_i1::g.120076::m.120076	2
75	0	2.7	66.0300016403198	6.96199983358383	6.96199983358383	TRINITY_DN48624_c0_g1::TRINITY_DN48624_c0_g1_i1::g.37175::m.37175	type:complete len:475 gc:universal TRINITY_DN48624_c0_g1_i1:2104-680(-)	DN48624_c0_g1::TRINITY_DN48624_c0_g1_i1::g.37175::m.37175	2
76	2.69	2.69	66.0600006580353	5.69499991834164	5.69499991834164	TRINITY_DN49056_c0_g1::TRINITY_DN49056_c0_g1_i1::g.118941::m.118941	type:complete len:440 gc:universal TRINITY_DN49056_c0_g1_i1:89-1408(+)	DN49056_c0_g1::TRINITY_DN49056_c0_g1_i1::g.118941::m.118941	2
76	0	2.69	66.0600006580353	5.69499991834164	5.69499991834164	TRINITY_DN45039_c0_g1::TRINITY_DN45039_c0_g1_i1::g.50651::m.50651	type:complete len:440 gc:universal TRINITY_DN45039_c0_g1_i1:1821-502(-)	DN45039_c0_g1::TRINITY_DN45039_c0_g1_i1::g.50651::m.50651	2
77	2.5	2.5	79.6800017356873	6.95199966430664	6.95199966430664	TRINITY_DN115797_c0_g1::TRINITY_DN115797_c0_g1_i1::g.133756::m.133756	type:3prime_partial len:188 gc:universal TRINITY_DN115797_c0_g1_i1:563-3(-)	DN115797_c0_g1::TRINITY_DN115797_c0_g1_i1::g.133756::m.133756	2
77	0	2.5	79.6800017356873	6.95199966430664	6.95199966430664	TRINITY_DN112298_c0_g1::TRINITY_DN112298_c0_g1_i1::g.140639::m.140639	type:3prime_partial len:188 gc:universal TRINITY_DN112298_c0_g1_i1:293-853(+)	DN112298_c0_g1::TRINITY_DN112298_c0_g1_i1::g.140639::m.140639	2
78	2.28	2.46	93.9400017261505	39.3900007009506	13.1300002336502	TRINITY_DN20884_c0_g1::TRINITY_DN20884_c0_g1_i1::g.28864::m.28864	type:3prime_partial len:100 gc:universal TRINITY_DN20884_c0_g1_i1:297-1(-)	DN20884_c0_g1::TRINITY_DN20884_c0_g1_i1::g.28864::m.28864	1
78	0	2.46	94.0599977970123	38.6099994182587	12.8700003027916	TRINITY_DN20884_c0_g2::TRINITY_DN20884_c0_g2_i1::g.28867::m.28867	type:3prime_partial len:102 gc:universal TRINITY_DN20884_c0_g2_i1:303-1(-)	DN20884_c0_g2::TRINITY_DN20884_c0_g2_i1::g.28867::m.28867	1
79	2.27	2.27	63.8199985027313	0.230400008149445	0.126699998509139	TRINITY_DN57974_c2_g3::TRINITY_DN57974_c2_g3_i1::g.44135::m.44135	type:5prime_partial len:8683 gc:universal TRINITY_DN57974_c2_g3_i1:27077-1029(-)	DN57974_c2_g3::TRINITY_DN57974_c2_g3_i1::g.44135::m.44135	1
79	0	2.27	64.4500017166138	0.277499994263053	0.152699998579919	TRINITY_DN58323_c0_g1::TRINITY_DN58323_c0_g1_i1::g.44588::m.44588	type:5prime_partial len:7207 gc:universal TRINITY_DN58323_c0_g1_i1:1-21621(+)	DN58323_c0_g1::TRINITY_DN58323_c0_g1_i1::g.44588::m.44588	1
80	2.24	2.24	71.0799992084503	4.30300012230873	1.89299993216991	TRINITY_DN55820_c0_g1::TRINITY_DN55820_c0_g1_i1::g.20194::m.20194	type:3prime_partial len:582 gc:universal TRINITY_DN55820_c0_g1_i1:429-2171(+)	DN55820_c0_g1::TRINITY_DN55820_c0_g1_i1::g.20194::m.20194	1
80	0	2.24	69.1200017929077	4.38599996268749	1.93000007420778	TRINITY_DN53372_c1_g5::TRINITY_DN53372_c1_g5_i6::g.71889::m.71889	type:3prime_partial len:571 gc:universal TRINITY_DN53372_c1_g5_i6:1711-2(-)	DN53372_c1_g5::TRINITY_DN53372_c1_g5_i6::g.71889::m.71889	1
80	0	2.24	70.169997215271	4.23699989914894	1.86400003731251	TRINITY_DN53372_c1_g5::TRINITY_DN53372_c1_g5_i1::g.71878::m.71878	type:3prime_partial len:591 gc:universal TRINITY_DN53372_c1_g5_i1:1771-2(-)	DN53372_c1_g5::TRINITY_DN53372_c1_g5_i1::g.71878::m.71878	1
80	0	2.24	69.2200005054474	4.16000001132488	1.83000005781651	TRINITY_DN55820_c0_g1::TRINITY_DN55820_c0_g1_i4::g.20202::m.20202	type:3prime_partial len:602 gc:universal TRINITY_DN55820_c0_g1_i4:738-2540(+)	DN55820_c0_g1::TRINITY_DN55820_c0_g1_i4::g.20202::m.20202	1
80	0	2.24	69.2200005054474	4.16000001132488	1.83000005781651	TRINITY_DN55820_c0_g1::TRINITY_DN55820_c0_g1_i2::g.20196::m.20196	type:3prime_partial len:602 gc:universal TRINITY_DN55820_c0_g1_i2:429-2231(+)	DN55820_c0_g1::TRINITY_DN55820_c0_g1_i2::g.20196::m.20196	1
80	0	2.24	64.4800007343292	4.30999994277954	1.89699996262789	TRINITY_DN53372_c1_g5::TRINITY_DN53372_c1_g5_i8::g.71893::m.71893	type:3prime_partial len:581 gc:universal TRINITY_DN53372_c1_g5_i8:1741-2(-)	DN53372_c1_g5::TRINITY_DN53372_c1_g5_i8::g.71893::m.71893	1
80	0	2.24	71.85999751091	4.6900000423193	2.06400007009506	TRINITY_DN55820_c0_g1::TRINITY_DN55820_c0_g1_i7::g.20210::m.20210	type:3prime_partial len:534 gc:universal TRINITY_DN55820_c0_g1_i7:429-2027(+)	DN55820_c0_g1::TRINITY_DN55820_c0_g1_i7::g.20210::m.20210	1
80	0	2.24	71.85999751091	4.6900000423193	2.06400007009506	TRINITY_DN55820_c0_g1::TRINITY_DN55820_c0_g1_i6::g.20208::m.20208	type:3prime_partial len:534 gc:universal TRINITY_DN55820_c0_g1_i6:738-2336(+)	DN55820_c0_g1::TRINITY_DN55820_c0_g1_i6::g.20208::m.20208	1
80	0	2.24	68.9000010490417	4.52100001275539	1.98899991810322	TRINITY_DN55820_c0_g1::TRINITY_DN55820_c0_g1_i5::g.20205::m.20205	type:3prime_partial len:554 gc:universal TRINITY_DN55820_c0_g1_i5:429-2087(+)	DN55820_c0_g1::TRINITY_DN55820_c0_g1_i5::g.20205::m.20205	1
80	0	2.24	68.9000010490417	4.52100001275539	1.98899991810322	TRINITY_DN55820_c0_g1::TRINITY_DN55820_c0_g1_i3::g.20199::m.20199	type:3prime_partial len:554 gc:universal TRINITY_DN55820_c0_g1_i3:738-2396(+)	DN55820_c0_g1::TRINITY_DN55820_c0_g1_i3::g.20199::m.20199	1
80	0	2.24	69.7300016880035	4.78900000452995	2.10699997842312	TRINITY_DN53372_c1_g5::TRINITY_DN53372_c1_g5_i7::g.71891::m.71891	type:3prime_partial len:523 gc:universal TRINITY_DN53372_c1_g5_i7:1567-2(-)	DN53372_c1_g5::TRINITY_DN53372_c1_g5_i7::g.71891::m.71891	1
80	0	2.24	69.7300016880035	4.78900000452995	2.10699997842312	TRINITY_DN53372_c1_g5::TRINITY_DN53372_c1_g5_i5::g.71887::m.71887	type:3prime_partial len:523 gc:universal TRINITY_DN53372_c1_g5_i5:1567-2(-)	DN53372_c1_g5::TRINITY_DN53372_c1_g5_i5::g.71887::m.71887	1
80	0	2.24	70.8500027656555	4.61300015449524	2.03000009059906	TRINITY_DN53372_c1_g5::TRINITY_DN53372_c1_g5_i4::g.71885::m.71885	type:3prime_partial len:543 gc:universal TRINITY_DN53372_c1_g5_i4:1627-2(-)	DN53372_c1_g5::TRINITY_DN53372_c1_g5_i4::g.71885::m.71885	1
80	0	2.24	64.9800002574921	4.8640001565218	2.14000009000301	TRINITY_DN55820_c0_g1::TRINITY_DN55820_c0_g1_i8::g.20212::m.20212	type:3prime_partial len:515 gc:universal TRINITY_DN55820_c0_g1_i8:429-1970(+)	DN55820_c0_g1::TRINITY_DN55820_c0_g1_i8::g.20212::m.20212	1
80	0	2.24	64.6600008010864	4.69899997115135	2.06799991428852	TRINITY_DN53372_c1_g5::TRINITY_DN53372_c1_g5_i2::g.71880::m.71880	type:3prime_partial len:533 gc:universal TRINITY_DN53372_c1_g5_i2:1597-2(-)	DN53372_c1_g5::TRINITY_DN53372_c1_g5_i2::g.71880::m.71880	1
81	2.22	2.22	77.3299992084503	12.7900004386902	8.13999995589256	TRINITY_DN31950_c0_g1::TRINITY_DN31950_c0_g1_i1::g.6433::m.6433	type:complete len:173 gc:universal TRINITY_DN31950_c0_g1_i1:600-82(-)	DN31950_c0_g1::TRINITY_DN31950_c0_g1_i1::g.6433::m.6433	1
81	0	2.22	76.8800020217896	12.720000743866	8.09200033545494	TRINITY_DN26546_c0_g1::TRINITY_DN26546_c0_g1_i1::g.30677::m.30677	type:5prime_partial len:174 gc:universal TRINITY_DN26546_c0_g1_i1:3-524(+)	DN26546_c0_g1::TRINITY_DN26546_c0_g1_i1::g.30677::m.30677	1
82	2.15	2.15	68.7900006771088	4.14000004529953	4.14000004529953	TRINITY_DN58952_c4_g30::TRINITY_DN58952_c4_g30_i2::g.114965::m.114965	type:complete len:315 gc:universal TRINITY_DN58952_c4_g30_i2:1316-372(-)	DN58952_c4_g30::TRINITY_DN58952_c4_g30_i2::g.114965::m.114965	1
82	0	2.15	68.7900006771088	4.14000004529953	4.14000004529953	TRINITY_DN58952_c4_g30::TRINITY_DN58952_c4_g30_i1::g.114964::m.114964	type:complete len:315 gc:universal TRINITY_DN58952_c4_g30_i1:1316-372(-)	DN58952_c4_g30::TRINITY_DN58952_c4_g30_i1::g.114964::m.114964	1
82	0	2.15	68.7900006771088	4.14000004529953	4.14000004529953	TRINITY_DN42578_c0_g1::TRINITY_DN42578_c0_g1_i2::g.82767::m.82767	type:complete len:315 gc:universal TRINITY_DN42578_c0_g1_i2:229-1173(+)	DN42578_c0_g1::TRINITY_DN42578_c0_g1_i2::g.82767::m.82767	1
82	0	2.15	68.7900006771088	4.14000004529953	4.14000004529953	TRINITY_DN42578_c0_g1::TRINITY_DN42578_c0_g1_i1::g.82766::m.82766	type:complete len:315 gc:universal TRINITY_DN42578_c0_g1_i1:192-1136(+)	DN42578_c0_g1::TRINITY_DN42578_c0_g1_i1::g.82766::m.82766	1
83	2.15	2.15	50.5200028419495	4.18099984526634	4.18099984526634	TRINITY_DN50013_c0_g1::TRINITY_DN50013_c0_g1_i1::g.117766::m.117766	type:5prime_partial len:288 gc:universal TRINITY_DN50013_c0_g1_i1:3-866(+)	DN50013_c0_g1::TRINITY_DN50013_c0_g1_i1::g.117766::m.117766	1
83	0	2.15	50.5200028419495	4.18099984526634	4.18099984526634	TRINITY_DN50004_c0_g3::TRINITY_DN50004_c0_g3_i1::g.117577::m.117577	type:5prime_partial len:288 gc:universal TRINITY_DN50004_c0_g3_i1:916-53(-)	DN50004_c0_g3::TRINITY_DN50004_c0_g3_i1::g.117577::m.117577	1
83	0	2.15	68.7900006771088	8.51100012660027	8.51100012660027	TRINITY_DN50004_c0_g6::TRINITY_DN50004_c0_g6_i1::g.117583::m.117583	type:5prime_partial len:142 gc:universal TRINITY_DN50004_c0_g6_i1:478-53(-)	DN50004_c0_g6::TRINITY_DN50004_c0_g6_i1::g.117583::m.117583	1
84	2.12	2.12	61.5400016307831	0.519100017845631	0.283199991099536	TRINITY_DN58121_c0_g3::TRINITY_DN58121_c0_g3_i1::g.89912::m.89912	type:5prime_partial len:4239 gc:universal TRINITY_DN58121_c0_g3_i1:1-12717(+)	DN58121_c0_g3::TRINITY_DN58121_c0_g3_i1::g.89912::m.89912	1
84	0	2.12	62.1999979019165	0.486300000920892	0.265299994498491	TRINITY_DN57974_c2_g2::TRINITY_DN57974_c2_g2_i2::g.44166::m.44166	type:5prime_partial len:4525 gc:universal TRINITY_DN57974_c2_g2_i2:14639-1065(-)	DN57974_c2_g2::TRINITY_DN57974_c2_g2_i2::g.44166::m.44166	1
84	0	2.12	62.1999979019165	0.486300000920892	0.265299994498491	TRINITY_DN57974_c2_g2::TRINITY_DN57974_c2_g2_i1::g.44123::m.44123	type:5prime_partial len:4525 gc:universal TRINITY_DN57974_c2_g2_i1:14597-1023(-)	DN57974_c2_g2::TRINITY_DN57974_c2_g2_i1::g.44123::m.44123	1
85	2.06	2.06	57.3400020599365	6.29400014877319	6.29400014877319	TRINITY_DN5796_c0_g1::TRINITY_DN5796_c0_g1_i1::g.101435::m.101435	type:complete len:144 gc:universal TRINITY_DN5796_c0_g1_i1:60-491(+)	DN5796_c0_g1::TRINITY_DN5796_c0_g1_i1::g.101435::m.101435	1
85	0	2.06	57.3400020599365	6.29400014877319	6.29400014877319	TRINITY_DN11329_c0_g1::TRINITY_DN11329_c0_g1_i1::g.29501::m.29501	type:complete len:144 gc:universal TRINITY_DN11329_c0_g1_i1:577-146(-)	DN11329_c0_g1::TRINITY_DN11329_c0_g1_i1::g.29501::m.29501	1
86	2.03	2.03	65.2999997138977	3.78499999642372	3.46999987959862	TRINITY_DN3078_c0_g1::TRINITY_DN3078_c0_g1_i1::g.463::m.463	type:complete len:318 gc:universal TRINITY_DN3078_c0_g1_i1:128-1081(+)	DN3078_c0_g1::TRINITY_DN3078_c0_g1_i1::g.463::m.463	1
86	0	2.03	65.2999997138977	3.78499999642372	3.46999987959862	TRINITY_DN25761_c0_g1::TRINITY_DN25761_c0_g1_i1::g.108087::m.108087	type:complete len:318 gc:universal TRINITY_DN25761_c0_g1_i1:1014-61(-)	DN25761_c0_g1::TRINITY_DN25761_c0_g1_i1::g.108087::m.108087	1
87	2.02	2.02	63.6900007724762	1.96700002998114	1.96700002998114	TRINITY_DN57995_c0_g4::TRINITY_DN57995_c0_g4_i1::g.44197::m.44197	type:internal len:662 gc:universal TRINITY_DN57995_c0_g4_i1:1-1983(+)	DN57995_c0_g4::TRINITY_DN57995_c0_g4_i1::g.44197::m.44197	1
87	0	2	77.9100000858307	5.22099994122982	5.22099994122982	TRINITY_DN58173_c0_g19::TRINITY_DN58173_c0_g19_i1::g.22752::m.22752	type:3prime_partial len:250 gc:universal TRINITY_DN58173_c0_g19_i1:749-3(-)	DN58173_c0_g19::TRINITY_DN58173_c0_g19_i1::g.22752::m.22752	1
87	0	2	74.0700006484985	5.35000003874302	5.35000003874302	TRINITY_DN58173_c0_g19::TRINITY_DN58173_c0_g19_i2::g.22754::m.22754	type:internal len:244 gc:universal TRINITY_DN58173_c0_g19_i2:731-3(-)	DN58173_c0_g19::TRINITY_DN58173_c0_g19_i2::g.22754::m.22754	1
87	0	2	76.2099981307983	6.31100013852119	6.31100013852119	TRINITY_DN58173_c0_g32::TRINITY_DN58173_c0_g32_i1::g.22767::m.22767	type:internal len:207 gc:universal TRINITY_DN58173_c0_g32_i1:620-3(-)	DN58173_c0_g32::TRINITY_DN58173_c0_g32_i1::g.22767::m.22767	1
87	0	2	79.8799991607666	7.69200026988983	7.69200026988983	TRINITY_DN58173_c0_g15::TRINITY_DN58173_c0_g15_i1::g.22748::m.22748	type:internal len:170 gc:universal TRINITY_DN58173_c0_g15_i1:509-3(-)	DN58173_c0_g15::TRINITY_DN58173_c0_g15_i1::g.22748::m.22748	1
87	0	2	76.3300001621246	7.69200026988983	7.69200026988983	TRINITY_DN58173_c0_g3::TRINITY_DN58173_c0_g3_i1::g.22741::m.22741	type:internal len:170 gc:universal TRINITY_DN58173_c0_g3_i1:509-3(-)	DN58173_c0_g3::TRINITY_DN58173_c0_g3_i1::g.22741::m.22741	1
87	0	2	78.9900004863739	9.4200000166893	9.4200000166893	TRINITY_DN58173_c0_g26::TRINITY_DN58173_c0_g26_i1::g.22764::m.22764	type:internal len:139 gc:universal TRINITY_DN58173_c0_g26_i1:415-2(-)	DN58173_c0_g26::TRINITY_DN58173_c0_g26_i1::g.22764::m.22764	1
87	0	2	76.5200018882751	11.2999998033047	11.2999998033047	TRINITY_DN58173_c0_g22::TRINITY_DN58173_c0_g22_i1::g.22761::m.22761	type:internal len:116 gc:universal TRINITY_DN58173_c0_g22_i1:347-3(-)	DN58173_c0_g22::TRINITY_DN58173_c0_g22_i1::g.22761::m.22761	1
88	2.02	2.02	85.5400025844574	3.61399985849857	3.61399985849857	TRINITY_DN47624_c2_g4::TRINITY_DN47624_c2_g4_i2::g.12600::m.12600	type:3prime_partial len:333 gc:universal TRINITY_DN47624_c2_g4_i2:998-3(-)	DN47624_c2_g4::TRINITY_DN47624_c2_g4_i2::g.12600::m.12600	1
88	0	2.02	82.4100017547607	4.13799993693829	4.13799993693829	TRINITY_DN47624_c2_g4::TRINITY_DN47624_c2_g4_i1::g.12598::m.12598	type:3prime_partial len:291 gc:universal TRINITY_DN47624_c2_g4_i1:872-3(-)	DN47624_c2_g4::TRINITY_DN47624_c2_g4_i1::g.12598::m.12598	1
88	0	2.02	81.5199971199036	4.34800013899803	4.34800013899803	TRINITY_DN47624_c2_g4::TRINITY_DN47624_c2_g4_i3::g.12603::m.12603	type:3prime_partial len:277 gc:universal TRINITY_DN47624_c2_g4_i3:830-3(-)	DN47624_c2_g4::TRINITY_DN47624_c2_g4_i3::g.12603::m.12603	1
88	0	2.02	81.6799998283386	4.58000004291534	4.58000004291534	TRINITY_DN46205_c0_g35::TRINITY_DN46205_c0_g35_i1::g.77373::m.77373	type:3prime_partial len:263 gc:universal TRINITY_DN46205_c0_g35_i1:81-866(+)	DN46205_c0_g35::TRINITY_DN46205_c0_g35_i1::g.77373::m.77373	1
88	0	2	95.4200029373169	7.84299969673157	7.84299969673157	TRINITY_DN58009_c0_g2::TRINITY_DN58009_c0_g2_i2::g.44033::m.44033	type:internal len:154 gc:universal TRINITY_DN58009_c0_g2_i2:461-3(-)	DN58009_c0_g2::TRINITY_DN58009_c0_g2_i2::g.44033::m.44033	1
88	0	2	95.1200008392334	9.75600033998489	9.75600033998489	TRINITY_DN58009_c0_g3::TRINITY_DN58009_c0_g3_i1::g.44036::m.44036	type:internal len:124 gc:universal TRINITY_DN58009_c0_g3_i1:371-3(-)	DN58009_c0_g3::TRINITY_DN58009_c0_g3_i1::g.44036::m.44036	1
88	0	2	90.9099996089935	7.27299973368645	7.27299973368645	TRINITY_DN46618_c0_g1::TRINITY_DN46618_c0_g1_i3::g.96500::m.96500	type:internal len:166 gc:universal TRINITY_DN46618_c0_g1_i3:3-497(+)	DN46618_c0_g1::TRINITY_DN46618_c0_g1_i3::g.96500::m.96500	1
88	0	2	90.5700027942657	7.54700005054474	7.54700005054474	TRINITY_DN46618_c0_g1::TRINITY_DN46618_c0_g1_i1::g.96498::m.96498	type:internal len:160 gc:universal TRINITY_DN46618_c0_g1_i1:3-479(+)	DN46618_c0_g1::TRINITY_DN46618_c0_g1_i1::g.96498::m.96498	1
88	0	2	93.8799977302551	8.16299989819527	8.16299989819527	TRINITY_DN58009_c0_g2::TRINITY_DN58009_c0_g2_i5::g.44034::m.44034	type:internal len:148 gc:universal TRINITY_DN58009_c0_g2_i5:443-3(-)	DN58009_c0_g2::TRINITY_DN58009_c0_g2_i5::g.44034::m.44034	1
88	0	2	73.9499986171722	5.58100007474422	5.58100007474422	TRINITY_DN47624_c2_g1::TRINITY_DN47624_c2_g1_i1::g.12589::m.12589	type:complete len:216 gc:universal TRINITY_DN47624_c2_g1_i1:763-116(-)	DN47624_c2_g1::TRINITY_DN47624_c2_g1_i1::g.12589::m.12589	1
88	0	2	73.9499986171722	5.58100007474422	5.58100007474422	TRINITY_DN46205_c0_g14::TRINITY_DN46205_c0_g14_i1::g.77364::m.77364	type:complete len:216 gc:universal TRINITY_DN46205_c0_g14_i1:81-728(+)	DN46205_c0_g14::TRINITY_DN46205_c0_g14_i1::g.77364::m.77364	1
89	2.01	45.73	95.4100012779236	46.7900007963181	46.7900007963181	TRINITY_DN46549_c6_g3::TRINITY_DN46549_c6_g3_i1::g.96573::m.96573	type:complete len:110 gc:universal TRINITY_DN46549_c6_g3_i1:233-562(+)	DN46549_c6_g3::TRINITY_DN46549_c6_g3_i1::g.96573::m.96573	23
89	0	55.67	87.8499984741211	58.8800013065338	58.8800013065338	TRINITY_DN41606_c6_g2::TRINITY_DN41606_c6_g2_i3::g.74543::m.74543	type:complete len:108 gc:universal TRINITY_DN41606_c6_g2_i3:717-394(-)	DN41606_c6_g2::TRINITY_DN41606_c6_g2_i3::g.74543::m.74543	29
89	0	43.54	97.2500026226044	40.3699994087219	40.3699994087219	TRINITY_DN46549_c6_g2::TRINITY_DN46549_c6_g2_i1::g.96571::m.96571	type:complete len:110 gc:universal TRINITY_DN46549_c6_g2_i1:233-562(+)	DN46549_c6_g2::TRINITY_DN46549_c6_g2_i1::g.96571::m.96571	22
89	0	43.54	97.2500026226044	40.3699994087219	40.3699994087219	TRINITY_DN41606_c6_g2::TRINITY_DN41606_c6_g2_i1::g.74540::m.74540	type:complete len:110 gc:universal TRINITY_DN41606_c6_g2_i1:723-394(-)	DN41606_c6_g2::TRINITY_DN41606_c6_g2_i1::g.74540::m.74540	22
89	0	32.69	100	27.5200009346008	27.5200009346008	TRINITY_DN41606_c6_g2::TRINITY_DN41606_c6_g2_i2::g.74541::m.74541	type:complete len:110 gc:universal TRINITY_DN41606_c6_g2_i2:723-394(-)	DN41606_c6_g2::TRINITY_DN41606_c6_g2_i2::g.74541::m.74541	17
90	2.01	2.01	58.8699996471405	4.15100008249283	4.15100008249283	TRINITY_DN29852_c0_g3::TRINITY_DN29852_c0_g3_i1::g.5844::m.5844	type:complete len:266 gc:universal TRINITY_DN29852_c0_g3_i1:68-865(+)	DN29852_c0_g3::TRINITY_DN29852_c0_g3_i1::g.5844::m.5844	1
90	0	2.01	58.8699996471405	4.15100008249283	4.15100008249283	TRINITY_DN29852_c0_g2::TRINITY_DN29852_c0_g2_i1::g.5842::m.5842	type:complete len:266 gc:universal TRINITY_DN29852_c0_g2_i1:87-884(+)	DN29852_c0_g2::TRINITY_DN29852_c0_g2_i1::g.5842::m.5842	1
90	0	2.01	58.8699996471405	4.15100008249283	4.15100008249283	TRINITY_DN29852_c0_g1::TRINITY_DN29852_c0_g1_i1::g.5840::m.5840	type:complete len:266 gc:universal TRINITY_DN29852_c0_g1_i1:88-885(+)	DN29852_c0_g1::TRINITY_DN29852_c0_g1_i1::g.5840::m.5840	1
90	0	2.01	58.8699996471405	4.15100008249283	4.15100008249283	TRINITY_DN27399_c0_g2::TRINITY_DN27399_c0_g2_i1::g.5518::m.5518	type:complete len:266 gc:universal TRINITY_DN27399_c0_g2_i1:997-200(-)	DN27399_c0_g2::TRINITY_DN27399_c0_g2_i1::g.5518::m.5518	1
90	0	2.01	58.8699996471405	4.15100008249283	4.15100008249283	TRINITY_DN27399_c0_g1::TRINITY_DN27399_c0_g1_i1::g.5516::m.5516	type:complete len:266 gc:universal TRINITY_DN27399_c0_g1_i1:997-200(-)	DN27399_c0_g1::TRINITY_DN27399_c0_g1_i1::g.5516::m.5516	1
91	2	6.72	81.25	11.3600000739098	11.3600000739098	TRINITY_DN51108_c0_g7::TRINITY_DN51108_c0_g7_i1::g.82614::m.82614	type:5prime_partial len:177 gc:universal TRINITY_DN51108_c0_g7_i1:1-531(+)	DN51108_c0_g7::TRINITY_DN51108_c0_g7_i1::g.82614::m.82614	4
91	0	6.72	81.7600011825562	11.7600001394749	11.7600001394749	TRINITY_DN51108_c0_g8::TRINITY_DN51108_c0_g8_i1::g.82615::m.82615	type:internal len:171 gc:universal TRINITY_DN51108_c0_g8_i1:1-510(+)	DN51108_c0_g8::TRINITY_DN51108_c0_g8_i1::g.82615::m.82615	4
91	0	6.72	81.7600011825562	11.7600001394749	11.7600001394749	TRINITY_DN51108_c0_g4::TRINITY_DN51108_c0_g4_i1::g.82613::m.82613	type:internal len:171 gc:universal TRINITY_DN51108_c0_g4_i1:1-510(+)	DN51108_c0_g4::TRINITY_DN51108_c0_g4_i1::g.82613::m.82613	4
91	0	6.72	81.7600011825562	11.7600001394749	11.7600001394749	TRINITY_DN51108_c0_g3::TRINITY_DN51108_c0_g3_i1::g.82612::m.82612	type:internal len:171 gc:universal TRINITY_DN51108_c0_g3_i1:1-510(+)	DN51108_c0_g3::TRINITY_DN51108_c0_g3_i1::g.82612::m.82612	4
91	0	6.72	81.7600011825562	11.7600001394749	11.7600001394749	TRINITY_DN51108_c0_g1::TRINITY_DN51108_c0_g1_i1::g.82611::m.82611	type:internal len:171 gc:universal TRINITY_DN51108_c0_g1_i1:1-510(+)	DN51108_c0_g1::TRINITY_DN51108_c0_g1_i1::g.82611::m.82611	4
91	0	6.72	81.7600011825562	11.7600001394749	11.7600001394749	TRINITY_DN51108_c0_g11::TRINITY_DN51108_c0_g11_i1::g.82617::m.82617	type:internal len:171 gc:universal TRINITY_DN51108_c0_g11_i1:1-510(+)	DN51108_c0_g11::TRINITY_DN51108_c0_g11_i1::g.82617::m.82617	4
91	0	6.72	80.3699970245361	12.2699998319149	12.2699998319149	TRINITY_DN50453_c0_g7::TRINITY_DN50453_c0_g7_i1::g.111582::m.111582	type:5prime_partial len:164 gc:universal TRINITY_DN50453_c0_g7_i1:672-181(-)	DN50453_c0_g7::TRINITY_DN50453_c0_g7_i1::g.111582::m.111582	4
91	0	6.72	80.3699970245361	12.2699998319149	12.2699998319149	TRINITY_DN50453_c0_g5::TRINITY_DN50453_c0_g5_i1::g.111581::m.111581	type:5prime_partial len:164 gc:universal TRINITY_DN50453_c0_g5_i1:581-90(-)	DN50453_c0_g5::TRINITY_DN50453_c0_g5_i1::g.111581::m.111581	4
91	0	6.72	80.3699970245361	12.2699998319149	12.2699998319149	TRINITY_DN50453_c0_g3::TRINITY_DN50453_c0_g3_i1::g.111579::m.111579	type:5prime_partial len:164 gc:universal TRINITY_DN50453_c0_g3_i1:581-90(-)	DN50453_c0_g3::TRINITY_DN50453_c0_g3_i1::g.111579::m.111579	4
91	0	6.72	80.3699970245361	12.2699998319149	12.2699998319149	TRINITY_DN50453_c0_g19::TRINITY_DN50453_c0_g19_i1::g.111596::m.111596	type:5prime_partial len:164 gc:universal TRINITY_DN50453_c0_g19_i1:581-90(-)	DN50453_c0_g19::TRINITY_DN50453_c0_g19_i1::g.111596::m.111596	4
91	0	6.72	80.3699970245361	12.2699998319149	12.2699998319149	TRINITY_DN50453_c0_g17::TRINITY_DN50453_c0_g17_i1::g.111595::m.111595	type:5prime_partial len:164 gc:universal TRINITY_DN50453_c0_g17_i1:581-90(-)	DN50453_c0_g17::TRINITY_DN50453_c0_g17_i1::g.111595::m.111595	4
91	0	6.72	80.3699970245361	12.2699998319149	12.2699998319149	TRINITY_DN50453_c0_g16::TRINITY_DN50453_c0_g16_i1::g.111593::m.111593	type:5prime_partial len:164 gc:universal TRINITY_DN50453_c0_g16_i1:581-90(-)	DN50453_c0_g16::TRINITY_DN50453_c0_g16_i1::g.111593::m.111593	4
91	0	6.72	80.3699970245361	12.2699998319149	12.2699998319149	TRINITY_DN50453_c0_g15::TRINITY_DN50453_c0_g15_i1::g.111591::m.111591	type:5prime_partial len:164 gc:universal TRINITY_DN50453_c0_g15_i1:581-90(-)	DN50453_c0_g15::TRINITY_DN50453_c0_g15_i1::g.111591::m.111591	4
91	0	6.72	80.8899998664856	12.7399995923042	12.7399995923042	TRINITY_DN50453_c0_g8::TRINITY_DN50453_c0_g8_i1::g.111583::m.111583	type:internal len:158 gc:universal TRINITY_DN50453_c0_g8_i1:473-3(-)	DN50453_c0_g8::TRINITY_DN50453_c0_g8_i1::g.111583::m.111583	4
91	0	6.72	80.8899998664856	12.7399995923042	12.7399995923042	TRINITY_DN50453_c0_g4::TRINITY_DN50453_c0_g4_i1::g.111580::m.111580	type:internal len:158 gc:universal TRINITY_DN50453_c0_g4_i1:473-3(-)	DN50453_c0_g4::TRINITY_DN50453_c0_g4_i1::g.111580::m.111580	4
91	0	6.72	80.8899998664856	12.7399995923042	12.7399995923042	TRINITY_DN50453_c0_g2::TRINITY_DN50453_c0_g2_i1::g.111577::m.111577	type:internal len:158 gc:universal TRINITY_DN50453_c0_g2_i1:473-3(-)	DN50453_c0_g2::TRINITY_DN50453_c0_g2_i1::g.111577::m.111577	4
91	0	6.72	80.8899998664856	12.7399995923042	12.7399995923042	TRINITY_DN50453_c0_g1::TRINITY_DN50453_c0_g1_i1::g.111576::m.111576	type:internal len:158 gc:universal TRINITY_DN50453_c0_g1_i1:473-3(-)	DN50453_c0_g1::TRINITY_DN50453_c0_g1_i1::g.111576::m.111576	4
91	0	6.72	80.8899998664856	12.7399995923042	12.7399995923042	TRINITY_DN50453_c0_g14::TRINITY_DN50453_c0_g14_i1::g.111589::m.111589	type:internal len:158 gc:universal TRINITY_DN50453_c0_g14_i1:473-3(-)	DN50453_c0_g14::TRINITY_DN50453_c0_g14_i1::g.111589::m.111589	4
91	0	6.72	80.8899998664856	12.7399995923042	12.7399995923042	TRINITY_DN50453_c0_g13::TRINITY_DN50453_c0_g13_i1::g.111588::m.111588	type:internal len:158 gc:universal TRINITY_DN50453_c0_g13_i1:473-3(-)	DN50453_c0_g13::TRINITY_DN50453_c0_g13_i1::g.111588::m.111588	4
91	0	6.72	80.8899998664856	12.7399995923042	12.7399995923042	TRINITY_DN50453_c0_g12::TRINITY_DN50453_c0_g12_i1::g.111587::m.111587	type:internal len:158 gc:universal TRINITY_DN50453_c0_g12_i1:473-3(-)	DN50453_c0_g12::TRINITY_DN50453_c0_g12_i1::g.111587::m.111587	4
91	0	6.72	80.8899998664856	12.7399995923042	12.7399995923042	TRINITY_DN50453_c0_g10::TRINITY_DN50453_c0_g10_i1::g.111584::m.111584	type:internal len:158 gc:universal TRINITY_DN50453_c0_g10_i1:473-3(-)	DN50453_c0_g10::TRINITY_DN50453_c0_g10_i1::g.111584::m.111584	4
92	2	2	69.2499995231628	3.09500005096197	3.09500005096197	TRINITY_DN48294_c0_g1::TRINITY_DN48294_c0_g1_i1::g.55880::m.55880	type:complete len:518 gc:universal TRINITY_DN48294_c0_g1_i1:2543-990(-)	DN48294_c0_g1::TRINITY_DN48294_c0_g1_i1::g.55880::m.55880	1
92	0	2	69.2499995231628	3.09500005096197	3.09500005096197	TRINITY_DN46639_c0_g1::TRINITY_DN46639_c0_g1_i1::g.11636::m.11636	type:complete len:518 gc:universal TRINITY_DN46639_c0_g1_i1:89-1642(+)	DN46639_c0_g1::TRINITY_DN46639_c0_g1_i1::g.11636::m.11636	1
93	2	2	48.4499990940094	1.54900001361966	1.54900001361966	TRINITY_DN50937_c0_g6::TRINITY_DN50937_c0_g6_i1::g.37905::m.37905	type:complete len:711 gc:universal TRINITY_DN50937_c0_g6_i1:181-2313(+)	DN50937_c0_g6::TRINITY_DN50937_c0_g6_i1::g.37905::m.37905	4
93	0	2	48.4499990940094	1.54900001361966	1.54900001361966	TRINITY_DN49769_c0_g8::TRINITY_DN49769_c0_g8_i1::g.57281::m.57281	type:complete len:711 gc:universal TRINITY_DN49769_c0_g8_i1:2299-167(-)	DN49769_c0_g8::TRINITY_DN49769_c0_g8_i1::g.57281::m.57281	4
93	0	2	56.8199992179871	8.33299979567528	8.33299979567528	TRINITY_DN50937_c0_g9::TRINITY_DN50937_c0_g9_i1::g.37910::m.37910	type:5prime_partial len:133 gc:universal TRINITY_DN50937_c0_g9_i1:1-399(+)	DN50937_c0_g9::TRINITY_DN50937_c0_g9_i1::g.37910::m.37910	4
93	0	2	56.8199992179871	8.33299979567528	8.33299979567528	TRINITY_DN50937_c0_g8::TRINITY_DN50937_c0_g8_i1::g.37909::m.37909	type:5prime_partial len:133 gc:universal TRINITY_DN50937_c0_g8_i1:1-399(+)	DN50937_c0_g8::TRINITY_DN50937_c0_g8_i1::g.37909::m.37909	4
93	0	2	56.8199992179871	8.33299979567528	8.33299979567528	TRINITY_DN50937_c0_g7::TRINITY_DN50937_c0_g7_i1::g.37908::m.37908	type:5prime_partial len:133 gc:universal TRINITY_DN50937_c0_g7_i1:1-399(+)	DN50937_c0_g7::TRINITY_DN50937_c0_g7_i1::g.37908::m.37908	4
93	0	2	56.8199992179871	8.33299979567528	8.33299979567528	TRINITY_DN50937_c0_g5::TRINITY_DN50937_c0_g5_i1::g.37904::m.37904	type:5prime_partial len:133 gc:universal TRINITY_DN50937_c0_g5_i1:1-399(+)	DN50937_c0_g5::TRINITY_DN50937_c0_g5_i1::g.37904::m.37904	4
93	0	2	56.8199992179871	8.33299979567528	8.33299979567528	TRINITY_DN50937_c0_g4::TRINITY_DN50937_c0_g4_i1::g.37903::m.37903	type:5prime_partial len:133 gc:universal TRINITY_DN50937_c0_g4_i1:1-399(+)	DN50937_c0_g4::TRINITY_DN50937_c0_g4_i1::g.37903::m.37903	4
93	0	2	56.8199992179871	8.33299979567528	8.33299979567528	TRINITY_DN50937_c0_g3::TRINITY_DN50937_c0_g3_i1::g.37902::m.37902	type:5prime_partial len:133 gc:universal TRINITY_DN50937_c0_g3_i1:1-399(+)	DN50937_c0_g3::TRINITY_DN50937_c0_g3_i1::g.37902::m.37902	4
93	0	2	56.8199992179871	8.33299979567528	8.33299979567528	TRINITY_DN50937_c0_g2::TRINITY_DN50937_c0_g2_i1::g.37901::m.37901	type:5prime_partial len:133 gc:universal TRINITY_DN50937_c0_g2_i1:1-399(+)	DN50937_c0_g2::TRINITY_DN50937_c0_g2_i1::g.37901::m.37901	4
93	0	2	56.8199992179871	8.33299979567528	8.33299979567528	TRINITY_DN50937_c0_g1::TRINITY_DN50937_c0_g1_i1::g.37900::m.37900	type:5prime_partial len:133 gc:universal TRINITY_DN50937_c0_g1_i1:1-399(+)	DN50937_c0_g1::TRINITY_DN50937_c0_g1_i1::g.37900::m.37900	4
93	0	2	56.8199992179871	8.33299979567528	8.33299979567528	TRINITY_DN50937_c0_g11::TRINITY_DN50937_c0_g11_i1::g.37912::m.37912	type:5prime_partial len:133 gc:universal TRINITY_DN50937_c0_g11_i1:1-399(+)	DN50937_c0_g11::TRINITY_DN50937_c0_g11_i1::g.37912::m.37912	4
93	0	2	56.8199992179871	8.33299979567528	8.33299979567528	TRINITY_DN50937_c0_g10::TRINITY_DN50937_c0_g10_i1::g.37911::m.37911	type:5prime_partial len:133 gc:universal TRINITY_DN50937_c0_g10_i1:1-399(+)	DN50937_c0_g10::TRINITY_DN50937_c0_g10_i1::g.37911::m.37911	4
94	2	2	79.2500019073486	3.77399995923042	3.77399995923042	TRINITY_DN49351_c1_g1::TRINITY_DN49351_c1_g1_i1::g.75759::m.75759	type:complete len:319 gc:universal TRINITY_DN49351_c1_g1_i1:221-1177(+)	DN49351_c1_g1::TRINITY_DN49351_c1_g1_i1::g.75759::m.75759	1
94	0	2	76.230001449585	3.70399989187717	3.70399989187717	TRINITY_DN49351_c1_g1::TRINITY_DN49351_c1_g1_i3::g.75764::m.75764	type:complete len:325 gc:universal TRINITY_DN49351_c1_g1_i3:221-1195(+)	DN49351_c1_g1::TRINITY_DN49351_c1_g1_i3::g.75764::m.75764	1
94	0	2	76.3999998569489	3.72699983417988	3.72699983417988	TRINITY_DN49351_c1_g2::TRINITY_DN49351_c1_g2_i2::g.75768::m.75768	type:complete len:323 gc:universal TRINITY_DN49351_c1_g2_i2:291-1259(+)	DN49351_c1_g2::TRINITY_DN49351_c1_g2_i2::g.75768::m.75768	1
94	0	2	74.7600018978119	3.78499999642372	3.78499999642372	TRINITY_DN49351_c1_g2::TRINITY_DN49351_c1_g2_i1::g.75766::m.75766	type:complete len:318 gc:universal TRINITY_DN49351_c1_g2_i1:291-1244(+)	DN49351_c1_g2::TRINITY_DN49351_c1_g2_i1::g.75766::m.75766	1
94	0	2	74.7600018978119	3.78499999642372	3.78499999642372	TRINITY_DN44505_c3_g1::TRINITY_DN44505_c3_g1_i2::g.10470::m.10470	type:complete len:318 gc:universal TRINITY_DN44505_c3_g1_i2:2252-1299(-)	DN44505_c3_g1::TRINITY_DN44505_c3_g1_i2::g.10470::m.10470	1
94	0	2	76.3800024986267	3.68099994957447	3.68099994957447	TRINITY_DN44505_c3_g1::TRINITY_DN44505_c3_g1_i1::g.10468::m.10468	type:complete len:327 gc:universal TRINITY_DN44505_c3_g1_i1:2279-1299(-)	DN44505_c3_g1::TRINITY_DN44505_c3_g1_i1::g.10468::m.10468	1
94	0	2	77.4699985980988	6.5930001437664	6.5930001437664	TRINITY_DN49351_c1_g1::TRINITY_DN49351_c1_g1_i2::g.75762::m.75762	type:complete len:183 gc:universal TRINITY_DN49351_c1_g1_i2:1000-1548(+)	DN49351_c1_g1::TRINITY_DN49351_c1_g1_i2::g.75762::m.75762	1
95	2	2	62.9299998283386	2.31699999421835	2.31699999421835	TRINITY_DN51688_c1_g1::TRINITY_DN51688_c1_g1_i1::g.38040::m.38040	type:complete len:519 gc:universal TRINITY_DN51688_c1_g1_i1:2424-868(-)	DN51688_c1_g1::TRINITY_DN51688_c1_g1_i1::g.38040::m.38040	1
95	0	2	62.9299998283386	2.31699999421835	2.31699999421835	TRINITY_DN47345_c0_g1::TRINITY_DN47345_c0_g1_i1::g.12236::m.12236	type:complete len:519 gc:universal TRINITY_DN47345_c0_g1_i1:261-1817(+)	DN47345_c0_g1::TRINITY_DN47345_c0_g1_i1::g.12236::m.12236	1
96	2	2	66.9399976730347	2.47900001704693	2.47900001704693	TRINITY_DN58283_c0_g37::TRINITY_DN58283_c0_g37_i1::g.44842::m.44842	type:5prime_partial len:485 gc:universal TRINITY_DN58283_c0_g37_i1:1461-7(-)	DN58283_c0_g37::TRINITY_DN58283_c0_g37_i1::g.44842::m.44842	1
96	0	2	66.9399976730347	2.47900001704693	2.47900001704693	TRINITY_DN57613_c0_g22::TRINITY_DN57613_c0_g22_i1::g.89088::m.89088	type:5prime_partial len:485 gc:universal TRINITY_DN57613_c0_g22_i1:2-1456(+)	DN57613_c0_g22::TRINITY_DN57613_c0_g22_i1::g.89088::m.89088	1
96	0	2	70.6300020217896	7.50000029802322	7.50000029802322	TRINITY_DN58283_c0_g39::TRINITY_DN58283_c0_g39_i1::g.44845::m.44845	type:internal len:161 gc:universal TRINITY_DN58283_c0_g39_i1:482-3(-)	DN58283_c0_g39::TRINITY_DN58283_c0_g39_i1::g.44845::m.44845	1
96	0	2	68.75	8.33299979567528	8.33299979567528	TRINITY_DN58283_c0_g24::TRINITY_DN58283_c0_g24_i1::g.44834::m.44834	type:internal len:145 gc:universal TRINITY_DN58283_c0_g24_i1:434-3(-)	DN58283_c0_g24::TRINITY_DN58283_c0_g24_i1::g.44834::m.44834	1
96	0	2	67.6900029182434	9.23099964857101	9.23099964857101	TRINITY_DN58283_c0_g15::TRINITY_DN58283_c0_g15_i1::g.44827::m.44827	type:internal len:131 gc:universal TRINITY_DN58283_c0_g15_i1:392-3(-)	DN58283_c0_g15::TRINITY_DN58283_c0_g15_i1::g.44827::m.44827	1
97	2	2	89.8400008678436	8.55600014328957	8.55600014328957	TRINITY_DN5925_c0_g1::TRINITY_DN5925_c0_g1_i1::g.71521::m.71521	type:3prime_partial len:188 gc:universal TRINITY_DN5925_c0_g1_i1:134-694(+)	DN5925_c0_g1::TRINITY_DN5925_c0_g1_i1::g.71521::m.71521	2
97	0	2	89.8400008678436	8.55600014328957	8.55600014328957	TRINITY_DN12916_c0_g1::TRINITY_DN12916_c0_g1_i1::g.111202::m.111202	type:3prime_partial len:188 gc:universal TRINITY_DN12916_c0_g1_i1:563-3(-)	DN12916_c0_g1::TRINITY_DN12916_c0_g1_i1::g.111202::m.111202	2
97	0	2	79.5799970626831	8.37699994444847	8.37699994444847	TRINITY_DN5925_c0_g2::TRINITY_DN5925_c0_g2_i1::g.71523::m.71523	type:3prime_partial len:192 gc:universal TRINITY_DN5925_c0_g2_i1:134-706(+)	DN5925_c0_g2::TRINITY_DN5925_c0_g2_i1::g.71523::m.71523	2
97	0	2	79.5799970626831	8.37699994444847	8.37699994444847	TRINITY_DN12916_c0_g2::TRINITY_DN12916_c0_g2_i1::g.111204::m.111204	type:3prime_partial len:192 gc:universal TRINITY_DN12916_c0_g2_i1:575-3(-)	DN12916_c0_g2::TRINITY_DN12916_c0_g2_i1::g.111204::m.111204	2
98	2	2	49.7500002384186	2.69600003957748	2.69600003957748	TRINITY_DN50943_c0_g1::TRINITY_DN50943_c0_g1_i1::g.37726::m.37726	type:complete len:409 gc:universal TRINITY_DN50943_c0_g1_i1:179-1405(+)	DN50943_c0_g1::TRINITY_DN50943_c0_g1_i1::g.37726::m.37726	1
98	0	2	49.7500002384186	2.69600003957748	2.69600003957748	TRINITY_DN48827_c0_g1::TRINITY_DN48827_c0_g1_i1::g.72710::m.72710	type:complete len:409 gc:universal TRINITY_DN48827_c0_g1_i1:1283-57(-)	DN48827_c0_g1::TRINITY_DN48827_c0_g1_i1::g.72710::m.72710	1
99	2	2	80.0000011920929	5.58100007474422	5.58100007474422	TRINITY_DN36769_c1_g1::TRINITY_DN36769_c1_g1_i1::g.32743::m.32743	type:5prime_partial len:216 gc:universal TRINITY_DN36769_c1_g1_i1:3-650(+)	DN36769_c1_g1::TRINITY_DN36769_c1_g1_i1::g.32743::m.32743	1
99	0	2	79.5199990272522	5.71400001645088	5.71400001645088	TRINITY_DN59352_c0_g1::TRINITY_DN59352_c0_g1_i1::g.92834::m.92834	type:5prime_partial len:211 gc:universal TRINITY_DN59352_c0_g1_i1:829-197(-)	DN59352_c0_g1::TRINITY_DN59352_c0_g1_i1::g.92834::m.92834	1
100	2	2	73.1199979782104	8.12499970197678	8.12499970197678	TRINITY_DN32831_c0_g4::TRINITY_DN32831_c0_g4_i1::g.31895::m.31895	type:complete len:161 gc:universal TRINITY_DN32831_c0_g4_i1:136-618(+)	DN32831_c0_g4::TRINITY_DN32831_c0_g4_i1::g.31895::m.31895	2
100	0	2	73.1199979782104	8.12499970197678	8.12499970197678	TRINITY_DN32831_c0_g3::TRINITY_DN32831_c0_g3_i1::g.31894::m.31894	type:complete len:161 gc:universal TRINITY_DN32831_c0_g3_i1:136-618(+)	DN32831_c0_g3::TRINITY_DN32831_c0_g3_i1::g.31894::m.31894	2
100	0	2	73.1199979782104	8.12499970197678	8.12499970197678	TRINITY_DN32831_c0_g2::TRINITY_DN32831_c0_g2_i1::g.31893::m.31893	type:complete len:161 gc:universal TRINITY_DN32831_c0_g2_i1:136-618(+)	DN32831_c0_g2::TRINITY_DN32831_c0_g2_i1::g.31893::m.31893	2
100	0	2	73.1199979782104	8.12499970197678	8.12499970197678	TRINITY_DN32831_c0_g1::TRINITY_DN32831_c0_g1_i1::g.31892::m.31892	type:complete len:161 gc:universal TRINITY_DN32831_c0_g1_i1:136-618(+)	DN32831_c0_g1::TRINITY_DN32831_c0_g1_i1::g.31892::m.31892	2
100	0	2	73.1199979782104	8.12499970197678	8.12499970197678	TRINITY_DN32803_c0_g4::TRINITY_DN32803_c0_g4_i1::g.71383::m.71383	type:complete len:161 gc:universal TRINITY_DN32803_c0_g4_i1:800-318(-)	DN32803_c0_g4::TRINITY_DN32803_c0_g4_i1::g.71383::m.71383	2
100	0	2	73.1199979782104	8.12499970197678	8.12499970197678	TRINITY_DN32803_c0_g3::TRINITY_DN32803_c0_g3_i1::g.71382::m.71382	type:complete len:161 gc:universal TRINITY_DN32803_c0_g3_i1:809-327(-)	DN32803_c0_g3::TRINITY_DN32803_c0_g3_i1::g.71382::m.71382	2
100	0	2	73.1199979782104	8.12499970197678	8.12499970197678	TRINITY_DN32803_c0_g2::TRINITY_DN32803_c0_g2_i1::g.71381::m.71381	type:complete len:161 gc:universal TRINITY_DN32803_c0_g2_i1:809-327(-)	DN32803_c0_g2::TRINITY_DN32803_c0_g2_i1::g.71381::m.71381	2
100	0	2	73.1199979782104	8.12499970197678	8.12499970197678	TRINITY_DN32803_c0_g1::TRINITY_DN32803_c0_g1_i1::g.71380::m.71380	type:complete len:161 gc:universal TRINITY_DN32803_c0_g1_i1:634-152(-)	DN32803_c0_g1::TRINITY_DN32803_c0_g1_i1::g.71380::m.71380	2
101	2	2	69.0699994564056	8.8979996740818	8.8979996740818	TRINITY_DN54863_c2_g1::TRINITY_DN54863_c2_g1_i1::g.41310::m.41310	type:complete len:237 gc:universal TRINITY_DN54863_c2_g1_i1:1814-1104(-)	DN54863_c2_g1::TRINITY_DN54863_c2_g1_i1::g.41310::m.41310	1
101	0	2	69.0699994564056	8.8979996740818	8.8979996740818	TRINITY_DN31255_c0_g1::TRINITY_DN31255_c0_g1_i1::g.51933::m.51933	type:complete len:237 gc:universal TRINITY_DN31255_c0_g1_i1:239-949(+)	DN31255_c0_g1::TRINITY_DN31255_c0_g1_i1::g.51933::m.51933	1
102	2	2	62.5	5.88200017809868	5.88200017809868	TRINITY_DN53268_c1_g1::TRINITY_DN53268_c1_g1_i5::g.16444::m.16444	type:complete len:273 gc:universal TRINITY_DN53268_c1_g1_i5:140-958(+)	DN53268_c1_g1::TRINITY_DN53268_c1_g1_i5::g.16444::m.16444	1
103	2	2	78.0499994754791	13.00999969244	13.00999969244	TRINITY_DN99037_c0_g1::TRINITY_DN99037_c0_g1_i1::g.27711::m.27711	type:complete len:124 gc:universal TRINITY_DN99037_c0_g1_i1:39-410(+)	DN99037_c0_g1::TRINITY_DN99037_c0_g1_i1::g.27711::m.27711	1
103	0	2	78.0499994754791	13.00999969244	13.00999969244	TRINITY_DN124941_c0_g1::TRINITY_DN124941_c0_g1_i1::g.138161::m.138161	type:complete len:124 gc:universal TRINITY_DN124941_c0_g1_i1:446-75(-)	DN124941_c0_g1::TRINITY_DN124941_c0_g1_i1::g.138161::m.138161	1
104	2	2	57.5900018215179	5.23599982261658	5.23599982261658	TRINITY_DN51612_c0_g2::TRINITY_DN51612_c0_g2_i1::g.58145::m.58145	type:complete len:192 gc:universal TRINITY_DN51612_c0_g2_i1:137-712(+)	DN51612_c0_g2::TRINITY_DN51612_c0_g2_i1::g.58145::m.58145	1
104	0	2	57.5399994850159	5.58700002729893	5.58700002729893	TRINITY_DN53320_c2_g5::TRINITY_DN53320_c2_g5_i4::g.16550::m.16550	type:complete len:180 gc:universal TRINITY_DN53320_c2_g5_i4:3044-2505(-)	DN53320_c2_g5::TRINITY_DN53320_c2_g5_i4::g.16550::m.16550	1
104	0	2	56.9100022315979	5.31900003552437	5.31900003552437	TRINITY_DN53320_c2_g5::TRINITY_DN53320_c2_g5_i3::g.16548::m.16548	type:complete len:189 gc:universal TRINITY_DN53320_c2_g5_i3:3071-2505(-)	DN53320_c2_g5::TRINITY_DN53320_c2_g5_i3::g.16548::m.16548	1
104	0	2	57.5399994850159	5.58700002729893	5.58700002729893	TRINITY_DN53320_c2_g5::TRINITY_DN53320_c2_g5_i2::g.16546::m.16546	type:complete len:180 gc:universal TRINITY_DN53320_c2_g5_i2:1011-472(-)	DN53320_c2_g5::TRINITY_DN53320_c2_g5_i2::g.16546::m.16546	1
104	0	2	56.9100022315979	5.31900003552437	5.31900003552437	TRINITY_DN53320_c2_g5::TRINITY_DN53320_c2_g5_i1::g.16544::m.16544	type:complete len:189 gc:universal TRINITY_DN53320_c2_g5_i1:1038-472(-)	DN53320_c2_g5::TRINITY_DN53320_c2_g5_i1::g.16544::m.16544	1
105	2	2	8.04300010204315	2.41299998015165	2.41299998015165	TRINITY_DN98383_c0_g1::TRINITY_DN98383_c0_g1_i1::g.110710::m.110710	type:5prime_partial len:374 gc:universal TRINITY_DN98383_c0_g1_i1:1176-55(-)	DN98383_c0_g1::TRINITY_DN98383_c0_g1_i1::g.110710::m.110710	1
105	0	2	16.7400002479553	4.07200008630753	4.07200008630753	TRINITY_DN73288_c0_g1::TRINITY_DN73288_c0_g1_i1::g.64932::m.64932	type:internal len:222 gc:universal TRINITY_DN73288_c0_g1_i1:2-664(+)	DN73288_c0_g1::TRINITY_DN73288_c0_g1_i1::g.64932::m.64932	1
105	0	2	12.950000166893	6.4750000834465	6.4750000834465	TRINITY_DN129377_c0_g1::TRINITY_DN129377_c0_g1_i1::g.139651::m.139651	type:internal len:140 gc:universal TRINITY_DN129377_c0_g1_i1:419-3(-)	DN129377_c0_g1::TRINITY_DN129377_c0_g1_i1::g.139651::m.139651	1
105	0	2	4.09100018441677	4.09100018441677	4.09100018441677	TRINITY_DN118553_c0_g1::TRINITY_DN118553_c0_g1_i1::g.132702::m.132702	type:internal len:221 gc:universal TRINITY_DN118553_c0_g1_i1:3-662(+)	DN118553_c0_g1::TRINITY_DN118553_c0_g1_i1::g.132702::m.132702	1
106	2	2	15.9999996423721	11.9999997317791	11.9999997317791	TRINITY_DN51167_c0_g5::TRINITY_DN51167_c0_g5_i1::g.70931::m.70931	type:3prime_partial len:101 gc:universal TRINITY_DN51167_c0_g5_i1:144-443(+)	DN51167_c0_g5::TRINITY_DN51167_c0_g5_i1::g.70931::m.70931	1
106	0	2	15.9999996423721	11.9999997317791	11.9999997317791	TRINITY_DN51167_c0_g4::TRINITY_DN51167_c0_g4_i1::g.70930::m.70930	type:3prime_partial len:101 gc:universal TRINITY_DN51167_c0_g4_i1:144-443(+)	DN51167_c0_g4::TRINITY_DN51167_c0_g4_i1::g.70930::m.70930	1
106	0	2	15.9999996423721	11.9999997317791	11.9999997317791	TRINITY_DN51167_c0_g3::TRINITY_DN51167_c0_g3_i1::g.70929::m.70929	type:3prime_partial len:101 gc:universal TRINITY_DN51167_c0_g3_i1:144-443(+)	DN51167_c0_g3::TRINITY_DN51167_c0_g3_i1::g.70929::m.70929	1
106	0	2	9.3019999563694	6.97700008749962	6.97700008749962	TRINITY_DN51167_c0_g2::TRINITY_DN51167_c0_g2_i1::g.70928::m.70928	type:complete len:173 gc:universal TRINITY_DN51167_c0_g2_i1:144-662(+)	DN51167_c0_g2::TRINITY_DN51167_c0_g2_i1::g.70928::m.70928	1
106	0	2	15.9999996423721	11.9999997317791	11.9999997317791	TRINITY_DN51167_c0_g1::TRINITY_DN51167_c0_g1_i1::g.70927::m.70927	type:3prime_partial len:101 gc:universal TRINITY_DN51167_c0_g1_i1:46-345(+)	DN51167_c0_g1::TRINITY_DN51167_c0_g1_i1::g.70927::m.70927	1
106	0	2	9.3019999563694	6.97700008749962	6.97700008749962	TRINITY_DN51104_c0_g1::TRINITY_DN51104_c0_g1_i1::g.82402::m.82402	type:complete len:173 gc:universal TRINITY_DN51104_c0_g1_i1:909-391(-)	DN51104_c0_g1::TRINITY_DN51104_c0_g1_i1::g.82402::m.82402	1
107	2	2	16.9599995017052	16.9599995017052	16.9599995017052	TRINITY_DN57119_c1_g11::TRINITY_DN57119_c1_g11_i1::g.125802::m.125802	type:complete len:113 gc:universal TRINITY_DN57119_c1_g11_i1:961-1299(+)	DN57119_c1_g11::TRINITY_DN57119_c1_g11_i1::g.125802::m.125802	1
107	0	2	16.9599995017052	16.9599995017052	16.9599995017052	TRINITY_DN55088_c1_g37::TRINITY_DN55088_c1_g37_i2::g.60898::m.60898	type:complete len:113 gc:universal TRINITY_DN55088_c1_g37_i2:411-73(-)	DN55088_c1_g37::TRINITY_DN55088_c1_g37_i2::g.60898::m.60898	1
107	0	2	16.9599995017052	16.9599995017052	16.9599995017052	TRINITY_DN55088_c1_g37::TRINITY_DN55088_c1_g37_i1::g.60897::m.60897	type:complete len:113 gc:universal TRINITY_DN55088_c1_g37_i1:411-73(-)	DN55088_c1_g37::TRINITY_DN55088_c1_g37_i1::g.60897::m.60897	1
108	1.96	2	35.4499995708466	3.67899984121323	3.67899984121323	TRINITY_DN55199_c5_g1::TRINITY_DN55199_c5_g1_i1::g.18894::m.18894	type:complete len:300 gc:universal TRINITY_DN55199_c5_g1_i1:115-1014(+)	DN55199_c5_g1::TRINITY_DN55199_c5_g1_i1::g.18894::m.18894	1
108	0	2	35.4499995708466	3.67899984121323	3.67899984121323	TRINITY_DN46883_c1_g1::TRINITY_DN46883_c1_g1_i1::g.75360::m.75360	type:complete len:300 gc:universal TRINITY_DN46883_c1_g1_i1:934-35(-)	DN46883_c1_g1::TRINITY_DN46883_c1_g1_i1::g.75360::m.75360	1
109	1.91	1.91	76.6300022602081	5.43499998748302	5.43499998748302	TRINITY_DN46381_c0_g4::TRINITY_DN46381_c0_g4_i1::g.81824::m.81824	type:5prime_partial len:185 gc:universal TRINITY_DN46381_c0_g4_i1:3-557(+)	DN46381_c0_g4::TRINITY_DN46381_c0_g4_i1::g.81824::m.81824	1
109	0	1.91	76.6300022602081	5.43499998748302	5.43499998748302	TRINITY_DN46381_c0_g3::TRINITY_DN46381_c0_g3_i1::g.81822::m.81822	type:5prime_partial len:185 gc:universal TRINITY_DN46381_c0_g3_i1:3-557(+)	DN46381_c0_g3::TRINITY_DN46381_c0_g3_i1::g.81822::m.81822	1
109	0	1.91	76.6300022602081	5.43499998748302	5.43499998748302	TRINITY_DN46381_c0_g2::TRINITY_DN46381_c0_g2_i1::g.81820::m.81820	type:5prime_partial len:185 gc:universal TRINITY_DN46381_c0_g2_i1:3-557(+)	DN46381_c0_g2::TRINITY_DN46381_c0_g2_i1::g.81820::m.81820	1
109	0	1.91	76.6300022602081	5.43499998748302	5.43499998748302	TRINITY_DN46381_c0_g1::TRINITY_DN46381_c0_g1_i1::g.81818::m.81818	type:5prime_partial len:185 gc:universal TRINITY_DN46381_c0_g1_i1:3-557(+)	DN46381_c0_g1::TRINITY_DN46381_c0_g1_i1::g.81818::m.81818	1
109	0	1.91	73.1800019741058	5.58700002729893	5.58700002729893	TRINITY_DN45293_c0_g4::TRINITY_DN45293_c0_g4_i1::g.11184::m.11184	type:5prime_partial len:180 gc:universal TRINITY_DN45293_c0_g4_i1:914-375(-)	DN45293_c0_g4::TRINITY_DN45293_c0_g4_i1::g.11184::m.11184	1
109	0	1.91	73.1800019741058	5.58700002729893	5.58700002729893	TRINITY_DN45293_c0_g3::TRINITY_DN45293_c0_g3_i1::g.11182::m.11182	type:5prime_partial len:180 gc:universal TRINITY_DN45293_c0_g3_i1:914-375(-)	DN45293_c0_g3::TRINITY_DN45293_c0_g3_i1::g.11182::m.11182	1
109	0	1.91	73.1800019741058	5.58700002729893	5.58700002729893	TRINITY_DN45293_c0_g2::TRINITY_DN45293_c0_g2_i1::g.11180::m.11180	type:5prime_partial len:180 gc:universal TRINITY_DN45293_c0_g2_i1:914-375(-)	DN45293_c0_g2::TRINITY_DN45293_c0_g2_i1::g.11180::m.11180	1
109	0	1.91	73.1800019741058	5.58700002729893	5.58700002729893	TRINITY_DN45293_c0_g1::TRINITY_DN45293_c0_g1_i1::g.11178::m.11178	type:5prime_partial len:180 gc:universal TRINITY_DN45293_c0_g1_i1:914-375(-)	DN45293_c0_g1::TRINITY_DN45293_c0_g1_i1::g.11178::m.11178	1
110	1.87	1.87	59.8399996757507	7.08699971437454	7.08699971437454	TRINITY_DN6726_c0_g1::TRINITY_DN6726_c0_g1_i1::g.100649::m.100649	type:5prime_partial len:128 gc:universal TRINITY_DN6726_c0_g1_i1:435-52(-)	DN6726_c0_g1::TRINITY_DN6726_c0_g1_i1::g.100649::m.100649	2
110	0	1.87	59.0200006961823	7.37700015306473	7.37700015306473	TRINITY_DN24397_c0_g2::TRINITY_DN24397_c0_g2_i1::g.4879::m.4879	type:5prime_partial len:123 gc:universal TRINITY_DN24397_c0_g2_i1:2-370(+)	DN24397_c0_g2::TRINITY_DN24397_c0_g2_i1::g.4879::m.4879	2
110	0	1.87	62.3000025749207	7.37700015306473	7.37700015306473	TRINITY_DN24397_c0_g1::TRINITY_DN24397_c0_g1_i1::g.4878::m.4878	type:5prime_partial len:123 gc:universal TRINITY_DN24397_c0_g1_i1:2-370(+)	DN24397_c0_g1::TRINITY_DN24397_c0_g1_i1::g.4878::m.4878	2
110	0	1.87	27.0000010728836	9.00000035762787	9.00000035762787	TRINITY_DN39173_c0_g2::TRINITY_DN39173_c0_g2_i1::g.77907::m.77907	type:3prime_partial len:101 gc:universal TRINITY_DN39173_c0_g2_i1:301-2(-)	DN39173_c0_g2::TRINITY_DN39173_c0_g2_i1::g.77907::m.77907	2
110	0	1.87	7.96499997377396	7.96499997377396	7.96499997377396	RRRRRTRINITY_DN16328_c0_g1::TRINITY_DN16328_c0_g1_i1::g.99772::m.99772	REVERSED type:5prime_partial len:114 gc:universal TRINITY_DN16328_c0_g1_i1:436-95(-)	DN16328_c0_g1::TRINITY_DN16328_c0_g1_i1::g.99772::m.99772	2
111	1.77	1.77	38.5500013828278	6.02400004863739	6.02400004863739	TRINITY_DN47499_c0_g3::TRINITY_DN47499_c0_g3_i1::g.36137::m.36137	type:complete len:250 gc:universal TRINITY_DN47499_c0_g3_i1:190-939(+)	DN47499_c0_g3::TRINITY_DN47499_c0_g3_i1::g.36137::m.36137	1
111	0	1.77	38.5500013828278	6.02400004863739	6.02400004863739	TRINITY_DN45060_c0_g1::TRINITY_DN45060_c0_g1_i1::g.50835::m.50835	type:complete len:250 gc:universal TRINITY_DN45060_c0_g1_i1:1485-736(-)	DN45060_c0_g1::TRINITY_DN45060_c0_g1_i1::g.50835::m.50835	1
112	1.66	1.66	52.8900027275085	4.25500012934208	4.25500012934208	TRINITY_DN54183_c0_g3::TRINITY_DN54183_c0_g3_i5::g.59066::m.59066	type:5prime_partial len:330 gc:universal TRINITY_DN54183_c0_g3_i5:1984-995(-)	DN54183_c0_g3::TRINITY_DN54183_c0_g3_i5::g.59066::m.59066	1
112	0	1.66	53.3500015735626	4.26799990236759	4.26799990236759	TRINITY_DN51802_c0_g1::TRINITY_DN51802_c0_g1_i1::g.58579::m.58579	type:5prime_partial len:329 gc:universal TRINITY_DN51802_c0_g1_i1:1-987(+)	DN51802_c0_g1::TRINITY_DN51802_c0_g1_i1::g.58579::m.58579	1
112	0	1.66	51.7099976539612	4.36099991202354	4.36099991202354	TRINITY_DN54183_c0_g3::TRINITY_DN54183_c0_g3_i1::g.59062::m.59062	type:5prime_partial len:322 gc:universal TRINITY_DN54183_c0_g3_i1:1960-995(-)	DN54183_c0_g3::TRINITY_DN54183_c0_g3_i1::g.59062::m.59062	1
112	0	1.66	40.8300012350082	11.6700001060963	11.6700001060963	TRINITY_DN54183_c0_g3::TRINITY_DN54183_c0_g3_i3::g.59065::m.59065	type:complete len:121 gc:universal TRINITY_DN54183_c0_g3_i3:1357-995(-)	DN54183_c0_g3::TRINITY_DN54183_c0_g3_i3::g.59065::m.59065	1
112	0	1.66	40.8300012350082	11.6700001060963	11.6700001060963	TRINITY_DN51802_c0_g1::TRINITY_DN51802_c0_g1_i3::g.58583::m.58583	type:complete len:121 gc:universal TRINITY_DN51802_c0_g1_i3:713-1075(+)	DN51802_c0_g1::TRINITY_DN51802_c0_g1_i3::g.58583::m.58583	1
113	1.61	1.61	63.7600004673004	5.92299997806549	4.87800016999245	TRINITY_DN47384_c0_g1::TRINITY_DN47384_c0_g1_i1::g.12259::m.12259	type:5prime_partial len:288 gc:universal TRINITY_DN47384_c0_g1_i1:1552-689(-)	DN47384_c0_g1::TRINITY_DN47384_c0_g1_i1::g.12259::m.12259	1
113	0	1.61	63.7600004673004	5.92299997806549	4.87800016999245	TRINITY_DN46952_c0_g1::TRINITY_DN46952_c0_g1_i1::g.98705::m.98705	type:5prime_partial len:288 gc:universal TRINITY_DN46952_c0_g1_i1:1-864(+)	DN46952_c0_g1::TRINITY_DN46952_c0_g1_i1::g.98705::m.98705	1
114	1.6	1.6	35.8000010251999	7.40699991583824	7.40699991583824	TRINITY_DN1904_c0_g1::TRINITY_DN1904_c0_g1_i1::g.68284::m.68284	type:internal len:163 gc:universal TRINITY_DN1904_c0_g1_i1:2-487(+)	DN1904_c0_g1::TRINITY_DN1904_c0_g1_i1::g.68284::m.68284	1
115	1.54	1.54	70.990002155304	3.3950001001358	3.0859999358654	TRINITY_DN38385_c0_g1::TRINITY_DN38385_c0_g1_i1::g.67027::m.67027	type:complete len:325 gc:universal TRINITY_DN38385_c0_g1_i1:1838-864(-)	DN38385_c0_g1::TRINITY_DN38385_c0_g1_i1::g.67027::m.67027	1
115	0	1.54	70.990002155304	3.3950001001358	3.0859999358654	TRINITY_DN35864_c0_g1::TRINITY_DN35864_c0_g1_i1::g.32419::m.32419	type:complete len:325 gc:universal TRINITY_DN35864_c0_g1_i1:45-1019(+)	DN35864_c0_g1::TRINITY_DN35864_c0_g1_i1::g.32419::m.32419	1
116	1.51	1.51	81.6500008106232	10.0900001823902	10.0900001823902	TRINITY_DN58865_c0_g4::TRINITY_DN58865_c0_g4_i1::g.24111::m.24111	type:5prime_partial len:110 gc:universal TRINITY_DN58865_c0_g4_i1:3-332(+)	DN58865_c0_g4::TRINITY_DN58865_c0_g4_i1::g.24111::m.24111	1
116	0	1.51	81.6500008106232	10.0900001823902	10.0900001823902	TRINITY_DN58865_c0_g3::TRINITY_DN58865_c0_g3_i1::g.24109::m.24109	type:5prime_partial len:110 gc:universal TRINITY_DN58865_c0_g3_i1:3-332(+)	DN58865_c0_g3::TRINITY_DN58865_c0_g3_i1::g.24109::m.24109	1
116	0	1.51	53.2100021839142	10.0900001823902	10.0900001823902	TRINITY_DN58865_c0_g1::TRINITY_DN58865_c0_g1_i1::g.24107::m.24107	type:5prime_partial len:110 gc:universal TRINITY_DN58865_c0_g1_i1:3-332(+)	DN58865_c0_g1::TRINITY_DN58865_c0_g1_i1::g.24107::m.24107	1
117	1.48	1.48	85.1899981498718	6.87799975275993	6.87799975275993	TRINITY_DN44769_c0_g1::TRINITY_DN44769_c0_g1_i1::g.69910::m.69910	type:complete len:190 gc:universal TRINITY_DN44769_c0_g1_i1:110-679(+)	DN44769_c0_g1::TRINITY_DN44769_c0_g1_i1::g.69910::m.69910	1
117	0	1.48	85.1899981498718	6.87799975275993	6.87799975275993	TRINITY_DN35304_c0_g1::TRINITY_DN35304_c0_g1_i1::g.54844::m.54844	type:complete len:190 gc:universal TRINITY_DN35304_c0_g1_i1:953-384(-)	DN35304_c0_g1::TRINITY_DN35304_c0_g1_i1::g.54844::m.54844	1
118	1.36	1.36	79.8099994659424	3.10600008815527	3.10600008815527	TRINITY_DN55256_c0_g1::TRINITY_DN55256_c0_g1_i1::g.84956::m.84956	type:complete len:323 gc:universal TRINITY_DN55256_c0_g1_i1:974-6(-)	DN55256_c0_g1::TRINITY_DN55256_c0_g1_i1::g.84956::m.84956	1
118	0	1.36	76.4699995517731	3.09599991887808	3.09599991887808	TRINITY_DN55256_c0_g13::TRINITY_DN55256_c0_g13_i1::g.84973::m.84973	type:complete len:324 gc:universal TRINITY_DN55256_c0_g13_i1:977-6(-)	DN55256_c0_g13::TRINITY_DN55256_c0_g13_i1::g.84973::m.84973	1
118	0	1.36	76.4699995517731	3.09599991887808	3.09599991887808	TRINITY_DN54646_c0_g2::TRINITY_DN54646_c0_g2_i2::g.18102::m.18102	type:complete len:324 gc:universal TRINITY_DN54646_c0_g2_i2:140-1111(+)	DN54646_c0_g2::TRINITY_DN54646_c0_g2_i2::g.18102::m.18102	1
118	0	1.36	83.5600018501282	6.84899985790253	6.84899985790253	TRINITY_DN55256_c0_g28::TRINITY_DN55256_c0_g28_i1::g.84991::m.84991	type:3prime_partial len:147 gc:universal TRINITY_DN55256_c0_g28_i1:440-3(-)	DN55256_c0_g28::TRINITY_DN55256_c0_g28_i1::g.84991::m.84991	1
118	0	1.36	83.5600018501282	6.84899985790253	6.84899985790253	TRINITY_DN55256_c0_g21::TRINITY_DN55256_c0_g21_i1::g.84984::m.84984	type:3prime_partial len:147 gc:universal TRINITY_DN55256_c0_g21_i1:440-3(-)	DN55256_c0_g21::TRINITY_DN55256_c0_g21_i1::g.84984::m.84984	1
119	1.28	1.28	39.6200001239777	9.43399965763092	9.43399965763092	TRINITY_DN50560_c0_g3::TRINITY_DN50560_c0_g3_i1::g.58047::m.58047	type:complete len:107 gc:universal TRINITY_DN50560_c0_g3_i1:425-105(-)	DN50560_c0_g3::TRINITY_DN50560_c0_g3_i1::g.58047::m.58047	1
119	0	1.28	39.6200001239777	9.43399965763092	9.43399965763092	TRINITY_DN50560_c0_g2::TRINITY_DN50560_c0_g2_i1::g.58046::m.58046	type:complete len:107 gc:universal TRINITY_DN50560_c0_g2_i1:425-105(-)	DN50560_c0_g2::TRINITY_DN50560_c0_g2_i1::g.58046::m.58046	1
119	0	1.28	39.6200001239777	9.43399965763092	9.43399965763092	TRINITY_DN50560_c0_g1::TRINITY_DN50560_c0_g1_i1::g.58044::m.58044	type:complete len:107 gc:universal TRINITY_DN50560_c0_g1_i1:425-105(-)	DN50560_c0_g1::TRINITY_DN50560_c0_g1_i1::g.58044::m.58044	1
119	0	1.28	39.6200001239777	9.43399965763092	9.43399965763092	TRINITY_DN50149_c0_g3::TRINITY_DN50149_c0_g3_i1::g.57608::m.57608	type:complete len:107 gc:universal TRINITY_DN50149_c0_g3_i1:103-423(+)	DN50149_c0_g3::TRINITY_DN50149_c0_g3_i1::g.57608::m.57608	1
120	1.27	1.27	47.1700012683868	12.2599996626377	12.2599996626377	TRINITY_DN56216_c0_g3::TRINITY_DN56216_c0_g3_i1::g.86577::m.86577	type:complete len:107 gc:universal TRINITY_DN56216_c0_g3_i1:1844-1524(-)	DN56216_c0_g3::TRINITY_DN56216_c0_g3_i1::g.86577::m.86577	1
120	0	1.27	47.1700012683868	12.2599996626377	12.2599996626377	TRINITY_DN54848_c0_g5::TRINITY_DN54848_c0_g5_i1::g.41194::m.41194	type:complete len:107 gc:universal TRINITY_DN54848_c0_g5_i1:227-547(+)	DN54848_c0_g5::TRINITY_DN54848_c0_g5_i1::g.41194::m.41194	1
121	1.26	1.26	62.9299998283386	7.75900036096573	7.75900036096573	TRINITY_DN38699_c0_g1::TRINITY_DN38699_c0_g1_i1::g.56447::m.56447	type:3prime_partial len:117 gc:universal TRINITY_DN38699_c0_g1_i1:349-2(-)	DN38699_c0_g1::TRINITY_DN38699_c0_g1_i1::g.56447::m.56447	1
121	0	1.26	61.3200008869171	8.49099978804588	8.49099978804588	TRINITY_DN32223_c1_g1::TRINITY_DN32223_c1_g1_i1::g.72254::m.72254	type:3prime_partial len:107 gc:universal TRINITY_DN32223_c1_g1_i1:335-652(+)	DN32223_c1_g1::TRINITY_DN32223_c1_g1_i1::g.72254::m.72254	1
122	1.17	1.17	15.5399993062019	4.92199994623661	2.59099993854761	RRRRRTRINITY_DN6653_c0_g1::TRINITY_DN6653_c0_g1_i1::g.127620::m.127620	REVERSED type:internal len:387 gc:universal TRINITY_DN6653_c0_g1_i1:1-1158(+)	DN6653_c0_g1::TRINITY_DN6653_c0_g1_i1::g.127620::m.127620	1
123	1.14	1.14	17.849999666214	0.965000037103891	0.965000037103891	RRRRRTRINITY_DN44929_c0_g1::TRINITY_DN44929_c0_g1_i1::g.10843::m.10843	REVERSED type:3prime_partial len:830 gc:universal TRINITY_DN44929_c0_g1_i1:2487-1(-)	DN44929_c0_g1::TRINITY_DN44929_c0_g1_i1::g.10843::m.10843	1
123	0	1.14	17.9199993610382	0.968500040471554	0.968500040471554	RRRRRTRINITY_DN44056_c0_g1::TRINITY_DN44056_c0_g1_i1::g.10185::m.10185	REVERSED type:3prime_partial len:827 gc:universal TRINITY_DN44056_c0_g1_i1:631-3108(+)	DN44056_c0_g1::TRINITY_DN44056_c0_g1_i1::g.10185::m.10185	1
124	1.13	1.13	61.1800014972687	2.10999995470047	2.10999995470047	TRINITY_DN54181_c0_g1::TRINITY_DN54181_c0_g1_i1::g.59189::m.59189	type:complete len:475 gc:universal TRINITY_DN54181_c0_g1_i1:83-1507(+)	DN54181_c0_g1::TRINITY_DN54181_c0_g1_i1::g.59189::m.59189	1
124	0	1.13	61.1800014972687	2.10999995470047	2.10999995470047	TRINITY_DN53787_c0_g1::TRINITY_DN53787_c0_g1_i1::g.76745::m.76745	type:complete len:475 gc:universal TRINITY_DN53787_c0_g1_i1:1634-210(-)	DN53787_c0_g1::TRINITY_DN53787_c0_g1_i1::g.76745::m.76745	1
125	1.11	1.11	54.9000024795532	2.20599994063377	2.20599994063377	TRINITY_DN34974_c0_g2::TRINITY_DN34974_c0_g2_i1::g.49976::m.49976	type:complete len:409 gc:universal TRINITY_DN34974_c0_g2_i1:1554-328(-)	DN34974_c0_g2::TRINITY_DN34974_c0_g2_i1::g.49976::m.49976	1
125	0	1.11	54.9000024795532	2.20599994063377	2.20599994063377	TRINITY_DN20657_c0_g1::TRINITY_DN20657_c0_g1_i1::g.83931::m.83931	type:complete len:409 gc:universal TRINITY_DN20657_c0_g1_i1:127-1353(+)	DN20657_c0_g1::TRINITY_DN20657_c0_g1_i1::g.83931::m.83931	1
125	0	1.11	53.0700027942657	2.21100002527237	2.21100002527237	TRINITY_DN34974_c0_g1::TRINITY_DN34974_c0_g1_i1::g.49972::m.49972	type:complete len:408 gc:universal TRINITY_DN34974_c0_g1_i1:1551-328(-)	DN34974_c0_g1::TRINITY_DN34974_c0_g1_i1::g.49972::m.49972	1
125	0	1.11	53.0700027942657	2.21100002527237	2.21100002527237	TRINITY_DN20657_c0_g2::TRINITY_DN20657_c0_g2_i1::g.83935::m.83935	type:complete len:408 gc:universal TRINITY_DN20657_c0_g2_i1:127-1350(+)	DN20657_c0_g2::TRINITY_DN20657_c0_g2_i1::g.83935::m.83935	1
126	1.07	1.07	77.700001001358	7.91400000452995	7.91400000452995	TRINITY_DN20883_c0_g1::TRINITY_DN20883_c0_g1_i1::g.28839::m.28839	type:5prime_partial len:140 gc:universal TRINITY_DN20883_c0_g1_i1:2-421(+)	DN20883_c0_g1::TRINITY_DN20883_c0_g1_i1::g.28839::m.28839	1
126	0	1.07	64.8899972438812	8.39700028300285	8.39700028300285	TRINITY_DN30273_c0_g1::TRINITY_DN30273_c0_g1_i1::g.118790::m.118790	type:5prime_partial len:132 gc:universal TRINITY_DN30273_c0_g1_i1:598-203(-)	DN30273_c0_g1::TRINITY_DN30273_c0_g1_i1::g.118790::m.118790	1
127	0.93	0.93	17.5200000405312	10.2200001478195	10.2200001478195	TRINITY_DN40464_c0_g6::TRINITY_DN40464_c0_g6_i1::g.97446::m.97446	type:complete len:138 gc:universal TRINITY_DN40464_c0_g6_i1:457-44(-)	DN40464_c0_g6::TRINITY_DN40464_c0_g6_i1::g.97446::m.97446	1
127	0	0.93	17.5200000405312	10.2200001478195	10.2200001478195	TRINITY_DN40464_c0_g5::TRINITY_DN40464_c0_g5_i1::g.97444::m.97444	type:complete len:138 gc:universal TRINITY_DN40464_c0_g5_i1:457-44(-)	DN40464_c0_g5::TRINITY_DN40464_c0_g5_i1::g.97444::m.97444	1
127	0	0.93	17.5200000405312	10.2200001478195	10.2200001478195	TRINITY_DN40464_c0_g4::TRINITY_DN40464_c0_g4_i1::g.97442::m.97442	type:complete len:138 gc:universal TRINITY_DN40464_c0_g4_i1:457-44(-)	DN40464_c0_g4::TRINITY_DN40464_c0_g4_i1::g.97442::m.97442	1
127	0	0.93	17.5200000405312	10.2200001478195	10.2200001478195	TRINITY_DN40464_c0_g3::TRINITY_DN40464_c0_g3_i1::g.97440::m.97440	type:complete len:138 gc:universal TRINITY_DN40464_c0_g3_i1:457-44(-)	DN40464_c0_g3::TRINITY_DN40464_c0_g3_i1::g.97440::m.97440	1
127	0	0.93	17.5200000405312	10.2200001478195	10.2200001478195	TRINITY_DN40464_c0_g2::TRINITY_DN40464_c0_g2_i1::g.97438::m.97438	type:complete len:138 gc:universal TRINITY_DN40464_c0_g2_i1:457-44(-)	DN40464_c0_g2::TRINITY_DN40464_c0_g2_i1::g.97438::m.97438	1
127	0	0.93	17.5200000405312	10.2200001478195	10.2200001478195	TRINITY_DN40464_c0_g1::TRINITY_DN40464_c0_g1_i1::g.97436::m.97436	type:complete len:138 gc:universal TRINITY_DN40464_c0_g1_i1:457-44(-)	DN40464_c0_g1::TRINITY_DN40464_c0_g1_i1::g.97436::m.97436	1
127	0	0.93	17.5200000405312	10.2200001478195	10.2200001478195	TRINITY_DN24421_c0_g3::TRINITY_DN24421_c0_g3_i1::g.69290::m.69290	type:complete len:138 gc:universal TRINITY_DN24421_c0_g3_i1:243-656(+)	DN24421_c0_g3::TRINITY_DN24421_c0_g3_i1::g.69290::m.69290	1
127	0	0.93	17.5200000405312	10.2200001478195	10.2200001478195	TRINITY_DN24421_c0_g2::TRINITY_DN24421_c0_g2_i1::g.69288::m.69288	type:complete len:138 gc:universal TRINITY_DN24421_c0_g2_i1:243-656(+)	DN24421_c0_g2::TRINITY_DN24421_c0_g2_i1::g.69288::m.69288	1
127	0	0.93	17.5200000405312	10.2200001478195	10.2200001478195	TRINITY_DN24421_c0_g1::TRINITY_DN24421_c0_g1_i1::g.69286::m.69286	type:complete len:138 gc:universal TRINITY_DN24421_c0_g1_i1:243-656(+)	DN24421_c0_g1::TRINITY_DN24421_c0_g1_i1::g.69286::m.69286	1
128	0.86	0.86	69.9100017547607	13.2699996232986	13.2699996232986	TRINITY_DN104026_c0_g1::TRINITY_DN104026_c0_g1_i1::g.132918::m.132918	type:internal len:114 gc:universal TRINITY_DN104026_c0_g1_i1:3-341(+)	DN104026_c0_g1::TRINITY_DN104026_c0_g1_i1::g.132918::m.132918	1
129	0.85	11.48	80.1900029182434	22.6400002837181	22.6400002837181	RRRRRTRINITY_DN59229_c15_g167::TRINITY_DN59229_c15_g167_i1::g.98304::m.98304	REVERSED type:5prime_partial len:107 gc:universal TRINITY_DN59229_c15_g167_i1:1-321(+)	DN59229_c15_g167::TRINITY_DN59229_c15_g167_i1::g.98304::m.98304	8
129	0	11.48	79.8099994659424	21.1500003933907	21.1500003933907	RRRRRTRINITY_DN59229_c15_g112::TRINITY_DN59229_c15_g112_i1::g.98296::m.98296	REVERSED type:5prime_partial len:105 gc:universal TRINITY_DN59229_c15_g112_i1:1-315(+)	DN59229_c15_g112::TRINITY_DN59229_c15_g112_i1::g.98296::m.98296	8
129	0	11.48	80.1999986171722	27.7200013399124	27.7200013399124	RRRRRTRINITY_DN59229_c15_g227::TRINITY_DN59229_c15_g227_i1::g.98311::m.98311	REVERSED type:internal len:102 gc:universal TRINITY_DN59229_c15_g227_i1:1-303(+)	DN59229_c15_g227::TRINITY_DN59229_c15_g227_i1::g.98311::m.98311	8
129	0	11.48	79.4099986553192	19.6099996566772	19.6099996566772	RRRRRTRINITY_DN59229_c15_g123::TRINITY_DN59229_c15_g123_i1::g.98299::m.98299	REVERSED type:5prime_partial len:103 gc:universal TRINITY_DN59229_c15_g123_i1:1-309(+)	DN59229_c15_g123::TRINITY_DN59229_c15_g123_i1::g.98299::m.98299	8
130	0.85	0.86	49.2399990558624	8.33299979567528	8.33299979567528	TRINITY_DN57762_c0_g1::TRINITY_DN57762_c0_g1_i1::g.113136::m.113136	type:5prime_partial len:133 gc:universal TRINITY_DN57762_c0_g1_i1:730-332(-)	DN57762_c0_g1::TRINITY_DN57762_c0_g1_i1::g.113136::m.113136	1
130	0	0.86	43.6199992895126	7.38300010561943	7.38300010561943	TRINITY_DN33402_c0_g1::TRINITY_DN33402_c0_g1_i1::g.51727::m.51727	type:complete len:150 gc:universal TRINITY_DN33402_c0_g1_i1:700-1149(+)	DN33402_c0_g1::TRINITY_DN33402_c0_g1_i1::g.51727::m.51727	1
131	0.83	0.83	54.4300019741058	3.29100005328655	3.29100005328655	TRINITY_DN55400_c0_g5::TRINITY_DN55400_c0_g5_i2::g.41863::m.41863	type:5prime_partial len:396 gc:universal TRINITY_DN55400_c0_g5_i2:1239-52(-)	DN55400_c0_g5::TRINITY_DN55400_c0_g5_i2::g.41863::m.41863	1
131	0	0.83	53.8699984550476	3.35099995136261	3.35099995136261	TRINITY_DN55400_c0_g5::TRINITY_DN55400_c0_g5_i1::g.41861::m.41861	type:5prime_partial len:389 gc:universal TRINITY_DN55400_c0_g5_i1:1218-52(-)	DN55400_c0_g5::TRINITY_DN55400_c0_g5_i1::g.41861::m.41861	1
131	0	0.83	47.7699995040894	3.85800004005432	3.85800004005432	TRINITY_DN56391_c1_g6::TRINITY_DN56391_c1_g6_i1::g.87069::m.87069	type:5prime_partial len:338 gc:universal TRINITY_DN56391_c1_g6_i1:1-1014(+)	DN56391_c1_g6::TRINITY_DN56391_c1_g6_i1::g.87069::m.87069	1
132	0.82	0.82	16.7600005865097	2.1619999781251	2.1619999781251	TRINITY_DN86998_c0_g1::TRINITY_DN86998_c0_g1_i1::g.26747::m.26747	type:5prime_partial len:371 gc:universal TRINITY_DN86998_c0_g1_i1:1120-8(-)	DN86998_c0_g1::TRINITY_DN86998_c0_g1_i1::g.26747::m.26747	1
133	0.79	0.79	41.7100012302399	4.27800007164478	4.27800007164478	TRINITY_DN104049_c0_g1::TRINITY_DN104049_c0_g1_i1::g.132930::m.132930	type:internal len:188 gc:universal TRINITY_DN104049_c0_g1_i1:561-1(-)	DN104049_c0_g1::TRINITY_DN104049_c0_g1_i1::g.132930::m.132930	1
134	0.79	0.79	14.1399994492531	14.1399994492531	14.1399994492531	RRRRRTRINITY_DN40270_c0_g1::TRINITY_DN40270_c0_g1_i1::g.8496::m.8496	REVERSED type:3prime_partial len:100 gc:universal TRINITY_DN40270_c0_g1_i1:297-1(-)	DN40270_c0_g1::TRINITY_DN40270_c0_g1_i1::g.8496::m.8496	1
135	0.77	0.77	11.6099998354912	2.13300008326769	2.13300008326769	TRINITY_DN51648_c0_g1::TRINITY_DN51648_c0_g1_i2::g.38095::m.38095	type:5prime_partial len:423 gc:universal TRINITY_DN51648_c0_g1_i2:1386-118(-)	DN51648_c0_g1::TRINITY_DN51648_c0_g1_i2::g.38095::m.38095	1
135	0	0.77	15.0199994444847	3.07199992239475	3.07199992239475	TRINITY_DN51648_c0_g1::TRINITY_DN51648_c0_g1_i1::g.38093::m.38093	type:internal len:294 gc:universal TRINITY_DN51648_c0_g1_i1:879-1(-)	DN51648_c0_g1::TRINITY_DN51648_c0_g1_i1::g.38093::m.38093	1
135	0	0.77	9.82899963855743	3.84600013494492	3.84600013494492	TRINITY_DN50631_c1_g1::TRINITY_DN50631_c1_g1_i2::g.75889::m.75889	type:internal len:235 gc:universal TRINITY_DN50631_c1_g1_i2:3-704(+)	DN50631_c1_g1::TRINITY_DN50631_c1_g1_i2::g.75889::m.75889	1
135	0	0.77	7.71299973130226	2.47900001704693	2.47900001704693	TRINITY_DN50631_c1_g1::TRINITY_DN50631_c1_g1_i1::g.75887::m.75887	type:5prime_partial len:364 gc:universal TRINITY_DN50631_c1_g1_i1:3-1094(+)	DN50631_c1_g1::TRINITY_DN50631_c1_g1_i1::g.75887::m.75887	1
136	0.77	0.77	15.5599996447563	8.33299979567528	8.33299979567528	RRRRRTRINITY_DN5942_c0_g1::TRINITY_DN5942_c0_g1_i1::g.71498::m.71498	REVERSED type:5prime_partial len:181 gc:universal TRINITY_DN5942_c0_g1_i1:1259-717(-)	DN5942_c0_g1::TRINITY_DN5942_c0_g1_i1::g.71498::m.71498	1
136	0	0.77	15.5599996447563	8.33299979567528	8.33299979567528	RRRRRTRINITY_DN13164_c0_g1::TRINITY_DN13164_c0_g1_i1::g.73304::m.73304	REVERSED type:5prime_partial len:181 gc:universal TRINITY_DN13164_c0_g1_i1:1-543(+)	DN13164_c0_g1::TRINITY_DN13164_c0_g1_i1::g.73304::m.73304	1
137	0.76	0.76	30.4800003767014	3.74299995601177	3.74299995601177	TRINITY_DN56407_c1_g6::TRINITY_DN56407_c1_g6_i1::g.87323::m.87323	type:complete len:188 gc:universal TRINITY_DN56407_c1_g6_i1:95-658(+)	DN56407_c1_g6::TRINITY_DN56407_c1_g6_i1::g.87323::m.87323	1
137	0	0.76	30.4800003767014	3.74299995601177	3.74299995601177	TRINITY_DN55413_c0_g20::TRINITY_DN55413_c0_g20_i1::g.41905::m.41905	type:complete len:188 gc:universal TRINITY_DN55413_c0_g20_i1:565-2(-)	DN55413_c0_g20::TRINITY_DN55413_c0_g20_i1::g.41905::m.41905	1
137	0	0.76	30.4800003767014	3.74299995601177	3.74299995601177	TRINITY_DN55413_c0_g17::TRINITY_DN55413_c0_g17_i1::g.41898::m.41898	type:complete len:188 gc:universal TRINITY_DN55413_c0_g17_i1:565-2(-)	DN55413_c0_g17::TRINITY_DN55413_c0_g17_i1::g.41898::m.41898	1
137	0	0.76	25	3.97699996829033	3.97699996829033	TRINITY_DN55413_c0_g4::TRINITY_DN55413_c0_g4_i1::g.41876::m.41876	type:5prime_partial len:177 gc:universal TRINITY_DN55413_c0_g4_i1:532-2(-)	DN55413_c0_g4::TRINITY_DN55413_c0_g4_i1::g.41876::m.41876	1
138	0.74	0.74	50.3700017929077	2.21400000154972	2.21400000154972	TRINITY_DN57096_c0_g2::TRINITY_DN57096_c0_g2_i1::g.125565::m.125565	type:complete len:543 gc:universal TRINITY_DN57096_c0_g2_i1:1815-187(-)	DN57096_c0_g2::TRINITY_DN57096_c0_g2_i1::g.125565::m.125565	1
138	0	0.74	54.3600022792816	2.75199990719557	2.75199990719557	TRINITY_DN56078_c0_g10::TRINITY_DN56078_c0_g10_i1::g.121111::m.121111	type:3prime_partial len:437 gc:universal TRINITY_DN56078_c0_g10_i1:196-1503(+)	DN56078_c0_g10::TRINITY_DN56078_c0_g10_i1::g.121111::m.121111	1
139	0.74	0.74	36.5299999713898	3.59300002455711	3.59300002455711	TRINITY_DN52217_c0_g1::TRINITY_DN52217_c0_g1_i1::g.68870::m.68870	type:3prime_partial len:335 gc:universal TRINITY_DN52217_c0_g1_i1:1111-2112(+)	DN52217_c0_g1::TRINITY_DN52217_c0_g1_i1::g.68870::m.68870	1
139	0	0.74	46.0500001907349	7.89500027894974	7.89500027894974	TRINITY_DN41574_c0_g1::TRINITY_DN41574_c0_g1_i1::g.74594::m.74594	type:3prime_partial len:153 gc:universal TRINITY_DN41574_c0_g1_i1:458-3(-)	DN41574_c0_g1::TRINITY_DN41574_c0_g1_i1::g.74594::m.74594	1
140	0.73	0.73	40.8399999141693	4.96199987828732	4.96199987828732	TRINITY_DN44215_c0_g1::TRINITY_DN44215_c0_g1_i1::g.79637::m.79637	type:internal len:263 gc:universal TRINITY_DN44215_c0_g1_i1:788-3(-)	DN44215_c0_g1::TRINITY_DN44215_c0_g1_i1::g.79637::m.79637	1
140	0	0.73	35.9800010919571	6.07500001788139	6.07500001788139	TRINITY_DN37170_c0_g1::TRINITY_DN37170_c0_g1_i1::g.118719::m.118719	type:internal len:215 gc:universal TRINITY_DN37170_c0_g1_i1:3-644(+)	DN37170_c0_g1::TRINITY_DN37170_c0_g1_i1::g.118719::m.118719	1
140	0	0.73	23.2800006866455	8.01500007510185	8.01500007510185	RRRRRTRINITY_DN44215_c0_g1::TRINITY_DN44215_c0_g1_i1::g.79637::m.79637	REVERSED type:internal len:263 gc:universal TRINITY_DN44215_c0_g1_i1:788-3(-)	DN44215_c0_g1::TRINITY_DN44215_c0_g1_i1::g.79637::m.79637	1
140	0	0.73	16.8200001120567	9.8130002617836	9.8130002617836	RRRRRTRINITY_DN37170_c0_g1::TRINITY_DN37170_c0_g1_i1::g.118719::m.118719	REVERSED type:internal len:215 gc:universal TRINITY_DN37170_c0_g1_i1:3-644(+)	DN37170_c0_g1::TRINITY_DN37170_c0_g1_i1::g.118719::m.118719	1
141	0.72	0.72	49.66000020504	8.05400013923645	8.05400013923645	TRINITY_DN58685_c1_g7::TRINITY_DN58685_c1_g7_i2::g.63594::m.63594	type:internal len:150 gc:universal TRINITY_DN58685_c1_g7_i2:3-449(+)	DN58685_c1_g7::TRINITY_DN58685_c1_g7_i2::g.63594::m.63594	1
141	0	0.72	45.3399986028671	7.45299980044365	7.45299980044365	TRINITY_DN58685_c1_g7::TRINITY_DN58685_c1_g7_i1::g.63591::m.63591	type:internal len:162 gc:universal TRINITY_DN58685_c1_g7_i1:3-485(+)	DN58685_c1_g7::TRINITY_DN58685_c1_g7_i1::g.63591::m.63591	1
141	0	0.72	49.5799988508224	10.080000013113	10.080000013113	TRINITY_DN58685_c1_g8::TRINITY_DN58685_c1_g8_i1::g.63598::m.63598	type:internal len:120 gc:universal TRINITY_DN58685_c1_g8_i1:3-359(+)	DN58685_c1_g8::TRINITY_DN58685_c1_g8_i1::g.63598::m.63598	1
141	0	0.72	45.6499993801117	8.69600027799606	8.69600027799606	TRINITY_DN51914_c0_g11::TRINITY_DN51914_c0_g11_i1::g.14956::m.14956	type:3prime_partial len:139 gc:universal TRINITY_DN51914_c0_g11_i1:414-1(-)	DN51914_c0_g11::TRINITY_DN51914_c0_g11_i1::g.14956::m.14956	1
141	0	0.72	43.970000743866	10.3399999439716	10.3399999439716	TRINITY_DN58685_c1_g4::TRINITY_DN58685_c1_g4_i1::g.63585::m.63585	type:internal len:117 gc:universal TRINITY_DN58685_c1_g4_i1:3-350(+)	DN58685_c1_g4::TRINITY_DN58685_c1_g4_i1::g.63585::m.63585	1
141	0	0.72	44.3500012159348	10.4299999773502	10.4299999773502	TRINITY_DN58685_c1_g20::TRINITY_DN58685_c1_g20_i1::g.63620::m.63620	type:internal len:116 gc:universal TRINITY_DN58685_c1_g20_i1:3-347(+)	DN58685_c1_g20::TRINITY_DN58685_c1_g20_i1::g.63620::m.63620	1
141	0	0.72	48.2499986886978	10.530000180006	10.530000180006	TRINITY_DN58685_c1_g18::TRINITY_DN58685_c1_g18_i1::g.63618::m.63618	type:internal len:115 gc:universal TRINITY_DN58685_c1_g18_i1:3-344(+)	DN58685_c1_g18::TRINITY_DN58685_c1_g18_i1::g.63618::m.63618	1
141	0	0.72	45.0500011444092	10.809999704361	10.809999704361	TRINITY_DN51914_c0_g8::TRINITY_DN51914_c0_g8_i1::g.14951::m.14951	type:3prime_partial len:112 gc:universal TRINITY_DN51914_c0_g8_i1:335-3(-)	DN51914_c0_g8::TRINITY_DN51914_c0_g8_i1::g.14951::m.14951	1
141	0	0.72	35.4600012302399	8.51100012660027	8.51100012660027	TRINITY_DN51914_c0_g2::TRINITY_DN51914_c0_g2_i1::g.14945::m.14945	type:3prime_partial len:142 gc:universal TRINITY_DN51914_c0_g2_i1:424-2(-)	DN51914_c0_g2::TRINITY_DN51914_c0_g2_i1::g.14945::m.14945	1
142	0.71	0.71	31.2200009822845	2.28400006890297	2.28400006890297	TRINITY_DN40476_c0_g1::TRINITY_DN40476_c0_g1_i1::g.97533::m.97533	type:5prime_partial len:395 gc:universal TRINITY_DN40476_c0_g1_i1:1858-674(-)	DN40476_c0_g1::TRINITY_DN40476_c0_g1_i1::g.97533::m.97533	1
142	0	0.71	31.2200009822845	2.28400006890297	2.28400006890297	TRINITY_DN33220_c0_g3::TRINITY_DN33220_c0_g3_i1::g.6680::m.6680	type:5prime_partial len:395 gc:universal TRINITY_DN33220_c0_g3_i1:3-1187(+)	DN33220_c0_g3::TRINITY_DN33220_c0_g3_i1::g.6680::m.6680	1
142	0	0.71	31.2200009822845	2.28400006890297	2.28400006890297	TRINITY_DN33220_c0_g1::TRINITY_DN33220_c0_g1_i1::g.6676::m.6676	type:5prime_partial len:395 gc:universal TRINITY_DN33220_c0_g1_i1:3-1187(+)	DN33220_c0_g1::TRINITY_DN33220_c0_g1_i1::g.6676::m.6676	1
143	0.71	0.71	14.7400006651878	3.20499986410141	3.20499986410141	RRRRRTRINITY_DN44176_c0_g1::TRINITY_DN44176_c0_g1_i2::g.79581::m.79581	REVERSED type:complete len:313 gc:universal TRINITY_DN44176_c0_g1_i2:281-1219(+)	DN44176_c0_g1::TRINITY_DN44176_c0_g1_i2::g.79581::m.79581	1
143	0	0.71	14.7400006651878	3.20499986410141	3.20499986410141	RRRRRTRINITY_DN44163_c0_g1::TRINITY_DN44163_c0_g1_i1::g.79441::m.79441	REVERSED type:complete len:313 gc:universal TRINITY_DN44163_c0_g1_i1:2064-1126(-)	DN44163_c0_g1::TRINITY_DN44163_c0_g1_i1::g.79441::m.79441	1
143	0	0.71	13.0899995565414	3.63599993288517	3.63599993288517	RRRRRTRINITY_DN44176_c0_g1::TRINITY_DN44176_c0_g1_i1::g.79579::m.79579	REVERSED type:5prime_partial len:276 gc:universal TRINITY_DN44176_c0_g1_i1:3-830(+)	DN44176_c0_g1::TRINITY_DN44176_c0_g1_i1::g.79579::m.79579	1
144	0.71	0.71	26.6099989414215	7.33899995684624	7.33899995684624	TRINITY_DN48778_c0_g2::TRINITY_DN48778_c0_g2_i2::g.83449::m.83449	type:complete len:110 gc:universal TRINITY_DN48778_c0_g2_i2:253-582(+)	DN48778_c0_g2::TRINITY_DN48778_c0_g2_i2::g.83449::m.83449	1
144	0	0.71	26.6099989414215	7.33899995684624	7.33899995684624	TRINITY_DN48778_c0_g2::TRINITY_DN48778_c0_g2_i1::g.83448::m.83448	type:complete len:110 gc:universal TRINITY_DN48778_c0_g2_i1:443-772(+)	DN48778_c0_g2::TRINITY_DN48778_c0_g2_i1::g.83448::m.83448	1
144	0	0.71	26.6099989414215	7.33899995684624	7.33899995684624	TRINITY_DN48474_c0_g3::TRINITY_DN48474_c0_g3_i1::g.13220::m.13220	type:complete len:110 gc:universal TRINITY_DN48474_c0_g3_i1:821-492(-)	DN48474_c0_g3::TRINITY_DN48474_c0_g3_i1::g.13220::m.13220	1
145	0.7	0.72	90.9799993038177	2.54900008440018	2.54900008440018	RRRRRTRINITY_DN54808_c0_g1::TRINITY_DN54808_c0_g1_i1::g.84158::m.84158	REVERSED type:complete len:511 gc:universal TRINITY_DN54808_c0_g1_i1:5730-4198(-)	DN54808_c0_g1::TRINITY_DN54808_c0_g1_i1::g.84158::m.84158	1
145	0	0.72	90.9799993038177	2.54900008440018	2.54900008440018	RRRRRTRINITY_DN54792_c0_g1::TRINITY_DN54792_c0_g1_i2::g.84562::m.84562	REVERSED type:complete len:511 gc:universal TRINITY_DN54792_c0_g1_i2:111-1643(+)	DN54792_c0_g1::TRINITY_DN54792_c0_g1_i2::g.84562::m.84562	1
145	0	0.72	90.9799993038177	2.54900008440018	2.54900008440018	RRRRRTRINITY_DN54792_c0_g1::TRINITY_DN54792_c0_g1_i1::g.84559::m.84559	REVERSED type:complete len:511 gc:universal TRINITY_DN54792_c0_g1_i1:111-1643(+)	DN54792_c0_g1::TRINITY_DN54792_c0_g1_i1::g.84559::m.84559	1
146	0.7	0.7	28.9099991321564	6.25	6.25	TRINITY_DN33878_c0_g1::TRINITY_DN33878_c0_g1_i1::g.66530::m.66530	type:complete len:129 gc:universal TRINITY_DN33878_c0_g1_i1:455-69(-)	DN33878_c0_g1::TRINITY_DN33878_c0_g1_i1::g.66530::m.66530	1
146	0	0.7	28.9099991321564	6.25	6.25	TRINITY_DN20658_c0_g1::TRINITY_DN20658_c0_g1_i1::g.83884::m.83884	type:complete len:129 gc:universal TRINITY_DN20658_c0_g1_i1:88-474(+)	DN20658_c0_g1::TRINITY_DN20658_c0_g1_i1::g.83884::m.83884	1
146	0	0.7	17.1700000762939	8.08100029826164	8.08100029826164	TRINITY_DN20658_c0_g2::TRINITY_DN20658_c0_g2_i1::g.83886::m.83886	type:5prime_partial len:100 gc:universal TRINITY_DN20658_c0_g2_i1:1-300(+)	DN20658_c0_g2::TRINITY_DN20658_c0_g2_i1::g.83886::m.83886	1
147	0.69	0.69	7.51900002360344	7.51900002360344	7.51900002360344	RRRRRTRINITY_DN3449_c0_g1::TRINITY_DN3449_c0_g1_i1::g.104468::m.104468	REVERSED type:complete len:134 gc:universal TRINITY_DN3449_c0_g1_i1:533-132(-)	DN3449_c0_g1::TRINITY_DN3449_c0_g1_i1::g.104468::m.104468	1
147	0	0.69	8.26399996876717	8.26399996876717	8.26399996876717	RRRRRTRINITY_DN32117_c0_g1::TRINITY_DN32117_c0_g1_i1::g.31841::m.31841	REVERSED type:5prime_partial len:122 gc:universal TRINITY_DN32117_c0_g1_i1:3-368(+)	DN32117_c0_g1::TRINITY_DN32117_c0_g1_i1::g.31841::m.31841	1
148	0.68	0.68	19.5899993181229	4.08199988305569	4.08199988305569	TRINITY_DN55094_c3_g4::TRINITY_DN55094_c3_g4_i3::g.60959::m.60959	type:complete len:246 gc:universal TRINITY_DN55094_c3_g4_i3:138-875(+)	DN55094_c3_g4::TRINITY_DN55094_c3_g4_i3::g.60959::m.60959	1
148	0	0.68	19.5899993181229	4.08199988305569	4.08199988305569	TRINITY_DN54578_c0_g2::TRINITY_DN54578_c0_g2_i1::g.40544::m.40544	type:complete len:246 gc:universal TRINITY_DN54578_c0_g2_i1:1646-909(-)	DN54578_c0_g2::TRINITY_DN54578_c0_g2_i1::g.40544::m.40544	1
149	0.67	0.67	40.3499990701675	7.89500027894974	7.89500027894974	TRINITY_DN50583_c0_g3::TRINITY_DN50583_c0_g3_i1::g.57916::m.57916	type:complete len:115 gc:universal TRINITY_DN50583_c0_g3_i1:573-917(+)	DN50583_c0_g3::TRINITY_DN50583_c0_g3_i1::g.57916::m.57916	1
149	0	0.67	40.3499990701675	7.89500027894974	7.89500027894974	TRINITY_DN45724_c0_g1::TRINITY_DN45724_c0_g1_i1::g.104095::m.104095	type:complete len:115 gc:universal TRINITY_DN45724_c0_g1_i1:385-41(-)	DN45724_c0_g1::TRINITY_DN45724_c0_g1_i1::g.104095::m.104095	1
150	0.66	0.66	24.8699992895126	4.06100004911423	4.06100004911423	TRINITY_DN7343_c0_g1::TRINITY_DN7343_c0_g1_i1::g.1594::m.1594	type:complete len:198 gc:universal TRINITY_DN7343_c0_g1_i1:902-309(-)	DN7343_c0_g1::TRINITY_DN7343_c0_g1_i1::g.1594::m.1594	1
150	0	0.66	24.6700003743172	3.52399982511997	3.52399982511997	TRINITY_DN42260_c0_g1::TRINITY_DN42260_c0_g1_i1::g.33612::m.33612	type:5prime_partial len:228 gc:universal TRINITY_DN42260_c0_g1_i1:2-685(+)	DN42260_c0_g1::TRINITY_DN42260_c0_g1_i1::g.33612::m.33612	1
150	0	0.66	24.6700003743172	3.52399982511997	3.52399982511997	TRINITY_DN39277_c0_g1::TRINITY_DN39277_c0_g1_i1::g.120506::m.120506	type:5prime_partial len:228 gc:universal TRINITY_DN39277_c0_g1_i1:1304-621(-)	DN39277_c0_g1::TRINITY_DN39277_c0_g1_i1::g.120506::m.120506	1
150	0	0.66	24.8699992895126	4.06100004911423	4.06100004911423	TRINITY_DN3824_c0_g1::TRINITY_DN3824_c0_g1_i1::g.704::m.704	type:complete len:198 gc:universal TRINITY_DN3824_c0_g1_i1:148-741(+)	DN3824_c0_g1::TRINITY_DN3824_c0_g1_i1::g.704::m.704	1
150	0	0.66	41.9999986886978	7.99999982118607	7.99999982118607	TRINITY_DN91539_c0_g1::TRINITY_DN91539_c0_g1_i1::g.27318::m.27318	type:internal len:101 gc:universal TRINITY_DN91539_c0_g1_i1:2-301(+)	DN91539_c0_g1::TRINITY_DN91539_c0_g1_i1::g.27318::m.27318	1
150	0	0.66	41.9999986886978	7.99999982118607	7.99999982118607	TRINITY_DN79683_c0_g1::TRINITY_DN79683_c0_g1_i1::g.94839::m.94839	type:internal len:101 gc:universal TRINITY_DN79683_c0_g1_i1:300-1(-)	DN79683_c0_g1::TRINITY_DN79683_c0_g1_i1::g.94839::m.94839	1
151	0.62	0.62	42.5700008869171	9.90099981427193	9.90099981427193	TRINITY_DN36846_c0_g1::TRINITY_DN36846_c0_g1_i3::g.73667::m.73667	type:5prime_partial len:102 gc:universal TRINITY_DN36846_c0_g1_i3:489-184(-)	DN36846_c0_g1::TRINITY_DN36846_c0_g1_i3::g.73667::m.73667	1
152	0.59	0.59	70.8999991416931	2.50799991190434	1.00299995392561	TRINITY_DN40727_c0_g1::TRINITY_DN40727_c0_g1_i1::g.117819::m.117819	type:internal len:1197 gc:universal TRINITY_DN40727_c0_g1_i1:3590-3(-)	DN40727_c0_g1::TRINITY_DN40727_c0_g1_i1::g.117819::m.117819	1
152	0	0.59	72.0300018787384	2.69799996167421	1.07899997383356	TRINITY_DN48212_c1_g1::TRINITY_DN48212_c1_g1_i1::g.13121::m.13121	type:internal len:1113 gc:universal TRINITY_DN48212_c1_g1_i1:2-3337(+)	DN48212_c1_g1::TRINITY_DN48212_c1_g1_i1::g.13121::m.13121	1
153	0.59	0.59	14.5899996161461	4.8650000244379	4.8650000244379	RRRRRTRINITY_DN38469_c0_g1::TRINITY_DN38469_c0_g1_i1::g.76300::m.76300	REVERSED type:5prime_partial len:186 gc:universal TRINITY_DN38469_c0_g1_i1:697-140(-)	DN38469_c0_g1::TRINITY_DN38469_c0_g1_i1::g.76300::m.76300	1
154	0.58	0.58	15.2199998497963	2.11399998515844	2.11399998515844	RRRRRTRINITY_DN55744_c0_g3::TRINITY_DN55744_c0_g3_i2::g.19917::m.19917	REVERSED type:5prime_partial len:474 gc:universal TRINITY_DN55744_c0_g3_i2:3237-1816(-)	DN55744_c0_g3::TRINITY_DN55744_c0_g3_i2::g.19917::m.19917	1
154	0	0.58	15.2199998497963	2.11399998515844	2.11399998515844	RRRRRTRINITY_DN54740_c0_g1::TRINITY_DN54740_c0_g1_i3::g.84200::m.84200	REVERSED type:5prime_partial len:474 gc:universal TRINITY_DN54740_c0_g1_i3:3-1424(+)	DN54740_c0_g1::TRINITY_DN54740_c0_g1_i3::g.84200::m.84200	1
154	0	0.58	15.2199998497963	2.11399998515844	2.11399998515844	RRRRRTRINITY_DN54740_c0_g1::TRINITY_DN54740_c0_g1_i2::g.84197::m.84197	REVERSED type:5prime_partial len:474 gc:universal TRINITY_DN54740_c0_g1_i2:3-1424(+)	DN54740_c0_g1::TRINITY_DN54740_c0_g1_i2::g.84197::m.84197	1
154	0	0.58	7.98600018024445	3.47199998795986	3.47199998795986	RRRRRTRINITY_DN55744_c0_g3::TRINITY_DN55744_c0_g3_i3::g.19920::m.19920	REVERSED type:complete len:289 gc:universal TRINITY_DN55744_c0_g3_i3:2682-1816(-)	DN55744_c0_g3::TRINITY_DN55744_c0_g3_i3::g.19920::m.19920	1
155	0.57	0.57	23.3899995684624	8.06500017642975	8.06500017642975	RRRRRTRINITY_DN59368_c0_g1::TRINITY_DN59368_c0_g1_i1::g.92804::m.92804	REVERSED type:5prime_partial len:125 gc:universal TRINITY_DN59368_c0_g1_i1:554-180(-)	DN59368_c0_g1::TRINITY_DN59368_c0_g1_i1::g.92804::m.92804	1
156	0.55	0.55	17.9399996995926	1.68699994683266	1.68699994683266	RRRRRTRINITY_DN51887_c3_g3::TRINITY_DN51887_c3_g3_i5::g.14682::m.14682	REVERSED type:3prime_partial len:653 gc:universal TRINITY_DN51887_c3_g3_i5:263-2218(+)	DN51887_c3_g3::TRINITY_DN51887_c3_g3_i5::g.14682::m.14682	1
156	0	0.55	17.9399996995926	1.68699994683266	1.68699994683266	RRRRRTRINITY_DN51887_c3_g3::TRINITY_DN51887_c3_g3_i4::g.14681::m.14681	REVERSED type:3prime_partial len:653 gc:universal TRINITY_DN51887_c3_g3_i4:281-2236(+)	DN51887_c3_g3::TRINITY_DN51887_c3_g3_i4::g.14681::m.14681	1
156	0	0.55	17.0000001788139	1.71600002795458	1.71600002795458	RRRRRTRINITY_DN52899_c0_g1::TRINITY_DN52899_c0_g1_i3::g.15140::m.15140	REVERSED type:3prime_partial len:642 gc:universal TRINITY_DN52899_c0_g1_i3:1923-1(-)	DN52899_c0_g1::TRINITY_DN52899_c0_g1_i3::g.15140::m.15140	1
156	0	0.55	16.8699994683266	1.70300006866455	1.70300006866455	RRRRRTRINITY_DN52899_c0_g1::TRINITY_DN52899_c0_g1_i2::g.15139::m.15139	REVERSED type:3prime_partial len:647 gc:universal TRINITY_DN52899_c0_g1_i2:1939-2(-)	DN52899_c0_g1::TRINITY_DN52899_c0_g1_i2::g.15139::m.15139	1
156	0	0.55	16.8699994683266	1.70300006866455	1.70300006866455	RRRRRTRINITY_DN52899_c0_g1::TRINITY_DN52899_c0_g1_i1::g.15138::m.15138	REVERSED type:3prime_partial len:647 gc:universal TRINITY_DN52899_c0_g1_i1:1939-2(-)	DN52899_c0_g1::TRINITY_DN52899_c0_g1_i1::g.15138::m.15138	1
156	0	0.55	16.9200003147125	2.73599997162819	2.73599997162819	RRRRRTRINITY_DN51887_c3_g3::TRINITY_DN51887_c3_g3_i3::g.14680::m.14680	REVERSED type:complete len:403 gc:universal TRINITY_DN51887_c3_g3_i3:263-1471(+)	DN51887_c3_g3::TRINITY_DN51887_c3_g3_i3::g.14680::m.14680	1
156	0	0.55	16.9200003147125	2.73599997162819	2.73599997162819	RRRRRTRINITY_DN51887_c3_g3::TRINITY_DN51887_c3_g3_i2::g.14679::m.14679	REVERSED type:complete len:403 gc:universal TRINITY_DN51887_c3_g3_i2:278-1486(+)	DN51887_c3_g3::TRINITY_DN51887_c3_g3_i2::g.14679::m.14679	1
157	0.55	0.55	16.4100006222725	9.375	9.375	RRRRRTRINITY_DN43189_c0_g2::TRINITY_DN43189_c0_g2_i1::g.71184::m.71184	REVERSED type:5prime_partial len:129 gc:universal TRINITY_DN43189_c0_g2_i1:1-387(+)	DN43189_c0_g2::TRINITY_DN43189_c0_g2_i1::g.71184::m.71184	1
158	0.53	0.53	27.2700011730194	9.09100025892258	0	RRRRRTRINITY_DN96081_c0_g1::TRINITY_DN96081_c0_g1_i1::g.110591::m.110591	REVERSED type:internal len:111 gc:universal TRINITY_DN96081_c0_g1_i1:330-1(-)	DN96081_c0_g1::TRINITY_DN96081_c0_g1_i1::g.110591::m.110591	0
159	0.53	0.53	20.6200003623962	5.00000007450581	0	RRRRRTRINITY_DN57181_c0_g5::TRINITY_DN57181_c0_g5_i2::g.21369::m.21369	REVERSED type:complete len:161 gc:universal TRINITY_DN57181_c0_g5_i2:951-469(-)	DN57181_c0_g5::TRINITY_DN57181_c0_g5_i2::g.21369::m.21369	0
159	0	0.53	20.6200003623962	5.00000007450581	0	RRRRRTRINITY_DN57181_c0_g5::TRINITY_DN57181_c0_g5_i1::g.21368::m.21368	REVERSED type:complete len:161 gc:universal TRINITY_DN57181_c0_g5_i1:912-430(-)	DN57181_c0_g5::TRINITY_DN57181_c0_g5_i1::g.21368::m.21368	0
159	0	0.53	21.1500003933907	5.12799993157387	0	RRRRRTRINITY_DN57181_c0_g4::TRINITY_DN57181_c0_g4_i1::g.21367::m.21367	REVERSED type:5prime_partial len:157 gc:universal TRINITY_DN57181_c0_g4_i1:864-394(-)	DN57181_c0_g4::TRINITY_DN57181_c0_g4_i1::g.21367::m.21367	0
159	0	0.53	20.6200003623962	5.00000007450581	0	RRRRRTRINITY_DN56424_c0_g1::TRINITY_DN56424_c0_g1_i3::g.86960::m.86960	REVERSED type:complete len:161 gc:universal TRINITY_DN56424_c0_g1_i3:131-613(+)	DN56424_c0_g1::TRINITY_DN56424_c0_g1_i3::g.86960::m.86960	0
159	0	0.53	20.6200003623962	5.00000007450581	0	RRRRRTRINITY_DN56424_c0_g1::TRINITY_DN56424_c0_g1_i2::g.86959::m.86959	REVERSED type:complete len:161 gc:universal TRINITY_DN56424_c0_g1_i2:129-611(+)	DN56424_c0_g1::TRINITY_DN56424_c0_g1_i2::g.86959::m.86959	0
160	0.52	0.52	12.1699996292591	1.33499996736646	0	RRRRRTRINITY_DN49247_c0_g2::TRINITY_DN49247_c0_g2_i2::g.37590::m.37590	REVERSED type:complete len:675 gc:universal TRINITY_DN49247_c0_g2_i2:2683-659(-)	DN49247_c0_g2::TRINITY_DN49247_c0_g2_i2::g.37590::m.37590	0
160	0	0.52	12.4600000679493	1.57900005578995	0	RRRRRTRINITY_DN40746_c0_g1::TRINITY_DN40746_c0_g1_i2::g.117874::m.117874	REVERSED type:5prime_partial len:571 gc:universal TRINITY_DN40746_c0_g1_i2:2-1714(+)	DN40746_c0_g1::TRINITY_DN40746_c0_g1_i2::g.117874::m.117874	0
160	0	0.52	16.8999999761581	3.1029999256134	0	RRRRRTRINITY_DN49247_c0_g2::TRINITY_DN49247_c0_g2_i1::g.37586::m.37586	REVERSED type:complete len:291 gc:universal TRINITY_DN49247_c0_g2_i1:1531-659(-)	DN49247_c0_g2::TRINITY_DN49247_c0_g2_i1::g.37586::m.37586	0
160	0	0.52	16.8999999761581	3.1029999256134	0	RRRRRTRINITY_DN40746_c0_g1::TRINITY_DN40746_c0_g1_i1::g.117869::m.117869	REVERSED type:complete len:291 gc:universal TRINITY_DN40746_c0_g1_i1:735-1607(+)	DN40746_c0_g1::TRINITY_DN40746_c0_g1_i1::g.117869::m.117869	0
161	0.49	0.49	33.3299994468689	2.33900006860495	0	TRINITY_DN20986_c0_g2::TRINITY_DN20986_c0_g2_i1::g.83723::m.83723	type:3prime_partial len:343 gc:universal TRINITY_DN20986_c0_g2_i1:1028-3(-)	DN20986_c0_g2::TRINITY_DN20986_c0_g2_i1::g.83723::m.83723	0
161	0	0.49	40.149998664856	3.08899991214275	0	TRINITY_DN31573_c0_g1::TRINITY_DN31573_c0_g1_i1::g.68575::m.68575	type:3prime_partial len:260 gc:universal TRINITY_DN31573_c0_g1_i1:18-794(+)	DN31573_c0_g1::TRINITY_DN31573_c0_g1_i1::g.68575::m.68575	0
162	0.48	0.48	44.9999988079071	10.0000001490116	0	TRINITY_DN46695_c0_g2::TRINITY_DN46695_c0_g2_i1::g.11770::m.11770	type:internal len:121 gc:universal TRINITY_DN46695_c0_g2_i1:361-2(-)	DN46695_c0_g2::TRINITY_DN46695_c0_g2_i1::g.11770::m.11770	0
163	0.47	0.47	45.6499993801117	7.24600031971931	0	TRINITY_DN57931_c14_g2::TRINITY_DN57931_c14_g2_i1::g.43259::m.43259	type:complete len:139 gc:universal TRINITY_DN57931_c14_g2_i1:97-513(+)	DN57931_c14_g2::TRINITY_DN57931_c14_g2_i1::g.43259::m.43259	0
163	0	0.47	45.6499993801117	7.24600031971931	0	TRINITY_DN33931_c0_g1::TRINITY_DN33931_c0_g1_i1::g.7015::m.7015	type:complete len:139 gc:universal TRINITY_DN33931_c0_g1_i1:1622-1206(-)	DN33931_c0_g1::TRINITY_DN33931_c0_g1_i1::g.7015::m.7015	0
164	0.47	0.47	32.2100013494492	7.38300010561943	0	TRINITY_DN79260_c0_g1::TRINITY_DN79260_c0_g1_i1::g.26210::m.26210	type:5prime_partial len:150 gc:universal TRINITY_DN79260_c0_g1_i1:497-48(-)	DN79260_c0_g1::TRINITY_DN79260_c0_g1_i1::g.26210::m.26210	0
164	0	0.47	32.2100013494492	7.38300010561943	0	TRINITY_DN12638_c0_g1::TRINITY_DN12638_c0_g1_i1::g.53800::m.53800	type:5prime_partial len:150 gc:universal TRINITY_DN12638_c0_g1_i1:1-450(+)	DN12638_c0_g1::TRINITY_DN12638_c0_g1_i1::g.53800::m.53800	0
165	0.46	0.46	15.0800004601479	2.79300007969141	0	RRRRRTRINITY_DN18123_c0_g1::TRINITY_DN18123_c0_g1_i1::g.118198::m.118198	REVERSED type:internal len:359 gc:universal TRINITY_DN18123_c0_g1_i1:1074-1(-)	DN18123_c0_g1::TRINITY_DN18123_c0_g1_i1::g.118198::m.118198	0
165	0	0.46	13.4200006723404	3.35600003600121	0	RRRRRTRINITY_DN133816_c0_g1::TRINITY_DN133816_c0_g1_i1::g.137520::m.137520	REVERSED type:internal len:299 gc:universal TRINITY_DN133816_c0_g1_i1:1-894(+)	DN133816_c0_g1::TRINITY_DN133816_c0_g1_i1::g.137520::m.137520	0
166	0.46	0.46	19.6099996566772	8.8239997625351	0	RRRRRTRINITY_DN52684_c0_g1::TRINITY_DN52684_c0_g1_i1::g.110226::m.110226	REVERSED type:complete len:103 gc:universal TRINITY_DN52684_c0_g1_i1:851-1159(+)	DN52684_c0_g1::TRINITY_DN52684_c0_g1_i1::g.110226::m.110226	0
166	0	0.46	19.6099996566772	8.8239997625351	0	RRRRRTRINITY_DN45836_c0_g1::TRINITY_DN45836_c0_g1_i1::g.34591::m.34591	REVERSED type:complete len:103 gc:universal TRINITY_DN45836_c0_g1_i1:1404-1096(-)	DN45836_c0_g1::TRINITY_DN45836_c0_g1_i1::g.34591::m.34591	0
167	0.44	0.44	16.2599995732307	1.28899998962879	0	TRINITY_DN58269_c3_g135::TRINITY_DN58269_c3_g135_i2::g.44917::m.44917	type:complete len:1397 gc:universal TRINITY_DN58269_c3_g135_i2:4572-382(-)	DN58269_c3_g135::TRINITY_DN58269_c3_g135_i2::g.44917::m.44917	0
167	0	0.44	16.2599995732307	1.28899998962879	0	TRINITY_DN58269_c3_g135::TRINITY_DN58269_c3_g135_i1::g.44910::m.44910	type:complete len:1397 gc:universal TRINITY_DN58269_c3_g135_i1:4234-44(-)	DN58269_c3_g135::TRINITY_DN58269_c3_g135_i1::g.44910::m.44910	0
167	0	0.44	13.510000705719	1.35800000280142	0	TRINITY_DN53278_c0_g1::TRINITY_DN53278_c0_g1_i1::g.16683::m.16683	type:3prime_partial len:1326 gc:universal TRINITY_DN53278_c0_g1_i1:137-4111(+)	DN53278_c0_g1::TRINITY_DN53278_c0_g1_i1::g.16683::m.16683	0
168	0.44	0.44	12.890000641346	1.57200004905462	1.57200004905462	TRINITY_DN58644_c1_g1::TRINITY_DN58644_c1_g1_i2::g.64019::m.64019	type:internal len:637 gc:universal TRINITY_DN58644_c1_g1_i2:1909-2(-)	DN58644_c1_g1::TRINITY_DN58644_c1_g1_i2::g.64019::m.64019	1
168	0	0.44	12.4200001358986	1.51500003412366	1.51500003412366	TRINITY_DN58644_c1_g1::TRINITY_DN58644_c1_g1_i1::g.64013::m.64013	type:internal len:661 gc:universal TRINITY_DN58644_c1_g1_i1:1981-2(-)	DN58644_c1_g1::TRINITY_DN58644_c1_g1_i1::g.64013::m.64013	1
168	0	0.44	12.4799996614456	1.52200004085898	1.52200004085898	TRINITY_DN57856_c2_g1::TRINITY_DN57856_c2_g1_i1::g.128209::m.128209	type:internal len:658 gc:universal TRINITY_DN57856_c2_g1_i1:1-1971(+)	DN57856_c2_g1::TRINITY_DN57856_c2_g1_i1::g.128209::m.128209	1
168	0	0.44	14.1299992799759	5.43499998748302	5.43499998748302	TRINITY_DN57856_c2_g3::TRINITY_DN57856_c2_g3_i1::g.128215::m.128215	type:internal len:185 gc:universal TRINITY_DN57856_c2_g3_i1:1-552(+)	DN57856_c2_g3::TRINITY_DN57856_c2_g3_i1::g.128215::m.128215	1
169	0.44	0.44	26.0199993848801	4.59199994802475	0	TRINITY_DN81987_c0_g1::TRINITY_DN81987_c0_g1_i1::g.26352::m.26352	type:internal len:197 gc:universal TRINITY_DN81987_c0_g1_i1:589-2(-)	DN81987_c0_g1::TRINITY_DN81987_c0_g1_i1::g.26352::m.26352	0
170	0.43	0.43	36.5000009536743	7.22400024533272	0	TRINITY_DN53568_c0_g5::TRINITY_DN53568_c0_g5_i1::g.39152::m.39152	type:complete len:264 gc:universal TRINITY_DN53568_c0_g5_i1:1116-325(-)	DN53568_c0_g5::TRINITY_DN53568_c0_g5_i1::g.39152::m.39152	0
170	0	0.43	36.5000009536743	7.22400024533272	0	TRINITY_DN53282_c0_g1::TRINITY_DN53282_c0_g1_i1::g.16289::m.16289	type:complete len:264 gc:universal TRINITY_DN53282_c0_g1_i1:360-1151(+)	DN53282_c0_g1::TRINITY_DN53282_c0_g1_i1::g.16289::m.16289	0
171	0.43	0.43	16.0799995064735	6.99300020933151	0	RRRRRTRINITY_DN45575_c0_g1::TRINITY_DN45575_c0_g1_i4::g.34400::m.34400	REVERSED type:5prime_partial len:144 gc:universal TRINITY_DN45575_c0_g1_i4:3-434(+)	DN45575_c0_g1::TRINITY_DN45575_c0_g1_i4::g.34400::m.34400	0
171	0	0.43	16.0799995064735	6.99300020933151	0	RRRRRTRINITY_DN45575_c0_g1::TRINITY_DN45575_c0_g1_i2::g.34393::m.34393	REVERSED type:5prime_partial len:144 gc:universal TRINITY_DN45575_c0_g1_i2:3-434(+)	DN45575_c0_g1::TRINITY_DN45575_c0_g1_i2::g.34393::m.34393	0
171	0	0.43	17.4799993634224	6.99300020933151	0	RRRRRTRINITY_DN39476_c0_g1::TRINITY_DN39476_c0_g1_i2::g.76651::m.76651	REVERSED type:5prime_partial len:144 gc:universal TRINITY_DN39476_c0_g1_i2:679-248(-)	DN39476_c0_g1::TRINITY_DN39476_c0_g1_i2::g.76651::m.76651	0
172	0.42	0.42	37.7999991178513	8.66099968552589	8.66099968552589	TRINITY_DN123084_c0_g1::TRINITY_DN123084_c0_g1_i1::g.136278::m.136278	type:internal len:128 gc:universal TRINITY_DN123084_c0_g1_i1:3-383(+)	DN123084_c0_g1::TRINITY_DN123084_c0_g1_i1::g.136278::m.136278	1
173	0.41	0.41	21.4499995112419	3.46999987959862	0	TRINITY_DN54879_c0_g1::TRINITY_DN54879_c0_g1_i1::g.40787::m.40787	type:complete len:318 gc:universal TRINITY_DN54879_c0_g1_i1:1735-782(-)	DN54879_c0_g1::TRINITY_DN54879_c0_g1_i1::g.40787::m.40787	0
173	0	0.41	21.4499995112419	3.46999987959862	0	TRINITY_DN54534_c0_g1::TRINITY_DN54534_c0_g1_i1::g.40642::m.40642	type:complete len:318 gc:universal TRINITY_DN54534_c0_g1_i1:125-1078(+)	DN54534_c0_g1::TRINITY_DN54534_c0_g1_i1::g.40642::m.40642	0
174	0.41	0.41	20.7300007343292	4.87800016999245	0	TRINITY_DN116106_c0_g1::TRINITY_DN116106_c0_g1_i1::g.130398::m.130398	type:internal len:165 gc:universal TRINITY_DN116106_c0_g1_i1:2-493(+)	DN116106_c0_g1::TRINITY_DN116106_c0_g1_i1::g.130398::m.130398	0
174	0	0.41	15.8600002527237	5.51699995994568	0	TRINITY_DN16651_c0_g1::TRINITY_DN16651_c0_g1_i1::g.103889::m.103889	type:internal len:146 gc:universal TRINITY_DN16651_c0_g1_i1:437-3(-)	DN16651_c0_g1::TRINITY_DN16651_c0_g1_i1::g.103889::m.103889	0
175	0.41	0.41	9.09100025892258	9.09100025892258	0	RRRRRTRINITY_DN67429_c0_g1::TRINITY_DN67429_c0_g1_i1::g.64638::m.64638	REVERSED type:internal len:100 gc:universal TRINITY_DN67429_c0_g1_i1:2-298(+)	DN67429_c0_g1::TRINITY_DN67429_c0_g1_i1::g.64638::m.64638	0
175	0	0.41	8.49099978804588	8.49099978804588	0	RRRRRTRINITY_DN134443_c0_g1::TRINITY_DN134443_c0_g1_i1::g.137650::m.137650	REVERSED type:internal len:107 gc:universal TRINITY_DN134443_c0_g1_i1:318-1(-)	DN134443_c0_g1::TRINITY_DN134443_c0_g1_i1::g.137650::m.137650	0
176	0.39	0.39	39.2800003290176	0.66800001077354	0	TRINITY_DN58243_c0_g1::TRINITY_DN58243_c0_g1_i1::g.44626::m.44626	type:complete len:1498 gc:universal TRINITY_DN58243_c0_g1_i1:226-4719(+)	DN58243_c0_g1::TRINITY_DN58243_c0_g1_i1::g.44626::m.44626	0
176	0	0.39	39.2800003290176	0.66800001077354	0	TRINITY_DN57386_c0_g1::TRINITY_DN57386_c0_g1_i1::g.102780::m.102780	type:complete len:1498 gc:universal TRINITY_DN57386_c0_g1_i1:4840-347(-)	DN57386_c0_g1::TRINITY_DN57386_c0_g1_i1::g.102780::m.102780	0
177	0.39	0.39	19.6700006723404	3.31799983978271	0	RRRRRTRINITY_DN53035_c0_g1::TRINITY_DN53035_c0_g1_i1::g.16041::m.16041	REVERSED type:5prime_partial len:423 gc:universal TRINITY_DN53035_c0_g1_i1:4113-2845(-)	DN53035_c0_g1::TRINITY_DN53035_c0_g1_i1::g.16041::m.16041	0
177	0	0.39	19.6700006723404	3.31799983978271	0	RRRRRTRINITY_DN48172_c0_g1::TRINITY_DN48172_c0_g1_i1::g.13025::m.13025	REVERSED type:5prime_partial len:423 gc:universal TRINITY_DN48172_c0_g1_i1:1-1269(+)	DN48172_c0_g1::TRINITY_DN48172_c0_g1_i1::g.13025::m.13025	0
178	0.39	0.39	48.0399996042252	10.7799999415874	0	TRINITY_DN55183_c0_g5::TRINITY_DN55183_c0_g5_i4::g.18913::m.18913	type:5prime_partial len:103 gc:universal TRINITY_DN55183_c0_g5_i4:2-310(+)	DN55183_c0_g5::TRINITY_DN55183_c0_g5_i4::g.18913::m.18913	0
178	0	0.39	48.0399996042252	10.7799999415874	0	TRINITY_DN55183_c0_g5::TRINITY_DN55183_c0_g5_i1::g.18909::m.18909	type:5prime_partial len:103 gc:universal TRINITY_DN55183_c0_g5_i1:2-310(+)	DN55183_c0_g5::TRINITY_DN55183_c0_g5_i1::g.18909::m.18909	0
179	0.39	0.39	19.0699994564056	5.15500009059906	0	TRINITY_DN51608_c0_g1::TRINITY_DN51608_c0_g1_i1::g.58214::m.58214	type:complete len:195 gc:universal TRINITY_DN51608_c0_g1_i1:3171-3755(+)	DN51608_c0_g1::TRINITY_DN51608_c0_g1_i1::g.58214::m.58214	0
179	0	0.39	19.0699994564056	5.15500009059906	0	TRINITY_DN48168_c0_g1::TRINITY_DN48168_c0_g1_i1::g.13013::m.13013	type:complete len:195 gc:universal TRINITY_DN48168_c0_g1_i1:1735-1151(-)	DN48168_c0_g1::TRINITY_DN48168_c0_g1_i1::g.13013::m.13013	0
180	0.38	0.38	18.7299996614456	1.24099999666214	0	RRRRRTRINITY_DN51160_c0_g1::TRINITY_DN51160_c0_g1_i1::g.70811::m.70811	REVERSED type:complete len:807 gc:universal TRINITY_DN51160_c0_g1_i1:2906-486(-)	DN51160_c0_g1::TRINITY_DN51160_c0_g1_i1::g.70811::m.70811	0
180	0	0.38	18.7299996614456	1.24099999666214	0	RRRRRTRINITY_DN50082_c0_g1::TRINITY_DN50082_c0_g1_i1::g.73083::m.73083	REVERSED type:complete len:807 gc:universal TRINITY_DN50082_c0_g1_i1:171-2591(+)	DN50082_c0_g1::TRINITY_DN50082_c0_g1_i1::g.73083::m.73083	0
180	0	0.38	17.3299998044968	1.23800002038479	0	RRRRRTRINITY_DN44519_c0_g1::TRINITY_DN44519_c0_g1_i1::g.10475::m.10475	REVERSED type:complete len:809 gc:universal TRINITY_DN44519_c0_g1_i1:2925-499(-)	DN44519_c0_g1::TRINITY_DN44519_c0_g1_i1::g.10475::m.10475	0
180	0	0.38	17.3299998044968	1.23800002038479	0	RRRRRTRINITY_DN39231_c0_g1::TRINITY_DN39231_c0_g1_i1::g.120497::m.120497	REVERSED type:complete len:809 gc:universal TRINITY_DN39231_c0_g1_i1:373-2799(+)	DN39231_c0_g1::TRINITY_DN39231_c0_g1_i1::g.120497::m.120497	0
181	0.38	0.38	23.029999434948	4.8480000346899	0	TRINITY_DN54347_c0_g5::TRINITY_DN54347_c0_g5_i1::g.17703::m.17703	type:complete len:166 gc:universal TRINITY_DN54347_c0_g5_i1:501-4(-)	DN54347_c0_g5::TRINITY_DN54347_c0_g5_i1::g.17703::m.17703	0
181	0	0.38	22.8900000452995	4.8190001398325	0	TRINITY_DN54347_c0_g11::TRINITY_DN54347_c0_g11_i1::g.17707::m.17707	type:complete len:167 gc:universal TRINITY_DN54347_c0_g11_i1:799-299(-)	DN54347_c0_g11::TRINITY_DN54347_c0_g11_i1::g.17707::m.17707	0
181	0	0.38	22.8900000452995	4.8190001398325	0	TRINITY_DN52486_c3_g8::TRINITY_DN52486_c3_g8_i1::g.38847::m.38847	type:complete len:167 gc:universal TRINITY_DN52486_c3_g8_i1:161-661(+)	DN52486_c3_g8::TRINITY_DN52486_c3_g8_i1::g.38847::m.38847	0
181	0	0.38	23.029999434948	4.8480000346899	0	TRINITY_DN52486_c3_g7::TRINITY_DN52486_c3_g7_i1::g.38845::m.38845	type:complete len:166 gc:universal TRINITY_DN52486_c3_g7_i1:161-658(+)	DN52486_c3_g7::TRINITY_DN52486_c3_g7_i1::g.38845::m.38845	0
181	0	0.38	19.650000333786	4.62399981915951	0	TRINITY_DN54347_c0_g37::TRINITY_DN54347_c0_g37_i1::g.17735::m.17735	type:complete len:174 gc:universal TRINITY_DN54347_c0_g37_i1:820-299(-)	DN54347_c0_g37::TRINITY_DN54347_c0_g37_i1::g.17735::m.17735	0
181	0	0.38	19.42999958992	4.57100011408329	0	TRINITY_DN54347_c0_g21::TRINITY_DN54347_c0_g21_i1::g.17716::m.17716	type:complete len:176 gc:universal TRINITY_DN54347_c0_g21_i1:826-299(-)	DN54347_c0_g21::TRINITY_DN54347_c0_g21_i1::g.17716::m.17716	0
181	0	0.38	19.539999961853	4.59799990057945	0	TRINITY_DN54347_c0_g15::TRINITY_DN54347_c0_g15_i1::g.17712::m.17712	type:complete len:175 gc:universal TRINITY_DN54347_c0_g15_i1:528-4(-)	DN54347_c0_g15::TRINITY_DN54347_c0_g15_i1::g.17712::m.17712	0
181	0	0.38	17.7799999713898	5.92599995434284	0	TRINITY_DN54347_c0_g31::TRINITY_DN54347_c0_g31_i1::g.17727::m.17727	type:complete len:136 gc:universal TRINITY_DN54347_c0_g31_i1:706-299(-)	DN54347_c0_g31::TRINITY_DN54347_c0_g31_i1::g.17727::m.17727	0
181	0	0.38	17.6499992609024	5.88200017809868	0	TRINITY_DN54347_c0_g13::TRINITY_DN54347_c0_g13_i1::g.17709::m.17709	type:complete len:137 gc:universal TRINITY_DN54347_c0_g13_i1:709-299(-)	DN54347_c0_g13::TRINITY_DN54347_c0_g13_i1::g.17709::m.17709	0
181	0	0.38	17.7799999713898	5.92599995434284	0	TRINITY_DN52486_c3_g5::TRINITY_DN52486_c3_g5_i1::g.38840::m.38840	type:complete len:136 gc:universal TRINITY_DN52486_c3_g5_i1:161-568(+)	DN52486_c3_g5::TRINITY_DN52486_c3_g5_i1::g.38840::m.38840	0
181	0	0.38	17.6499992609024	5.88200017809868	0	TRINITY_DN52486_c3_g1::TRINITY_DN52486_c3_g1_i1::g.38834::m.38834	type:complete len:137 gc:universal TRINITY_DN52486_c3_g1_i1:161-571(+)	DN52486_c3_g1::TRINITY_DN52486_c3_g1_i1::g.38834::m.38834	0
181	0	0.38	13.0700007081032	5.22900000214577	0	TRINITY_DN54347_c0_g6::TRINITY_DN54347_c0_g6_i1::g.17705::m.17705	type:complete len:154 gc:universal TRINITY_DN54347_c0_g6_i1:465-4(-)	DN54347_c0_g6::TRINITY_DN54347_c0_g6_i1::g.17705::m.17705	0
181	0	0.38	13.7899994850159	5.51699995994568	0	TRINITY_DN54347_c0_g40::TRINITY_DN54347_c0_g40_i1::g.17739::m.17739	type:complete len:146 gc:universal TRINITY_DN54347_c0_g40_i1:736-299(-)	DN54347_c0_g40::TRINITY_DN54347_c0_g40_i1::g.17739::m.17739	0
181	0	0.38	13.8899996876717	5.55600002408028	0	TRINITY_DN54347_c0_g39::TRINITY_DN54347_c0_g39_i1::g.17737::m.17737	type:complete len:145 gc:universal TRINITY_DN54347_c0_g39_i1:733-299(-)	DN54347_c0_g39::TRINITY_DN54347_c0_g39_i1::g.17737::m.17737	0
181	0	0.38	18.75	4.54499982297421	0	TRINITY_DN54347_c0_g35::TRINITY_DN54347_c0_g35_i1::g.17730::m.17730	type:complete len:177 gc:universal TRINITY_DN54347_c0_g35_i1:534-4(-)	DN54347_c0_g35::TRINITY_DN54347_c0_g35_i1::g.17730::m.17730	0
181	0	0.38	13.8899996876717	5.55600002408028	0	TRINITY_DN54347_c0_g32::TRINITY_DN54347_c0_g32_i1::g.17729::m.17729	type:complete len:145 gc:universal TRINITY_DN54347_c0_g32_i1:733-299(-)	DN54347_c0_g32::TRINITY_DN54347_c0_g32_i1::g.17729::m.17729	0
181	0	0.38	19.8899999260902	4.30100001394749	0	TRINITY_DN54347_c0_g2::TRINITY_DN54347_c0_g2_i5::g.17701::m.17701	type:complete len:187 gc:universal TRINITY_DN54347_c0_g2_i5:2863-2303(-)	DN54347_c0_g2::TRINITY_DN54347_c0_g2_i5::g.17701::m.17701	0
181	0	0.38	19.8899999260902	4.30100001394749	0	TRINITY_DN54347_c0_g2::TRINITY_DN54347_c0_g2_i3::g.17699::m.17699	type:complete len:187 gc:universal TRINITY_DN54347_c0_g2_i3:2836-2276(-)	DN54347_c0_g2::TRINITY_DN54347_c0_g2_i3::g.17699::m.17699	0
181	0	0.38	19.8899999260902	4.30100001394749	0	TRINITY_DN52486_c3_g6::TRINITY_DN52486_c3_g6_i2::g.38843::m.38843	type:complete len:187 gc:universal TRINITY_DN52486_c3_g6_i2:161-721(+)	DN52486_c3_g6::TRINITY_DN52486_c3_g6_i2::g.38843::m.38843	0
181	0	0.38	14.0100002288818	5.09600006043911	0	TRINITY_DN54347_c0_g24::TRINITY_DN54347_c0_g24_i1::g.17721::m.17721	type:complete len:158 gc:universal TRINITY_DN54347_c0_g24_i1:772-299(-)	DN54347_c0_g24::TRINITY_DN54347_c0_g24_i1::g.17721::m.17721	0
181	0	0.38	14.1000002622604	5.12799993157387	0	TRINITY_DN54347_c0_g1::TRINITY_DN54347_c0_g1_i1::g.17697::m.17697	type:complete len:157 gc:universal TRINITY_DN54347_c0_g1_i1:769-299(-)	DN54347_c0_g1::TRINITY_DN54347_c0_g1_i1::g.17697::m.17697	0
181	0	0.38	14.1000002622604	5.12799993157387	0	TRINITY_DN52486_c3_g9::TRINITY_DN52486_c3_g9_i1::g.38849::m.38849	type:complete len:157 gc:universal TRINITY_DN52486_c3_g9_i1:161-631(+)	DN52486_c3_g9::TRINITY_DN52486_c3_g9_i1::g.38849::m.38849	0
181	0	0.38	12.3400002717972	5.19500002264977	0	TRINITY_DN54347_c0_g41::TRINITY_DN54347_c0_g41_i1::g.17741::m.17741	type:complete len:155 gc:universal TRINITY_DN54347_c0_g41_i1:763-299(-)	DN54347_c0_g41::TRINITY_DN54347_c0_g41_i1::g.17741::m.17741	0
181	0	0.38	13.0999997258186	5.51699995994568	0	TRINITY_DN54347_c0_g28::TRINITY_DN54347_c0_g28_i1::g.17725::m.17725	type:complete len:146 gc:universal TRINITY_DN54347_c0_g28_i1:736-299(-)	DN54347_c0_g28::TRINITY_DN54347_c0_g28_i1::g.17725::m.17725	0
181	0	0.38	12.2599996626377	5.16100004315376	0	TRINITY_DN54347_c0_g22::TRINITY_DN54347_c0_g22_i1::g.17718::m.17718	type:complete len:156 gc:universal TRINITY_DN54347_c0_g22_i1:766-299(-)	DN54347_c0_g22::TRINITY_DN54347_c0_g22_i1::g.17718::m.17718	0
181	0	0.38	13.00999969244	5.47900013625622	0	TRINITY_DN54347_c0_g20::TRINITY_DN54347_c0_g20_i1::g.17714::m.17714	type:complete len:147 gc:universal TRINITY_DN54347_c0_g20_i1:739-299(-)	DN54347_c0_g20::TRINITY_DN54347_c0_g20_i1::g.17714::m.17714	0
181	0	0.38	6.29900023341179	6.29900023341179	0	TRINITY_DN54347_c0_g36::TRINITY_DN54347_c0_g36_i1::g.17733::m.17733	type:complete len:128 gc:universal TRINITY_DN54347_c0_g36_i1:682-299(-)	DN54347_c0_g36::TRINITY_DN54347_c0_g36_i1::g.17733::m.17733	0
181	0	0.38	6.34900033473969	6.34900033473969	0	TRINITY_DN54347_c0_g25::TRINITY_DN54347_c0_g25_i1::g.17723::m.17723	type:complete len:127 gc:universal TRINITY_DN54347_c0_g25_i1:679-299(-)	DN54347_c0_g25::TRINITY_DN54347_c0_g25_i1::g.17723::m.17723	0
181	0	0.38	6.20200000703335	6.20200000703335	0	TRINITY_DN54347_c0_g14::TRINITY_DN54347_c0_g14_i1::g.17711::m.17711	type:3prime_partial len:130 gc:universal TRINITY_DN54347_c0_g14_i1:389-3(-)	DN54347_c0_g14::TRINITY_DN54347_c0_g14_i1::g.17711::m.17711	0
181	0	0.38	7.01799988746643	7.01799988746643	0	TRINITY_DN52486_c3_g6::TRINITY_DN52486_c3_g6_i1::g.38842::m.38842	type:complete len:115 gc:universal TRINITY_DN52486_c3_g6_i1:161-505(+)	DN52486_c3_g6::TRINITY_DN52486_c3_g6_i1::g.38842::m.38842	0
181	0	0.38	6.29900023341179	6.29900023341179	0	TRINITY_DN52486_c3_g4::TRINITY_DN52486_c3_g4_i1::g.38838::m.38838	type:complete len:128 gc:universal TRINITY_DN52486_c3_g4_i1:161-544(+)	DN52486_c3_g4::TRINITY_DN52486_c3_g4_i1::g.38838::m.38838	0
181	0	0.38	6.34900033473969	6.34900033473969	0	TRINITY_DN52486_c3_g3::TRINITY_DN52486_c3_g3_i1::g.38836::m.38836	type:complete len:127 gc:universal TRINITY_DN52486_c3_g3_i1:161-541(+)	DN52486_c3_g3::TRINITY_DN52486_c3_g3_i1::g.38836::m.38836	0
182	0.37	0.37	25.7299989461899	1.86700001358986	1.86700001358986	RRRRRTRINITY_DN54000_c1_g1::TRINITY_DN54000_c1_g1_i1::g.79990::m.79990	REVERSED type:complete len:483 gc:universal TRINITY_DN54000_c1_g1_i1:87-1535(+)	DN54000_c1_g1::TRINITY_DN54000_c1_g1_i1::g.79990::m.79990	1
182	0	0.37	25.0999987125397	1.86700001358986	1.86700001358986	RRRRRTRINITY_DN54716_c1_g1::TRINITY_DN54716_c1_g1_i1::g.18347::m.18347	REVERSED type:complete len:483 gc:universal TRINITY_DN54716_c1_g1_i1:3840-2392(-)	DN54716_c1_g1::TRINITY_DN54716_c1_g1_i1::g.18347::m.18347	1
183	0.37	0.37	12.899999320507	1.05499997735023	0	TRINITY_DN56228_c0_g1::TRINITY_DN56228_c0_g1_i1::g.20225::m.20225	type:complete len:854 gc:universal TRINITY_DN56228_c0_g1_i1:2823-262(-)	DN56228_c0_g1::TRINITY_DN56228_c0_g1_i1::g.20225::m.20225	0
183	0	0.37	12.899999320507	1.05499997735023	0	TRINITY_DN55039_c0_g1::TRINITY_DN55039_c0_g1_i1::g.60823::m.60823	type:complete len:854 gc:universal TRINITY_DN55039_c0_g1_i1:179-2740(+)	DN55039_c0_g1::TRINITY_DN55039_c0_g1_i1::g.60823::m.60823	0
184	0.36	0.36	19.6600005030632	0.35349999088794	0	TRINITY_DN40649_c2_g1::TRINITY_DN40649_c2_g1_i1::g.8817::m.8817	type:internal len:2264 gc:universal TRINITY_DN40649_c2_g1_i1:6791-3(-)	DN40649_c2_g1::TRINITY_DN40649_c2_g1_i1::g.8817::m.8817	0
184	0	0.36	19.1799998283386	0.439599994570017	0	TRINITY_DN25143_c1_g1::TRINITY_DN25143_c1_g1_i1::g.28125::m.28125	type:internal len:1821 gc:universal TRINITY_DN25143_c1_g1_i1:3-5462(+)	DN25143_c1_g1::TRINITY_DN25143_c1_g1_i1::g.28125::m.28125	0
185	0.33	0.33	14.2100006341934	1.69200003147125	0	TRINITY_DN51668_c0_g2::TRINITY_DN51668_c0_g2_i1::g.38123::m.38123	type:5prime_partial len:592 gc:universal TRINITY_DN51668_c0_g2_i1:2-1777(+)	DN51668_c0_g2::TRINITY_DN51668_c0_g2_i1::g.38123::m.38123	0
185	0	0.33	14.9499997496605	1.7790000885725	0	TRINITY_DN51303_c0_g1::TRINITY_DN51303_c0_g1_i1::g.14087::m.14087	type:5prime_partial len:563 gc:universal TRINITY_DN51303_c0_g1_i1:2476-788(-)	DN51303_c0_g1::TRINITY_DN51303_c0_g1_i1::g.14087::m.14087	0
186	0.33	0.33	12.950000166893	2.00900007039309	0	TRINITY_DN52590_c0_g1::TRINITY_DN52590_c0_g1_i1::g.58894::m.58894	type:5prime_partial len:449 gc:universal TRINITY_DN52590_c0_g1_i1:2155-809(-)	DN52590_c0_g1::TRINITY_DN52590_c0_g1_i1::g.58894::m.58894	0
186	0	0.33	12.950000166893	2.00900007039309	0	TRINITY_DN52083_c0_g1::TRINITY_DN52083_c0_g1_i1::g.68205::m.68205	type:5prime_partial len:449 gc:universal TRINITY_DN52083_c0_g1_i1:1-1347(+)	DN52083_c0_g1::TRINITY_DN52083_c0_g1_i1::g.68205::m.68205	0
187	0.33	0.33	35.1099997758865	5.31900003552437	0	RRRRRTRINITY_DN55561_c0_g2::TRINITY_DN55561_c0_g2_i1::g.85617::m.85617	REVERSED type:complete len:189 gc:universal TRINITY_DN55561_c0_g2_i1:574-8(-)	DN55561_c0_g2::TRINITY_DN55561_c0_g2_i1::g.85617::m.85617	0
187	0	0.33	34.5499992370605	5.23599982261658	0	RRRRRTRINITY_DN42576_c1_g2::TRINITY_DN42576_c1_g2_i1::g.82806::m.82806	REVERSED type:3prime_partial len:192 gc:universal TRINITY_DN42576_c1_g2_i1:128-700(+)	DN42576_c1_g2::TRINITY_DN42576_c1_g2_i1::g.82806::m.82806	0
187	0	0.33	34.5499992370605	5.23599982261658	0	RRRRRTRINITY_DN42576_c1_g1::TRINITY_DN42576_c1_g1_i1::g.82805::m.82805	REVERSED type:3prime_partial len:192 gc:universal TRINITY_DN42576_c1_g1_i1:128-700(+)	DN42576_c1_g1::TRINITY_DN42576_c1_g1_i1::g.82805::m.82805	0
188	0.33	0.33	20.0000002980232	5.26299998164177	0	TRINITY_DN77549_c0_g1::TRINITY_DN77549_c0_g1_i1::g.94567::m.94567	type:internal len:191 gc:universal TRINITY_DN77549_c0_g1_i1:3-572(+)	DN77549_c0_g1::TRINITY_DN77549_c0_g1_i1::g.94567::m.94567	0
188	0	0.33	17.7499994635582	5.91700002551079	0	TRINITY_DN62525_c0_g1::TRINITY_DN62525_c0_g1_i1::g.97673::m.97673	type:internal len:170 gc:universal TRINITY_DN62525_c0_g1_i1:509-3(-)	DN62525_c0_g1::TRINITY_DN62525_c0_g1_i1::g.97673::m.97673	0
189	0.32	0.32	9.0159997344017	9.0159997344017	9.0159997344017	TRINITY_DN49024_c0_g2::TRINITY_DN49024_c0_g2_i2::g.118898::m.118898	type:complete len:123 gc:universal TRINITY_DN49024_c0_g2_i2:1594-1962(+)	DN49024_c0_g2::TRINITY_DN49024_c0_g2_i2::g.118898::m.118898	1
190	0.31	0.31	28.2099992036819	2.85700000822544	0	TRINITY_DN53285_c0_g1::TRINITY_DN53285_c0_g1_i1::g.16306::m.16306	type:complete len:281 gc:universal TRINITY_DN53285_c0_g1_i1:1042-200(-)	DN53285_c0_g1::TRINITY_DN53285_c0_g1_i1::g.16306::m.16306	0
190	0	0.31	29.5899987220764	2.99600008875132	0	TRINITY_DN52650_c0_g9::TRINITY_DN52650_c0_g9_i2::g.110218::m.110218	type:5prime_partial len:268 gc:universal TRINITY_DN52650_c0_g9_i2:1-804(+)	DN52650_c0_g9::TRINITY_DN52650_c0_g9_i2::g.110218::m.110218	0
191	0.3	8.88	61.6900026798248	22.4000006914139	14.2900004982948	TRINITY_DN49335_c1_g4::TRINITY_DN49335_c1_g4_i1::g.75727::m.75727	type:internal len:309 gc:universal TRINITY_DN49335_c1_g4_i1:926-3(-)	DN49335_c1_g4::TRINITY_DN49335_c1_g4_i1::g.75727::m.75727	5
191	0	8.67	60.9399974346161	22.6600006222725	17.1900004148483	TRINITY_DN48442_c0_g4::TRINITY_DN48442_c0_g4_i1::g.13281::m.13281	type:internal len:257 gc:universal TRINITY_DN48442_c0_g4_i1:3-770(+)	DN48442_c0_g4::TRINITY_DN48442_c0_g4_i1::g.13281::m.13281	5
191	0	3.73	53.2000005245209	10.4400001466274	6.73400014638901	TRINITY_DN49335_c1_g5::TRINITY_DN49335_c1_g5_i1::g.75729::m.75729	type:internal len:298 gc:universal TRINITY_DN49335_c1_g5_i1:893-3(-)	DN49335_c1_g5::TRINITY_DN49335_c1_g5_i1::g.75729::m.75729	2
191	0	3.73	82.3000013828278	27.4300009012222	17.7000001072884	TRINITY_DN49335_c1_g2::TRINITY_DN49335_c1_g2_i1::g.75725::m.75725	type:internal len:114 gc:universal TRINITY_DN49335_c1_g2_i1:341-3(-)	DN49335_c1_g2::TRINITY_DN49335_c1_g2_i1::g.75725::m.75725	2
191	0	2.52	61.7399990558624	9.56500023603439	4.78300005197525	TRINITY_DN48442_c0_g2::TRINITY_DN48442_c0_g2_i2::g.13278::m.13278	type:internal len:231 gc:universal TRINITY_DN48442_c0_g2_i2:1-690(+)	DN48442_c0_g2::TRINITY_DN48442_c0_g2_i2::g.13278::m.13278	1
191	0	2.52	60.1599991321564	17.1900004148483	8.59400033950806	TRINITY_DN48442_c0_g3::TRINITY_DN48442_c0_g3_i1::g.13280::m.13280	type:internal len:129 gc:universal TRINITY_DN48442_c0_g3_i1:1-384(+)	DN48442_c0_g3::TRINITY_DN48442_c0_g3_i1::g.13280::m.13280	1
192	0.3	0.3	18.5499995946884	2.00500003993511	0	TRINITY_DN49996_c0_g2::TRINITY_DN49996_c0_g2_i1::g.117709::m.117709	type:internal len:400 gc:universal TRINITY_DN49996_c0_g2_i1:2-1198(+)	DN49996_c0_g2::TRINITY_DN49996_c0_g2_i1::g.117709::m.117709	0
192	0	0.3	27.6199996471405	3.81000004708767	0	TRINITY_DN33032_c1_g2::TRINITY_DN33032_c1_g2_i1::g.53672::m.53672	type:internal len:211 gc:universal TRINITY_DN33032_c1_g2_i1:631-2(-)	DN33032_c1_g2::TRINITY_DN33032_c1_g2_i1::g.53672::m.53672	0
193	0.3	0.3	26.0199993848801	8.9429996907711	0	TRINITY_DN9426_c0_g1::TRINITY_DN9426_c0_g1_i1::g.1683::m.1683	type:internal len:124 gc:universal TRINITY_DN9426_c0_g1_i1:3-371(+)	DN9426_c0_g1::TRINITY_DN9426_c0_g1_i1::g.1683::m.1683	0
193	0	0.3	11.6400003433228	3.99999991059303	0	TRINITY_DN6297_c0_g1::TRINITY_DN6297_c0_g1_i1::g.53185::m.53185	type:internal len:276 gc:universal TRINITY_DN6297_c0_g1_i1:827-3(-)	DN6297_c0_g1::TRINITY_DN6297_c0_g1_i1::g.53185::m.53185	0
194	0.3	0.3	35.4499995708466	10.9099999070168	0	RRRRRTRINITY_DN22864_c0_g3::TRINITY_DN22864_c0_g3_i1::g.80412::m.80412	REVERSED type:5prime_partial len:111 gc:universal TRINITY_DN22864_c0_g3_i1:1039-707(-)	DN22864_c0_g3::TRINITY_DN22864_c0_g3_i1::g.80412::m.80412	0
194	0	0.3	35.4499995708466	10.9099999070168	0	RRRRRTRINITY_DN22864_c0_g2::TRINITY_DN22864_c0_g2_i1::g.80411::m.80411	REVERSED type:5prime_partial len:111 gc:universal TRINITY_DN22864_c0_g2_i1:671-339(-)	DN22864_c0_g2::TRINITY_DN22864_c0_g2_i1::g.80411::m.80411	0
194	0	0.3	35.4499995708466	10.9099999070168	0	RRRRRTRINITY_DN22864_c0_g1::TRINITY_DN22864_c0_g1_i1::g.80410::m.80410	REVERSED type:5prime_partial len:111 gc:universal TRINITY_DN22864_c0_g1_i1:1024-692(-)	DN22864_c0_g1::TRINITY_DN22864_c0_g1_i1::g.80410::m.80410	0
194	0	0.3	37.1399998664856	11.429999768734	0	RRRRRTRINITY_DN18730_c0_g2::TRINITY_DN18730_c0_g2_i1::g.3474::m.3474	REVERSED type:5prime_partial len:106 gc:universal TRINITY_DN18730_c0_g2_i1:2-319(+)	DN18730_c0_g2::TRINITY_DN18730_c0_g2_i1::g.3474::m.3474	0
194	0	0.3	37.1399998664856	11.429999768734	0	RRRRRTRINITY_DN18730_c0_g1::TRINITY_DN18730_c0_g1_i1::g.3472::m.3472	REVERSED type:5prime_partial len:106 gc:universal TRINITY_DN18730_c0_g1_i1:2-319(+)	DN18730_c0_g1::TRINITY_DN18730_c0_g1_i1::g.3472::m.3472	0
195	0.3	0.3	14.7699996829033	3.03000006824732	0	RRRRRTRINITY_DN128253_c0_g1::TRINITY_DN128253_c0_g1_i1::g.138880::m.138880	REVERSED type:internal len:265 gc:universal TRINITY_DN128253_c0_g1_i1:792-1(-)	DN128253_c0_g1::TRINITY_DN128253_c0_g1_i1::g.138880::m.138880	0
196	0.29	0.29	3.99999991059303	1.99999995529652	0	RRRRRTRINITY_DN9842_c0_g1::TRINITY_DN9842_c0_g1_i1::g.66836::m.66836	REVERSED type:internal len:451 gc:universal TRINITY_DN9842_c0_g1_i1:1351-2(-)	DN9842_c0_g1::TRINITY_DN9842_c0_g1_i1::g.66836::m.66836	0
196	0	0.29	2.71899998188019	2.71899998188019	0	RRRRRTRINITY_DN75192_c0_g1::TRINITY_DN75192_c0_g1_i1::g.25838::m.25838	REVERSED type:internal len:332 gc:universal TRINITY_DN75192_c0_g1_i1:2-994(+)	DN75192_c0_g1::TRINITY_DN75192_c0_g1_i1::g.25838::m.25838	0
197	0.29	0.29	4.08199988305569	4.08199988305569	0	RRRRRTRINITY_DN31503_c0_g1::TRINITY_DN31503_c0_g1_i1::g.107836::m.107836	REVERSED type:5prime_partial len:197 gc:universal TRINITY_DN31503_c0_g1_i1:699-109(-)	DN31503_c0_g1::TRINITY_DN31503_c0_g1_i1::g.107836::m.107836	0
198	0.28	0.28	13.289999961853	0.385199999436736	0	TRINITY_DN58875_c0_g2::TRINITY_DN58875_c0_g2_i1::g.23877::m.23877	type:5prime_partial len:2078 gc:universal TRINITY_DN58875_c0_g2_i1:6960-727(-)	DN58875_c0_g2::TRINITY_DN58875_c0_g2_i1::g.23877::m.23877	0
198	0	0.28	13.2699996232986	0.38459999486804	0	TRINITY_DN58830_c0_g1::TRINITY_DN58830_c0_g1_i1::g.23785::m.23785	type:5prime_partial len:2081 gc:universal TRINITY_DN58830_c0_g1_i1:2-6244(+)	DN58830_c0_g1::TRINITY_DN58830_c0_g1_i1::g.23785::m.23785	0
198	0	0.27	11.5199998021126	2.42400001734495	0	TRINITY_DN58875_c0_g2::TRINITY_DN58875_c0_g2_i3::g.23881::m.23881	type:5prime_partial len:331 gc:universal TRINITY_DN58875_c0_g2_i3:1165-173(-)	DN58875_c0_g2::TRINITY_DN58875_c0_g2_i3::g.23881::m.23881	0
199	0.28	0.28	90.2300000190735	9.76999998092651	9.76999998092651	TRINITY_DN86307_c0_g1::TRINITY_DN86307_c0_g1_i1::g.26593::m.26593	type:5prime_partial len:175 gc:universal TRINITY_DN86307_c0_g1_i1:1-525(+)	DN86307_c0_g1::TRINITY_DN86307_c0_g1_i1::g.26593::m.26593	2
199	0	0.28	90.2300000190735	9.76999998092651	9.76999998092651	TRINITY_DN1216_c1_g1::TRINITY_DN1216_c1_g1_i1::g.28664::m.28664	type:5prime_partial len:175 gc:universal TRINITY_DN1216_c1_g1_i1:596-72(-)	DN1216_c1_g1::TRINITY_DN1216_c1_g1_i1::g.28664::m.28664	2
200	0.28	0.28	16.0199999809265	0.751900020986795	0	TRINITY_DN58867_c1_g3::TRINITY_DN58867_c1_g3_i1::g.23632::m.23632	type:5prime_partial len:1331 gc:universal TRINITY_DN58867_c1_g3_i1:4366-374(-)	DN58867_c1_g3::TRINITY_DN58867_c1_g3_i1::g.23632::m.23632	0
200	0	0.28	15.9999996423721	0.751300016418099	0	TRINITY_DN58217_c0_g3::TRINITY_DN58217_c0_g3_i2::g.22497::m.22497	type:5prime_partial len:1332 gc:universal TRINITY_DN58217_c0_g3_i2:3-3998(+)	DN58217_c0_g3::TRINITY_DN58217_c0_g3_i2::g.22497::m.22497	0
200	0	0.28	16.2200003862381	1.57500002533197	0	TRINITY_DN58867_c1_g3::TRINITY_DN58867_c1_g3_i2::g.23639::m.23639	type:5prime_partial len:636 gc:universal TRINITY_DN58867_c1_g3_i2:2281-374(-)	DN58867_c1_g3::TRINITY_DN58867_c1_g3_i2::g.23639::m.23639	0
200	0	0.28	16.8400004506111	5.10200001299381	0	TRINITY_DN58867_c1_g3::TRINITY_DN58867_c1_g3_i3::g.23641::m.23641	type:5prime_partial len:197 gc:universal TRINITY_DN58867_c1_g3_i3:664-74(-)	DN58867_c1_g3::TRINITY_DN58867_c1_g3_i3::g.23641::m.23641	0
201	0.28	0.28	6.1540000140667	6.1540000140667	0	RRRRRTRINITY_DN112158_c0_g1::TRINITY_DN112158_c0_g1_i1::g.135108::m.135108	REVERSED type:internal len:131 gc:universal TRINITY_DN112158_c0_g1_i1:391-2(-)	DN112158_c0_g1::TRINITY_DN112158_c0_g1_i1::g.135108::m.135108	0
202	0.27	0.27	38.730001449585	1.86199992895126	0	TRINITY_DN53068_c0_g1::TRINITY_DN53068_c0_g1_i2::g.16031::m.16031	type:complete len:538 gc:universal TRINITY_DN53068_c0_g1_i2:1759-146(-)	DN53068_c0_g1::TRINITY_DN53068_c0_g1_i2::g.16031::m.16031	0
202	0	0.27	38.730001449585	1.86199992895126	0	TRINITY_DN53068_c0_g1::TRINITY_DN53068_c0_g1_i1::g.16027::m.16027	type:complete len:538 gc:universal TRINITY_DN53068_c0_g1_i1:1780-167(-)	DN53068_c0_g1::TRINITY_DN53068_c0_g1_i1::g.16027::m.16027	0
203	0.27	0.27	55.3699970245361	6.78000003099442	0	RRRRRTRINITY_DN34201_c0_g1::TRINITY_DN34201_c0_g1_i1::g.112708::m.112708	REVERSED type:complete len:178 gc:universal TRINITY_DN34201_c0_g1_i1:2049-1516(-)	DN34201_c0_g1::TRINITY_DN34201_c0_g1_i1::g.112708::m.112708	0
203	0	0.27	55.3699970245361	6.78000003099442	0	RRRRRTRINITY_DN28254_c0_g2::TRINITY_DN28254_c0_g2_i1::g.115699::m.115699	REVERSED type:complete len:178 gc:universal TRINITY_DN28254_c0_g2_i1:350-883(+)	DN28254_c0_g2::TRINITY_DN28254_c0_g2_i1::g.115699::m.115699	0
203	0	0.27	55.3699970245361	6.78000003099442	0	RRRRRTRINITY_DN28254_c0_g1::TRINITY_DN28254_c0_g1_i1::g.115697::m.115697	REVERSED type:complete len:178 gc:universal TRINITY_DN28254_c0_g1_i1:350-883(+)	DN28254_c0_g1::TRINITY_DN28254_c0_g1_i1::g.115697::m.115697	0
204	0.27	0.27	22.9499995708466	10.6600001454353	0	RRRRRTRINITY_DN28079_c0_g1::TRINITY_DN28079_c0_g1_i1::g.5639::m.5639	REVERSED type:internal len:123 gc:universal TRINITY_DN28079_c0_g1_i1:368-3(-)	DN28079_c0_g1::TRINITY_DN28079_c0_g1_i1::g.5639::m.5639	0
205	0.27	0.27	21.3899999856949	4.81299981474876	0	RRRRRTRINITY_DN100510_c0_g1::TRINITY_DN100510_c0_g1_i1::g.132784::m.132784	REVERSED type:internal len:188 gc:universal TRINITY_DN100510_c0_g1_i1:561-1(-)	DN100510_c0_g1::TRINITY_DN100510_c0_g1_i1::g.132784::m.132784	0
205	0	0.27	22.2200006246567	6.25	0	RRRRRTRINITY_DN89111_c0_g1::TRINITY_DN89111_c0_g1_i1::g.95374::m.95374	REVERSED type:internal len:145 gc:universal TRINITY_DN89111_c0_g1_i1:3-434(+)	DN89111_c0_g1::TRINITY_DN89111_c0_g1_i1::g.95374::m.95374	0
206	0.27	0.27	8.56000036001205	1.55600002035499	0	RRRRRTRINITY_DN57018_c0_g1::TRINITY_DN57018_c0_g1_i1::g.105264::m.105264	REVERSED type:5prime_partial len:515 gc:universal TRINITY_DN57018_c0_g1_i1:1-1545(+)	DN57018_c0_g1::TRINITY_DN57018_c0_g1_i1::g.105264::m.105264	0
207	0.26	0.26	43.5600012540817	3.68099994957447	0	RRRRRTRINITY_DN56638_c1_g1::TRINITY_DN56638_c1_g1_i1::g.124257::m.124257	REVERSED type:5prime_partial len:327 gc:universal TRINITY_DN56638_c1_g1_i1:1-981(+)	DN56638_c1_g1::TRINITY_DN56638_c1_g1_i1::g.124257::m.124257	0
208	0.26	0.26	24.0500003099442	9.49399992823601	0	TRINITY_DN108373_c0_g1::TRINITY_DN108373_c0_g1_i1::g.134391::m.134391	type:internal len:159 gc:universal TRINITY_DN108373_c0_g1_i1:3-476(+)	DN108373_c0_g1::TRINITY_DN108373_c0_g1_i1::g.134391::m.134391	0
209	0.26	0.26	17.2199994325638	4.78500016033649	0	TRINITY_DN9128_c0_g1::TRINITY_DN9128_c0_g1_i1::g.78330::m.78330	type:internal len:210 gc:universal TRINITY_DN9128_c0_g1_i1:2-628(+)	DN9128_c0_g1::TRINITY_DN9128_c0_g1_i1::g.78330::m.78330	0
209	0	0.26	16.3599997758865	4.54499982297421	0	TRINITY_DN10303_c0_g1::TRINITY_DN10303_c0_g1_i1::g.68309::m.68309	type:internal len:221 gc:universal TRINITY_DN10303_c0_g1_i1:661-2(-)	DN10303_c0_g1::TRINITY_DN10303_c0_g1_i1::g.68309::m.68309	0
210	0.26	0.26	21.2099999189377	8.08100029826164	0	RRRRRTRINITY_DN134767_c0_g1::TRINITY_DN134767_c0_g1_i1::g.141463::m.141463	REVERSED type:complete len:100 gc:universal TRINITY_DN134767_c0_g1_i1:607-308(-)	DN134767_c0_g1::TRINITY_DN134767_c0_g1_i1::g.141463::m.141463	0
211	0.25	0.26	13.3000001311302	4.9260001629591	4.9260001629591	TRINITY_DN43403_c0_g1::TRINITY_DN43403_c0_g1_i1::g.70386::m.70386	type:5prime_partial len:204 gc:universal TRINITY_DN43403_c0_g1_i1:2-613(+)	DN43403_c0_g1::TRINITY_DN43403_c0_g1_i1::g.70386::m.70386	1
212	0.24	0.25	17.1000003814697	3.2260000705719	0	TRINITY_DN49775_c0_g1::TRINITY_DN49775_c0_g1_i1::g.57280::m.57280	type:complete len:311 gc:universal TRINITY_DN49775_c0_g1_i1:143-1075(+)	DN49775_c0_g1::TRINITY_DN49775_c0_g1_i1::g.57280::m.57280	0
212	0	0.25	17.1000003814697	3.2260000705719	0	TRINITY_DN49690_c0_g1::TRINITY_DN49690_c0_g1_i1::g.57109::m.57109	type:complete len:311 gc:universal TRINITY_DN49690_c0_g1_i1:1047-115(-)	DN49690_c0_g1::TRINITY_DN49690_c0_g1_i1::g.57109::m.57109	0
213	0.24	0.24	16.6700005531311	1.37999998405576	0	RRRRRTRINITY_DN58559_c1_g2::TRINITY_DN58559_c1_g2_i2::g.62478::m.62478	REVERSED type:5prime_partial len:943 gc:universal TRINITY_DN58559_c1_g2_i2:1-2829(+)	DN58559_c1_g2::TRINITY_DN58559_c1_g2_i2::g.62478::m.62478	0
213	0	0.24	15.6499996781349	1.36599997058511	0	RRRRRTRINITY_DN58559_c1_g2::TRINITY_DN58559_c1_g2_i3::g.62480::m.62480	REVERSED type:5prime_partial len:953 gc:universal TRINITY_DN58559_c1_g2_i3:1-2859(+)	DN58559_c1_g2::TRINITY_DN58559_c1_g2_i3::g.62480::m.62480	0
213	0	0.24	18.6700001358986	1.5659999102354	0	RRRRRTRINITY_DN58718_c0_g4::TRINITY_DN58718_c0_g4_i1::g.64149::m.64149	REVERSED type:internal len:831 gc:universal TRINITY_DN58718_c0_g4_i1:2492-3(-)	DN58718_c0_g4::TRINITY_DN58718_c0_g4_i1::g.64149::m.64149	0
213	0	0.24	15.6000003218651	1.51300001889467	0	RRRRRTRINITY_DN58559_c1_g2::TRINITY_DN58559_c1_g2_i1::g.62477::m.62477	REVERSED type:internal len:860 gc:universal TRINITY_DN58559_c1_g2_i1:1-2577(+)	DN58559_c1_g2::TRINITY_DN58559_c1_g2_i1::g.62477::m.62477	0
214	0.24	0.24	14.3900007009506	0.72400001809001	0	TRINITY_DN38010_c0_g1::TRINITY_DN38010_c0_g1_i2::g.125166::m.125166	type:5prime_partial len:1106 gc:universal TRINITY_DN38010_c0_g1_i2:3-3320(+)	DN38010_c0_g1::TRINITY_DN38010_c0_g1_i2::g.125166::m.125166	0
214	0	0.24	13.9300003647804	0.747699989005923	0	TRINITY_DN47914_c2_g1::TRINITY_DN47914_c2_g1_i1::g.36662::m.36662	type:internal len:1071 gc:universal TRINITY_DN47914_c2_g1_i1:3212-3(-)	DN47914_c2_g1::TRINITY_DN47914_c2_g1_i1::g.36662::m.36662	0
214	0	0.24	13.8699993491173	0.744900014251471	0	TRINITY_DN38010_c0_g1::TRINITY_DN38010_c0_g1_i1::g.125161::m.125161	type:5prime_partial len:1075 gc:universal TRINITY_DN38010_c0_g1_i1:2-3226(+)	DN38010_c0_g1::TRINITY_DN38010_c0_g1_i1::g.125161::m.125161	0
215	0.24	0.24	15.0800004601479	0.881499983370304	0	RRRRRTRINITY_DN40656_c0_g1::TRINITY_DN40656_c0_g1_i1::g.8890::m.8890	REVERSED type:complete len:1022 gc:universal TRINITY_DN40656_c0_g1_i1:3358-293(-)	DN40656_c0_g1::TRINITY_DN40656_c0_g1_i1::g.8890::m.8890	0
215	0	0.24	15.0800004601479	0.881499983370304	0	RRRRRTRINITY_DN36969_c0_g1::TRINITY_DN36969_c0_g1_i1::g.32928::m.32928	REVERSED type:complete len:1022 gc:universal TRINITY_DN36969_c0_g1_i1:349-3414(+)	DN36969_c0_g1::TRINITY_DN36969_c0_g1_i1::g.32928::m.32928	0
216	0.24	0.24	33.5200011730194	6.01699985563755	0	TRINITY_DN51738_c0_g5::TRINITY_DN51738_c0_g5_i1::g.58543::m.58543	type:3prime_partial len:350 gc:universal TRINITY_DN51738_c0_g5_i1:3-1049(+)	DN51738_c0_g5::TRINITY_DN51738_c0_g5_i1::g.58543::m.58543	0
216	0	0.24	32.1399986743927	5.76899982988834	0	TRINITY_DN51112_c0_g5::TRINITY_DN51112_c0_g5_i2::g.82532::m.82532	type:5prime_partial len:365 gc:universal TRINITY_DN51112_c0_g5_i2:1326-232(-)	DN51112_c0_g5::TRINITY_DN51112_c0_g5_i2::g.82532::m.82532	0
216	0	0.24	31.7400008440018	6.28700032830238	0	TRINITY_DN51738_c0_g5::TRINITY_DN51738_c0_g5_i3::g.58545::m.58545	type:complete len:335 gc:universal TRINITY_DN51738_c0_g5_i3:3-1007(+)	DN51738_c0_g5::TRINITY_DN51738_c0_g5_i3::g.58545::m.58545	0
216	0	0.24	31.7400008440018	6.28700032830238	0	TRINITY_DN51738_c0_g5::TRINITY_DN51738_c0_g5_i2::g.58544::m.58544	type:complete len:335 gc:universal TRINITY_DN51738_c0_g5_i2:3-1007(+)	DN51738_c0_g5::TRINITY_DN51738_c0_g5_i2::g.58544::m.58544	0
216	0	0.24	30.8099985122681	6.10500015318394	0	TRINITY_DN51112_c0_g5::TRINITY_DN51112_c0_g5_i1::g.82531::m.82531	type:5prime_partial len:345 gc:universal TRINITY_DN51112_c0_g5_i1:1359-325(-)	DN51112_c0_g5::TRINITY_DN51112_c0_g5_i1::g.82531::m.82531	0
217	0.24	0.24	18.1799992918968	7.17699974775314	0	TRINITY_DN60889_c0_g1::TRINITY_DN60889_c0_g1_i1::g.48167::m.48167	type:internal len:210 gc:universal TRINITY_DN60889_c0_g1_i1:627-1(-)	DN60889_c0_g1::TRINITY_DN60889_c0_g1_i1::g.48167::m.48167	0
218	0.24	0.24	30.3000003099442	10.1000003516674	0	TRINITY_DN88439_c0_g1::TRINITY_DN88439_c0_g1_i1::g.27095::m.27095	type:5prime_partial len:100 gc:universal TRINITY_DN88439_c0_g1_i1:1-300(+)	DN88439_c0_g1::TRINITY_DN88439_c0_g1_i1::g.27095::m.27095	0
219	0.24	0.24	8.96599963307381	8.96599963307381	0	TRINITY_DN99402_c0_g1::TRINITY_DN99402_c0_g1_i1::g.66290::m.66290	type:5prime_partial len:146 gc:universal TRINITY_DN99402_c0_g1_i1:503-66(-)	DN99402_c0_g1::TRINITY_DN99402_c0_g1_i1::g.66290::m.66290	0
220	0.23	0.23	12.7399995923042	0.971900019794703	0	TRINITY_DN57246_c0_g1::TRINITY_DN57246_c0_g1_i1::g.21598::m.21598	type:complete len:927 gc:universal TRINITY_DN57246_c0_g1_i1:3966-1186(-)	DN57246_c0_g1::TRINITY_DN57246_c0_g1_i1::g.21598::m.21598	0
220	0	0.23	12.7399995923042	0.971900019794703	0	TRINITY_DN56510_c0_g3::TRINITY_DN56510_c0_g3_i1::g.87730::m.87730	type:complete len:927 gc:universal TRINITY_DN56510_c0_g3_i1:105-2885(+)	DN56510_c0_g3::TRINITY_DN56510_c0_g3_i1::g.87730::m.87730	0
220	0	0.23	12.9299998283386	1.33699998259544	0	TRINITY_DN57246_c0_g1::TRINITY_DN57246_c0_g1_i2::g.21601::m.21601	type:complete len:674 gc:universal TRINITY_DN57246_c0_g1_i2:2077-56(-)	DN57246_c0_g1::TRINITY_DN57246_c0_g1_i2::g.21601::m.21601	0
221	0.23	0.23	51.9999980926514	5.33300004899502	0	TRINITY_DN58520_c0_g5::TRINITY_DN58520_c0_g5_i9::g.90647::m.90647	type:complete len:226 gc:universal TRINITY_DN58520_c0_g5_i9:71-748(+)	DN58520_c0_g5::TRINITY_DN58520_c0_g5_i9::g.90647::m.90647	0
221	0	0.23	42.4800008535385	5.31000010669231	0	TRINITY_DN58520_c0_g5::TRINITY_DN58520_c0_g5_i8::g.90646::m.90646	type:complete len:227 gc:universal TRINITY_DN58520_c0_g5_i8:71-751(+)	DN58520_c0_g5::TRINITY_DN58520_c0_g5_i8::g.90646::m.90646	0
221	0	0.23	42.4800008535385	5.31000010669231	0	TRINITY_DN58520_c0_g5::TRINITY_DN58520_c0_g5_i6::g.90645::m.90645	type:complete len:227 gc:universal TRINITY_DN58520_c0_g5_i6:71-751(+)	DN58520_c0_g5::TRINITY_DN58520_c0_g5_i6::g.90645::m.90645	0
222	0.23	0.23	41.7499989271164	7.76700004935265	0	TRINITY_DN35879_c0_g1::TRINITY_DN35879_c0_g1_i1::g.32401::m.32401	type:5prime_partial len:104 gc:universal TRINITY_DN35879_c0_g1_i1:954-643(-)	DN35879_c0_g1::TRINITY_DN35879_c0_g1_i1::g.32401::m.32401	0
223	0.23	0.23	18.5599997639656	9.79399979114532	5.15500009059906	TRINITY_DN46987_c0_g1::TRINITY_DN46987_c0_g1_i1::g.98828::m.98828	type:complete len:195 gc:universal TRINITY_DN46987_c0_g1_i1:1602-1018(-)	DN46987_c0_g1::TRINITY_DN46987_c0_g1_i1::g.98828::m.98828	1
223	0	0.23	18.5599997639656	9.79399979114532	5.15500009059906	TRINITY_DN44576_c0_g1::TRINITY_DN44576_c0_g1_i1::g.111367::m.111367	type:complete len:195 gc:universal TRINITY_DN44576_c0_g1_i1:192-776(+)	DN44576_c0_g1::TRINITY_DN44576_c0_g1_i1::g.111367::m.111367	1
224	0.23	0.23	3.10600008815527	3.10600008815527	0	TRINITY_DN49859_c0_g1::TRINITY_DN49859_c0_g1_i1::g.119995::m.119995	type:complete len:323 gc:universal TRINITY_DN49859_c0_g1_i1:125-1093(+)	DN49859_c0_g1::TRINITY_DN49859_c0_g1_i1::g.119995::m.119995	0
224	0	0.23	3.10600008815527	3.10600008815527	0	TRINITY_DN48118_c0_g1::TRINITY_DN48118_c0_g1_i1::g.12778::m.12778	type:complete len:323 gc:universal TRINITY_DN48118_c0_g1_i1:1264-296(-)	DN48118_c0_g1::TRINITY_DN48118_c0_g1_i1::g.12778::m.12778	0
225	0.22	0.22	15.5399993062019	1.60700008273125	0	RRRRRTRINITY_DN54223_c0_g1::TRINITY_DN54223_c0_g1_i2::g.59145::m.59145	REVERSED type:5prime_partial len:561 gc:universal TRINITY_DN54223_c0_g1_i2:2-1684(+)	DN54223_c0_g1::TRINITY_DN54223_c0_g1_i2::g.59145::m.59145	0
225	0	0.22	15.2600005269051	1.57900005578995	0	RRRRRTRINITY_DN54223_c0_g1::TRINITY_DN54223_c0_g1_i1::g.59143::m.59143	REVERSED type:5prime_partial len:571 gc:universal TRINITY_DN54223_c0_g1_i1:1-1713(+)	DN54223_c0_g1::TRINITY_DN54223_c0_g1_i1::g.59143::m.59143	0
225	0	0.22	15.4799997806549	1.60099994391203	0	RRRRRTRINITY_DN54075_c0_g1::TRINITY_DN54075_c0_g1_i2::g.17317::m.17317	REVERSED type:5prime_partial len:563 gc:universal TRINITY_DN54075_c0_g1_i2:1981-293(-)	DN54075_c0_g1::TRINITY_DN54075_c0_g1_i2::g.17317::m.17317	0
225	0	0.22	14.3299996852875	1.48299997672439	0	RRRRRTRINITY_DN54075_c0_g1::TRINITY_DN54075_c0_g1_i1::g.17315::m.17315	REVERSED type:5prime_partial len:608 gc:universal TRINITY_DN54075_c0_g1_i1:2116-293(-)	DN54075_c0_g1::TRINITY_DN54075_c0_g1_i1::g.17315::m.17315	0
226	0.22	0.22	11.2000003457069	7.19999969005585	0	TRINITY_DN9126_c0_g2::TRINITY_DN9126_c0_g2_i1::g.78281::m.78281	type:5prime_partial len:126 gc:universal TRINITY_DN9126_c0_g2_i1:1-378(+)	DN9126_c0_g2::TRINITY_DN9126_c0_g2_i1::g.78281::m.78281	0
227	0.22	0.22	6.25	6.25	0	TRINITY_DN54984_c1_g1::TRINITY_DN54984_c1_g1_i2::g.60393::m.60393	type:internal len:113 gc:universal TRINITY_DN54984_c1_g1_i2:1-336(+)	DN54984_c1_g1::TRINITY_DN54984_c1_g1_i2::g.60393::m.60393	0
227	0	0.22	6.19499981403351	6.19499981403351	0	TRINITY_DN43165_c0_g2::TRINITY_DN43165_c0_g2_i2::g.71129::m.71129	type:internal len:114 gc:universal TRINITY_DN43165_c0_g2_i2:339-1(-)	DN43165_c0_g2::TRINITY_DN43165_c0_g2_i2::g.71129::m.71129	0
228	0.21	0.21	75.8499979972839	3.69299985468388	3.69299985468388	TRINITY_DN53776_c0_g1::TRINITY_DN53776_c0_g1_i1::g.76810::m.76810	type:complete len:353 gc:universal TRINITY_DN53776_c0_g1_i1:3361-2303(-)	DN53776_c0_g1::TRINITY_DN53776_c0_g1_i1::g.76810::m.76810	1
228	0	0.21	75.8499979972839	3.69299985468388	3.69299985468388	TRINITY_DN51997_c1_g2::TRINITY_DN51997_c1_g2_i1::g.109866::m.109866	type:complete len:353 gc:universal TRINITY_DN51997_c1_g2_i1:62-1120(+)	DN51997_c1_g2::TRINITY_DN51997_c1_g2_i1::g.109866::m.109866	1
229	0.21	0.21	16.3599997758865	2.01999992132187	0	RRRRRTRINITY_DN49506_c0_g1::TRINITY_DN49506_c0_g1_i1::g.76464::m.76464	REVERSED type:complete len:496 gc:universal TRINITY_DN49506_c0_g1_i1:1911-424(-)	DN49506_c0_g1::TRINITY_DN49506_c0_g1_i1::g.76464::m.76464	0
230	0.21	0.21	7.29200020432472	7.29200020432472	0	RRRRRTRINITY_DN89913_c0_g1::TRINITY_DN89913_c0_g1_i1::g.108349::m.108349	REVERSED type:internal len:193 gc:universal TRINITY_DN89913_c0_g1_i1:3-578(+)	DN89913_c0_g1::TRINITY_DN89913_c0_g1_i1::g.108349::m.108349	0
230	0	0.21	10.9399996697903	10.9399996697903	0	RRRRRTRINITY_DN80987_c0_g1::TRINITY_DN80987_c0_g1_i1::g.94949::m.94949	REVERSED type:internal len:129 gc:universal TRINITY_DN80987_c0_g1_i1:385-2(-)	DN80987_c0_g1::TRINITY_DN80987_c0_g1_i1::g.94949::m.94949	0
231	0.2	0.21	31.920000910759	4.22499999403954	0	RRRRRTRINITY_DN42315_c0_g1::TRINITY_DN42315_c0_g1_i1::g.33740::m.33740	REVERSED type:5prime_partial len:214 gc:universal TRINITY_DN42315_c0_g1_i1:1473-832(-)	DN42315_c0_g1::TRINITY_DN42315_c0_g1_i1::g.33740::m.33740	0
231	0	0.21	20.6499993801117	5.80600015819073	0	RRRRRTRINITY_DN38430_c0_g4::TRINITY_DN38430_c0_g4_i1::g.76317::m.76317	REVERSED type:internal len:156 gc:universal TRINITY_DN38430_c0_g4_i1:1-465(+)	DN38430_c0_g4::TRINITY_DN38430_c0_g4_i1::g.76317::m.76317	0
231	0	0.21	17.2399997711182	7.75900036096573	0	RRRRRTRINITY_DN38430_c0_g5::TRINITY_DN38430_c0_g5_i1::g.76320::m.76320	REVERSED type:internal len:117 gc:universal TRINITY_DN38430_c0_g5_i1:3-350(+)	DN38430_c0_g5::TRINITY_DN38430_c0_g5_i1::g.76320::m.76320	0
232	0.2	0.2	19.3900004029274	1.60300005227327	0	TRINITY_DN46704_c0_g1::TRINITY_DN46704_c0_g1_i1::g.11750::m.11750	type:3prime_partial len:625 gc:universal TRINITY_DN46704_c0_g1_i1:1873-2(-)	DN46704_c0_g1::TRINITY_DN46704_c0_g1_i1::g.11750::m.11750	0
233	0.2	0.2	29.0199995040894	5.18100000917912	5.18100000917912	TRINITY_DN52135_c0_g1::TRINITY_DN52135_c0_g1_i1::g.68639::m.68639	type:5prime_partial len:194 gc:universal TRINITY_DN52135_c0_g1_i1:1-582(+)	DN52135_c0_g1::TRINITY_DN52135_c0_g1_i1::g.68639::m.68639	1
233	0	0.2	29.0199995040894	5.18100000917912	5.18100000917912	TRINITY_DN51426_c0_g3::TRINITY_DN51426_c0_g3_i1::g.126949::m.126949	type:5prime_partial len:194 gc:universal TRINITY_DN51426_c0_g3_i1:1088-507(-)	DN51426_c0_g3::TRINITY_DN51426_c0_g3_i1::g.126949::m.126949	1
233	0	0.2	28.7299990653992	5.52500002086163	5.52500002086163	TRINITY_DN50143_c0_g3::TRINITY_DN50143_c0_g3_i2::g.57731::m.57731	type:5prime_partial len:182 gc:universal TRINITY_DN50143_c0_g3_i2:723-178(-)	DN50143_c0_g3::TRINITY_DN50143_c0_g3_i2::g.57731::m.57731	1
233	0	0.2	32.1000009775162	6.17300011217594	6.17300011217594	TRINITY_DN50143_c0_g3::TRINITY_DN50143_c0_g3_i1::g.57729::m.57729	type:complete len:163 gc:universal TRINITY_DN50143_c0_g3_i1:666-178(-)	DN50143_c0_g3::TRINITY_DN50143_c0_g3_i1::g.57729::m.57729	1
233	0	0.2	32.1000009775162	6.17300011217594	6.17300011217594	TRINITY_DN49245_c1_g3::TRINITY_DN49245_c1_g3_i2::g.37291::m.37291	type:complete len:163 gc:universal TRINITY_DN49245_c1_g3_i2:123-611(+)	DN49245_c1_g3::TRINITY_DN49245_c1_g3_i2::g.37291::m.37291	1
233	0	0.2	28.7299990653992	5.52500002086163	5.52500002086163	TRINITY_DN49245_c1_g3::TRINITY_DN49245_c1_g3_i1::g.37289::m.37289	type:5prime_partial len:182 gc:universal TRINITY_DN49245_c1_g3_i1:3-548(+)	DN49245_c1_g3::TRINITY_DN49245_c1_g3_i1::g.37289::m.37289	1
233	0	0.2	27.1600008010864	6.17300011217594	6.17300011217594	TRINITY_DN52059_c0_g1::TRINITY_DN52059_c0_g1_i1::g.68131::m.68131	type:complete len:163 gc:universal TRINITY_DN52059_c0_g1_i1:254-742(+)	DN52059_c0_g1::TRINITY_DN52059_c0_g1_i1::g.68131::m.68131	1
233	0	0.2	27.1600008010864	6.17300011217594	6.17300011217594	TRINITY_DN47572_c0_g1::TRINITY_DN47572_c0_g1_i1::g.69095::m.69095	type:complete len:163 gc:universal TRINITY_DN47572_c0_g1_i1:822-334(-)	DN47572_c0_g1::TRINITY_DN47572_c0_g1_i1::g.69095::m.69095	1
233	0	0.2	25	8.33299979567528	8.33299979567528	TRINITY_DN23988_c0_g1::TRINITY_DN23988_c0_g1_i1::g.4791::m.4791	type:3prime_partial len:121 gc:universal TRINITY_DN23988_c0_g1_i1:362-3(-)	DN23988_c0_g1::TRINITY_DN23988_c0_g1_i1::g.4791::m.4791	1
233	0	0.2	16.8200001120567	9.34600010514259	9.34600010514259	TRINITY_DN5482_c0_g1::TRINITY_DN5482_c0_g1_i1::g.1161::m.1161	type:3prime_partial len:108 gc:universal TRINITY_DN5482_c0_g1_i1:114-434(+)	DN5482_c0_g1::TRINITY_DN5482_c0_g1_i1::g.1161::m.1161	1
234	0.2	0.2	18.0899992585182	4.09599989652634	0	TRINITY_DN33998_c0_g1::TRINITY_DN33998_c0_g1_i1::g.6993::m.6993	type:5prime_partial len:294 gc:universal TRINITY_DN33998_c0_g1_i1:898-17(-)	DN33998_c0_g1::TRINITY_DN33998_c0_g1_i1::g.6993::m.6993	0
234	0	0.2	15.2500003576279	4.25500012934208	0	TRINITY_DN28502_c0_g1::TRINITY_DN28502_c0_g1_i1::g.70663::m.70663	type:5prime_partial len:283 gc:universal TRINITY_DN28502_c0_g1_i1:3-851(+)	DN28502_c0_g1::TRINITY_DN28502_c0_g1_i1::g.70663::m.70663	0
235	0.2	0.2	55.0000011920929	12.5	0	TRINITY_DN31463_c0_g3::TRINITY_DN31463_c0_g3_i1::g.107825::m.107825	type:3prime_partial len:121 gc:universal TRINITY_DN31463_c0_g3_i1:601-960(+)	DN31463_c0_g3::TRINITY_DN31463_c0_g3_i1::g.107825::m.107825	0
235	0	0.2	57.8100025653839	11.7200002074242	0	TRINITY_DN31463_c0_g2::TRINITY_DN31463_c0_g2_i1::g.107820::m.107820	type:3prime_partial len:129 gc:universal TRINITY_DN31463_c0_g2_i1:601-984(+)	DN31463_c0_g2::TRINITY_DN31463_c0_g2_i1::g.107820::m.107820	0
235	0	0.2	61.6699993610382	12.5	0	TRINITY_DN31463_c0_g1::TRINITY_DN31463_c0_g1_i1::g.107817::m.107817	type:3prime_partial len:121 gc:universal TRINITY_DN31463_c0_g1_i1:601-960(+)	DN31463_c0_g1::TRINITY_DN31463_c0_g1_i1::g.107817::m.107817	0
236	0.2	0.2	14.6200001239777	4.61499989032745	0	TRINITY_DN58798_c0_g5::TRINITY_DN58798_c0_g5_i6::g.92290::m.92290	type:complete len:261 gc:universal TRINITY_DN58798_c0_g5_i6:4023-4805(+)	DN58798_c0_g5::TRINITY_DN58798_c0_g5_i6::g.92290::m.92290	0
236	0	0.2	11.6899996995926	3.69199998676777	0	TRINITY_DN58798_c0_g5::TRINITY_DN58798_c0_g5_i5::g.92285::m.92285	type:complete len:326 gc:universal TRINITY_DN58798_c0_g5_i5:4023-5000(+)	DN58798_c0_g5::TRINITY_DN58798_c0_g5_i5::g.92285::m.92285	0
236	0	0.2	14.6200001239777	4.61499989032745	0	TRINITY_DN58798_c0_g5::TRINITY_DN58798_c0_g5_i4::g.92282::m.92282	type:complete len:261 gc:universal TRINITY_DN58798_c0_g5_i4:4040-4822(+)	DN58798_c0_g5::TRINITY_DN58798_c0_g5_i4::g.92282::m.92282	0
236	0	0.2	11.6899996995926	3.69199998676777	0	TRINITY_DN58798_c0_g5::TRINITY_DN58798_c0_g5_i1::g.92273::m.92273	type:complete len:326 gc:universal TRINITY_DN58798_c0_g5_i1:4040-5017(+)	DN58798_c0_g5::TRINITY_DN58798_c0_g5_i1::g.92273::m.92273	0
236	0	0.2	14.6200001239777	4.61499989032745	0	TRINITY_DN58452_c1_g3::TRINITY_DN58452_c1_g3_i4::g.90836::m.90836	type:complete len:261 gc:universal TRINITY_DN58452_c1_g3_i4:1121-339(-)	DN58452_c1_g3::TRINITY_DN58452_c1_g3_i4::g.90836::m.90836	0
236	0	0.2	14.6200001239777	4.61499989032745	0	TRINITY_DN58452_c1_g3::TRINITY_DN58452_c1_g3_i3::g.90832::m.90832	type:complete len:261 gc:universal TRINITY_DN58452_c1_g3_i3:1090-308(-)	DN58452_c1_g3::TRINITY_DN58452_c1_g3_i3::g.90832::m.90832	0
236	0	0.2	14.6200001239777	4.61499989032745	0	TRINITY_DN58452_c1_g3::TRINITY_DN58452_c1_g3_i2::g.90828::m.90828	type:complete len:261 gc:universal TRINITY_DN58452_c1_g3_i2:1066-284(-)	DN58452_c1_g3::TRINITY_DN58452_c1_g3_i2::g.90828::m.90828	0
236	0	0.2	14.6200001239777	4.61499989032745	0	TRINITY_DN58452_c1_g3::TRINITY_DN58452_c1_g3_i1::g.90824::m.90824	type:complete len:261 gc:universal TRINITY_DN58452_c1_g3_i1:1090-308(-)	DN58452_c1_g3::TRINITY_DN58452_c1_g3_i1::g.90824::m.90824	0
237	0.19	0.2	10.8000002801418	2.46900003403425	0	RRRRRTRINITY_DN57902_c3_g6::TRINITY_DN57902_c3_g6_i3::g.128457::m.128457	REVERSED type:complete len:325 gc:universal TRINITY_DN57902_c3_g6_i3:1245-271(-)	DN57902_c3_g6::TRINITY_DN57902_c3_g6_i3::g.128457::m.128457	0
237	0	0.2	10.9399996697903	2.5000000372529	0	RRRRRTRINITY_DN57902_c3_g6::TRINITY_DN57902_c3_g6_i2::g.128456::m.128456	REVERSED type:5prime_partial len:321 gc:universal TRINITY_DN57902_c3_g6_i2:1233-271(-)	DN57902_c3_g6::TRINITY_DN57902_c3_g6_i2::g.128456::m.128456	0
238	0.19	0.19	7.95499980449677	2.55699995905161	0	RRRRRTRINITY_DN13697_c0_g1::TRINITY_DN13697_c0_g1_i1::g.127795::m.127795	REVERSED type:3prime_partial len:353 gc:universal TRINITY_DN13697_c0_g1_i1:1058-3(-)	DN13697_c0_g1::TRINITY_DN13697_c0_g1_i1::g.127795::m.127795	0
238	0	0.19	8.18699970841408	2.63199992477894	0	RRRRRTRINITY_DN124588_c0_g1::TRINITY_DN124588_c0_g1_i1::g.131146::m.131146	REVERSED type:3prime_partial len:343 gc:universal TRINITY_DN124588_c0_g1_i1:259-1284(+)	DN124588_c0_g1::TRINITY_DN124588_c0_g1_i1::g.131146::m.131146	0
239	0.19	0.19	23.0800002813339	6.92299976944923	0	RRRRRTRINITY_DN128386_c0_g1::TRINITY_DN128386_c0_g1_i1::g.139519::m.139519	REVERSED type:complete len:131 gc:universal TRINITY_DN128386_c0_g1_i1:525-133(-)	DN128386_c0_g1::TRINITY_DN128386_c0_g1_i1::g.139519::m.139519	0
239	0	0.19	19.2699998617172	8.25700014829636	0	RRRRRTRINITY_DN126913_c0_g1::TRINITY_DN126913_c0_g1_i1::g.138850::m.138850	REVERSED type:5prime_partial len:110 gc:universal TRINITY_DN126913_c0_g1_i1:3-332(+)	DN126913_c0_g1::TRINITY_DN126913_c0_g1_i1::g.138850::m.138850	0
240	0.19	0.19	18.6299994587898	10.7799999415874	0	TRINITY_DN67053_c0_g1::TRINITY_DN67053_c0_g1_i1::g.64593::m.64593	type:3prime_partial len:103 gc:universal TRINITY_DN67053_c0_g1_i1:174-479(+)	DN67053_c0_g1::TRINITY_DN67053_c0_g1_i1::g.64593::m.64593	0
240	0	0.19	18.6299994587898	10.7799999415874	0	TRINITY_DN59916_c0_g1::TRINITY_DN59916_c0_g1_i1::g.24732::m.24732	type:3prime_partial len:103 gc:universal TRINITY_DN59916_c0_g1_i1:306-1(-)	DN59916_c0_g1::TRINITY_DN59916_c0_g1_i1::g.24732::m.24732	0
241	0.19	0.19	8.9429996907711	8.9429996907711	0	RRRRRTRINITY_DN28317_c0_g2::TRINITY_DN28317_c0_g2_i1::g.5714::m.5714	REVERSED type:internal len:124 gc:universal TRINITY_DN28317_c0_g2_i1:1-369(+)	DN28317_c0_g2::TRINITY_DN28317_c0_g2_i1::g.5714::m.5714	0
242	0.18	0.18	19.6899995207787	0.299499998800457	0	TRINITY_DN59203_c0_g1::TRINITY_DN59203_c0_g1_i2::g.117000::m.117000	type:complete len:2672 gc:universal TRINITY_DN59203_c0_g1_i2:8532-517(-)	DN59203_c0_g1::TRINITY_DN59203_c0_g1_i2::g.117000::m.117000	0
242	0	0.18	19.6899995207787	0.299499998800457	0	TRINITY_DN59203_c0_g1::TRINITY_DN59203_c0_g1_i1::g.116991::m.116991	type:complete len:2672 gc:universal TRINITY_DN59203_c0_g1_i1:8520-505(-)	DN59203_c0_g1::TRINITY_DN59203_c0_g1_i1::g.116991::m.116991	0
242	0	0.18	20.9199994802475	0.340900011360645	0	TRINITY_DN59219_c0_g4::TRINITY_DN59219_c0_g4_i2::g.117536::m.117536	type:5prime_partial len:2348 gc:universal TRINITY_DN59219_c0_g4_i2:2-7045(+)	DN59219_c0_g4::TRINITY_DN59219_c0_g4_i2::g.117536::m.117536	0
242	0	0.18	20.9199994802475	0.340900011360645	0	TRINITY_DN59219_c0_g4::TRINITY_DN59219_c0_g4_i1::g.117527::m.117527	type:5prime_partial len:2348 gc:universal TRINITY_DN59219_c0_g4_i1:2-7045(+)	DN59219_c0_g4::TRINITY_DN59219_c0_g4_i1::g.117527::m.117527	0
243	0.18	0.18	20.1199993491173	0.409599998965859	0	RRRRRTRINITY_DN21715_c0_g1::TRINITY_DN21715_c0_g1_i1::g.51539::m.51539	REVERSED type:internal len:1954 gc:universal TRINITY_DN21715_c0_g1_i1:5860-2(-)	DN21715_c0_g1::TRINITY_DN21715_c0_g1_i1::g.51539::m.51539	0
243	0	0.18	20.0299993157387	0.640999991446733	0	RRRRRTRINITY_DN98588_c0_g1::TRINITY_DN98588_c0_g1_i1::g.95972::m.95972	REVERSED type:5prime_partial len:1249 gc:universal TRINITY_DN98588_c0_g1_i1:3-3749(+)	DN98588_c0_g1::TRINITY_DN98588_c0_g1_i1::g.95972::m.95972	0
244	0.18	0.18	16.0099998116493	2.36200001090765	0	TRINITY_DN42432_c0_g1::TRINITY_DN42432_c0_g1_i1::g.80733::m.80733	type:5prime_partial len:382 gc:universal TRINITY_DN42432_c0_g1_i1:1148-3(-)	DN42432_c0_g1::TRINITY_DN42432_c0_g1_i1::g.80733::m.80733	0
244	0	0.18	16.3499996066093	8.65399986505508	0	TRINITY_DN49946_c0_g3::TRINITY_DN49946_c0_g3_i1::g.117631::m.117631	type:internal len:105 gc:universal TRINITY_DN49946_c0_g3_i1:2-313(+)	DN49946_c0_g3::TRINITY_DN49946_c0_g3_i1::g.117631::m.117631	0
245	0.18	0.18	21.7600002884865	6.47099986672401	0	RRRRRTRINITY_DN47500_c1_g1::TRINITY_DN47500_c1_g1_i1::g.36205::m.36205	REVERSED type:3prime_partial len:171 gc:universal TRINITY_DN47500_c1_g1_i1:511-2(-)	DN47500_c1_g1::TRINITY_DN47500_c1_g1_i1::g.36205::m.36205	0
245	0	0.18	22.6999998092651	6.74799978733063	0	RRRRRTRINITY_DN47500_c0_g1::TRINITY_DN47500_c0_g1_i2::g.36199::m.36199	REVERSED type:3prime_partial len:164 gc:universal TRINITY_DN47500_c0_g1_i2:1734-2222(+)	DN47500_c0_g1::TRINITY_DN47500_c0_g1_i2::g.36199::m.36199	0
245	0	0.18	22.6999998092651	6.74799978733063	0	RRRRRTRINITY_DN47500_c0_g1::TRINITY_DN47500_c0_g1_i1::g.36194::m.36194	REVERSED type:3prime_partial len:164 gc:universal TRINITY_DN47500_c0_g1_i1:2268-2756(+)	DN47500_c0_g1::TRINITY_DN47500_c0_g1_i1::g.36194::m.36194	0
246	0.18	0.18	13.6099994182587	8.16299989819527	0	TRINITY_DN96891_c0_g1::TRINITY_DN96891_c0_g1_i1::g.95900::m.95900	type:internal len:148 gc:universal TRINITY_DN96891_c0_g1_i1:1-441(+)	DN96891_c0_g1::TRINITY_DN96891_c0_g1_i1::g.95900::m.95900	0
246	0	0.18	8.10799971222878	8.10799971222878	0	TRINITY_DN103513_c0_g1::TRINITY_DN103513_c0_g1_i1::g.135695::m.135695	type:internal len:149 gc:universal TRINITY_DN103513_c0_g1_i1:444-1(-)	DN103513_c0_g1::TRINITY_DN103513_c0_g1_i1::g.135695::m.135695	0
247	0.18	0.18	12.5900000333786	5.92599995434284	0	RRRRRTRINITY_DN88459_c0_g1::TRINITY_DN88459_c0_g1_i1::g.27092::m.27092	REVERSED type:complete len:136 gc:universal TRINITY_DN88459_c0_g1_i1:628-221(-)	DN88459_c0_g1::TRINITY_DN88459_c0_g1_i1::g.27092::m.27092	0
247	0	0.18	12.5900000333786	5.92599995434284	0	RRRRRTRINITY_DN30253_c0_g1::TRINITY_DN30253_c0_g1_i2::g.118802::m.118802	REVERSED type:complete len:136 gc:universal TRINITY_DN30253_c0_g1_i2:1763-2170(+)	DN30253_c0_g1::TRINITY_DN30253_c0_g1_i2::g.118802::m.118802	0
247	0	0.18	12.5900000333786	5.92599995434284	0	RRRRRTRINITY_DN30253_c0_g1::TRINITY_DN30253_c0_g1_i1::g.118800::m.118800	REVERSED type:complete len:136 gc:universal TRINITY_DN30253_c0_g1_i1:1767-2174(+)	DN30253_c0_g1::TRINITY_DN30253_c0_g1_i1::g.118800::m.118800	0
248	0.17	0.17	20.5400004982948	3.10100000351667	0	TRINITY_DN43983_c1_g1::TRINITY_DN43983_c1_g1_i1::g.101609::m.101609	type:complete len:259 gc:universal TRINITY_DN43983_c1_g1_i1:1032-256(-)	DN43983_c1_g1::TRINITY_DN43983_c1_g1_i1::g.101609::m.101609	0
248	0	0.17	20.5400004982948	3.10100000351667	0	TRINITY_DN39873_c1_g1::TRINITY_DN39873_c1_g1_i1::g.104784::m.104784	type:complete len:259 gc:universal TRINITY_DN39873_c1_g1_i1:331-1107(+)	DN39873_c1_g1::TRINITY_DN39873_c1_g1_i1::g.104784::m.104784	0
249	0.17	0.17	9.86199975013733	2.29400005191565	0	TRINITY_DN56039_c0_g2::TRINITY_DN56039_c0_g2_i2::g.121118::m.121118	type:complete len:437 gc:universal TRINITY_DN56039_c0_g2_i2:3173-1863(-)	DN56039_c0_g2::TRINITY_DN56039_c0_g2_i2::g.121118::m.121118	0
249	0	0.17	9.86199975013733	2.29400005191565	0	TRINITY_DN53858_c0_g2::TRINITY_DN53858_c0_g2_i2::g.16775::m.16775	type:complete len:437 gc:universal TRINITY_DN53858_c0_g2_i2:209-1519(+)	DN53858_c0_g2::TRINITY_DN53858_c0_g2_i2::g.16775::m.16775	0
249	0	0.17	9.5710001885891	3.29999998211861	0	TRINITY_DN56039_c0_g2::TRINITY_DN56039_c0_g2_i1::g.121116::m.121116	type:complete len:304 gc:universal TRINITY_DN56039_c0_g2_i1:1163-252(-)	DN56039_c0_g2::TRINITY_DN56039_c0_g2_i1::g.121116::m.121116	0
249	0	0.17	9.5710001885891	3.29999998211861	0	TRINITY_DN53858_c0_g2::TRINITY_DN53858_c0_g2_i1::g.16773::m.16773	type:complete len:304 gc:universal TRINITY_DN53858_c0_g2_i1:209-1120(+)	DN53858_c0_g2::TRINITY_DN53858_c0_g2_i1::g.16773::m.16773	0
250	0.17	0.17	6.4520001411438	2.32999995350838	2.32999995350838	TRINITY_DN55015_c0_g1::TRINITY_DN55015_c0_g1_i1::g.60336::m.60336	type:complete len:559 gc:universal TRINITY_DN55015_c0_g1_i1:162-1838(+)	DN55015_c0_g1::TRINITY_DN55015_c0_g1_i1::g.60336::m.60336	1
250	0	0.17	11.3300003111362	6.40399977564812	6.40399977564812	TRINITY_DN58212_c0_g22::TRINITY_DN58212_c0_g22_i1::g.23217::m.23217	type:3prime_partial len:204 gc:universal TRINITY_DN58212_c0_g22_i1:611-3(-)	DN58212_c0_g22::TRINITY_DN58212_c0_g22_i1::g.23217::m.23217	1
250	0	0.17	11.3300003111362	6.40399977564812	6.40399977564812	TRINITY_DN58212_c0_g19::TRINITY_DN58212_c0_g19_i1::g.23213::m.23213	type:3prime_partial len:204 gc:universal TRINITY_DN58212_c0_g19_i1:611-3(-)	DN58212_c0_g19::TRINITY_DN58212_c0_g19_i1::g.23213::m.23213	1
250	0	0.17	11.3300003111362	6.40399977564812	6.40399977564812	TRINITY_DN58212_c0_g17::TRINITY_DN58212_c0_g17_i1::g.23211::m.23211	type:3prime_partial len:204 gc:universal TRINITY_DN58212_c0_g17_i1:611-3(-)	DN58212_c0_g17::TRINITY_DN58212_c0_g17_i1::g.23211::m.23211	1
250	0	0.17	11.3300003111362	6.40399977564812	6.40399977564812	TRINITY_DN58212_c0_g16::TRINITY_DN58212_c0_g16_i1::g.23209::m.23209	type:3prime_partial len:204 gc:universal TRINITY_DN58212_c0_g16_i1:611-3(-)	DN58212_c0_g16::TRINITY_DN58212_c0_g16_i1::g.23209::m.23209	1
250	0	0.17	11.3300003111362	6.40399977564812	6.40399977564812	TRINITY_DN58212_c0_g14::TRINITY_DN58212_c0_g14_i1::g.23205::m.23205	type:3prime_partial len:204 gc:universal TRINITY_DN58212_c0_g14_i1:611-3(-)	DN58212_c0_g14::TRINITY_DN58212_c0_g14_i1::g.23205::m.23205	1
251	0.17	0.17	23.5300004482269	5.22900000214577	0	TRINITY_DN24643_c0_g1::TRINITY_DN24643_c0_g1_i1::g.51455::m.51455	type:5prime_partial len:154 gc:universal TRINITY_DN24643_c0_g1_i1:593-132(-)	DN24643_c0_g1::TRINITY_DN24643_c0_g1_i1::g.51455::m.51455	0
251	0	0.17	23.5300004482269	5.22900000214577	0	TRINITY_DN13227_c0_g1::TRINITY_DN13227_c0_g1_i1::g.53871::m.53871	type:5prime_partial len:154 gc:universal TRINITY_DN13227_c0_g1_i1:2-463(+)	DN13227_c0_g1::TRINITY_DN13227_c0_g1_i1::g.53871::m.53871	0
252	0.17	0.17	8.94600003957748	2.5560000911355	0	RRRRRTRINITY_DN73312_c0_g1::TRINITY_DN73312_c0_g1_i1::g.64936::m.64936	REVERSED type:internal len:314 gc:universal TRINITY_DN73312_c0_g1_i1:1-939(+)	DN73312_c0_g1::TRINITY_DN73312_c0_g1_i1::g.64936::m.64936	0
252	0	0.17	7.62899965047836	2.18000002205372	0	RRRRRTRINITY_DN1351_c0_g1::TRINITY_DN1351_c0_g1_i1::g.223::m.223	REVERSED type:internal len:368 gc:universal TRINITY_DN1351_c0_g1_i1:1103-3(-)	DN1351_c0_g1::TRINITY_DN1351_c0_g1_i1::g.223::m.223	0
253	0.17	0.17	15.7900005578995	7.01799988746643	0	TRINITY_DN101316_c0_g1::TRINITY_DN101316_c0_g1_i1::g.139505::m.139505	type:internal len:115 gc:universal TRINITY_DN101316_c0_g1_i1:342-1(-)	DN101316_c0_g1::TRINITY_DN101316_c0_g1_i1::g.139505::m.139505	0
254	0.17	0.17	12.3999997973442	6.61199986934662	0	TRINITY_DN45220_c0_g1::TRINITY_DN45220_c0_g1_i1::g.73436::m.73436	type:complete len:122 gc:universal TRINITY_DN45220_c0_g1_i1:751-386(-)	DN45220_c0_g1::TRINITY_DN45220_c0_g1_i1::g.73436::m.73436	0
254	0	0.17	12.3999997973442	6.61199986934662	0	TRINITY_DN42595_c0_g1::TRINITY_DN42595_c0_g1_i1::g.82741::m.82741	type:complete len:122 gc:universal TRINITY_DN42595_c0_g1_i1:1192-1557(+)	DN42595_c0_g1::TRINITY_DN42595_c0_g1_i1::g.82741::m.82741	0
255	0.16	0.16	16.5900006890297	0.445300014689565	0	RRRRRTRINITY_DN56705_c0_g1::TRINITY_DN56705_c0_g1_i3::g.124552::m.124552	REVERSED type:complete len:2696 gc:universal TRINITY_DN56705_c0_g1_i3:8855-768(-)	DN56705_c0_g1::TRINITY_DN56705_c0_g1_i3::g.124552::m.124552	0
255	0	0.16	16.6700005531311	0.444599986076355	0	RRRRRTRINITY_DN56705_c0_g1::TRINITY_DN56705_c0_g1_i2::g.124546::m.124546	REVERSED type:complete len:2700 gc:universal TRINITY_DN56705_c0_g1_i2:8868-769(-)	DN56705_c0_g1::TRINITY_DN56705_c0_g1_i2::g.124546::m.124546	0
255	0	0.16	16.0099998116493	0.434600003063679	0	RRRRRTRINITY_DN57845_c0_g2::TRINITY_DN57845_c0_g2_i2::g.127860::m.127860	REVERSED type:complete len:2762 gc:universal TRINITY_DN57845_c0_g2_i2:295-8580(+)	DN57845_c0_g2::TRINITY_DN57845_c0_g2_i2::g.127860::m.127860	0
255	0	0.16	19.7899997234344	0.561500014737248	0	RRRRRTRINITY_DN56705_c0_g1::TRINITY_DN56705_c0_g1_i4::g.124557::m.124557	REVERSED type:5prime_partial len:2138 gc:universal TRINITY_DN56705_c0_g1_i4:7182-769(-)	DN56705_c0_g1::TRINITY_DN56705_c0_g1_i4::g.124557::m.124557	0
255	0	0.16	18.860000371933	0.538800004869699	0	RRRRRTRINITY_DN57845_c0_g2::TRINITY_DN57845_c0_g2_i6::g.127872::m.127872	REVERSED type:5prime_partial len:2228 gc:universal TRINITY_DN57845_c0_g2_i6:1-6684(+)	DN57845_c0_g2::TRINITY_DN57845_c0_g2_i6::g.127872::m.127872	0
255	0	0.16	19.2399993538857	0.560500007122755	0	RRRRRTRINITY_DN56705_c0_g1::TRINITY_DN56705_c0_g1_i1::g.124541::m.124541	REVERSED type:5prime_partial len:2142 gc:universal TRINITY_DN56705_c0_g1_i1:7194-769(-)	DN56705_c0_g1::TRINITY_DN56705_c0_g1_i1::g.124541::m.124541	0
255	0	0.16	15.1600003242493	0.445799995213747	0	RRRRRTRINITY_DN56705_c0_g1::TRINITY_DN56705_c0_g1_i5::g.124562::m.124562	REVERSED type:complete len:2693 gc:universal TRINITY_DN56705_c0_g1_i5:9589-1511(-)	DN56705_c0_g1::TRINITY_DN56705_c0_g1_i5::g.124562::m.124562	0
255	0	0.16	21.1199998855591	0.707999989390373	0	RRRRRTRINITY_DN57845_c0_g2::TRINITY_DN57845_c0_g2_i3::g.127865::m.127865	REVERSED type:5prime_partial len:1696 gc:universal TRINITY_DN57845_c0_g2_i3:1-5088(+)	DN57845_c0_g2::TRINITY_DN57845_c0_g2_i3::g.127865::m.127865	0
256	0.16	0.16	17.9700002074242	1.05699999257922	0	TRINITY_DN51815_c0_g1::TRINITY_DN51815_c0_g1_i1::g.58500::m.58500	type:5prime_partial len:758 gc:universal TRINITY_DN51815_c0_g1_i1:2714-441(-)	DN51815_c0_g1::TRINITY_DN51815_c0_g1_i1::g.58500::m.58500	0
256	0	0.16	17.9700002074242	1.05699999257922	0	TRINITY_DN50618_c0_g2::TRINITY_DN50618_c0_g2_i1::g.57943::m.57943	type:5prime_partial len:758 gc:universal TRINITY_DN50618_c0_g2_i1:2-2275(+)	DN50618_c0_g2::TRINITY_DN50618_c0_g2_i1::g.57943::m.57943	0
257	0.16	0.16	34.3899995088577	4.76199984550476	0	RRRRRTRINITY_DN62702_c0_g1::TRINITY_DN62702_c0_g1_i1::g.93291::m.93291	REVERSED type:internal len:190 gc:universal TRINITY_DN62702_c0_g1_i1:569-3(-)	DN62702_c0_g1::TRINITY_DN62702_c0_g1_i1::g.93291::m.93291	0
258	0.16	0.16	14.8399993777275	10.1599998772144	0	RRRRRTRINITY_DN101993_c0_g1::TRINITY_DN101993_c0_g1_i1::g.134716::m.134716	REVERSED type:internal len:129 gc:universal TRINITY_DN101993_c0_g1_i1:384-1(-)	DN101993_c0_g1::TRINITY_DN101993_c0_g1_i1::g.134716::m.134716	0
259	0.16	0.16	8.41099992394447	8.41099992394447	0	RRRRRTRINITY_DN99536_c0_g1::TRINITY_DN99536_c0_g1_i1::g.27938::m.27938	REVERSED type:3prime_partial len:108 gc:universal TRINITY_DN99536_c0_g1_i1:323-3(-)	DN99536_c0_g1::TRINITY_DN99536_c0_g1_i1::g.27938::m.27938	0
260	0.15	0.15	16.3800001144409	0.997500028461218	0	RRRRRTRINITY_DN55782_c1_g2::TRINITY_DN55782_c1_g2_i2::g.20017::m.20017	REVERSED type:internal len:1204 gc:universal TRINITY_DN55782_c1_g2_i2:2-3610(+)	DN55782_c1_g2::TRINITY_DN55782_c1_g2_i2::g.20017::m.20017	0
260	0	0.15	16.3200005888939	0.994199980050325	0	RRRRRTRINITY_DN55782_c1_g2::TRINITY_DN55782_c1_g2_i1::g.20012::m.20012	REVERSED type:internal len:1208 gc:universal TRINITY_DN55782_c1_g2_i1:2-3622(+)	DN55782_c1_g2::TRINITY_DN55782_c1_g2_i1::g.20012::m.20012	0
260	0	0.15	14.5400002598763	0.980400014668703	0	RRRRRTRINITY_DN56303_c0_g2::TRINITY_DN56303_c0_g2_i2::g.20798::m.20798	REVERSED type:3prime_partial len:1225 gc:universal TRINITY_DN56303_c0_g2_i2:3674-3(-)	DN56303_c0_g2::TRINITY_DN56303_c0_g2_i2::g.20798::m.20798	0
260	0	0.15	14.5300000905991	0.979600008577108	0	RRRRRTRINITY_DN56303_c0_g2::TRINITY_DN56303_c0_g2_i1::g.20791::m.20791	REVERSED type:3prime_partial len:1226 gc:universal TRINITY_DN56303_c0_g2_i1:3677-3(-)	DN56303_c0_g2::TRINITY_DN56303_c0_g2_i1::g.20791::m.20791	0
260	0	0.15	15.1099994778633	1.38400001451373	0	RRRRRTRINITY_DN55782_c1_g2::TRINITY_DN55782_c1_g2_i3::g.20022::m.20022	REVERSED type:5prime_partial len:868 gc:universal TRINITY_DN55782_c1_g2_i3:2-2605(+)	DN55782_c1_g2::TRINITY_DN55782_c1_g2_i3::g.20022::m.20022	0
260	0	0.15	18.4900000691414	4.10999990999699	0	RRRRRTRINITY_DN56303_c0_g2::TRINITY_DN56303_c0_g2_i3::g.20806::m.20806	REVERSED type:complete len:293 gc:universal TRINITY_DN56303_c0_g2_i3:956-78(-)	DN56303_c0_g2::TRINITY_DN56303_c0_g2_i3::g.20806::m.20806	0
261	0.15	0.15	12.2599996626377	0.740699982270598	0	RRRRRTRINITY_DN52665_c1_g2::TRINITY_DN52665_c1_g2_i1::g.110264::m.110264	REVERSED type:5prime_partial len:1216 gc:universal TRINITY_DN52665_c1_g2_i1:1-3648(+)	DN52665_c1_g2::TRINITY_DN52665_c1_g2_i1::g.110264::m.110264	0
261	0	0.15	11.9999997317791	0.884999986737967	0	RRRRRTRINITY_DN53460_c1_g1::TRINITY_DN53460_c1_g1_i1::g.106578::m.106578	REVERSED type:5prime_partial len:1018 gc:universal TRINITY_DN53460_c1_g1_i1:4551-1498(-)	DN53460_c1_g1::TRINITY_DN53460_c1_g1_i1::g.106578::m.106578	0
262	0.15	0.15	14.7499993443489	3.60700003802776	0	RRRRRTRINITY_DN42608_c0_g2::TRINITY_DN42608_c0_g2_i1::g.82791::m.82791	REVERSED type:complete len:306 gc:universal TRINITY_DN42608_c0_g2_i1:1463-546(-)	DN42608_c0_g2::TRINITY_DN42608_c0_g2_i1::g.82791::m.82791	0
263	0.15	0.15	13.6899992823601	3.42199988663197	0	TRINITY_DN37519_c0_g1::TRINITY_DN37519_c0_g1_i1::g.127159::m.127159	type:internal len:264 gc:universal TRINITY_DN37519_c0_g1_i1:790-2(-)	DN37519_c0_g1::TRINITY_DN37519_c0_g1_i1::g.127159::m.127159	0
263	0	0.15	13.6899992823601	3.42199988663197	0	TRINITY_DN34572_c0_g1::TRINITY_DN34572_c0_g1_i1::g.96874::m.96874	type:internal len:264 gc:universal TRINITY_DN34572_c0_g1_i1:3-791(+)	DN34572_c0_g1::TRINITY_DN34572_c0_g1_i1::g.96874::m.96874	0
264	0.15	0.15	22.2200006246567	3.70399989187717	0	RRRRRTRINITY_DN112831_c0_g1::TRINITY_DN112831_c0_g1_i1::g.140067::m.140067	REVERSED type:5prime_partial len:217 gc:universal TRINITY_DN112831_c0_g1_i1:1320-670(-)	DN112831_c0_g1::TRINITY_DN112831_c0_g1_i1::g.140067::m.140067	0
265	0.15	0.15	8.91100019216537	8.91100019216537	0	TRINITY_DN91867_c0_g1::TRINITY_DN91867_c0_g1_i1::g.95589::m.95589	type:complete len:102 gc:universal TRINITY_DN91867_c0_g1_i1:437-132(-)	DN91867_c0_g1::TRINITY_DN91867_c0_g1_i1::g.95589::m.95589	0
266	0.15	0.15	10.0000001490116	10.0000001490116	0	TRINITY_DN23576_c0_g1::TRINITY_DN23576_c0_g1_i1::g.68493::m.68493	type:complete len:111 gc:universal TRINITY_DN23576_c0_g1_i1:1011-1343(+)	DN23576_c0_g1::TRINITY_DN23576_c0_g1_i1::g.68493::m.68493	0
266	0	0.15	10.0000001490116	10.0000001490116	0	TRINITY_DN18108_c0_g1::TRINITY_DN18108_c0_g1_i1::g.118145::m.118145	type:complete len:111 gc:universal TRINITY_DN18108_c0_g1_i1:503-171(-)	DN18108_c0_g1::TRINITY_DN18108_c0_g1_i1::g.118145::m.118145	0
267	0.14	4.52	62.5500023365021	3.50899994373322	2.02399995177984	TRINITY_DN56777_c0_g3::TRINITY_DN56777_c0_g3_i3::g.108931::m.108931	type:3prime_partial len:1483 gc:universal TRINITY_DN56777_c0_g3_i3:127-4572(+)	DN56777_c0_g3::TRINITY_DN56777_c0_g3_i3::g.108931::m.108931	2
267	0	4.52	61.3900005817413	3.47400009632111	2.00399998575449	TRINITY_DN56777_c0_g3::TRINITY_DN56777_c0_g3_i4::g.108938::m.108938	type:3prime_partial len:1498 gc:universal TRINITY_DN56777_c0_g3_i4:127-4617(+)	DN56777_c0_g3::TRINITY_DN56777_c0_g3_i4::g.108938::m.108938	2
267	0	4.28	37.8500014543533	7.17099979519844	3.98400016129017	TRINITY_DN16503_c0_g1::TRINITY_DN16503_c0_g1_i1::g.56398::m.56398	type:internal len:252 gc:universal TRINITY_DN16503_c0_g1_i1:755-3(-)	DN16503_c0_g1::TRINITY_DN16503_c0_g1_i1::g.56398::m.56398	2
268	0.14	0.14	14.7699996829033	1.50199998170137	0	TRINITY_DN58414_c0_g1::TRINITY_DN58414_c0_g1_i3::g.45922::m.45922	type:5prime_partial len:800 gc:universal TRINITY_DN58414_c0_g1_i3:2-2401(+)	DN58414_c0_g1::TRINITY_DN58414_c0_g1_i3::g.45922::m.45922	0
268	0	0.14	13.5199993848801	1.50199998170137	0	TRINITY_DN58414_c0_g1::TRINITY_DN58414_c0_g1_i1::g.45913::m.45913	type:5prime_partial len:800 gc:universal TRINITY_DN58414_c0_g1_i1:2-2401(+)	DN58414_c0_g1::TRINITY_DN58414_c0_g1_i1::g.45913::m.45913	0
268	0	0.14	16.2599995732307	2.9559999704361	0	TRINITY_DN58358_c1_g3::TRINITY_DN58358_c1_g3_i1::g.45685::m.45685	type:internal len:407 gc:universal TRINITY_DN58358_c1_g3_i1:1220-3(-)	DN58358_c1_g3::TRINITY_DN58358_c1_g3_i1::g.45685::m.45685	0
269	0.14	0.14	13.8099998235703	2.09199991077185	0	RRRRRTRINITY_DN33412_c0_g1::TRINITY_DN33412_c0_g1_i3::g.51737::m.51737	REVERSED type:3prime_partial len:479 gc:universal TRINITY_DN33412_c0_g1_i3:1436-3(-)	DN33412_c0_g1::TRINITY_DN33412_c0_g1_i3::g.51737::m.51737	0
269	0	0.14	13.8099998235703	2.09199991077185	0	RRRRRTRINITY_DN33412_c0_g1::TRINITY_DN33412_c0_g1_i2::g.51735::m.51735	REVERSED type:3prime_partial len:479 gc:universal TRINITY_DN33412_c0_g1_i2:1436-3(-)	DN33412_c0_g1::TRINITY_DN33412_c0_g1_i2::g.51735::m.51735	0
269	0	0.14	13.8099998235703	2.09199991077185	0	RRRRRTRINITY_DN33412_c0_g1::TRINITY_DN33412_c0_g1_i1::g.51733::m.51733	REVERSED type:3prime_partial len:479 gc:universal TRINITY_DN33412_c0_g1_i1:1436-3(-)	DN33412_c0_g1::TRINITY_DN33412_c0_g1_i1::g.51733::m.51733	0
269	0	0.14	10.7799999415874	1.85899995267391	0	RRRRRTRINITY_DN42378_c0_g1::TRINITY_DN42378_c0_g1_i3::g.71697::m.71697	REVERSED type:3prime_partial len:539 gc:universal TRINITY_DN42378_c0_g1_i3:252-1865(+)	DN42378_c0_g1::TRINITY_DN42378_c0_g1_i3::g.71697::m.71697	0
269	0	0.14	10.7799999415874	1.85899995267391	0	RRRRRTRINITY_DN42378_c0_g1::TRINITY_DN42378_c0_g1_i2::g.71695::m.71695	REVERSED type:3prime_partial len:539 gc:universal TRINITY_DN42378_c0_g1_i2:245-1858(+)	DN42378_c0_g1::TRINITY_DN42378_c0_g1_i2::g.71695::m.71695	0
269	0	0.14	10.7799999415874	1.85899995267391	0	RRRRRTRINITY_DN42378_c0_g1::TRINITY_DN42378_c0_g1_i1::g.71693::m.71693	REVERSED type:3prime_partial len:539 gc:universal TRINITY_DN42378_c0_g1_i1:229-1842(+)	DN42378_c0_g1::TRINITY_DN42378_c0_g1_i1::g.71693::m.71693	0
270	0.14	0.14	37.1399998664856	7.14299976825714	0	RRRRRTRINITY_DN47660_c0_g1::TRINITY_DN47660_c0_g1_i1::g.12525::m.12525	REVERSED type:complete len:141 gc:universal TRINITY_DN47660_c0_g1_i1:935-1357(+)	DN47660_c0_g1::TRINITY_DN47660_c0_g1_i1::g.12525::m.12525	0
270	0	0.14	37.1399998664856	7.14299976825714	0	RRRRRTRINITY_DN34899_c0_g1::TRINITY_DN34899_c0_g1_i1::g.7126::m.7126	REVERSED type:complete len:141 gc:universal TRINITY_DN34899_c0_g1_i1:1001-579(-)	DN34899_c0_g1::TRINITY_DN34899_c0_g1_i1::g.7126::m.7126	0
271	0.14	0.14	17.4500003457069	4.69800010323524	0	TRINITY_DN76281_c0_g1::TRINITY_DN76281_c0_g1_i1::g.94487::m.94487	type:internal len:150 gc:universal TRINITY_DN76281_c0_g1_i1:447-1(-)	DN76281_c0_g1::TRINITY_DN76281_c0_g1_i1::g.94487::m.94487	0
271	0	0.14	21.4900001883507	5.78499995172024	0	TRINITY_DN64640_c0_g1::TRINITY_DN64640_c0_g1_i1::g.93626::m.93626	type:internal len:122 gc:universal TRINITY_DN64640_c0_g1_i1:3-365(+)	DN64640_c0_g1::TRINITY_DN64640_c0_g1_i1::g.93626::m.93626	0
272	0.14	0.14	28.0000001192093	12.9999995231628	0	TRINITY_DN55676_c0_g1::TRINITY_DN55676_c0_g1_i1::g.19098::m.19098	type:internal len:101 gc:universal TRINITY_DN55676_c0_g1_i1:2-301(+)	DN55676_c0_g1::TRINITY_DN55676_c0_g1_i1::g.19098::m.19098	0
273	0.14	0.14	18.2600006461143	10.4299999773502	0	RRRRRTRINITY_DN44675_c0_g2::TRINITY_DN44675_c0_g2_i1::g.10722::m.10722	REVERSED type:internal len:116 gc:universal TRINITY_DN44675_c0_g2_i1:2-346(+)	DN44675_c0_g2::TRINITY_DN44675_c0_g2_i1::g.10722::m.10722	0
274	0.14	0.14	16.9799998402596	7.54700005054474	0	RRRRRTRINITY_DN51685_c0_g1::TRINITY_DN51685_c0_g1_i1::g.38236::m.38236	REVERSED type:complete len:107 gc:universal TRINITY_DN51685_c0_g1_i1:111-431(+)	DN51685_c0_g1::TRINITY_DN51685_c0_g1_i1::g.38236::m.38236	0
274	0	0.14	7.54700005054474	7.54700005054474	0	RRRRRTRINITY_DN35593_c0_g1::TRINITY_DN35593_c0_g1_i1::g.7253::m.7253	REVERSED type:complete len:107 gc:universal TRINITY_DN35593_c0_g1_i1:533-213(-)	DN35593_c0_g1::TRINITY_DN35593_c0_g1_i1::g.7253::m.7253	0
275	0.14	0.14	13.9500007033348	7.75199979543686	0	RRRRRTRINITY_DN30597_c0_g3::TRINITY_DN30597_c0_g3_i1::g.118032::m.118032	REVERSED type:5prime_partial len:130 gc:universal TRINITY_DN30597_c0_g3_i1:2-391(+)	DN30597_c0_g3::TRINITY_DN30597_c0_g3_i1::g.118032::m.118032	0
275	0	0.14	14.0599995851517	7.81299993395805	0	RRRRRTRINITY_DN30597_c0_g2::TRINITY_DN30597_c0_g2_i1::g.118030::m.118030	REVERSED type:internal len:129 gc:universal TRINITY_DN30597_c0_g2_i1:2-385(+)	DN30597_c0_g2::TRINITY_DN30597_c0_g2_i1::g.118030::m.118030	0
275	0	0.14	7.57599994540215	7.57599994540215	0	RRRRRTRINITY_DN30597_c0_g4::TRINITY_DN30597_c0_g4_i1::g.118034::m.118034	REVERSED type:5prime_partial len:133 gc:universal TRINITY_DN30597_c0_g4_i1:2-400(+)	DN30597_c0_g4::TRINITY_DN30597_c0_g4_i1::g.118034::m.118034	0
275	0	0.14	7.57599994540215	7.57599994540215	0	RRRRRTRINITY_DN30597_c0_g1::TRINITY_DN30597_c0_g1_i1::g.118028::m.118028	REVERSED type:5prime_partial len:133 gc:universal TRINITY_DN30597_c0_g1_i1:2-400(+)	DN30597_c0_g1::TRINITY_DN30597_c0_g1_i1::g.118028::m.118028	0
276	0.13	0.13	42.1900004148483	4.16699983179569	0	TRINITY_DN56105_c0_g1::TRINITY_DN56105_c0_g1_i2::g.121309::m.121309	type:5prime_partial len:193 gc:universal TRINITY_DN56105_c0_g1_i2:2097-1519(-)	DN56105_c0_g1::TRINITY_DN56105_c0_g1_i2::g.121309::m.121309	0
276	0	0.13	44.879999756813	3.90199981629848	0	TRINITY_DN56105_c0_g1::TRINITY_DN56105_c0_g1_i1::g.121307::m.121307	type:5prime_partial len:206 gc:universal TRINITY_DN56105_c0_g1_i1:2130-1513(-)	DN56105_c0_g1::TRINITY_DN56105_c0_g1_i1::g.121307::m.121307	0
276	0	0.13	38.6700004339218	4.41999994218349	0	TRINITY_DN55862_c0_g2::TRINITY_DN55862_c0_g2_i3::g.42382::m.42382	type:5prime_partial len:182 gc:universal TRINITY_DN55862_c0_g2_i3:3-548(+)	DN55862_c0_g2::TRINITY_DN55862_c0_g2_i3::g.42382::m.42382	0
276	0	0.13	40.2300000190735	4.59799990057945	0	TRINITY_DN55862_c0_g2::TRINITY_DN55862_c0_g2_i2::g.42380::m.42380	type:5prime_partial len:175 gc:universal TRINITY_DN55862_c0_g2_i2:3-527(+)	DN55862_c0_g2::TRINITY_DN55862_c0_g2_i2::g.42380::m.42380	0
276	0	0.13	43.3200001716614	4.27800007164478	0	TRINITY_DN55862_c0_g2::TRINITY_DN55862_c0_g2_i1::g.42378::m.42378	type:5prime_partial len:188 gc:universal TRINITY_DN55862_c0_g2_i1:3-566(+)	DN55862_c0_g2::TRINITY_DN55862_c0_g2_i1::g.42378::m.42378	0
277	0.13	0.13	11.0699996352196	2.25399993360043	2.25399993360043	TRINITY_DN46814_c0_g1::TRINITY_DN46814_c0_g1_i1::g.12144::m.12144	type:internal len:489 gc:universal TRINITY_DN46814_c0_g1_i1:1465-2(-)	DN46814_c0_g1::TRINITY_DN46814_c0_g1_i1::g.12144::m.12144	1
277	0	0.13	18.7800005078316	4.49000000953674	4.49000000953674	TRINITY_DN21995_c0_g1::TRINITY_DN21995_c0_g1_i1::g.122892::m.122892	type:internal len:246 gc:universal TRINITY_DN21995_c0_g1_i1:1-735(+)	DN21995_c0_g1::TRINITY_DN21995_c0_g1_i1::g.122892::m.122892	1
278	0.13	0.13	11.259999871254	5.85599988698959	0	TRINITY_DN7657_c0_g1::TRINITY_DN7657_c0_g1_i1::g.52125::m.52125	type:internal len:223 gc:universal TRINITY_DN7657_c0_g1_i1:2-667(+)	DN7657_c0_g1::TRINITY_DN7657_c0_g1_i1::g.52125::m.52125	0
278	0	0.13	11.2099997699261	5.82999996840954	0	TRINITY_DN28613_c0_g2::TRINITY_DN28613_c0_g2_i1::g.30840::m.30840	type:internal len:224 gc:universal TRINITY_DN28613_c0_g2_i1:669-1(-)	DN28613_c0_g2::TRINITY_DN28613_c0_g2_i1::g.30840::m.30840	0
278	0	0.13	11.2099997699261	5.82999996840954	0	TRINITY_DN28613_c0_g1::TRINITY_DN28613_c0_g1_i1::g.30838::m.30838	type:internal len:224 gc:universal TRINITY_DN28613_c0_g1_i1:669-1(-)	DN28613_c0_g1::TRINITY_DN28613_c0_g1_i1::g.30838::m.30838	0
279	0.13	0.13	18.0000007152557	9.00000035762787	0	TRINITY_DN30026_c0_g2::TRINITY_DN30026_c0_g2_i1::g.6026::m.6026	type:5prime_partial len:101 gc:universal TRINITY_DN30026_c0_g2_i1:1-303(+)	DN30026_c0_g2::TRINITY_DN30026_c0_g2_i1::g.6026::m.6026	0
280	0.13	0.13	16.9400006532669	8.06500017642975	0	RRRRRTRINITY_DN44142_c1_g1::TRINITY_DN44142_c1_g1_i2::g.79405::m.79405	REVERSED type:complete len:125 gc:universal TRINITY_DN44142_c1_g1_i2:418-792(+)	DN44142_c1_g1::TRINITY_DN44142_c1_g1_i2::g.79405::m.79405	0
280	0	0.13	17.0699998736382	8.12999978661537	0	RRRRRTRINITY_DN44142_c0_g3::TRINITY_DN44142_c0_g3_i1::g.79400::m.79400	REVERSED type:5prime_partial len:124 gc:universal TRINITY_DN44142_c0_g3_i1:404-33(-)	DN44142_c0_g3::TRINITY_DN44142_c0_g3_i1::g.79400::m.79400	0
281	0.13	0.13	8.52700024843216	8.52700024843216	0	TRINITY_DN50163_c0_g1::TRINITY_DN50163_c0_g1_i1::g.57559::m.57559	type:internal len:130 gc:universal TRINITY_DN50163_c0_g1_i1:389-3(-)	DN50163_c0_g1::TRINITY_DN50163_c0_g1_i1::g.57559::m.57559	0
282	0.13	0.13	9.82099995017052	9.82099995017052	0	TRINITY_DN49475_c0_g2::TRINITY_DN49475_c0_g2_i1::g.76360::m.76360	type:5prime_partial len:113 gc:universal TRINITY_DN49475_c0_g2_i1:1-339(+)	DN49475_c0_g2::TRINITY_DN49475_c0_g2_i1::g.76360::m.76360	0
282	0	0.13	9.82099995017052	9.82099995017052	0	TRINITY_DN49475_c0_g1::TRINITY_DN49475_c0_g1_i1::g.76357::m.76357	type:5prime_partial len:113 gc:universal TRINITY_DN49475_c0_g1_i1:1-339(+)	DN49475_c0_g1::TRINITY_DN49475_c0_g1_i1::g.76357::m.76357	0
283	0.12	0.12	63.289999961853	5.69600015878677	0	TRINITY_DN50542_c0_g8::TRINITY_DN50542_c0_g8_i2::g.57896::m.57896	type:internal len:159 gc:universal TRINITY_DN50542_c0_g8_i2:3-476(+)	DN50542_c0_g8::TRINITY_DN50542_c0_g8_i2::g.57896::m.57896	0
283	0	0.12	63.289999961853	5.69600015878677	0	TRINITY_DN50542_c0_g3::TRINITY_DN50542_c0_g3_i1::g.57892::m.57892	type:internal len:159 gc:universal TRINITY_DN50542_c0_g3_i1:3-476(+)	DN50542_c0_g3::TRINITY_DN50542_c0_g3_i1::g.57892::m.57892	0
283	0	0.12	62.5	7.03099966049194	0	TRINITY_DN50542_c0_g10::TRINITY_DN50542_c0_g10_i1::g.57898::m.57898	type:internal len:129 gc:universal TRINITY_DN50542_c0_g10_i1:3-386(+)	DN50542_c0_g10::TRINITY_DN50542_c0_g10_i1::g.57898::m.57898	0
283	0	0.12	40.0000005960464	5.14300018548965	0	TRINITY_DN59042_c1_g3::TRINITY_DN59042_c1_g3_i1::g.46527::m.46527	type:internal len:176 gc:universal TRINITY_DN59042_c1_g3_i1:3-527(+)	DN59042_c1_g3::TRINITY_DN59042_c1_g3_i1::g.46527::m.46527	0
283	0	0.12	30.8600008487701	5.14300018548965	0	TRINITY_DN59042_c1_g2::TRINITY_DN59042_c1_g2_i1::g.46525::m.46525	type:internal len:176 gc:universal TRINITY_DN59042_c1_g2_i1:3-527(+)	DN59042_c1_g2::TRINITY_DN59042_c1_g2_i1::g.46525::m.46525	0
283	0	0.12	8.8079996407032	4.66299988329411	0	TRINITY_DN55292_c1_g1::TRINITY_DN55292_c1_g1_i1::g.84799::m.84799	type:internal len:194 gc:universal TRINITY_DN55292_c1_g1_i1:581-3(-)	DN55292_c1_g1::TRINITY_DN55292_c1_g1_i1::g.84799::m.84799	0
284	0.12	0.12	7.59700015187263	1.24300001189113	0	TRINITY_DN54679_c1_g2::TRINITY_DN54679_c1_g2_i7::g.18160::m.18160	type:3prime_partial len:725 gc:universal TRINITY_DN54679_c1_g2_i7:2173-2(-)	DN54679_c1_g2::TRINITY_DN54679_c1_g2_i7::g.18160::m.18160	0
284	0	0.12	7.59700015187263	1.24300001189113	0	TRINITY_DN54679_c1_g2::TRINITY_DN54679_c1_g2_i3::g.18151::m.18151	type:3prime_partial len:725 gc:universal TRINITY_DN54679_c1_g2_i3:2173-2(-)	DN54679_c1_g2::TRINITY_DN54679_c1_g2_i3::g.18151::m.18151	0
284	0	0.12	7.59700015187263	1.24300001189113	0	TRINITY_DN54679_c1_g2::TRINITY_DN54679_c1_g2_i2::g.18149::m.18149	type:3prime_partial len:725 gc:universal TRINITY_DN54679_c1_g2_i2:2173-2(-)	DN54679_c1_g2::TRINITY_DN54679_c1_g2_i2::g.18149::m.18149	0
284	0	0.12	5.90800009667873	1.29699995741248	0	TRINITY_DN54679_c1_g2::TRINITY_DN54679_c1_g2_i6::g.18157::m.18157	type:3prime_partial len:695 gc:universal TRINITY_DN54679_c1_g2_i6:2083-2(-)	DN54679_c1_g2::TRINITY_DN54679_c1_g2_i6::g.18157::m.18157	0
284	0	0.12	5.90800009667873	1.29699995741248	0	TRINITY_DN54679_c1_g2::TRINITY_DN54679_c1_g2_i5::g.18155::m.18155	type:3prime_partial len:695 gc:universal TRINITY_DN54679_c1_g2_i5:2083-2(-)	DN54679_c1_g2::TRINITY_DN54679_c1_g2_i5::g.18155::m.18155	0
284	0	0.12	6.33699968457222	1.39100002124906	0	TRINITY_DN54679_c1_g2::TRINITY_DN54679_c1_g2_i4::g.18153::m.18153	type:internal len:648 gc:universal TRINITY_DN54679_c1_g2_i4:1942-2(-)	DN54679_c1_g2::TRINITY_DN54679_c1_g2_i4::g.18153::m.18153	0
284	0	0.12	5.90800009667873	1.29699995741248	0	TRINITY_DN54679_c1_g2::TRINITY_DN54679_c1_g2_i1::g.18147::m.18147	type:3prime_partial len:695 gc:universal TRINITY_DN54679_c1_g2_i1:2083-2(-)	DN54679_c1_g2::TRINITY_DN54679_c1_g2_i1::g.18147::m.18147	0
284	0	0.12	5.90800009667873	1.29699995741248	0	TRINITY_DN46966_c0_g1::TRINITY_DN46966_c0_g1_i3::g.98718::m.98718	type:3prime_partial len:695 gc:universal TRINITY_DN46966_c0_g1_i3:373-2454(+)	DN46966_c0_g1::TRINITY_DN46966_c0_g1_i3::g.98718::m.98718	0
284	0	0.12	6.33699968457222	1.39100002124906	0	TRINITY_DN46966_c0_g1::TRINITY_DN46966_c0_g1_i2::g.98716::m.98716	type:internal len:648 gc:universal TRINITY_DN46966_c0_g1_i2:2-1942(+)	DN46966_c0_g1::TRINITY_DN46966_c0_g1_i2::g.98716::m.98716	0
284	0	0.12	5.90800009667873	1.29699995741248	0	TRINITY_DN46966_c0_g1::TRINITY_DN46966_c0_g1_i1::g.98714::m.98714	type:3prime_partial len:695 gc:universal TRINITY_DN46966_c0_g1_i1:256-2337(+)	DN46966_c0_g1::TRINITY_DN46966_c0_g1_i1::g.98714::m.98714	0
285	0.12	0.12	18.24000030756	4.05399985611439	0	TRINITY_DN114298_c0_g1::TRINITY_DN114298_c0_g1_i1::g.141192::m.141192	type:internal len:297 gc:universal TRINITY_DN114298_c0_g1_i1:3-890(+)	DN114298_c0_g1::TRINITY_DN114298_c0_g1_i1::g.141192::m.141192	0
286	0.12	0.12	16.0899996757507	3.47799994051456	0	RRRRRTRINITY_DN53829_c0_g1::TRINITY_DN53829_c0_g1_i1::g.16745::m.16745	REVERSED type:complete len:231 gc:universal TRINITY_DN53829_c0_g1_i1:267-959(+)	DN53829_c0_g1::TRINITY_DN53829_c0_g1_i1::g.16745::m.16745	0
286	0	0.12	16.0899996757507	3.47799994051456	0	RRRRRTRINITY_DN52065_c0_g1::TRINITY_DN52065_c0_g1_i1::g.68201::m.68201	REVERSED type:complete len:231 gc:universal TRINITY_DN52065_c0_g1_i1:2613-1921(-)	DN52065_c0_g1::TRINITY_DN52065_c0_g1_i1::g.68201::m.68201	0
287	0.12	0.12	20.7900002598763	10.8900003135204	0	TRINITY_DN48163_c0_g1::TRINITY_DN48163_c0_g1_i1::g.13080::m.13080	type:5prime_partial len:102 gc:universal TRINITY_DN48163_c0_g1_i1:1404-1099(-)	DN48163_c0_g1::TRINITY_DN48163_c0_g1_i1::g.13080::m.13080	0
288	0.12	0.12	4.68799993395805	4.68799993395805	0	RRRRRTRINITY_DN53574_c0_g2::TRINITY_DN53574_c0_g2_i2::g.39036::m.39036	REVERSED type:complete len:193 gc:universal TRINITY_DN53574_c0_g2_i2:806-1384(+)	DN53574_c0_g2::TRINITY_DN53574_c0_g2_i2::g.39036::m.39036	0
288	0	0.12	4.68799993395805	4.68799993395805	0	RRRRRTRINITY_DN53574_c0_g2::TRINITY_DN53574_c0_g2_i1::g.39030::m.39030	REVERSED type:complete len:193 gc:universal TRINITY_DN53574_c0_g2_i1:1152-1730(+)	DN53574_c0_g2::TRINITY_DN53574_c0_g2_i1::g.39030::m.39030	0
289	0.12	0.12	4.54499982297421	4.54499982297421	0	RRRRRTRINITY_DN42507_c0_g3::TRINITY_DN42507_c0_g3_i2::g.80811::m.80811	REVERSED type:complete len:199 gc:universal TRINITY_DN42507_c0_g3_i2:1374-778(-)	DN42507_c0_g3::TRINITY_DN42507_c0_g3_i2::g.80811::m.80811	0
289	0	0.12	4.54499982297421	4.54499982297421	0	RRRRRTRINITY_DN42507_c0_g3::TRINITY_DN42507_c0_g3_i1::g.80805::m.80805	REVERSED type:complete len:199 gc:universal TRINITY_DN42507_c0_g3_i1:1374-778(-)	DN42507_c0_g3::TRINITY_DN42507_c0_g3_i1::g.80805::m.80805	0
289	0	0.12	4.54499982297421	4.54499982297421	0	RRRRRTRINITY_DN36914_c0_g2::TRINITY_DN36914_c0_g2_i1::g.73645::m.73645	REVERSED type:complete len:199 gc:universal TRINITY_DN36914_c0_g2_i1:790-1386(+)	DN36914_c0_g2::TRINITY_DN36914_c0_g2_i1::g.73645::m.73645	0
290	0.11	0.11	36.6800010204315	0.778499990701675	0	TRINITY_DN52412_c0_g1::TRINITY_DN52412_c0_g1_i1::g.38550::m.38550	type:3prime_partial len:1157 gc:universal TRINITY_DN52412_c0_g1_i1:3470-3(-)	DN52412_c0_g1::TRINITY_DN52412_c0_g1_i1::g.38550::m.38550	0
290	0	0.11	36.5399986505508	1.96899995207787	0	TRINITY_DN41679_c0_g1::TRINITY_DN41679_c0_g1_i1::g.9020::m.9020	type:internal len:458 gc:universal TRINITY_DN41679_c0_g1_i1:3-1373(+)	DN41679_c0_g1::TRINITY_DN41679_c0_g1_i1::g.9020::m.9020	0
291	0.11	0.11	12.8600001335144	0.34880000166595	0	RRRRRTRINITY_DN58155_c0_g3::TRINITY_DN58155_c0_g3_i1::g.22324::m.22324	REVERSED type:5prime_partial len:2008 gc:universal TRINITY_DN58155_c0_g3_i1:3-6026(+)	DN58155_c0_g3::TRINITY_DN58155_c0_g3_i1::g.22324::m.22324	0
291	0	0.11	11.9000002741814	0.348600000143051	0	RRRRRTRINITY_DN58736_c0_g1::TRINITY_DN58736_c0_g1_i4::g.92109::m.92109	REVERSED type:5prime_partial len:2009 gc:universal TRINITY_DN58736_c0_g1_i4:6492-466(-)	DN58736_c0_g1::TRINITY_DN58736_c0_g1_i4::g.92109::m.92109	0
291	0	0.11	11.1599996685982	0.34880000166595	0	RRRRRTRINITY_DN58736_c0_g1::TRINITY_DN58736_c0_g1_i2::g.92098::m.92098	REVERSED type:5prime_partial len:2008 gc:universal TRINITY_DN58736_c0_g1_i2:6489-466(-)	DN58736_c0_g1::TRINITY_DN58736_c0_g1_i2::g.92098::m.92098	0
291	0	0.11	11.3600000739098	0.34880000166595	0	RRRRRTRINITY_DN58736_c0_g1::TRINITY_DN58736_c0_g1_i1::g.92091::m.92091	REVERSED type:5prime_partial len:2008 gc:universal TRINITY_DN58736_c0_g1_i1:6490-467(-)	DN58736_c0_g1::TRINITY_DN58736_c0_g1_i1::g.92091::m.92091	0
292	0.11	0.11	15.1600003242493	1.08300000429153	0	TRINITY_DN52552_c0_g1::TRINITY_DN52552_c0_g1_i2::g.58836::m.58836	type:complete len:740 gc:universal TRINITY_DN52552_c0_g1_i2:2496-277(-)	DN52552_c0_g1::TRINITY_DN52552_c0_g1_i2::g.58836::m.58836	0
292	0	0.11	12.4499998986721	1.00600002333522	0	TRINITY_DN52552_c0_g1::TRINITY_DN52552_c0_g1_i1::g.58833::m.58833	type:complete len:796 gc:universal TRINITY_DN52552_c0_g1_i1:2983-596(-)	DN52552_c0_g1::TRINITY_DN52552_c0_g1_i1::g.58833::m.58833	0
292	0	0.11	12.4499998986721	1.00600002333522	0	TRINITY_DN43818_c0_g1::TRINITY_DN43818_c0_g1_i1::g.107349::m.107349	type:complete len:796 gc:universal TRINITY_DN43818_c0_g1_i1:174-2561(+)	DN43818_c0_g1::TRINITY_DN43818_c0_g1_i1::g.107349::m.107349	0
293	0.11	0.11	14.3999993801117	1.1459999717772	0	TRINITY_DN46052_c0_g2::TRINITY_DN46052_c0_g2_i2::g.34840::m.34840	type:complete len:612 gc:universal TRINITY_DN46052_c0_g2_i2:389-2224(+)	DN46052_c0_g2::TRINITY_DN46052_c0_g2_i2::g.34840::m.34840	0
293	0	0.11	14.3999993801117	1.1459999717772	0	TRINITY_DN46052_c0_g2::TRINITY_DN46052_c0_g2_i1::g.34836::m.34836	type:complete len:612 gc:universal TRINITY_DN46052_c0_g2_i1:367-2202(+)	DN46052_c0_g2::TRINITY_DN46052_c0_g2_i1::g.34836::m.34836	0
293	0	0.11	19.140000641346	1.76299996674061	0	TRINITY_DN49312_c0_g3::TRINITY_DN49312_c0_g3_i1::g.37542::m.37542	type:5prime_partial len:398 gc:universal TRINITY_DN49312_c0_g3_i1:1604-411(-)	DN49312_c0_g3::TRINITY_DN49312_c0_g3_i1::g.37542::m.37542	0
294	0.11	0.11	8.47499966621399	0.903999991714954	0	TRINITY_DN54034_c0_g1::TRINITY_DN54034_c0_g1_i1::g.17270::m.17270	type:complete len:886 gc:universal TRINITY_DN54034_c0_g1_i1:3392-735(-)	DN54034_c0_g1::TRINITY_DN54034_c0_g1_i1::g.17270::m.17270	0
294	0	0.11	8.47499966621399	0.903999991714954	0	TRINITY_DN48208_c0_g1::TRINITY_DN48208_c0_g1_i1::g.13150::m.13150	type:complete len:886 gc:universal TRINITY_DN48208_c0_g1_i1:187-2844(+)	DN48208_c0_g1::TRINITY_DN48208_c0_g1_i1::g.13150::m.13150	0
295	0.11	0.11	14.4999995827675	3.34599986672401	0	RRRRRTRINITY_DN5241_c0_g1::TRINITY_DN5241_c0_g1_i1::g.77170::m.77170	REVERSED type:3prime_partial len:270 gc:universal TRINITY_DN5241_c0_g1_i1:807-1(-)	DN5241_c0_g1::TRINITY_DN5241_c0_g1_i1::g.77170::m.77170	0
295	0	0.11	12.3999997973442	6.97700008749962	0	RRRRRTRINITY_DN123917_c0_g1::TRINITY_DN123917_c0_g1_i1::g.136335::m.136335	REVERSED type:internal len:130 gc:universal TRINITY_DN123917_c0_g1_i1:3-389(+)	DN123917_c0_g1::TRINITY_DN123917_c0_g1_i1::g.136335::m.136335	0
296	0.11	0.11	9.05900001525879	2.78699994087219	0	TRINITY_DN48713_c0_g1::TRINITY_DN48713_c0_g1_i2::g.37266::m.37266	type:5prime_partial len:288 gc:universal TRINITY_DN48713_c0_g1_i2:2-865(+)	DN48713_c0_g1::TRINITY_DN48713_c0_g1_i2::g.37266::m.37266	0
296	0	0.11	8.84400010108948	2.72100009024143	0	TRINITY_DN48713_c0_g1::TRINITY_DN48713_c0_g1_i1::g.37264::m.37264	type:5prime_partial len:295 gc:universal TRINITY_DN48713_c0_g1_i1:2-886(+)	DN48713_c0_g1::TRINITY_DN48713_c0_g1_i1::g.37264::m.37264	0
296	0	0.11	8.84400010108948	2.72100009024143	0	TRINITY_DN47755_c0_g1::TRINITY_DN47755_c0_g1_i3::g.36393::m.36393	type:5prime_partial len:295 gc:universal TRINITY_DN47755_c0_g1_i3:1181-297(-)	DN47755_c0_g1::TRINITY_DN47755_c0_g1_i3::g.36393::m.36393	0
296	0	0.11	9.05900001525879	2.78699994087219	0	TRINITY_DN47755_c0_g1::TRINITY_DN47755_c0_g1_i1::g.36391::m.36391	type:5prime_partial len:288 gc:universal TRINITY_DN47755_c0_g1_i1:1155-292(-)	DN47755_c0_g1::TRINITY_DN47755_c0_g1_i1::g.36391::m.36391	0
297	0.11	0.11	16.1699995398521	5.98799996078014	0	RRRRRTRINITY_DN49611_c0_g1::TRINITY_DN49611_c0_g1_i4::g.101150::m.101150	REVERSED type:complete len:168 gc:universal TRINITY_DN49611_c0_g1_i4:965-1468(+)	DN49611_c0_g1::TRINITY_DN49611_c0_g1_i4::g.101150::m.101150	0
298	0.11	0.11	26.6099989414215	8.87100026011467	0	RRRRRTRINITY_DN46075_c0_g1::TRINITY_DN46075_c0_g1_i2::g.35014::m.35014	REVERSED type:complete len:125 gc:universal TRINITY_DN46075_c0_g1_i2:3067-3441(+)	DN46075_c0_g1::TRINITY_DN46075_c0_g1_i2::g.35014::m.35014	0
298	0	0.11	26.6099989414215	8.87100026011467	0	RRRRRTRINITY_DN46075_c0_g1::TRINITY_DN46075_c0_g1_i1::g.35011::m.35011	REVERSED type:complete len:125 gc:universal TRINITY_DN46075_c0_g1_i1:3082-3456(+)	DN46075_c0_g1::TRINITY_DN46075_c0_g1_i1::g.35011::m.35011	0
299	0.11	0.11	34.2900007963181	11.429999768734	0	RRRRRTRINITY_DN26193_c0_g2::TRINITY_DN26193_c0_g2_i1::g.100351::m.100351	REVERSED type:internal len:106 gc:universal TRINITY_DN26193_c0_g2_i1:316-2(-)	DN26193_c0_g2::TRINITY_DN26193_c0_g2_i1::g.100351::m.100351	0
300	0.11	0.11	16.8500006198883	8.15199986100197	0	RRRRRTRINITY_DN7208_c0_g1::TRINITY_DN7208_c0_g1_i1::g.96807::m.96807	REVERSED type:5prime_partial len:185 gc:universal TRINITY_DN7208_c0_g1_i1:2-556(+)	DN7208_c0_g1::TRINITY_DN7208_c0_g1_i1::g.96807::m.96807	0
300	0	0.11	10.0699998438358	10.0699998438358	0	RRRRRTRINITY_DN44363_c0_g1::TRINITY_DN44363_c0_g1_i3::g.34097::m.34097	REVERSED type:internal len:150 gc:universal TRINITY_DN44363_c0_g1_i3:448-2(-)	DN44363_c0_g1::TRINITY_DN44363_c0_g1_i3::g.34097::m.34097	0
300	0	0.11	14.5600005984306	14.5600005984306	0	RRRRRTRINITY_DN44363_c0_g1::TRINITY_DN44363_c0_g1_i1::g.34096::m.34096	REVERSED type:5prime_partial len:104 gc:universal TRINITY_DN44363_c0_g1_i1:772-461(-)	DN44363_c0_g1::TRINITY_DN44363_c0_g1_i1::g.34096::m.34096	0
301	0.1	0.1	14.5199999213219	0.542199984192848	0	TRINITY_DN58750_c0_g2::TRINITY_DN58750_c0_g2_i1::g.92144::m.92144	type:3prime_partial len:1661 gc:universal TRINITY_DN58750_c0_g2_i1:231-5210(+)	DN58750_c0_g2::TRINITY_DN58750_c0_g2_i1::g.92144::m.92144	0
301	0	0.1	14.4199997186661	0.538600003346801	0	TRINITY_DN58421_c0_g1::TRINITY_DN58421_c0_g1_i1::g.45888::m.45888	type:3prime_partial len:1672 gc:universal TRINITY_DN58421_c0_g1_i1:5015-3(-)	DN58421_c0_g1::TRINITY_DN58421_c0_g1_i1::g.45888::m.45888	0
301	0	0.1	13.0899995565414	0.75059998780489	0	TRINITY_DN58421_c0_g1::TRINITY_DN58421_c0_g1_i2::g.45897::m.45897	type:complete len:1200 gc:universal TRINITY_DN58421_c0_g1_i2:6742-3143(-)	DN58421_c0_g1::TRINITY_DN58421_c0_g1_i2::g.45897::m.45897	0
301	0	0.1	35.3399991989136	7.75900036096573	0	TRINITY_DN6476_c0_g2::TRINITY_DN6476_c0_g2_i1::g.50912::m.50912	type:complete len:117 gc:universal TRINITY_DN6476_c0_g2_i1:449-99(-)	DN6476_c0_g2::TRINITY_DN6476_c0_g2_i1::g.50912::m.50912	0
301	0	0.1	25	5.48800006508827	0	TRINITY_DN6476_c0_g1::TRINITY_DN6476_c0_g1_i1::g.50910::m.50910	type:complete len:165 gc:universal TRINITY_DN6476_c0_g1_i1:593-99(-)	DN6476_c0_g1::TRINITY_DN6476_c0_g1_i1::g.50910::m.50910	0
302	0.1	0.1	34.5499992370605	1.58500000834465	1.58500000834465	TRINITY_DN53354_c0_g1::TRINITY_DN53354_c0_g1_i7::g.72043::m.72043	type:complete len:632 gc:universal TRINITY_DN53354_c0_g1_i7:180-2075(+)	DN53354_c0_g1::TRINITY_DN53354_c0_g1_i7::g.72043::m.72043	1
302	0	0.1	34.5499992370605	1.58500000834465	1.58500000834465	TRINITY_DN52904_c0_g1::TRINITY_DN52904_c0_g1_i3::g.15311::m.15311	type:complete len:632 gc:universal TRINITY_DN52904_c0_g1_i3:2120-225(-)	DN52904_c0_g1::TRINITY_DN52904_c0_g1_i3::g.15311::m.15311	1
302	0	0.1	34.5499992370605	1.58500000834465	1.58500000834465	TRINITY_DN52904_c0_g1::TRINITY_DN52904_c0_g1_i14::g.15321::m.15321	type:complete len:632 gc:universal TRINITY_DN52904_c0_g1_i14:2122-227(-)	DN52904_c0_g1::TRINITY_DN52904_c0_g1_i14::g.15321::m.15321	1
302	0	0.1	32.6299995183945	1.63100007921457	1.63100007921457	TRINITY_DN53354_c0_g1::TRINITY_DN53354_c0_g1_i4::g.72040::m.72040	type:complete len:614 gc:universal TRINITY_DN53354_c0_g1_i4:581-2422(+)	DN53354_c0_g1::TRINITY_DN53354_c0_g1_i4::g.72040::m.72040	1
302	0	0.1	30.6699991226196	1.53400003910065	1.53400003910065	TRINITY_DN52904_c0_g1::TRINITY_DN52904_c0_g1_i9::g.15316::m.15316	type:5prime_partial len:653 gc:universal TRINITY_DN52904_c0_g1_i9:2183-225(-)	DN52904_c0_g1::TRINITY_DN52904_c0_g1_i9::g.15316::m.15316	1
302	0	0.1	32.6299995183945	1.63100007921457	1.63100007921457	TRINITY_DN52904_c0_g1::TRINITY_DN52904_c0_g1_i1::g.15309::m.15309	type:complete len:614 gc:universal TRINITY_DN52904_c0_g1_i1:2068-227(-)	DN52904_c0_g1::TRINITY_DN52904_c0_g1_i1::g.15309::m.15309	1
303	0.1	0.1	86.5400016307831	10.5800002813339	10.5800002813339	TRINITY_DN63012_c0_g1::TRINITY_DN63012_c0_g1_i1::g.64465::m.64465	type:complete len:105 gc:universal TRINITY_DN63012_c0_g1_i1:335-21(-)	DN63012_c0_g1::TRINITY_DN63012_c0_g1_i1::g.64465::m.64465	1
303	0	0.1	86.5400016307831	10.5800002813339	10.5800002813339	TRINITY_DN101225_c0_g1::TRINITY_DN101225_c0_g1_i1::g.129270::m.129270	type:complete len:105 gc:universal TRINITY_DN101225_c0_g1_i1:874-1188(+)	DN101225_c0_g1::TRINITY_DN101225_c0_g1_i1::g.129270::m.129270	1
304	0.1	0.1	20.7499995827675	1.76599994301796	0	TRINITY_DN21806_c0_g3::TRINITY_DN21806_c0_g3_i1::g.51629::m.51629	type:3prime_partial len:454 gc:universal TRINITY_DN21806_c0_g3_i1:268-1626(+)	DN21806_c0_g3::TRINITY_DN21806_c0_g3_i1::g.51629::m.51629	0
304	0	0.1	20.7499995827675	1.76599994301796	0	TRINITY_DN21806_c0_g2::TRINITY_DN21806_c0_g2_i1::g.51628::m.51628	type:3prime_partial len:454 gc:universal TRINITY_DN21806_c0_g2_i1:260-1618(+)	DN21806_c0_g2::TRINITY_DN21806_c0_g2_i1::g.51628::m.51628	0
304	0	0.1	20.7499995827675	1.76599994301796	0	TRINITY_DN21806_c0_g1::TRINITY_DN21806_c0_g1_i1::g.51627::m.51627	type:3prime_partial len:454 gc:universal TRINITY_DN21806_c0_g1_i1:307-1665(+)	DN21806_c0_g1::TRINITY_DN21806_c0_g1_i1::g.51627::m.51627	0
304	0	0.1	29.1399985551834	4.57100011408329	0	TRINITY_DN86138_c0_g1::TRINITY_DN86138_c0_g1_i1::g.95048::m.95048	type:internal len:176 gc:universal TRINITY_DN86138_c0_g1_i1:525-1(-)	DN86138_c0_g1::TRINITY_DN86138_c0_g1_i1::g.95048::m.95048	0
305	0.1	0.1	12.3499996960163	1.21099995449185	0	TRINITY_DN55488_c1_g1::TRINITY_DN55488_c1_g1_i2::g.119369::m.119369	type:complete len:827 gc:universal TRINITY_DN55488_c1_g1_i2:2795-315(-)	DN55488_c1_g1::TRINITY_DN55488_c1_g1_i2::g.119369::m.119369	0
305	0	0.1	12.3499996960163	1.21099995449185	0	TRINITY_DN55488_c1_g1::TRINITY_DN55488_c1_g1_i1::g.119363::m.119363	type:complete len:827 gc:universal TRINITY_DN55488_c1_g1_i1:2809-329(-)	DN55488_c1_g1::TRINITY_DN55488_c1_g1_i1::g.119363::m.119363	0
305	0	0.1	12.3499996960163	1.21099995449185	0	TRINITY_DN52879_c0_g1::TRINITY_DN52879_c0_g1_i2::g.15119::m.15119	type:complete len:827 gc:universal TRINITY_DN52879_c0_g1_i2:318-2798(+)	DN52879_c0_g1::TRINITY_DN52879_c0_g1_i2::g.15119::m.15119	0
305	0	0.1	15.2500003576279	1.6950000077486	0	TRINITY_DN52879_c0_g1::TRINITY_DN52879_c0_g1_i1::g.15114::m.15114	type:complete len:591 gc:universal TRINITY_DN52879_c0_g1_i1:314-2086(+)	DN52879_c0_g1::TRINITY_DN52879_c0_g1_i1::g.15114::m.15114	0
305	0	0.1	19.9499994516373	2.52500008791685	0	TRINITY_DN55488_c1_g1::TRINITY_DN55488_c1_g1_i3::g.119375::m.119375	type:5prime_partial len:397 gc:universal TRINITY_DN55488_c1_g1_i3:1296-106(-)	DN55488_c1_g1::TRINITY_DN55488_c1_g1_i3::g.119375::m.119375	0
306	0.1	0.1	20.2999994158745	2.12099999189377	0	TRINITY_DN74706_c0_g1::TRINITY_DN74706_c0_g1_i1::g.94312::m.94312	type:internal len:331 gc:universal TRINITY_DN74706_c0_g1_i1:991-2(-)	DN74706_c0_g1::TRINITY_DN74706_c0_g1_i1::g.94312::m.94312	0
307	0.1	0.1	41.7400002479553	6.95699974894524	0	TRINITY_DN99833_c0_g1::TRINITY_DN99833_c0_g1_i1::g.96013::m.96013	type:5prime_partial len:116 gc:universal TRINITY_DN99833_c0_g1_i1:522-175(-)	DN99833_c0_g1::TRINITY_DN99833_c0_g1_i1::g.96013::m.96013	0
307	0	0.1	35.8200013637543	5.97000010311604	0	TRINITY_DN65174_c0_g1::TRINITY_DN65174_c0_g1_i1::g.48344::m.48344	type:5prime_partial len:135 gc:universal TRINITY_DN65174_c0_g1_i1:3-407(+)	DN65174_c0_g1::TRINITY_DN65174_c0_g1_i1::g.48344::m.48344	0
308	0.1	0.1	30.4100006818771	6.70100003480911	0	RRRRRTRINITY_DN87172_c0_g1::TRINITY_DN87172_c0_g1_i1::g.26848::m.26848	REVERSED type:3prime_partial len:195 gc:universal TRINITY_DN87172_c0_g1_i1:584-3(-)	DN87172_c0_g1::TRINITY_DN87172_c0_g1_i1::g.26848::m.26848	0
308	0	0.1	23.9800006151199	5.28500005602837	0	RRRRRTRINITY_DN23741_c0_g1::TRINITY_DN23741_c0_g1_i1::g.123226::m.123226	REVERSED type:complete len:247 gc:universal TRINITY_DN23741_c0_g1_i1:759-1499(+)	DN23741_c0_g1::TRINITY_DN23741_c0_g1_i1::g.123226::m.123226	0
309	0.1	0.1	12.1799997985363	1.70900002121925	0	RRRRRTRINITY_DN57361_c0_g4::TRINITY_DN57361_c0_g4_i3::g.103141::m.103141	REVERSED type:3prime_partial len:469 gc:universal TRINITY_DN57361_c0_g4_i3:1404-1(-)	DN57361_c0_g4::TRINITY_DN57361_c0_g4_i3::g.103141::m.103141	0
310	0.1	0.1	26.7399996519089	5.88200017809868	0	RRRRRTRINITY_DN47536_c0_g1::TRINITY_DN47536_c0_g1_i5::g.68992::m.68992	REVERSED type:complete len:188 gc:universal TRINITY_DN47536_c0_g1_i5:71-634(+)	DN47536_c0_g1::TRINITY_DN47536_c0_g1_i5::g.68992::m.68992	0
310	0	0.1	26.7399996519089	5.88200017809868	0	RRRRRTRINITY_DN47536_c0_g1::TRINITY_DN47536_c0_g1_i4::g.68986::m.68986	REVERSED type:complete len:188 gc:universal TRINITY_DN47536_c0_g1_i4:71-634(+)	DN47536_c0_g1::TRINITY_DN47536_c0_g1_i4::g.68986::m.68986	0
310	0	0.1	26.7399996519089	5.88200017809868	0	RRRRRTRINITY_DN47536_c0_g1::TRINITY_DN47536_c0_g1_i2::g.68977::m.68977	REVERSED type:complete len:188 gc:universal TRINITY_DN47536_c0_g1_i2:71-634(+)	DN47536_c0_g1::TRINITY_DN47536_c0_g1_i2::g.68977::m.68977	0
310	0	0.1	20.5699995160103	6.28599971532822	0	RRRRRTRINITY_DN47536_c0_g1::TRINITY_DN47536_c0_g1_i6::g.68997::m.68997	REVERSED type:complete len:176 gc:universal TRINITY_DN47536_c0_g1_i6:71-598(+)	DN47536_c0_g1::TRINITY_DN47536_c0_g1_i6::g.68997::m.68997	0
310	0	0.1	20.5699995160103	6.28599971532822	0	RRRRRTRINITY_DN47536_c0_g1::TRINITY_DN47536_c0_g1_i3::g.68980::m.68980	REVERSED type:complete len:176 gc:universal TRINITY_DN47536_c0_g1_i3:71-598(+)	DN47536_c0_g1::TRINITY_DN47536_c0_g1_i3::g.68980::m.68980	0
310	0	0.1	20.5699995160103	6.28599971532822	0	RRRRRTRINITY_DN47536_c0_g1::TRINITY_DN47536_c0_g1_i1::g.68972::m.68972	REVERSED type:complete len:176 gc:universal TRINITY_DN47536_c0_g1_i1:71-598(+)	DN47536_c0_g1::TRINITY_DN47536_c0_g1_i1::g.68972::m.68972	0
311	0.1	0.1	15.4799997806549	7.74200037121773	0	TRINITY_DN87086_c0_g1::TRINITY_DN87086_c0_g1_i1::g.26817::m.26817	type:3prime_partial len:156 gc:universal TRINITY_DN87086_c0_g1_i1:465-1(-)	DN87086_c0_g1::TRINITY_DN87086_c0_g1_i1::g.26817::m.26817	0
311	0	0.1	20.0000002980232	10.0000001490116	0	TRINITY_DN82135_c0_g1::TRINITY_DN82135_c0_g1_i1::g.65474::m.65474	type:internal len:121 gc:universal TRINITY_DN82135_c0_g1_i1:1-360(+)	DN82135_c0_g1::TRINITY_DN82135_c0_g1_i1::g.65474::m.65474	0
312	0.1	0.1	22.1399992704391	6.87000006437302	0	TRINITY_DN57136_c0_g1::TRINITY_DN57136_c0_g1_i1::g.21581::m.21581	type:5prime_partial len:132 gc:universal TRINITY_DN57136_c0_g1_i1:1-396(+)	DN57136_c0_g1::TRINITY_DN57136_c0_g1_i1::g.21581::m.21581	0
312	0	0.1	16.9599995017052	5.26299998164177	0	TRINITY_DN53600_c0_g1::TRINITY_DN53600_c0_g1_i1::g.39088::m.39088	type:complete len:172 gc:universal TRINITY_DN53600_c0_g1_i1:636-121(-)	DN53600_c0_g1::TRINITY_DN53600_c0_g1_i1::g.39088::m.39088	0
312	0	0.1	16.9599995017052	5.26299998164177	0	TRINITY_DN53600_c0_g17::TRINITY_DN53600_c0_g17_i1::g.39122::m.39122	type:complete len:172 gc:universal TRINITY_DN53600_c0_g17_i1:544-29(-)	DN53600_c0_g17::TRINITY_DN53600_c0_g17_i1::g.39122::m.39122	0
312	0	0.1	16.9599995017052	5.26299998164177	0	TRINITY_DN53600_c0_g11::TRINITY_DN53600_c0_g11_i1::g.39113::m.39113	type:complete len:172 gc:universal TRINITY_DN53600_c0_g11_i1:636-121(-)	DN53600_c0_g11::TRINITY_DN53600_c0_g11_i1::g.39113::m.39113	0
313	0.1	0.1	8.9199997484684	3.28599996864796	0	TRINITY_DN35285_c0_g1::TRINITY_DN35285_c0_g1_i1::g.54828::m.54828	type:5prime_partial len:214 gc:universal TRINITY_DN35285_c0_g1_i1:1-642(+)	DN35285_c0_g1::TRINITY_DN35285_c0_g1_i1::g.54828::m.54828	0
313	0	0.1	8.9199997484684	3.28599996864796	0	TRINITY_DN33185_c0_g1::TRINITY_DN33185_c0_g1_i1::g.6532::m.6532	type:5prime_partial len:214 gc:universal TRINITY_DN33185_c0_g1_i1:1203-562(-)	DN33185_c0_g1::TRINITY_DN33185_c0_g1_i1::g.6532::m.6532	0
314	0.1	0.1	11.5000002086163	7.07999989390373	0	TRINITY_DN3122_c0_g1::TRINITY_DN3122_c0_g1_i1::g.29254::m.29254	type:5prime_partial len:114 gc:universal TRINITY_DN3122_c0_g1_i1:2-343(+)	DN3122_c0_g1::TRINITY_DN3122_c0_g1_i1::g.29254::m.29254	0
315	0.1	0.1	22.6099997758865	8.69600027799606	0	TRINITY_DN118457_c0_g1::TRINITY_DN118457_c0_g1_i1::g.130681::m.130681	type:5prime_partial len:116 gc:universal TRINITY_DN118457_c0_g1_i1:2-349(+)	DN118457_c0_g1::TRINITY_DN118457_c0_g1_i1::g.130681::m.130681	0
316	0.09	0.1	14.1800001263618	0.953499972820282	0	TRINITY_DN42411_c0_g1::TRINITY_DN42411_c0_g1_i1::g.71640::m.71640	type:3prime_partial len:840 gc:universal TRINITY_DN42411_c0_g1_i1:2518-2(-)	DN42411_c0_g1::TRINITY_DN42411_c0_g1_i1::g.71640::m.71640	0
316	0	0.1	15.8299997448921	2.87800002843142	0	TRINITY_DN29496_c0_g1::TRINITY_DN29496_c0_g1_i1::g.79123::m.79123	type:internal len:279 gc:universal TRINITY_DN29496_c0_g1_i1:836-3(-)	DN29496_c0_g1::TRINITY_DN29496_c0_g1_i1::g.79123::m.79123	0
316	0	0.1	13.7099996209145	3.2260000705719	0	TRINITY_DN18427_c0_g1::TRINITY_DN18427_c0_g1_i1::g.3299::m.3299	type:internal len:249 gc:universal TRINITY_DN18427_c0_g1_i1:1-744(+)	DN18427_c0_g1::TRINITY_DN18427_c0_g1_i1::g.3299::m.3299	0
317	0.09	0.1	18.7099993228912	5.80600015819073	0	RRRRRTRINITY_DN40086_c0_g4::TRINITY_DN40086_c0_g4_i1::g.125289::m.125289	REVERSED type:3prime_partial len:156 gc:universal TRINITY_DN40086_c0_g4_i1:265-729(+)	DN40086_c0_g4::TRINITY_DN40086_c0_g4_i1::g.125289::m.125289	0
317	0	0.1	14.2900004982948	4.43300008773804	0	RRRRRTRINITY_DN116355_c0_g1::TRINITY_DN116355_c0_g1_i1::g.139590::m.139590	REVERSED type:3prime_partial len:204 gc:universal TRINITY_DN116355_c0_g1_i1:609-1(-)	DN116355_c0_g1::TRINITY_DN116355_c0_g1_i1::g.139590::m.139590	0
318	0.09	0.1	12.9199996590614	6.2729999423027	0	RRRRRTRINITY_DN44483_c0_g1::TRINITY_DN44483_c0_g1_i1::g.10550::m.10550	REVERSED type:3prime_partial len:272 gc:universal TRINITY_DN44483_c0_g1_i1:814-2(-)	DN44483_c0_g1::TRINITY_DN44483_c0_g1_i1::g.10550::m.10550	0
318	0	0.1	12.9199996590614	6.2729999423027	0	RRRRRTRINITY_DN39989_c0_g1::TRINITY_DN39989_c0_g1_i1::g.33367::m.33367	REVERSED type:3prime_partial len:272 gc:universal TRINITY_DN39989_c0_g1_i1:381-1193(+)	DN39989_c0_g1::TRINITY_DN39989_c0_g1_i1::g.33367::m.33367	0
319	0.09	0.1	14.2900004982948	6.72300010919571	0	TRINITY_DN137400_c0_g1::TRINITY_DN137400_c0_g1_i1::g.137893::m.137893	type:internal len:120 gc:universal TRINITY_DN137400_c0_g1_i1:1-357(+)	DN137400_c0_g1::TRINITY_DN137400_c0_g1_i1::g.137893::m.137893	0
320	0.09	0.09	21.4499995112419	1.21200000867248	0	TRINITY_DN46428_c0_g1::TRINITY_DN46428_c0_g1_i1::g.35479::m.35479	type:5prime_partial len:826 gc:universal TRINITY_DN46428_c0_g1_i1:3965-1488(-)	DN46428_c0_g1::TRINITY_DN46428_c0_g1_i1::g.35479::m.35479	0
320	0	0.09	32.940000295639	2.3700000718236	0	TRINITY_DN16361_c0_g1::TRINITY_DN16361_c0_g1_i1::g.99745::m.99745	type:internal len:423 gc:universal TRINITY_DN16361_c0_g1_i1:1-1266(+)	DN16361_c0_g1::TRINITY_DN16361_c0_g1_i1::g.99745::m.99745	0
321	0.09	0.09	18.3200001716614	1.00400000810623	0	RRRRRTRINITY_DN56422_c0_g12::TRINITY_DN56422_c0_g12_i1::g.86927::m.86927	REVERSED type:complete len:798 gc:universal TRINITY_DN56422_c0_g12_i1:2423-30(-)	DN56422_c0_g12::TRINITY_DN56422_c0_g12_i1::g.86927::m.86927	0
321	0	0.09	18.1500002741814	1.42299998551607	0	RRRRRTRINITY_DN55235_c1_g1::TRINITY_DN55235_c1_g1_i1::g.85143::m.85143	REVERSED type:3prime_partial len:563 gc:universal TRINITY_DN55235_c1_g1_i1:707-2392(+)	DN55235_c1_g1::TRINITY_DN55235_c1_g1_i1::g.85143::m.85143	0
322	0.09	0.09	12.1699996292591	0.963899958878756	0	TRINITY_DN24534_c0_g2::TRINITY_DN24534_c0_g2_i1::g.54645::m.54645	type:internal len:831 gc:universal TRINITY_DN24534_c0_g2_i1:2491-2(-)	DN24534_c0_g2::TRINITY_DN24534_c0_g2_i1::g.54645::m.54645	0
323	0.09	0.09	28.150001168251	4.44400012493134	0	TRINITY_DN29977_c0_g1::TRINITY_DN29977_c0_g1_i1::g.70140::m.70140	type:internal len:271 gc:universal TRINITY_DN29977_c0_g1_i1:811-2(-)	DN29977_c0_g1::TRINITY_DN29977_c0_g1_i1::g.70140::m.70140	0
324	0.09	0.09	8.67699980735779	1.99100002646446	0	RRRRRTRINITY_DN38203_c0_g1::TRINITY_DN38203_c0_g1_i1::g.8029::m.8029	REVERSED type:3prime_partial len:704 gc:universal TRINITY_DN38203_c0_g1_i1:16-2124(+)	DN38203_c0_g1::TRINITY_DN38203_c0_g1_i1::g.8029::m.8029	0
325	0.09	0.09	9.49200019240379	2.20800004899502	0	RRRRRTRINITY_DN124586_c0_g1::TRINITY_DN124586_c0_g1_i1::g.131171::m.131171	REVERSED type:5prime_partial len:454 gc:universal TRINITY_DN124586_c0_g1_i1:1411-50(-)	DN124586_c0_g1::TRINITY_DN124586_c0_g1_i1::g.131171::m.131171	0
325	0	0.09	8.76599997282028	3.24699990451336	0	RRRRRTRINITY_DN91703_c0_g1::TRINITY_DN91703_c0_g1_i1::g.49359::m.49359	REVERSED type:internal len:309 gc:universal TRINITY_DN91703_c0_g1_i1:2-925(+)	DN91703_c0_g1::TRINITY_DN91703_c0_g1_i1::g.49359::m.49359	0
326	0.09	0.09	8.98900032043457	6.17999993264675	0	TRINITY_DN58526_c0_g2::TRINITY_DN58526_c0_g2_i1::g.62059::m.62059	type:complete len:179 gc:universal TRINITY_DN58526_c0_g2_i1:575-39(-)	DN58526_c0_g2::TRINITY_DN58526_c0_g2_i1::g.62059::m.62059	0
326	0	0.09	8.98900032043457	6.17999993264675	0	TRINITY_DN57620_c1_g11::TRINITY_DN57620_c1_g11_i1::g.89319::m.89319	type:complete len:179 gc:universal TRINITY_DN57620_c1_g11_i1:130-666(+)	DN57620_c1_g11::TRINITY_DN57620_c1_g11_i1::g.89319::m.89319	0
327	0.09	0.09	3.92599999904633	2.3089999333024	0	RRRRRTRINITY_DN53957_c0_g1::TRINITY_DN53957_c0_g1_i1::g.79740::m.79740	REVERSED type:complete len:434 gc:universal TRINITY_DN53957_c0_g1_i1:2362-1061(-)	DN53957_c0_g1::TRINITY_DN53957_c0_g1_i1::g.79740::m.79740	0
327	0	0.09	3.92599999904633	2.3089999333024	0	RRRRRTRINITY_DN53218_c0_g1::TRINITY_DN53218_c0_g1_i1::g.74129::m.74129	REVERSED type:complete len:434 gc:universal TRINITY_DN53218_c0_g1_i1:213-1514(+)	DN53218_c0_g1::TRINITY_DN53218_c0_g1_i1::g.74129::m.74129	0
328	0.09	0.09	8.06500017642975	8.06500017642975	0	TRINITY_DN120282_c0_g1::TRINITY_DN120282_c0_g1_i1::g.135001::m.135001	type:5prime_partial len:125 gc:universal TRINITY_DN120282_c0_g1_i1:2-376(+)	DN120282_c0_g1::TRINITY_DN120282_c0_g1_i1::g.135001::m.135001	0
328	0	0.09	8.06500017642975	8.06500017642975	0	TRINITY_DN104622_c0_g1::TRINITY_DN104622_c0_g1_i1::g.139298::m.139298	type:5prime_partial len:125 gc:universal TRINITY_DN104622_c0_g1_i1:651-277(-)	DN104622_c0_g1::TRINITY_DN104622_c0_g1_i1::g.139298::m.139298	0
329	0.08	0.12	25.5199998617172	0.925199966877699	0	RRRRRTRINITY_DN46169_c0_g1::TRINITY_DN46169_c0_g1_i1::g.77472::m.77472	REVERSED type:internal len:1298 gc:universal TRINITY_DN46169_c0_g1_i1:3891-1(-)	DN46169_c0_g1::TRINITY_DN46169_c0_g1_i1::g.77472::m.77472	0
329	0	0.12	31.0600012540817	1.23800002038479	0	RRRRRTRINITY_DN46169_c0_g1::TRINITY_DN46169_c0_g1_i5::g.77485::m.77485	REVERSED type:5prime_partial len:970 gc:universal TRINITY_DN46169_c0_g1_i5:3622-713(-)	DN46169_c0_g1::TRINITY_DN46169_c0_g1_i5::g.77485::m.77485	0
329	0	0.12	28.1399995088577	1.40699995681643	0	RRRRRTRINITY_DN31591_c0_g1::TRINITY_DN31591_c0_g1_i1::g.68614::m.68614	REVERSED type:internal len:854 gc:universal TRINITY_DN31591_c0_g1_i1:2-2560(+)	DN31591_c0_g1::TRINITY_DN31591_c0_g1_i1::g.68614::m.68614	0
330	0.08	0.09	22.0699995756149	3.44800017774105	0	RRRRRTRINITY_DN7173_c0_g2::TRINITY_DN7173_c0_g2_i1::g.1539::m.1539	REVERSED type:5prime_partial len:291 gc:universal TRINITY_DN7173_c0_g2_i1:1375-503(-)	DN7173_c0_g2::TRINITY_DN7173_c0_g2_i1::g.1539::m.1539	0
330	0	0.09	22.0699995756149	3.44800017774105	0	RRRRRTRINITY_DN7173_c0_g1::TRINITY_DN7173_c0_g1_i1::g.1536::m.1536	REVERSED type:5prime_partial len:291 gc:universal TRINITY_DN7173_c0_g1_i1:1377-505(-)	DN7173_c0_g1::TRINITY_DN7173_c0_g1_i1::g.1536::m.1536	0
330	0	0.09	16.7400002479553	4.52499985694885	0	RRRRRTRINITY_DN93126_c0_g1::TRINITY_DN93126_c0_g1_i1::g.49430::m.49430	REVERSED type:internal len:222 gc:universal TRINITY_DN93126_c0_g1_i1:3-665(+)	DN93126_c0_g1::TRINITY_DN93126_c0_g1_i1::g.49430::m.49430	0
331	0.08	0.08	43.0900007486343	0.601200014352798	0	RRRRRTRINITY_DN58243_c0_g1::TRINITY_DN58243_c0_g1_i1::g.44626::m.44626	REVERSED type:complete len:1498 gc:universal TRINITY_DN58243_c0_g1_i1:226-4719(+)	DN58243_c0_g1::TRINITY_DN58243_c0_g1_i1::g.44626::m.44626	0
331	0	0.08	43.0900007486343	0.601200014352798	0	RRRRRTRINITY_DN57386_c0_g1::TRINITY_DN57386_c0_g1_i1::g.102780::m.102780	REVERSED type:complete len:1498 gc:universal TRINITY_DN57386_c0_g1_i1:4840-347(-)	DN57386_c0_g1::TRINITY_DN57386_c0_g1_i1::g.102780::m.102780	0
332	0.08	0.08	25.3699988126755	1.96100007742643	0	TRINITY_DN57514_c0_g1::TRINITY_DN57514_c0_g1_i2::g.122339::m.122339	type:complete len:868 gc:universal TRINITY_DN57514_c0_g1_i2:2972-369(-)	DN57514_c0_g1::TRINITY_DN57514_c0_g1_i2::g.122339::m.122339	0
332	0	0.08	32.8999996185303	3.17800007760525	0	TRINITY_DN54714_c0_g1::TRINITY_DN54714_c0_g1_i1::g.18571::m.18571	type:5prime_partial len:536 gc:universal TRINITY_DN54714_c0_g1_i1:3-1610(+)	DN54714_c0_g1::TRINITY_DN54714_c0_g1_i1::g.18571::m.18571	0
332	0	0.08	25.4400014877319	6.00700005888939	0	TRINITY_DN57514_c0_g1::TRINITY_DN57514_c0_g1_i1::g.122336::m.122336	type:internal len:284 gc:universal TRINITY_DN57514_c0_g1_i1:849-1(-)	DN57514_c0_g1::TRINITY_DN57514_c0_g1_i1::g.122336::m.122336	0
333	0.08	0.08	14.1100004315376	1.08500001952052	0	TRINITY_DN58026_c0_g1::TRINITY_DN58026_c0_g1_i1::g.90009::m.90009	type:complete len:738 gc:universal TRINITY_DN58026_c0_g1_i1:4092-1879(-)	DN58026_c0_g1::TRINITY_DN58026_c0_g1_i1::g.90009::m.90009	0
333	0	0.08	14.1100004315376	1.08500001952052	0	TRINITY_DN57520_c0_g1::TRINITY_DN57520_c0_g1_i1::g.122140::m.122140	type:complete len:738 gc:universal TRINITY_DN57520_c0_g1_i1:339-2552(+)	DN57520_c0_g1::TRINITY_DN57520_c0_g1_i1::g.122140::m.122140	0
334	0.08	0.08	29.7399997711182	3.87899987399578	0	RRRRRTRINITY_DN75141_c0_g1::TRINITY_DN75141_c0_g1_i1::g.25850::m.25850	REVERSED type:internal len:233 gc:universal TRINITY_DN75141_c0_g1_i1:697-2(-)	DN75141_c0_g1::TRINITY_DN75141_c0_g1_i1::g.25850::m.25850	0
334	0	0.08	28.2599985599518	3.91299985349178	0	RRRRRTRINITY_DN113695_c0_g1::TRINITY_DN113695_c0_g1_i1::g.133296::m.133296	REVERSED type:internal len:231 gc:universal TRINITY_DN113695_c0_g1_i1:1-690(+)	DN113695_c0_g1::TRINITY_DN113695_c0_g1_i1::g.133296::m.133296	0
335	0.08	0.08	17.569999396801	1.22999995946884	0	RRRRRTRINITY_DN42009_c0_g1::TRINITY_DN42009_c0_g1_i1::g.80702::m.80702	REVERSED type:3prime_partial len:570 gc:universal TRINITY_DN42009_c0_g1_i1:1708-2(-)	DN42009_c0_g1::TRINITY_DN42009_c0_g1_i1::g.80702::m.80702	0
336	0.08	0.08	10.1700000464916	1.23300002887845	0	TRINITY_DN46467_c0_g1::TRINITY_DN46467_c0_g1_i1::g.35360::m.35360	type:3prime_partial len:650 gc:universal TRINITY_DN46467_c0_g1_i1:1949-3(-)	DN46467_c0_g1::TRINITY_DN46467_c0_g1_i1::g.35360::m.35360	0
336	0	0.08	8.74800011515617	1.37200001627207	0	TRINITY_DN45754_c0_g1::TRINITY_DN45754_c0_g1_i2::g.104186::m.104186	type:3prime_partial len:584 gc:universal TRINITY_DN45754_c0_g1_i2:306-2054(+)	DN45754_c0_g1::TRINITY_DN45754_c0_g1_i2::g.104186::m.104186	0
336	0	0.08	8.88499990105629	1.29199996590614	0	TRINITY_DN45754_c0_g1::TRINITY_DN45754_c0_g1_i1::g.104184::m.104184	type:3prime_partial len:620 gc:universal TRINITY_DN45754_c0_g1_i1:306-2162(+)	DN45754_c0_g1::TRINITY_DN45754_c0_g1_i1::g.104184::m.104184	0
337	0.08	0.08	19.0200001001358	2.17400006949902	0	RRRRRTRINITY_DN44194_c0_g1::TRINITY_DN44194_c0_g1_i1::g.79464::m.79464	REVERSED type:5prime_partial len:369 gc:universal TRINITY_DN44194_c0_g1_i1:1187-81(-)	DN44194_c0_g1::TRINITY_DN44194_c0_g1_i1::g.79464::m.79464	0
337	0	0.08	19.1300004720688	2.18599997460842	0	RRRRRTRINITY_DN29551_c0_g1::TRINITY_DN29551_c0_g1_i1::g.83273::m.83273	REVERSED type:complete len:367 gc:universal TRINITY_DN29551_c0_g1_i1:543-1643(+)	DN29551_c0_g1::TRINITY_DN29551_c0_g1_i1::g.83273::m.83273	0
337	0	0.08	16.609999537468	2.88800001144409	0	RRRRRTRINITY_DN44194_c0_g3::TRINITY_DN44194_c0_g3_i2::g.79470::m.79470	REVERSED type:complete len:278 gc:universal TRINITY_DN44194_c0_g3_i2:914-81(-)	DN44194_c0_g3::TRINITY_DN44194_c0_g3_i2::g.79470::m.79470	0
337	0	0.08	11.4100001752377	1.65999997407198	0	RRRRRTRINITY_DN44194_c2_g1::TRINITY_DN44194_c2_g1_i1::g.79477::m.79477	REVERSED type:5prime_partial len:483 gc:universal TRINITY_DN44194_c2_g1_i1:1457-9(-)	DN44194_c2_g1::TRINITY_DN44194_c2_g1_i1::g.79477::m.79477	0
337	0	0.08	19.7799995541573	4.39600013196468	0	RRRRRTRINITY_DN44194_c0_g3::TRINITY_DN44194_c0_g3_i1::g.79466::m.79466	REVERSED type:complete len:183 gc:universal TRINITY_DN44194_c0_g3_i1:629-81(-)	DN44194_c0_g3::TRINITY_DN44194_c0_g3_i1::g.79466::m.79466	0
337	0	0.08	15.3200000524521	3.40400002896786	0	RRRRRTRINITY_DN44194_c0_g2::TRINITY_DN44194_c0_g2_i1::g.79465::m.79465	REVERSED type:complete len:236 gc:universal TRINITY_DN44194_c0_g2_i1:788-81(-)	DN44194_c0_g2::TRINITY_DN44194_c0_g2_i1::g.79465::m.79465	0
337	0	0.08	19.7799995541573	4.39600013196468	0	RRRRRTRINITY_DN29551_c0_g1::TRINITY_DN29551_c0_g1_i2::g.83274::m.83274	REVERSED type:complete len:183 gc:universal TRINITY_DN29551_c0_g1_i2:1815-2363(+)	DN29551_c0_g1::TRINITY_DN29551_c0_g1_i2::g.83274::m.83274	0
337	0	0.08	11.4200003445148	2.03000009059906	0	RRRRRTRINITY_DN32807_c0_g1::TRINITY_DN32807_c0_g1_i1::g.71450::m.71450	REVERSED type:internal len:395 gc:universal TRINITY_DN32807_c0_g1_i1:2-1183(+)	DN32807_c0_g1::TRINITY_DN32807_c0_g1_i1::g.71450::m.71450	0
338	0.08	0.08	27.7099996805191	3.46300005912781	0	TRINITY_DN59050_c5_g4::TRINITY_DN59050_c5_g4_i1::g.46567::m.46567	type:5prime_partial len:232 gc:universal TRINITY_DN59050_c5_g4_i1:3-698(+)	DN59050_c5_g4::TRINITY_DN59050_c5_g4_i1::g.46567::m.46567	0
338	0	0.08	27.7099996805191	3.46300005912781	0	TRINITY_DN58166_c0_g9::TRINITY_DN58166_c0_g9_i1::g.22632::m.22632	type:5prime_partial len:232 gc:universal TRINITY_DN58166_c0_g9_i1:1066-371(-)	DN58166_c0_g9::TRINITY_DN58166_c0_g9_i1::g.22632::m.22632	0
338	0	0.08	27.7099996805191	3.46300005912781	0	TRINITY_DN58166_c0_g4::TRINITY_DN58166_c0_g4_i1::g.22623::m.22623	type:5prime_partial len:232 gc:universal TRINITY_DN58166_c0_g4_i1:1063-368(-)	DN58166_c0_g4::TRINITY_DN58166_c0_g4_i1::g.22623::m.22623	0
338	0	0.08	27.7099996805191	3.46300005912781	0	TRINITY_DN58166_c0_g2::TRINITY_DN58166_c0_g2_i1::g.22616::m.22616	type:5prime_partial len:232 gc:universal TRINITY_DN58166_c0_g2_i1:1061-366(-)	DN58166_c0_g2::TRINITY_DN58166_c0_g2_i1::g.22616::m.22616	0
338	0	0.08	27.7099996805191	3.46300005912781	0	TRINITY_DN58166_c0_g27::TRINITY_DN58166_c0_g27_i1::g.22669::m.22669	type:5prime_partial len:232 gc:universal TRINITY_DN58166_c0_g27_i1:1063-368(-)	DN58166_c0_g27::TRINITY_DN58166_c0_g27_i1::g.22669::m.22669	0
338	0	0.08	27.7099996805191	3.46300005912781	0	TRINITY_DN58166_c0_g26::TRINITY_DN58166_c0_g26_i1::g.22664::m.22664	type:5prime_partial len:232 gc:universal TRINITY_DN58166_c0_g26_i1:1061-366(-)	DN58166_c0_g26::TRINITY_DN58166_c0_g26_i1::g.22664::m.22664	0
338	0	0.08	27.7099996805191	3.46300005912781	0	TRINITY_DN58166_c0_g1::TRINITY_DN58166_c0_g1_i1::g.22611::m.22611	type:5prime_partial len:232 gc:universal TRINITY_DN58166_c0_g1_i1:1061-366(-)	DN58166_c0_g1::TRINITY_DN58166_c0_g1_i1::g.22611::m.22611	0
338	0	0.08	27.7099996805191	3.46300005912781	0	TRINITY_DN58166_c0_g19::TRINITY_DN58166_c0_g19_i1::g.22658::m.22658	type:5prime_partial len:232 gc:universal TRINITY_DN58166_c0_g19_i1:1068-373(-)	DN58166_c0_g19::TRINITY_DN58166_c0_g19_i1::g.22658::m.22658	0
338	0	0.08	27.7099996805191	3.46300005912781	0	TRINITY_DN58166_c0_g18::TRINITY_DN58166_c0_g18_i1::g.22653::m.22653	type:5prime_partial len:232 gc:universal TRINITY_DN58166_c0_g18_i1:1066-371(-)	DN58166_c0_g18::TRINITY_DN58166_c0_g18_i1::g.22653::m.22653	0
338	0	0.08	27.7099996805191	3.46300005912781	0	TRINITY_DN58166_c0_g16::TRINITY_DN58166_c0_g16_i1::g.22647::m.22647	type:5prime_partial len:232 gc:universal TRINITY_DN58166_c0_g16_i1:1061-366(-)	DN58166_c0_g16::TRINITY_DN58166_c0_g16_i1::g.22647::m.22647	0
338	0	0.08	27.7099996805191	3.46300005912781	0	TRINITY_DN58166_c0_g14::TRINITY_DN58166_c0_g14_i1::g.22642::m.22642	type:5prime_partial len:232 gc:universal TRINITY_DN58166_c0_g14_i1:1061-366(-)	DN58166_c0_g14::TRINITY_DN58166_c0_g14_i1::g.22642::m.22642	0
338	0	0.08	26.120001077652	3.2650001347065	0	TRINITY_DN58166_c0_g10::TRINITY_DN58166_c0_g10_i1::g.22637::m.22637	type:complete len:246 gc:universal TRINITY_DN58166_c0_g10_i1:769-32(-)	DN58166_c0_g10::TRINITY_DN58166_c0_g10_i1::g.22637::m.22637	0
338	0	0.08	36.2899988889694	6.4520001411438	0	TRINITY_DN59050_c5_g7::TRINITY_DN59050_c5_g7_i1::g.46577::m.46577	type:5prime_partial len:125 gc:universal TRINITY_DN59050_c5_g7_i1:1-375(+)	DN59050_c5_g7::TRINITY_DN59050_c5_g7_i1::g.46577::m.46577	0
338	0	0.08	36.2899988889694	6.4520001411438	0	TRINITY_DN59050_c5_g6::TRINITY_DN59050_c5_g6_i1::g.46572::m.46572	type:5prime_partial len:125 gc:universal TRINITY_DN59050_c5_g6_i1:1-375(+)	DN59050_c5_g6::TRINITY_DN59050_c5_g6_i1::g.46572::m.46572	0
338	0	0.08	36.2899988889694	6.4520001411438	0	TRINITY_DN59050_c5_g3::TRINITY_DN59050_c5_g3_i1::g.46565::m.46565	type:5prime_partial len:125 gc:universal TRINITY_DN59050_c5_g3_i1:1-375(+)	DN59050_c5_g3::TRINITY_DN59050_c5_g3_i1::g.46565::m.46565	0
338	0	0.08	36.2899988889694	6.4520001411438	0	TRINITY_DN59050_c5_g38::TRINITY_DN59050_c5_g38_i1::g.46615::m.46615	type:5prime_partial len:125 gc:universal TRINITY_DN59050_c5_g38_i1:1-375(+)	DN59050_c5_g38::TRINITY_DN59050_c5_g38_i1::g.46615::m.46615	0
338	0	0.08	36.2899988889694	6.4520001411438	0	TRINITY_DN59050_c5_g37::TRINITY_DN59050_c5_g37_i1::g.46610::m.46610	type:5prime_partial len:125 gc:universal TRINITY_DN59050_c5_g37_i1:1-375(+)	DN59050_c5_g37::TRINITY_DN59050_c5_g37_i1::g.46610::m.46610	0
338	0	0.08	36.2899988889694	6.4520001411438	0	TRINITY_DN59050_c5_g34::TRINITY_DN59050_c5_g34_i1::g.46606::m.46606	type:5prime_partial len:125 gc:universal TRINITY_DN59050_c5_g34_i1:1-375(+)	DN59050_c5_g34::TRINITY_DN59050_c5_g34_i1::g.46606::m.46606	0
338	0	0.08	36.2899988889694	6.4520001411438	0	TRINITY_DN59050_c5_g2::TRINITY_DN59050_c5_g2_i1::g.46560::m.46560	type:5prime_partial len:125 gc:universal TRINITY_DN59050_c5_g2_i1:1-375(+)	DN59050_c5_g2::TRINITY_DN59050_c5_g2_i1::g.46560::m.46560	0
338	0	0.08	36.2899988889694	6.4520001411438	0	TRINITY_DN59050_c5_g26::TRINITY_DN59050_c5_g26_i1::g.46598::m.46598	type:5prime_partial len:125 gc:universal TRINITY_DN59050_c5_g26_i1:1-375(+)	DN59050_c5_g26::TRINITY_DN59050_c5_g26_i1::g.46598::m.46598	0
338	0	0.08	36.2899988889694	6.4520001411438	0	TRINITY_DN59050_c5_g24::TRINITY_DN59050_c5_g24_i1::g.46594::m.46594	type:5prime_partial len:125 gc:universal TRINITY_DN59050_c5_g24_i1:1-375(+)	DN59050_c5_g24::TRINITY_DN59050_c5_g24_i1::g.46594::m.46594	0
338	0	0.08	36.2899988889694	6.4520001411438	0	TRINITY_DN59050_c5_g22::TRINITY_DN59050_c5_g22_i1::g.46587::m.46587	type:5prime_partial len:125 gc:universal TRINITY_DN59050_c5_g22_i1:1-375(+)	DN59050_c5_g22::TRINITY_DN59050_c5_g22_i1::g.46587::m.46587	0
338	0	0.08	36.2899988889694	6.4520001411438	0	TRINITY_DN59050_c5_g1::TRINITY_DN59050_c5_g1_i1::g.46556::m.46556	type:5prime_partial len:125 gc:universal TRINITY_DN59050_c5_g1_i1:1-375(+)	DN59050_c5_g1::TRINITY_DN59050_c5_g1_i1::g.46556::m.46556	0
339	0.08	0.08	27.2100001573563	7.48300030827522	0	TRINITY_DN46549_c6_g2::TRINITY_DN46549_c6_g2_i1::g.96570::m.96570	type:complete len:148 gc:universal TRINITY_DN46549_c6_g2_i1:549-106(-)	DN46549_c6_g2::TRINITY_DN46549_c6_g2_i1::g.96570::m.96570	0
339	0	0.08	27.2100001573563	7.48300030827522	0	TRINITY_DN41606_c6_g2::TRINITY_DN41606_c6_g2_i1::g.74539::m.74539	type:complete len:148 gc:universal TRINITY_DN41606_c6_g2_i1:407-850(+)	DN41606_c6_g2::TRINITY_DN41606_c6_g2_i1::g.74539::m.74539	0
339	0	0.08	24.1099998354912	9.82099995017052	0	TRINITY_DN41606_c6_g2::TRINITY_DN41606_c6_g2_i3::g.74542::m.74542	type:complete len:113 gc:universal TRINITY_DN41606_c6_g2_i3:407-745(+)	DN41606_c6_g2::TRINITY_DN41606_c6_g2_i3::g.74542::m.74542	0
340	0.08	0.08	11.4799998700619	3.13199982047081	0	TRINITY_DN44772_c1_g1::TRINITY_DN44772_c1_g1_i1::g.69897::m.69897	type:internal len:480 gc:universal TRINITY_DN44772_c1_g1_i1:1439-3(-)	DN44772_c1_g1::TRINITY_DN44772_c1_g1_i1::g.69897::m.69897	0
340	0	0.08	11.2000003457069	3.05499993264675	0	TRINITY_DN39296_c0_g1::TRINITY_DN39296_c0_g1_i2::g.120556::m.120556	type:5prime_partial len:492 gc:universal TRINITY_DN39296_c0_g1_i2:1-1476(+)	DN39296_c0_g1::TRINITY_DN39296_c0_g1_i2::g.120556::m.120556	0
341	0.08	0.08	30.9199988842011	7.89500027894974	0	TRINITY_DN17548_c0_g1::TRINITY_DN17548_c0_g1_i1::g.80166::m.80166	type:3prime_partial len:153 gc:universal TRINITY_DN17548_c0_g1_i1:458-3(-)	DN17548_c0_g1::TRINITY_DN17548_c0_g1_i1::g.80166::m.80166	0
341	0	0.08	30.9199988842011	7.89500027894974	0	TRINITY_DN15121_c0_g1::TRINITY_DN15121_c0_g1_i1::g.72420::m.72420	type:3prime_partial len:153 gc:universal TRINITY_DN15121_c0_g1_i1:182-637(+)	DN15121_c0_g1::TRINITY_DN15121_c0_g1_i1::g.72420::m.72420	0
342	0.08	0.08	15.6700000166893	2.99999993294477	0	RRRRRTRINITY_DN44004_c0_g1::TRINITY_DN44004_c0_g1_i1::g.101614::m.101614	REVERSED type:internal len:301 gc:universal TRINITY_DN44004_c0_g1_i1:2-901(+)	DN44004_c0_g1::TRINITY_DN44004_c0_g1_i1::g.101614::m.101614	0
342	0	0.08	16.0400003194809	3.07199992239475	0	RRRRRTRINITY_DN19061_c0_g1::TRINITY_DN19061_c0_g1_i1::g.70772::m.70772	REVERSED type:internal len:294 gc:universal TRINITY_DN19061_c0_g1_i1:881-3(-)	DN19061_c0_g1::TRINITY_DN19061_c0_g1_i1::g.70772::m.70772	0
343	0.08	0.08	38.6599987745285	12.610000371933	0	TRINITY_DN29815_c0_g1::TRINITY_DN29815_c0_g1_i5::g.5823::m.5823	type:3prime_partial len:120 gc:universal TRINITY_DN29815_c0_g1_i5:357-1(-)	DN29815_c0_g1::TRINITY_DN29815_c0_g1_i5::g.5823::m.5823	0
343	0	0.08	38.6599987745285	12.610000371933	0	TRINITY_DN29815_c0_g1::TRINITY_DN29815_c0_g1_i4::g.5821::m.5821	type:3prime_partial len:120 gc:universal TRINITY_DN29815_c0_g1_i4:357-1(-)	DN29815_c0_g1::TRINITY_DN29815_c0_g1_i4::g.5821::m.5821	0
343	0	0.08	38.6599987745285	12.610000371933	0	TRINITY_DN29815_c0_g1::TRINITY_DN29815_c0_g1_i2::g.5816::m.5816	type:3prime_partial len:120 gc:universal TRINITY_DN29815_c0_g1_i2:357-1(-)	DN29815_c0_g1::TRINITY_DN29815_c0_g1_i2::g.5816::m.5816	0
343	0	0.08	40.0000005960464	12.5	0	TRINITY_DN19206_c0_g2::TRINITY_DN19206_c0_g2_i1::g.3485::m.3485	type:internal len:121 gc:universal TRINITY_DN19206_c0_g2_i1:3-362(+)	DN19206_c0_g2::TRINITY_DN19206_c0_g2_i1::g.3485::m.3485	0
343	0	0.08	38.9800012111664	12.7100005745888	0	TRINITY_DN19206_c0_g1::TRINITY_DN19206_c0_g1_i1::g.3483::m.3483	type:internal len:119 gc:universal TRINITY_DN19206_c0_g1_i1:3-356(+)	DN19206_c0_g1::TRINITY_DN19206_c0_g1_i1::g.3483::m.3483	0
343	0	0.08	25	13.8899996876717	0	TRINITY_DN52111_c0_g2::TRINITY_DN52111_c0_g2_i1::g.68112::m.68112	type:internal len:109 gc:universal TRINITY_DN52111_c0_g2_i1:325-2(-)	DN52111_c0_g2::TRINITY_DN52111_c0_g2_i1::g.68112::m.68112	0
343	0	0.08	26.3599991798401	13.6399999260902	0	TRINITY_DN52111_c0_g1::TRINITY_DN52111_c0_g1_i1::g.68110::m.68110	type:internal len:111 gc:universal TRINITY_DN52111_c0_g1_i1:331-2(-)	DN52111_c0_g1::TRINITY_DN52111_c0_g1_i1::g.68110::m.68110	0
344	0.08	0.08	25.7099986076355	0	0	TRINITY_DN10772_c0_g1::TRINITY_DN10772_c0_g1_i1::g.101234::m.101234	type:internal len:106 gc:universal TRINITY_DN10772_c0_g1_i1:2-316(+)	DN10772_c0_g1::TRINITY_DN10772_c0_g1_i1::g.101234::m.101234	0
345	0.08	0.08	11.2199999392033	2.56399996578693	0	RRRRRTRINITY_DN58174_c0_g1::TRINITY_DN58174_c0_g1_i1::g.23087::m.23087	REVERSED type:5prime_partial len:313 gc:universal TRINITY_DN58174_c0_g1_i1:1578-640(-)	DN58174_c0_g1::TRINITY_DN58174_c0_g1_i1::g.23087::m.23087	0
346	0.08	0.08	20.9000006318092	11.9400002062321	0	RRRRRTRINITY_DN43783_c0_g2::TRINITY_DN43783_c0_g2_i1::g.107257::m.107257	REVERSED type:3prime_partial len:135 gc:universal TRINITY_DN43783_c0_g2_i1:403-2(-)	DN43783_c0_g2::TRINITY_DN43783_c0_g2_i1::g.107257::m.107257	0
347	0.08	0.08	20.1900005340576	8.65399986505508	0	TRINITY_DN57301_c3_g3::TRINITY_DN57301_c3_g3_i1::g.21922::m.21922	type:3prime_partial len:105 gc:universal TRINITY_DN57301_c3_g3_i1:313-2(-)	DN57301_c3_g3::TRINITY_DN57301_c3_g3_i1::g.21922::m.21922	0
348	0.08	0.08	26.2699991464615	6.78000003099442	0	TRINITY_DN55754_c7_g2::TRINITY_DN55754_c7_g2_i2::g.19983::m.19983	type:5prime_partial len:119 gc:universal TRINITY_DN55754_c7_g2_i2:2-358(+)	DN55754_c7_g2::TRINITY_DN55754_c7_g2_i2::g.19983::m.19983	0
348	0	0.08	26.2699991464615	6.78000003099442	0	TRINITY_DN55754_c7_g2::TRINITY_DN55754_c7_g2_i1::g.19981::m.19981	type:5prime_partial len:119 gc:universal TRINITY_DN55754_c7_g2_i1:2-358(+)	DN55754_c7_g2::TRINITY_DN55754_c7_g2_i1::g.19981::m.19981	0
349	0.08	0.08	16.5199995040894	7.82599970698357	0	TRINITY_DN28943_c0_g1::TRINITY_DN28943_c0_g1_i1::g.56623::m.56623	type:5prime_partial len:116 gc:universal TRINITY_DN28943_c0_g1_i1:673-326(-)	DN28943_c0_g1::TRINITY_DN28943_c0_g1_i1::g.56623::m.56623	0
350	0.08	0.08	14.4800007343292	3.3670000731945	0	TRINITY_DN12118_c0_g2::TRINITY_DN12118_c0_g2_i1::g.2423::m.2423	type:5prime_partial len:298 gc:universal TRINITY_DN12118_c0_g2_i1:1868-975(-)	DN12118_c0_g2::TRINITY_DN12118_c0_g2_i1::g.2423::m.2423	0
350	0	0.08	14.4800007343292	3.3670000731945	0	TRINITY_DN12118_c0_g1::TRINITY_DN12118_c0_g1_i1::g.2419::m.2419	type:5prime_partial len:298 gc:universal TRINITY_DN12118_c0_g1_i1:1369-476(-)	DN12118_c0_g1::TRINITY_DN12118_c0_g1_i1::g.2419::m.2419	0
350	0	0.08	7.46299996972084	7.46299996972084	0	TRINITY_DN75678_c0_g1::TRINITY_DN75678_c0_g1_i1::g.103808::m.103808	type:internal len:135 gc:universal TRINITY_DN75678_c0_g1_i1:2-403(+)	DN75678_c0_g1::TRINITY_DN75678_c0_g1_i1::g.103808::m.103808	0
351	0.08	0.08	10.4599997401237	2.92899999767542	0	RRRRRTRINITY_DN23663_c0_g2::TRINITY_DN23663_c0_g2_i1::g.121537::m.121537	REVERSED type:5prime_partial len:240 gc:universal TRINITY_DN23663_c0_g2_i1:929-210(-)	DN23663_c0_g2::TRINITY_DN23663_c0_g2_i1::g.121537::m.121537	0
351	0	0.08	8.92900004982948	2.5000000372529	0	RRRRRTRINITY_DN23663_c0_g1::TRINITY_DN23663_c0_g1_i1::g.121536::m.121536	REVERSED type:internal len:281 gc:universal TRINITY_DN23663_c0_g1_i1:841-2(-)	DN23663_c0_g1::TRINITY_DN23663_c0_g1_i1::g.121536::m.121536	0
351	0	0.08	10.8800001442432	4.76199984550476	0	RRRRRTRINITY_DN2067_c0_g1::TRINITY_DN2067_c0_g1_i1::g.82061::m.82061	REVERSED type:5prime_partial len:148 gc:universal TRINITY_DN2067_c0_g1_i1:3-446(+)	DN2067_c0_g1::TRINITY_DN2067_c0_g1_i1::g.82061::m.82061	0
352	0.08	0.08	15.9500002861023	4.90799993276596	0	RRRRRTRINITY_DN118723_c0_g1::TRINITY_DN118723_c0_g1_i1::g.138488::m.138488	REVERSED type:internal len:164 gc:universal TRINITY_DN118723_c0_g1_i1:1-489(+)	DN118723_c0_g1::TRINITY_DN118723_c0_g1_i1::g.138488::m.138488	0
352	0	0.08	15.9500002861023	4.90799993276596	0	RRRRRTRINITY_DN104822_c0_g1::TRINITY_DN104822_c0_g1_i1::g.140733::m.140733	REVERSED type:internal len:164 gc:universal TRINITY_DN104822_c0_g1_i1:491-3(-)	DN104822_c0_g1::TRINITY_DN104822_c0_g1_i1::g.140733::m.140733	0
353	0.08	0.08	15.7900005578995	6.7670002579689	0	TRINITY_DN68349_c0_g1::TRINITY_DN68349_c0_g1_i1::g.104526::m.104526	type:internal len:134 gc:universal TRINITY_DN68349_c0_g1_i1:3-401(+)	DN68349_c0_g1::TRINITY_DN68349_c0_g1_i1::g.104526::m.104526	0
354	0.08	0.08	19.6299999952316	8.41099992394447	0	RRRRRTRINITY_DN53650_c0_g7::TRINITY_DN53650_c0_g7_i1::g.39619::m.39619	REVERSED type:3prime_partial len:108 gc:universal TRINITY_DN53650_c0_g7_i1:151-471(+)	DN53650_c0_g7::TRINITY_DN53650_c0_g7_i1::g.39619::m.39619	0
355	0.07	6.24	75.7000029087067	2.18100007623434	2.18100007623434	TRINITY_DN51639_c0_g1::TRINITY_DN51639_c0_g1_i1::g.38075::m.38075	type:5prime_partial len:643 gc:universal TRINITY_DN51639_c0_g1_i1:1981-53(-)	DN51639_c0_g1::TRINITY_DN51639_c0_g1_i1::g.38075::m.38075	4
356	0.07	0.08	39.8400008678436	3.58599983155727	0	RRRRRTRINITY_DN65456_c0_g1::TRINITY_DN65456_c0_g1_i1::g.112674::m.112674	REVERSED type:internal len:252 gc:universal TRINITY_DN65456_c0_g1_i1:753-1(-)	DN65456_c0_g1::TRINITY_DN65456_c0_g1_i1::g.112674::m.112674	0
356	0	0.08	41.6700005531311	5.35699985921383	0	RRRRRTRINITY_DN115888_c0_g1::TRINITY_DN115888_c0_g1_i1::g.140502::m.140502	REVERSED type:internal len:169 gc:universal TRINITY_DN115888_c0_g1_i1:2-505(+)	DN115888_c0_g1::TRINITY_DN115888_c0_g1_i1::g.140502::m.140502	0
357	0.07	0.08	11.7600001394749	0.997000001370907	0	RRRRRTRINITY_DN45755_c0_g1::TRINITY_DN45755_c0_g1_i1::g.104132::m.104132	REVERSED type:5prime_partial len:1004 gc:universal TRINITY_DN45755_c0_g1_i1:3476-465(-)	DN45755_c0_g1::TRINITY_DN45755_c0_g1_i1::g.104132::m.104132	0
357	0	0.08	20.3700006008148	2.07899995148182	0	RRRRRTRINITY_DN44281_c1_g1::TRINITY_DN44281_c1_g1_i1::g.10238::m.10238	REVERSED type:internal len:482 gc:universal TRINITY_DN44281_c1_g1_i1:1-1443(+)	DN44281_c1_g1::TRINITY_DN44281_c1_g1_i1::g.10238::m.10238	0
357	0	0.08	10.9399996697903	1.18899997323751	0	RRRRRTRINITY_DN45755_c0_g1::TRINITY_DN45755_c0_g1_i2::g.104137::m.104137	REVERSED type:internal len:842 gc:universal TRINITY_DN45755_c0_g1_i2:2525-3(-)	DN45755_c0_g1::TRINITY_DN45755_c0_g1_i2::g.104137::m.104137	0
358	0.07	0.08	6.91500008106232	2.12799999862909	0	RRRRRTRINITY_DN26775_c0_g1::TRINITY_DN26775_c0_g1_i1::g.5204::m.5204	REVERSED type:5prime_partial len:377 gc:universal TRINITY_DN26775_c0_g1_i1:1977-847(-)	DN26775_c0_g1::TRINITY_DN26775_c0_g1_i1::g.5204::m.5204	0
358	0	0.08	6.11799992620945	1.88200008124113	0	RRRRRTRINITY_DN21222_c0_g1::TRINITY_DN21222_c0_g1_i1::g.99986::m.99986	REVERSED type:5prime_partial len:426 gc:universal TRINITY_DN21222_c0_g1_i1:2-1279(+)	DN21222_c0_g1::TRINITY_DN21222_c0_g1_i1::g.99986::m.99986	0
359	0.07	0.07	20.0299993157387	1.52899995446205	0	RRRRRTRINITY_DN36542_c0_g1::TRINITY_DN36542_c0_g1_i1::g.7636::m.7636	REVERSED type:internal len:655 gc:universal TRINITY_DN36542_c0_g1_i1:1963-2(-)	DN36542_c0_g1::TRINITY_DN36542_c0_g1_i1::g.7636::m.7636	0
359	0	0.07	20.1800003647804	1.54100004583597	0	RRRRRTRINITY_DN26706_c0_g3::TRINITY_DN26706_c0_g3_i1::g.49855::m.49855	REVERSED type:internal len:650 gc:universal TRINITY_DN26706_c0_g3_i1:3-1949(+)	DN26706_c0_g3::TRINITY_DN26706_c0_g3_i1::g.49855::m.49855	0
360	0.07	0.07	22.5199997425079	2.68099997192621	0	TRINITY_DN39983_c1_g2::TRINITY_DN39983_c1_g2_i1::g.33393::m.33393	type:internal len:374 gc:universal TRINITY_DN39983_c1_g2_i1:1119-1(-)	DN39983_c1_g2::TRINITY_DN39983_c1_g2_i1::g.33393::m.33393	0
361	0.07	0.07	9.56400036811829	0	0	RRRRRTRINITY_DN58270_c2_g1::TRINITY_DN58270_c2_g1_i7::g.45040::m.45040	REVERSED type:complete len:1078 gc:universal TRINITY_DN58270_c2_g1_i7:3865-632(-)	DN58270_c2_g1::TRINITY_DN58270_c2_g1_i7::g.45040::m.45040	0
361	0	0.07	9.95199978351593	0	0	RRRRRTRINITY_DN58270_c2_g1::TRINITY_DN58270_c2_g1_i2::g.45034::m.45034	REVERSED type:complete len:1036 gc:universal TRINITY_DN58270_c2_g1_i2:3739-632(-)	DN58270_c2_g1::TRINITY_DN58270_c2_g1_i2::g.45034::m.45034	0
361	0	0.07	10.3500001132488	0	0	RRRRRTRINITY_DN58971_c6_g4::TRINITY_DN58971_c6_g4_i3::g.114390::m.114390	REVERSED type:5prime_partial len:851 gc:universal TRINITY_DN58971_c6_g4_i3:1-2553(+)	DN58971_c6_g4::TRINITY_DN58971_c6_g4_i3::g.114390::m.114390	0
361	0	0.07	5.02500012516975	0	0	RRRRRTRINITY_DN58971_c6_g5::TRINITY_DN58971_c6_g5_i1::g.114392::m.114392	REVERSED type:internal len:200 gc:universal TRINITY_DN58971_c6_g5_i1:1-597(+)	DN58971_c6_g5::TRINITY_DN58971_c6_g5_i1::g.114392::m.114392	0
362	0.07	0.07	20.0000002980232	1.99999995529652	0	TRINITY_DN45326_c0_g2::TRINITY_DN45326_c0_g2_i1::g.11399::m.11399	type:5prime_partial len:451 gc:universal TRINITY_DN45326_c0_g2_i1:1544-192(-)	DN45326_c0_g2::TRINITY_DN45326_c0_g2_i1::g.11399::m.11399	0
362	0	0.07	20.0000002980232	1.99999995529652	0	TRINITY_DN44842_c0_g1::TRINITY_DN44842_c0_g1_i1::g.34130::m.34130	type:5prime_partial len:451 gc:universal TRINITY_DN44842_c0_g1_i1:3-1355(+)	DN44842_c0_g1::TRINITY_DN44842_c0_g1_i1::g.34130::m.34130	0
363	0.07	0.07	25.6199985742569	3.0859999358654	0	TRINITY_DN56997_c0_g1::TRINITY_DN56997_c0_g1_i2::g.105558::m.105558	type:complete len:325 gc:universal TRINITY_DN56997_c0_g1_i2:3077-2103(-)	DN56997_c0_g1::TRINITY_DN56997_c0_g1_i2::g.105558::m.105558	0
363	0	0.07	25.6199985742569	3.0859999358654	0	TRINITY_DN56997_c0_g1::TRINITY_DN56997_c0_g1_i1::g.105555::m.105555	type:complete len:325 gc:universal TRINITY_DN56997_c0_g1_i1:3077-2103(-)	DN56997_c0_g1::TRINITY_DN56997_c0_g1_i1::g.105555::m.105555	0
363	0	0.07	25.6199985742569	3.0859999358654	0	TRINITY_DN56595_c0_g1::TRINITY_DN56595_c0_g1_i3::g.88339::m.88339	type:complete len:325 gc:universal TRINITY_DN56595_c0_g1_i3:224-1198(+)	DN56595_c0_g1::TRINITY_DN56595_c0_g1_i3::g.88339::m.88339	0
363	0	0.07	25.6199985742569	3.0859999358654	0	TRINITY_DN56595_c0_g1::TRINITY_DN56595_c0_g1_i2::g.88336::m.88336	type:complete len:325 gc:universal TRINITY_DN56595_c0_g1_i2:304-1278(+)	DN56595_c0_g1::TRINITY_DN56595_c0_g1_i2::g.88336::m.88336	0
363	0	0.07	23.2199996709824	3.09599991887808	0	TRINITY_DN56997_c0_g1::TRINITY_DN56997_c0_g1_i3::g.105560::m.105560	type:complete len:324 gc:universal TRINITY_DN56997_c0_g1_i3:3074-2103(-)	DN56997_c0_g1::TRINITY_DN56997_c0_g1_i3::g.105560::m.105560	0
363	0	0.07	23.2199996709824	3.09599991887808	0	TRINITY_DN56595_c0_g1::TRINITY_DN56595_c0_g1_i1::g.88334::m.88334	type:complete len:324 gc:universal TRINITY_DN56595_c0_g1_i1:227-1198(+)	DN56595_c0_g1::TRINITY_DN56595_c0_g1_i1::g.88334::m.88334	0
364	0.07	0.07	16.8300002813339	1.68299991637468	0	TRINITY_DN38384_c0_g1::TRINITY_DN38384_c0_g1_i2::g.66945::m.66945	type:5prime_partial len:417 gc:universal TRINITY_DN38384_c0_g1_i2:1-1251(+)	DN38384_c0_g1::TRINITY_DN38384_c0_g1_i2::g.66945::m.66945	0
364	0	0.07	16.2400007247925	1.62400007247925	0	TRINITY_DN38384_c0_g1::TRINITY_DN38384_c0_g1_i1::g.66942::m.66942	type:5prime_partial len:432 gc:universal TRINITY_DN38384_c0_g1_i1:1-1296(+)	DN38384_c0_g1::TRINITY_DN38384_c0_g1_i1::g.66942::m.66942	0
364	0	0.07	14.7699996829033	1.47700002416968	0	TRINITY_DN36923_c0_g1::TRINITY_DN36923_c0_g1_i2::g.32760::m.32760	type:5prime_partial len:475 gc:universal TRINITY_DN36923_c0_g1_i2:1595-171(-)	DN36923_c0_g1::TRINITY_DN36923_c0_g1_i2::g.32760::m.32760	0
364	0	0.07	15.2500003576279	1.52500001713634	0	TRINITY_DN36923_c0_g1::TRINITY_DN36923_c0_g1_i1::g.32756::m.32756	type:5prime_partial len:460 gc:universal TRINITY_DN36923_c0_g1_i1:1693-314(-)	DN36923_c0_g1::TRINITY_DN36923_c0_g1_i1::g.32756::m.32756	0
365	0.07	0.07	8.7289996445179	1.53999999165535	0	TRINITY_DN58549_c0_g4::TRINITY_DN58549_c0_g4_i1::g.62889::m.62889	type:complete len:780 gc:universal TRINITY_DN58549_c0_g4_i1:3183-844(-)	DN58549_c0_g4::TRINITY_DN58549_c0_g4_i1::g.62889::m.62889	0
365	0	0.07	8.7289996445179	1.53999999165535	0	TRINITY_DN58530_c1_g2::TRINITY_DN58530_c1_g2_i2::g.62783::m.62783	type:complete len:780 gc:universal TRINITY_DN58530_c1_g2_i2:693-3032(+)	DN58530_c1_g2::TRINITY_DN58530_c1_g2_i2::g.62783::m.62783	0
365	0	0.07	8.7289996445179	1.53999999165535	0	TRINITY_DN58530_c1_g2::TRINITY_DN58530_c1_g2_i1::g.62779::m.62779	type:complete len:780 gc:universal TRINITY_DN58530_c1_g2_i1:693-3032(+)	DN58530_c1_g2::TRINITY_DN58530_c1_g2_i1::g.62779::m.62779	0
366	0.07	0.07	10.6700003147125	1.64199993014336	0	RRRRRTRINITY_DN57666_c2_g2::TRINITY_DN57666_c2_g2_i3::g.61717::m.61717	REVERSED type:complete len:610 gc:universal TRINITY_DN57666_c2_g2_i3:196-2025(+)	DN57666_c2_g2::TRINITY_DN57666_c2_g2_i3::g.61717::m.61717	0
366	0	0.07	9.1949999332428	1.64199993014336	0	RRRRRTRINITY_DN57666_c2_g2::TRINITY_DN57666_c2_g2_i7::g.61729::m.61729	REVERSED type:complete len:610 gc:universal TRINITY_DN57666_c2_g2_i7:204-2033(+)	DN57666_c2_g2::TRINITY_DN57666_c2_g2_i7::g.61729::m.61729	0
366	0	0.07	9.1949999332428	1.64199993014336	0	RRRRRTRINITY_DN57666_c2_g2::TRINITY_DN57666_c2_g2_i6::g.61726::m.61726	REVERSED type:complete len:610 gc:universal TRINITY_DN57666_c2_g2_i6:196-2025(+)	DN57666_c2_g2::TRINITY_DN57666_c2_g2_i6::g.61726::m.61726	0
366	0	0.07	9.1949999332428	1.64199993014336	0	RRRRRTRINITY_DN57666_c2_g2::TRINITY_DN57666_c2_g2_i5::g.61723::m.61723	REVERSED type:complete len:610 gc:universal TRINITY_DN57666_c2_g2_i5:204-2033(+)	DN57666_c2_g2::TRINITY_DN57666_c2_g2_i5::g.61723::m.61723	0
366	0	0.07	9.1949999332428	1.64199993014336	0	RRRRRTRINITY_DN57666_c2_g2::TRINITY_DN57666_c2_g2_i4::g.61720::m.61720	REVERSED type:complete len:610 gc:universal TRINITY_DN57666_c2_g2_i4:204-2033(+)	DN57666_c2_g2::TRINITY_DN57666_c2_g2_i4::g.61720::m.61720	0
366	0	0.07	9.1949999332428	1.64199993014336	0	RRRRRTRINITY_DN57666_c2_g2::TRINITY_DN57666_c2_g2_i2::g.61714::m.61714	REVERSED type:complete len:610 gc:universal TRINITY_DN57666_c2_g2_i2:196-2025(+)	DN57666_c2_g2::TRINITY_DN57666_c2_g2_i2::g.61714::m.61714	0
366	0	0.07	9.1949999332428	1.64199993014336	0	RRRRRTRINITY_DN57666_c2_g2::TRINITY_DN57666_c2_g2_i1::g.61711::m.61711	REVERSED type:complete len:610 gc:universal TRINITY_DN57666_c2_g2_i1:204-2033(+)	DN57666_c2_g2::TRINITY_DN57666_c2_g2_i1::g.61711::m.61711	0
366	0	0.07	9.33300033211708	1.6669999808073	0	RRRRRTRINITY_DN57505_c0_g3::TRINITY_DN57505_c0_g3_i2::g.122129::m.122129	REVERSED type:complete len:601 gc:universal TRINITY_DN57505_c0_g3_i2:3038-1236(-)	DN57505_c0_g3::TRINITY_DN57505_c0_g3_i2::g.122129::m.122129	0
366	0	0.07	9.1949999332428	1.64199993014336	0	RRRRRTRINITY_DN56955_c0_g6::TRINITY_DN56955_c0_g6_i1::g.105324::m.105324	REVERSED type:complete len:610 gc:universal TRINITY_DN56955_c0_g6_i1:2994-1165(-)	DN56955_c0_g6::TRINITY_DN56955_c0_g6_i1::g.105324::m.105324	0
366	0	0.07	9.33300033211708	1.6669999808073	0	RRRRRTRINITY_DN55854_c0_g1::TRINITY_DN55854_c0_g1_i3::g.42327::m.42327	REVERSED type:complete len:601 gc:universal TRINITY_DN55854_c0_g1_i3:174-1976(+)	DN55854_c0_g1::TRINITY_DN55854_c0_g1_i3::g.42327::m.42327	0
366	0	0.07	9.33300033211708	1.6669999808073	0	RRRRRTRINITY_DN55854_c0_g1::TRINITY_DN55854_c0_g1_i2::g.42325::m.42325	REVERSED type:complete len:601 gc:universal TRINITY_DN55854_c0_g1_i2:174-1976(+)	DN55854_c0_g1::TRINITY_DN55854_c0_g1_i2::g.42325::m.42325	0
366	0	0.07	9.33300033211708	1.6669999808073	0	RRRRRTRINITY_DN55854_c0_g1::TRINITY_DN55854_c0_g1_i1::g.42323::m.42323	REVERSED type:complete len:601 gc:universal TRINITY_DN55854_c0_g1_i1:174-1976(+)	DN55854_c0_g1::TRINITY_DN55854_c0_g1_i1::g.42323::m.42323	0
367	0.07	0.07	11.370000243187	2.3199999704957	0	RRRRRTRINITY_DN54378_c0_g1::TRINITY_DN54378_c0_g1_i1::g.17758::m.17758	REVERSED type:complete len:432 gc:universal TRINITY_DN54378_c0_g1_i1:150-1445(+)	DN54378_c0_g1::TRINITY_DN54378_c0_g1_i1::g.17758::m.17758	0
368	0.07	0.07	49.2500007152557	7.46299996972084	0	RRRRRTRINITY_DN51640_c0_g1::TRINITY_DN51640_c0_g1_i3::g.38275::m.38275	REVERSED type:complete len:135 gc:universal TRINITY_DN51640_c0_g1_i3:2620-2216(-)	DN51640_c0_g1::TRINITY_DN51640_c0_g1_i3::g.38275::m.38275	0
368	0	0.07	49.2500007152557	7.46299996972084	0	RRRRRTRINITY_DN48212_c2_g1::TRINITY_DN48212_c2_g1_i1::g.13134::m.13134	REVERSED type:complete len:135 gc:universal TRINITY_DN48212_c2_g1_i1:3235-3639(+)	DN48212_c2_g1::TRINITY_DN48212_c2_g1_i1::g.13134::m.13134	0
368	0	0.07	26.8700003623962	7.46299996972084	0	RRRRRTRINITY_DN51640_c0_g1::TRINITY_DN51640_c0_g1_i3::g.38274::m.38274	REVERSED type:complete len:135 gc:universal TRINITY_DN51640_c0_g1_i3:3223-2819(-)	DN51640_c0_g1::TRINITY_DN51640_c0_g1_i3::g.38274::m.38274	0
368	0	0.07	26.8700003623962	7.46299996972084	0	RRRRRTRINITY_DN48212_c2_g1::TRINITY_DN48212_c2_g1_i1::g.13133::m.13133	REVERSED type:complete len:135 gc:universal TRINITY_DN48212_c2_g1_i1:2632-3036(+)	DN48212_c2_g1::TRINITY_DN48212_c2_g1_i1::g.13133::m.13133	0
369	0.07	0.07	26.6200006008148	5.19500002264977	0	TRINITY_DN56629_c0_g2::TRINITY_DN56629_c0_g2_i1::g.124889::m.124889	type:internal len:155 gc:universal TRINITY_DN56629_c0_g2_i1:462-1(-)	DN56629_c0_g2::TRINITY_DN56629_c0_g2_i1::g.124889::m.124889	0
370	0.07	0.07	21.0899993777275	3.27299982309341	0	TRINITY_DN50020_c0_g1::TRINITY_DN50020_c0_g1_i2::g.117602::m.117602	type:complete len:276 gc:universal TRINITY_DN50020_c0_g1_i2:1777-950(-)	DN50020_c0_g1::TRINITY_DN50020_c0_g1_i2::g.117602::m.117602	0
370	0	0.07	21.0899993777275	3.27299982309341	0	TRINITY_DN50020_c0_g1::TRINITY_DN50020_c0_g1_i1::g.117601::m.117601	type:complete len:276 gc:universal TRINITY_DN50020_c0_g1_i1:1777-950(-)	DN50020_c0_g1::TRINITY_DN50020_c0_g1_i1::g.117601::m.117601	0
370	0	0.07	21.0899993777275	3.27299982309341	0	TRINITY_DN49811_c0_g3::TRINITY_DN49811_c0_g3_i2::g.57344::m.57344	type:complete len:276 gc:universal TRINITY_DN49811_c0_g3_i2:126-953(+)	DN49811_c0_g3::TRINITY_DN49811_c0_g3_i2::g.57344::m.57344	0
370	0	0.07	21.0899993777275	3.27299982309341	0	TRINITY_DN49811_c0_g3::TRINITY_DN49811_c0_g3_i1::g.57343::m.57343	type:complete len:276 gc:universal TRINITY_DN49811_c0_g3_i1:142-969(+)	DN49811_c0_g3::TRINITY_DN49811_c0_g3_i1::g.57343::m.57343	0
370	0	0.07	7.24600031971931	3.26099991798401	0	TRINITY_DN21005_c0_g1::TRINITY_DN21005_c0_g1_i1::g.83673::m.83673	type:complete len:277 gc:universal TRINITY_DN21005_c0_g1_i1:1028-198(-)	DN21005_c0_g1::TRINITY_DN21005_c0_g1_i1::g.83673::m.83673	0
370	0	0.07	7.24600031971931	3.26099991798401	0	TRINITY_DN111780_c0_g1::TRINITY_DN111780_c0_g1_i1::g.134840::m.134840	type:complete len:277 gc:universal TRINITY_DN111780_c0_g1_i1:233-1063(+)	DN111780_c0_g1::TRINITY_DN111780_c0_g1_i1::g.134840::m.134840	0
371	0.07	0.07	36.1900001764297	7.61900022625923	0	TRINITY_DN73442_c0_g1::TRINITY_DN73442_c0_g1_i1::g.94183::m.94183	type:complete len:106 gc:universal TRINITY_DN73442_c0_g1_i1:83-400(+)	DN73442_c0_g1::TRINITY_DN73442_c0_g1_i1::g.94183::m.94183	0
372	0.07	0.07	21.0999995470047	11.0100001096725	0	TRINITY_DN56898_c2_g7::TRINITY_DN56898_c2_g7_i1::g.43127::m.43127	type:3prime_partial len:110 gc:universal TRINITY_DN56898_c2_g7_i1:328-2(-)	DN56898_c2_g7::TRINITY_DN56898_c2_g7_i1::g.43127::m.43127	0
372	0	0.07	23.2299998402596	12.1200002729893	0	TRINITY_DN56898_c2_g5::TRINITY_DN56898_c2_g5_i1::g.43124::m.43124	type:3prime_partial len:100 gc:universal TRINITY_DN56898_c2_g5_i1:297-1(-)	DN56898_c2_g5::TRINITY_DN56898_c2_g5_i1::g.43124::m.43124	0
373	0.07	0.07	7.00599998235703	7.00599998235703	0	TRINITY_DN55970_c0_g1::TRINITY_DN55970_c0_g1_i2::g.86185::m.86185	type:complete len:158 gc:universal TRINITY_DN55970_c0_g1_i2:1273-800(-)	DN55970_c0_g1::TRINITY_DN55970_c0_g1_i2::g.86185::m.86185	0
373	0	0.07	6.5870001912117	6.5870001912117	0	TRINITY_DN55970_c0_g1::TRINITY_DN55970_c0_g1_i1::g.86183::m.86183	type:complete len:168 gc:universal TRINITY_DN55970_c0_g1_i1:1303-800(-)	DN55970_c0_g1::TRINITY_DN55970_c0_g1_i1::g.86183::m.86183	0
373	0	0.07	7.00599998235703	7.00599998235703	0	TRINITY_DN45673_c1_g1::TRINITY_DN45673_c1_g1_i2::g.97006::m.97006	type:complete len:158 gc:universal TRINITY_DN45673_c1_g1_i2:314-787(+)	DN45673_c1_g1::TRINITY_DN45673_c1_g1_i2::g.97006::m.97006	0
373	0	0.07	6.5870001912117	6.5870001912117	0	TRINITY_DN45673_c1_g1::TRINITY_DN45673_c1_g1_i1::g.97004::m.97004	type:complete len:168 gc:universal TRINITY_DN45673_c1_g1_i1:711-1214(+)	DN45673_c1_g1::TRINITY_DN45673_c1_g1_i1::g.97004::m.97004	0
374	0.07	0.07	17.2399997711182	6.89700022339821	0	RRRRRTRINITY_DN94585_c0_g1::TRINITY_DN94585_c0_g1_i1::g.95793::m.95793	REVERSED type:internal len:117 gc:universal TRINITY_DN94585_c0_g1_i1:349-2(-)	DN94585_c0_g1::TRINITY_DN94585_c0_g1_i1::g.95793::m.95793	0
375	0.07	0.07	13.8600006699562	13.8600006699562	0	TRINITY_DN60101_c0_g1::TRINITY_DN60101_c0_g1_i1::g.92996::m.92996	type:internal len:102 gc:universal TRINITY_DN60101_c0_g1_i1:2-304(+)	DN60101_c0_g1::TRINITY_DN60101_c0_g1_i1::g.92996::m.92996	0
375	0	0.07	13.8600006699562	13.8600006699562	0	TRINITY_DN102268_c0_g1::TRINITY_DN102268_c0_g1_i1::g.135142::m.135142	type:internal len:102 gc:universal TRINITY_DN102268_c0_g1_i1:304-2(-)	DN102268_c0_g1::TRINITY_DN102268_c0_g1_i1::g.135142::m.135142	0
376	0.06	20.71	71.9299972057343	28.9499998092651	21.9300001859665	TRINITY_DN58729_c0_g1::TRINITY_DN58729_c0_g1_i1::g.92118::m.92118	type:5prime_partial len:229 gc:universal TRINITY_DN58729_c0_g1_i1:977-291(-)	DN58729_c0_g1::TRINITY_DN58729_c0_g1_i1::g.92118::m.92118	12
376	0	330.47	94.9999988079071	57.2499990463257	54.0000021457672	TRINITY_DN45762_c1_g1::TRINITY_DN45762_c1_g1_i1::g.104222::m.104222	type:5prime_partial len:401 gc:universal TRINITY_DN45762_c1_g1_i1:2283-1081(-)	DN45762_c1_g1::TRINITY_DN45762_c1_g1_i1::g.104222::m.104222	220
376	0	5.46	65.3500020503998	29.6999990940094	21.7800006270409	TRINITY_DN79491_c0_g1::TRINITY_DN79491_c0_g1_i1::g.94807::m.94807	type:5prime_partial len:102 gc:universal TRINITY_DN79491_c0_g1_i1:1-306(+)	DN79491_c0_g1::TRINITY_DN79491_c0_g1_i1::g.94807::m.94807	3
377	0.06	0.99	16.3100004196167	11.3499999046326	5.67400008440018	RRRRRTRINITY_DN12320_c0_g1::TRINITY_DN12320_c0_g1_i1::g.83169::m.83169	REVERSED type:5prime_partial len:142 gc:universal TRINITY_DN12320_c0_g1_i1:1-426(+)	DN12320_c0_g1::TRINITY_DN12320_c0_g1_i1::g.83169::m.83169	1
377	0	0.06	6.95699974894524	6.95699974894524	0	RRRRRTRINITY_DN12320_c0_g2::TRINITY_DN12320_c0_g2_i1::g.83170::m.83170	REVERSED type:5prime_partial len:116 gc:universal TRINITY_DN12320_c0_g2_i1:2-349(+)	DN12320_c0_g2::TRINITY_DN12320_c0_g2_i1::g.83170::m.83170	0
378	0.06	0.07	37.5	6.97700008749962	0	RRRRRTRINITY_DN58368_c2_g9::TRINITY_DN58368_c2_g9_i1::g.45504::m.45504	REVERSED type:internal len:345 gc:universal TRINITY_DN58368_c2_g9_i1:1034-3(-)	DN58368_c2_g9::TRINITY_DN58368_c2_g9_i1::g.45504::m.45504	0
378	0	0.07	64.3199980258942	12.0600000023842	0	RRRRRTRINITY_DN58368_c2_g32::TRINITY_DN58368_c2_g32_i1::g.45527::m.45527	REVERSED type:internal len:200 gc:universal TRINITY_DN58368_c2_g32_i1:598-2(-)	DN58368_c2_g32::TRINITY_DN58368_c2_g32_i1::g.45527::m.45527	0
378	0	0.07	65.9799993038177	12.3700000345707	0	RRRRRTRINITY_DN55892_c3_g18::TRINITY_DN55892_c3_g18_i1::g.42553::m.42553	REVERSED type:internal len:195 gc:universal TRINITY_DN55892_c3_g18_i1:2-583(+)	DN55892_c3_g18::TRINITY_DN55892_c3_g18_i1::g.42553::m.42553	0
378	0	0.07	67.5400018692017	12.5699996948242	0	RRRRRTRINITY_DN58368_c2_g19::TRINITY_DN58368_c2_g19_i1::g.45516::m.45516	REVERSED type:internal len:192 gc:universal TRINITY_DN58368_c2_g19_i1:574-2(-)	DN58368_c2_g19::TRINITY_DN58368_c2_g19_i1::g.45516::m.45516	0
378	0	0.07	66.2800014019012	13.9500007033348	0	RRRRRTRINITY_DN55892_c3_g9::TRINITY_DN55892_c3_g9_i1::g.42519::m.42519	REVERSED type:internal len:173 gc:universal TRINITY_DN55892_c3_g9_i1:2-517(+)	DN55892_c3_g9::TRINITY_DN55892_c3_g9_i1::g.42519::m.42519	0
378	0	0.07	67.5400018692017	12.5699996948242	0	RRRRRTRINITY_DN55892_c3_g6::TRINITY_DN55892_c3_g6_i1::g.42516::m.42516	REVERSED type:internal len:192 gc:universal TRINITY_DN55892_c3_g6_i1:2-574(+)	DN55892_c3_g6::TRINITY_DN55892_c3_g6_i1::g.42516::m.42516	0
379	0.06	0.07	21.5800002217293	2.87800002843142	0	RRRRRTRINITY_DN49208_c0_g1::TRINITY_DN49208_c0_g1_i1::g.56946::m.56946	REVERSED type:3prime_partial len:418 gc:universal TRINITY_DN49208_c0_g1_i1:1253-3(-)	DN49208_c0_g1::TRINITY_DN49208_c0_g1_i1::g.56946::m.56946	0
379	0	0.07	23.2400000095367	3.52899990975857	0	RRRRRTRINITY_DN45286_c0_g1::TRINITY_DN45286_c0_g1_i1::g.11071::m.11071	REVERSED type:complete len:341 gc:universal TRINITY_DN45286_c0_g1_i1:279-1301(+)	DN45286_c0_g1::TRINITY_DN45286_c0_g1_i1::g.11071::m.11071	0
380	0.06	0.07	11.8299998342991	2.81700007617474	0	TRINITY_DN34194_c0_g1::TRINITY_DN34194_c0_g1_i1::g.112725::m.112725	type:complete len:356 gc:universal TRINITY_DN34194_c0_g1_i1:2206-1139(-)	DN34194_c0_g1::TRINITY_DN34194_c0_g1_i1::g.112725::m.112725	0
380	0	0.07	11.8299998342991	2.81700007617474	0	TRINITY_DN26936_c0_g1::TRINITY_DN26936_c0_g1_i1::g.107412::m.107412	type:complete len:356 gc:universal TRINITY_DN26936_c0_g1_i1:91-1158(+)	DN26936_c0_g1::TRINITY_DN26936_c0_g1_i1::g.107412::m.107412	0
381	0.06	0.07	13.5000005364418	6.13499991595745	0	TRINITY_DN39161_c0_g1::TRINITY_DN39161_c0_g1_i2::g.77899::m.77899	type:complete len:164 gc:universal TRINITY_DN39161_c0_g1_i2:396-887(+)	DN39161_c0_g1::TRINITY_DN39161_c0_g1_i2::g.77899::m.77899	0
381	0	0.07	13.5000005364418	6.13499991595745	0	TRINITY_DN39161_c0_g1::TRINITY_DN39161_c0_g1_i1::g.77896::m.77896	type:complete len:164 gc:universal TRINITY_DN39161_c0_g1_i1:396-887(+)	DN39161_c0_g1::TRINITY_DN39161_c0_g1_i1::g.77896::m.77896	0
381	0	0.07	13.5000005364418	6.13499991595745	0	TRINITY_DN35387_c0_g1::TRINITY_DN35387_c0_g1_i2::g.99467::m.99467	type:complete len:164 gc:universal TRINITY_DN35387_c0_g1_i2:1228-737(-)	DN35387_c0_g1::TRINITY_DN35387_c0_g1_i2::g.99467::m.99467	0
381	0	0.07	13.5000005364418	6.13499991595745	0	TRINITY_DN35387_c0_g1::TRINITY_DN35387_c0_g1_i1::g.99465::m.99465	type:complete len:164 gc:universal TRINITY_DN35387_c0_g1_i1:994-503(-)	DN35387_c0_g1::TRINITY_DN35387_c0_g1_i1::g.99465::m.99465	0
382	0.06	0.07	15.8899992704391	8.41099992394447	0	RRRRRTRINITY_DN55113_c3_g13::TRINITY_DN55113_c3_g13_i1::g.60702::m.60702	REVERSED type:internal len:108 gc:universal TRINITY_DN55113_c3_g13_i1:323-3(-)	DN55113_c3_g13::TRINITY_DN55113_c3_g13_i1::g.60702::m.60702	0
383	0.06	0.06	57.3599994182587	0	0	RRRRRTRINITY_DN57974_c2_g2::TRINITY_DN57974_c2_g2_i2::g.44166::m.44166	REVERSED type:5prime_partial len:4525 gc:universal TRINITY_DN57974_c2_g2_i2:14639-1065(-)	DN57974_c2_g2::TRINITY_DN57974_c2_g2_i2::g.44166::m.44166	0
383	0	0.06	57.3599994182587	0	0	RRRRRTRINITY_DN57974_c2_g2::TRINITY_DN57974_c2_g2_i1::g.44123::m.44123	REVERSED type:5prime_partial len:4525 gc:universal TRINITY_DN57974_c2_g2_i1:14597-1023(-)	DN57974_c2_g2::TRINITY_DN57974_c2_g2_i1::g.44123::m.44123	0
383	0	0.06	57.8299999237061	0	0	RRRRRTRINITY_DN58121_c0_g3::TRINITY_DN58121_c0_g3_i1::g.89912::m.89912	REVERSED type:5prime_partial len:4239 gc:universal TRINITY_DN58121_c0_g3_i1:1-12717(+)	DN58121_c0_g3::TRINITY_DN58121_c0_g3_i1::g.89912::m.89912	0
384	0.06	0.06	17.960000038147	0.785099994391203	0	TRINITY_DN57211_c0_g5::TRINITY_DN57211_c0_g5_i5::g.21089::m.21089	type:3prime_partial len:1020 gc:universal TRINITY_DN57211_c0_g5_i5:3058-2(-)	DN57211_c0_g5::TRINITY_DN57211_c0_g5_i5::g.21089::m.21089	0
384	0	0.06	18.2600006461143	0.798400025814772	0	TRINITY_DN57211_c0_g5::TRINITY_DN57211_c0_g5_i2::g.21084::m.21084	type:3prime_partial len:1003 gc:universal TRINITY_DN57211_c0_g5_i2:3007-2(-)	DN57211_c0_g5::TRINITY_DN57211_c0_g5_i2::g.21084::m.21084	0
384	0	0.06	18.24000030756	0.966200046241283	0	TRINITY_DN57211_c0_g5::TRINITY_DN57211_c0_g5_i9::g.21100::m.21100	type:3prime_partial len:829 gc:universal TRINITY_DN57211_c0_g5_i9:2485-2(-)	DN57211_c0_g5::TRINITY_DN57211_c0_g5_i9::g.21100::m.21100	0
384	0	0.06	17.8700000047684	0.946700014173985	0	TRINITY_DN57211_c0_g5::TRINITY_DN57211_c0_g5_i6::g.21092::m.21092	type:3prime_partial len:846 gc:universal TRINITY_DN57211_c0_g5_i6:2536-2(-)	DN57211_c0_g5::TRINITY_DN57211_c0_g5_i6::g.21092::m.21092	0
384	0	0.06	17.6599994301796	0.99499998614192	0	TRINITY_DN54412_c0_g1::TRINITY_DN54412_c0_g1_i2::g.17930::m.17930	type:internal len:805 gc:universal TRINITY_DN54412_c0_g1_i2:3-2414(+)	DN54412_c0_g1::TRINITY_DN54412_c0_g1_i2::g.17930::m.17930	0
384	0	0.06	15.9999996423721	0.820500031113625	0	TRINITY_DN57211_c0_g5::TRINITY_DN57211_c0_g5_i8::g.21097::m.21097	type:complete len:976 gc:universal TRINITY_DN57211_c0_g5_i8:3155-228(-)	DN57211_c0_g5::TRINITY_DN57211_c0_g5_i8::g.21097::m.21097	0
384	0	0.06	16.2799999117851	0.835100002586842	0	TRINITY_DN57211_c0_g5::TRINITY_DN57211_c0_g5_i7::g.21094::m.21094	type:complete len:959 gc:universal TRINITY_DN57211_c0_g5_i7:3104-228(-)	DN57211_c0_g5::TRINITY_DN57211_c0_g5_i7::g.21094::m.21094	0
384	0	0.06	15.1500001549721	1.05400001630187	0	TRINITY_DN54412_c0_g1::TRINITY_DN54412_c0_g1_i3::g.17931::m.17931	type:5prime_partial len:760 gc:universal TRINITY_DN54412_c0_g1_i3:3-2282(+)	DN54412_c0_g1::TRINITY_DN54412_c0_g1_i3::g.17931::m.17931	0
385	0.06	0.06	15.2999997138977	0.748099992051721	0	TRINITY_DN55782_c1_g2::TRINITY_DN55782_c1_g2_i2::g.20017::m.20017	type:internal len:1204 gc:universal TRINITY_DN55782_c1_g2_i2:2-3610(+)	DN55782_c1_g2::TRINITY_DN55782_c1_g2_i2::g.20017::m.20017	0
385	0	0.06	13.3900001645088	0.734699983149767	0	TRINITY_DN56303_c0_g2::TRINITY_DN56303_c0_g2_i1::g.20791::m.20791	type:3prime_partial len:1226 gc:universal TRINITY_DN56303_c0_g2_i1:3677-3(-)	DN56303_c0_g2::TRINITY_DN56303_c0_g2_i1::g.20791::m.20791	0
385	0	0.06	14.2499998211861	0.745700020343065	0	TRINITY_DN55782_c1_g2::TRINITY_DN55782_c1_g2_i1::g.20012::m.20012	type:internal len:1208 gc:universal TRINITY_DN55782_c1_g2_i1:2-3622(+)	DN55782_c1_g2::TRINITY_DN55782_c1_g2_i1::g.20012::m.20012	0
385	0	0.06	12.6599997282028	0.735299987718463	0	TRINITY_DN56303_c0_g2::TRINITY_DN56303_c0_g2_i2::g.20798::m.20798	type:3prime_partial len:1225 gc:universal TRINITY_DN56303_c0_g2_i2:3674-3(-)	DN56303_c0_g2::TRINITY_DN56303_c0_g2_i2::g.20798::m.20798	0
386	0.06	0.06	16.1899998784065	0.930199958384037	0	RRRRRTRINITY_DN57594_c0_g1::TRINITY_DN57594_c0_g1_i1::g.88869::m.88869	REVERSED type:5prime_partial len:1076 gc:universal TRINITY_DN57594_c0_g1_i1:5089-1862(-)	DN57594_c0_g1::TRINITY_DN57594_c0_g1_i1::g.88869::m.88869	0
386	0	0.06	16.1400005221367	0.927599985152483	0	RRRRRTRINITY_DN56929_c0_g1::TRINITY_DN56929_c0_g1_i1::g.105267::m.105267	REVERSED type:5prime_partial len:1079 gc:universal TRINITY_DN56929_c0_g1_i1:2-3238(+)	DN56929_c0_g1::TRINITY_DN56929_c0_g1_i1::g.105267::m.105267	0
387	0.06	0.06	7.65499994158745	0.729000009596348	0	TRINITY_DN53444_c0_g1::TRINITY_DN53444_c0_g1_i3::g.106400::m.106400	type:complete len:1647 gc:universal TRINITY_DN53444_c0_g1_i3:5049-109(-)	DN53444_c0_g1::TRINITY_DN53444_c0_g1_i3::g.106400::m.106400	0
387	0	0.06	7.63199999928474	0.726799992844462	0	TRINITY_DN53444_c0_g1::TRINITY_DN53444_c0_g1_i2::g.106398::m.106398	type:complete len:1652 gc:universal TRINITY_DN53444_c0_g1_i2:5064-109(-)	DN53444_c0_g1::TRINITY_DN53444_c0_g1_i2::g.106398::m.106398	0
387	0	0.06	7.94499963521957	0.756599986925721	0	TRINITY_DN53444_c0_g1::TRINITY_DN53444_c0_g1_i1::g.106396::m.106396	type:complete len:1587 gc:universal TRINITY_DN53444_c0_g1_i1:4869-109(-)	DN53444_c0_g1::TRINITY_DN53444_c0_g1_i1::g.106396::m.106396	0
387	0	0.06	7.63199999928474	0.726799992844462	0	TRINITY_DN52290_c0_g1::TRINITY_DN52290_c0_g1_i1::g.123416::m.123416	type:complete len:1652 gc:universal TRINITY_DN52290_c0_g1_i1:170-5125(+)	DN52290_c0_g1::TRINITY_DN52290_c0_g1_i1::g.123416::m.123416	0
388	0.06	0.06	31.3800007104874	3.07700000703335	0	RRRRRTRINITY_DN39870_c0_g2::TRINITY_DN39870_c0_g2_i1::g.104826::m.104826	REVERSED type:internal len:326 gc:universal TRINITY_DN39870_c0_g2_i1:977-3(-)	DN39870_c0_g2::TRINITY_DN39870_c0_g2_i1::g.104826::m.104826	0
388	0	0.06	33.6499989032745	4.73899990320206	0	RRRRRTRINITY_DN42082_c0_g2::TRINITY_DN42082_c0_g2_i1::g.124052::m.124052	REVERSED type:internal len:212 gc:universal TRINITY_DN42082_c0_g2_i1:3-635(+)	DN42082_c0_g2::TRINITY_DN42082_c0_g2_i1::g.124052::m.124052	0
388	0	0.06	21.7700004577637	8.06500017642975	0	RRRRRTRINITY_DN42082_c0_g3::TRINITY_DN42082_c0_g3_i1::g.124053::m.124053	REVERSED type:5prime_partial len:125 gc:universal TRINITY_DN42082_c0_g3_i1:3-377(+)	DN42082_c0_g3::TRINITY_DN42082_c0_g3_i1::g.124053::m.124053	0
388	0	0.06	19.4199994206429	7.19399973750114	0	RRRRRTRINITY_DN39870_c0_g3::TRINITY_DN39870_c0_g3_i1::g.104828::m.104828	REVERSED type:5prime_partial len:140 gc:universal TRINITY_DN39870_c0_g3_i1:1422-1003(-)	DN39870_c0_g3::TRINITY_DN39870_c0_g3_i1::g.104828::m.104828	0
389	0.06	0.06	25.2499997615814	2.62299999594688	0	TRINITY_DN112195_c0_g1::TRINITY_DN112195_c0_g1_i1::g.135113::m.135113	type:5prime_partial len:306 gc:universal TRINITY_DN112195_c0_g1_i1:2-919(+)	DN112195_c0_g1::TRINITY_DN112195_c0_g1_i1::g.135113::m.135113	0
389	0	0.06	22.7599993348122	2.75899991393089	0	TRINITY_DN75215_c0_g1::TRINITY_DN75215_c0_g1_i1::g.25841::m.25841	type:5prime_partial len:291 gc:universal TRINITY_DN75215_c0_g1_i1:1610-738(-)	DN75215_c0_g1::TRINITY_DN75215_c0_g1_i1::g.25841::m.25841	0
390	0.06	0.06	22.2900003194809	5.26299998164177	0	TRINITY_DN43618_c0_g1::TRINITY_DN43618_c0_g1_i1::g.104607::m.104607	type:5prime_partial len:324 gc:universal TRINITY_DN43618_c0_g1_i1:2-973(+)	DN43618_c0_g1::TRINITY_DN43618_c0_g1_i1::g.104607::m.104607	0
390	0	0.06	15.9999996423721	8.50000008940697	0	TRINITY_DN43618_c0_g2::TRINITY_DN43618_c0_g2_i1::g.104608::m.104608	type:internal len:201 gc:universal TRINITY_DN43618_c0_g2_i1:2-601(+)	DN43618_c0_g2::TRINITY_DN43618_c0_g2_i1::g.104608::m.104608	0
391	0.06	0.06	40.4399991035461	6.61799982190132	0	TRINITY_DN58550_c9_g1::TRINITY_DN58550_c9_g1_i1::g.62529::m.62529	type:internal len:137 gc:universal TRINITY_DN58550_c9_g1_i1:2-409(+)	DN58550_c9_g1::TRINITY_DN58550_c9_g1_i1::g.62529::m.62529	0
391	0	0.06	41.6700005531311	6.81800022721291	0	TRINITY_DN5124_c0_g1::TRINITY_DN5124_c0_g1_i1::g.81216::m.81216	type:internal len:133 gc:universal TRINITY_DN5124_c0_g1_i1:396-1(-)	DN5124_c0_g1::TRINITY_DN5124_c0_g1_i1::g.81216::m.81216	0
392	0.06	0.06	18.1199997663498	1.74700003117323	0	TRINITY_DN54061_c0_g1::TRINITY_DN54061_c0_g1_i2::g.17164::m.17164	type:5prime_partial len:459 gc:universal TRINITY_DN54061_c0_g1_i2:2288-912(-)	DN54061_c0_g1::TRINITY_DN54061_c0_g1_i2::g.17164::m.17164	0
392	0	0.06	18.1199997663498	1.74700003117323	0	TRINITY_DN54061_c0_g1::TRINITY_DN54061_c0_g1_i1::g.17162::m.17162	type:5prime_partial len:459 gc:universal TRINITY_DN54061_c0_g1_i1:2305-929(-)	DN54061_c0_g1::TRINITY_DN54061_c0_g1_i1::g.17162::m.17162	0
392	0	0.06	18.0800005793571	1.74300000071526	0	TRINITY_DN52569_c0_g3::TRINITY_DN52569_c0_g3_i1::g.58929::m.58929	type:5prime_partial len:460 gc:universal TRINITY_DN52569_c0_g3_i1:2-1381(+)	DN52569_c0_g3::TRINITY_DN52569_c0_g3_i1::g.58929::m.58929	0
393	0.06	0.06	29.1700005531311	4.76199984550476	0	TRINITY_DN88080_c0_g1::TRINITY_DN88080_c0_g1_i1::g.27057::m.27057	type:internal len:169 gc:universal TRINITY_DN88080_c0_g1_i1:1-504(+)	DN88080_c0_g1::TRINITY_DN88080_c0_g1_i1::g.27057::m.27057	0
393	0	0.06	27.6800006628037	4.52000014483929	0	TRINITY_DN78833_c0_g1::TRINITY_DN78833_c0_g1_i1::g.48909::m.48909	type:internal len:178 gc:universal TRINITY_DN78833_c0_g1_i1:532-2(-)	DN78833_c0_g1::TRINITY_DN78833_c0_g1_i1::g.48909::m.48909	0
394	0.06	0.06	11.5500003099442	2.62499991804361	0	TRINITY_DN28035_c0_g1::TRINITY_DN28035_c0_g1_i1::g.5665::m.5665	type:internal len:382 gc:universal TRINITY_DN28035_c0_g1_i1:1143-1(-)	DN28035_c0_g1::TRINITY_DN28035_c0_g1_i1::g.5665::m.5665	0
394	0	0.06	11.2999998033047	4.18399982154369	0	TRINITY_DN26688_c0_g1::TRINITY_DN26688_c0_g1_i1::g.49884::m.49884	type:internal len:240 gc:universal TRINITY_DN26688_c0_g1_i1:3-719(+)	DN26688_c0_g1::TRINITY_DN26688_c0_g1_i1::g.49884::m.49884	0
395	0.06	0.06	20.5899998545647	2.94100008904934	0	TRINITY_DN25797_c0_g1::TRINITY_DN25797_c0_g1_i1::g.108128::m.108128	type:internal len:273 gc:universal TRINITY_DN25797_c0_g1_i1:816-1(-)	DN25797_c0_g1::TRINITY_DN25797_c0_g1_i1::g.108128::m.108128	0
395	0	0.06	21.8799993395805	3.57099995017052	0	TRINITY_DN23732_c0_g1::TRINITY_DN23732_c0_g1_i1::g.123137::m.123137	type:internal len:225 gc:universal TRINITY_DN23732_c0_g1_i1:2-673(+)	DN23732_c0_g1::TRINITY_DN23732_c0_g1_i1::g.123137::m.123137	0
396	0.06	0.06	7.76799991726875	1.27100003883243	0	TRINITY_DN25047_c0_g1::TRINITY_DN25047_c0_g1_i1::g.29679::m.29679	type:3prime_partial len:709 gc:universal TRINITY_DN25047_c0_g1_i1:2124-1(-)	DN25047_c0_g1::TRINITY_DN25047_c0_g1_i1::g.29679::m.29679	0
396	0	0.06	7.43200033903122	1.21600003913045	0	TRINITY_DN24591_c0_g1::TRINITY_DN24591_c0_g1_i1::g.54587::m.54587	type:internal len:741 gc:universal TRINITY_DN24591_c0_g1_i1:2-2221(+)	DN24591_c0_g1::TRINITY_DN24591_c0_g1_i1::g.54587::m.54587	0
397	0.06	0.06	7.37899988889694	1.27199999988079	0	RRRRRTRINITY_DN53427_c0_g1::TRINITY_DN53427_c0_g1_i3::g.106537::m.106537	REVERSED type:complete len:787 gc:universal TRINITY_DN53427_c0_g1_i3:3117-757(-)	DN53427_c0_g1::TRINITY_DN53427_c0_g1_i3::g.106537::m.106537	0
397	0	0.06	7.25900009274483	1.25200003385544	0	RRRRRTRINITY_DN53427_c0_g1::TRINITY_DN53427_c0_g1_i2::g.106533::m.106533	REVERSED type:complete len:800 gc:universal TRINITY_DN53427_c0_g1_i2:3155-756(-)	DN53427_c0_g1::TRINITY_DN53427_c0_g1_i2::g.106533::m.106533	0
397	0	0.06	7.37899988889694	1.27199999988079	0	RRRRRTRINITY_DN53427_c0_g1::TRINITY_DN53427_c0_g1_i1::g.106529::m.106529	REVERSED type:complete len:787 gc:universal TRINITY_DN53427_c0_g1_i1:3116-756(-)	DN53427_c0_g1::TRINITY_DN53427_c0_g1_i1::g.106529::m.106529	0
397	0	0.06	7.37899988889694	1.27199999988079	0	RRRRRTRINITY_DN52503_c0_g1::TRINITY_DN52503_c0_g1_i3::g.38719::m.38719	REVERSED type:complete len:787 gc:universal TRINITY_DN52503_c0_g1_i3:204-2564(+)	DN52503_c0_g1::TRINITY_DN52503_c0_g1_i3::g.38719::m.38719	0
397	0	0.06	7.37899988889694	1.27199999988079	0	RRRRRTRINITY_DN52503_c0_g1::TRINITY_DN52503_c0_g1_i2::g.38715::m.38715	REVERSED type:complete len:787 gc:universal TRINITY_DN52503_c0_g1_i2:268-2628(+)	DN52503_c0_g1::TRINITY_DN52503_c0_g1_i2::g.38715::m.38715	0
397	0	0.06	7.25900009274483	1.25200003385544	0	RRRRRTRINITY_DN52503_c0_g1::TRINITY_DN52503_c0_g1_i1::g.38711::m.38711	REVERSED type:complete len:800 gc:universal TRINITY_DN52503_c0_g1_i1:202-2601(+)	DN52503_c0_g1::TRINITY_DN52503_c0_g1_i1::g.38711::m.38711	0
398	0.06	0.06	33.5399985313416	6.0979999601841	0	RRRRRTRINITY_DN50106_c0_g1::TRINITY_DN50106_c0_g1_i2::g.72987::m.72987	REVERSED type:complete len:165 gc:universal TRINITY_DN50106_c0_g1_i2:226-720(+)	DN50106_c0_g1::TRINITY_DN50106_c0_g1_i2::g.72987::m.72987	0
398	0	0.06	33.5399985313416	6.0979999601841	0	RRRRRTRINITY_DN50106_c0_g1::TRINITY_DN50106_c0_g1_i1::g.72974::m.72974	REVERSED type:complete len:165 gc:universal TRINITY_DN50106_c0_g1_i1:226-720(+)	DN50106_c0_g1::TRINITY_DN50106_c0_g1_i1::g.72974::m.72974	0
398	0	0.06	33.5399985313416	6.0979999601841	0	RRRRRTRINITY_DN34638_c0_g1::TRINITY_DN34638_c0_g1_i1::g.112231::m.112231	REVERSED type:complete len:165 gc:universal TRINITY_DN34638_c0_g1_i1:1108-614(-)	DN34638_c0_g1::TRINITY_DN34638_c0_g1_i1::g.112231::m.112231	0
399	0.06	0.06	8.16000029444695	1.18699995800853	0	TRINITY_DN52923_c0_g1::TRINITY_DN52923_c0_g1_i2::g.15490::m.15490	type:complete len:675 gc:universal TRINITY_DN52923_c0_g1_i2:2030-6(-)	DN52923_c0_g1::TRINITY_DN52923_c0_g1_i2::g.15490::m.15490	0
399	0	0.06	8.16000029444695	1.18699995800853	0	TRINITY_DN52923_c0_g1::TRINITY_DN52923_c0_g1_i1::g.15487::m.15487	type:complete len:675 gc:universal TRINITY_DN52923_c0_g1_i1:2030-6(-)	DN52923_c0_g1::TRINITY_DN52923_c0_g1_i1::g.15487::m.15487	0
399	0	0.06	8.18499997258186	1.19000002741814	0	TRINITY_DN49258_c0_g2::TRINITY_DN49258_c0_g2_i2::g.37432::m.37432	type:3prime_partial len:673 gc:universal TRINITY_DN49258_c0_g2_i2:210-2225(+)	DN49258_c0_g2::TRINITY_DN49258_c0_g2_i2::g.37432::m.37432	0
399	0	0.06	8.18499997258186	1.19000002741814	0	TRINITY_DN49258_c0_g2::TRINITY_DN49258_c0_g2_i1::g.37428::m.37428	type:3prime_partial len:673 gc:universal TRINITY_DN49258_c0_g2_i1:186-2201(+)	DN49258_c0_g2::TRINITY_DN49258_c0_g2_i1::g.37428::m.37428	0
400	0.06	0.06	10.4000002145767	2.00699996203184	0	TRINITY_DN20852_c0_g1::TRINITY_DN20852_c0_g1_i1::g.28843::m.28843	type:5prime_partial len:549 gc:universal TRINITY_DN20852_c0_g1_i1:2-1648(+)	DN20852_c0_g1::TRINITY_DN20852_c0_g1_i1::g.28843::m.28843	0
400	0	0.06	10.4000002145767	2.00699996203184	0	TRINITY_DN2066_c0_g1::TRINITY_DN2066_c0_g1_i1::g.82060::m.82060	type:5prime_partial len:549 gc:universal TRINITY_DN2066_c0_g1_i1:2553-907(-)	DN2066_c0_g1::TRINITY_DN2066_c0_g1_i1::g.82060::m.82060	0
401	0.06	0.06	10.8599998056889	2.08800006657839	0	TRINITY_DN16805_c0_g1::TRINITY_DN16805_c0_g1_i1::g.2913::m.2913	type:internal len:480 gc:universal TRINITY_DN16805_c0_g1_i1:1437-1(-)	DN16805_c0_g1::TRINITY_DN16805_c0_g1_i1::g.2913::m.2913	0
401	0	0.06	17.3899993300438	7.24600031971931	0	TRINITY_DN101991_c0_g1::TRINITY_DN101991_c0_g1_i1::g.134714::m.134714	type:internal len:139 gc:universal TRINITY_DN101991_c0_g1_i1:3-416(+)	DN101991_c0_g1::TRINITY_DN101991_c0_g1_i1::g.134714::m.134714	0
402	0.06	0.06	12.890000641346	3.125	0	TRINITY_DN7223_c0_g1::TRINITY_DN7223_c0_g1_i1::g.96790::m.96790	type:internal len:257 gc:universal TRINITY_DN7223_c0_g1_i1:770-3(-)	DN7223_c0_g1::TRINITY_DN7223_c0_g1_i1::g.96790::m.96790	0
402	0	0.06	9.5540001988411	5.09600006043911	0	TRINITY_DN441_c0_g1::TRINITY_DN441_c0_g1_i1::g.96677::m.96677	type:internal len:158 gc:universal TRINITY_DN441_c0_g1_i1:3-473(+)	DN441_c0_g1::TRINITY_DN441_c0_g1_i1::g.96677::m.96677	0
403	0.06	0.06	25.4099994897842	7.37700015306473	0	TRINITY_DN52558_c0_g1::TRINITY_DN52558_c0_g1_i1::g.58874::m.58874	type:5prime_partial len:123 gc:universal TRINITY_DN52558_c0_g1_i1:571-203(-)	DN52558_c0_g1::TRINITY_DN52558_c0_g1_i1::g.58874::m.58874	0
404	0.06	0.06	39.5000010728836	7.56300017237663	0	TRINITY_DN48857_c0_g1::TRINITY_DN48857_c0_g1_i1::g.72616::m.72616	type:complete len:120 gc:universal TRINITY_DN48857_c0_g1_i1:1151-1510(+)	DN48857_c0_g1::TRINITY_DN48857_c0_g1_i1::g.72616::m.72616	0
404	0	0.06	39.5000010728836	7.56300017237663	0	TRINITY_DN33064_c0_g1::TRINITY_DN33064_c0_g1_i1::g.53692::m.53692	type:complete len:120 gc:universal TRINITY_DN33064_c0_g1_i1:563-204(-)	DN33064_c0_g1::TRINITY_DN33064_c0_g1_i1::g.53692::m.53692	0
405	0.06	0.06	22.3199993371964	9.82099995017052	0	TRINITY_DN130679_c0_g1::TRINITY_DN130679_c0_g1_i1::g.132129::m.132129	type:internal len:113 gc:universal TRINITY_DN130679_c0_g1_i1:337-2(-)	DN130679_c0_g1::TRINITY_DN130679_c0_g1_i1::g.132129::m.132129	0
406	0.06	0.06	10.4400001466274	3.15500013530254	0	TRINITY_DN119168_c0_g1::TRINITY_DN119168_c0_g1_i1::g.135215::m.135215	type:5prime_partial len:413 gc:universal TRINITY_DN119168_c0_g1_i1:2-1240(+)	DN119168_c0_g1::TRINITY_DN119168_c0_g1_i1::g.135215::m.135215	0
406	0	0.06	10.4400001466274	3.15500013530254	0	TRINITY_DN113004_c0_g1::TRINITY_DN113004_c0_g1_i1::g.129910::m.129910	type:5prime_partial len:413 gc:universal TRINITY_DN113004_c0_g1_i1:1307-69(-)	DN113004_c0_g1::TRINITY_DN113004_c0_g1_i1::g.129910::m.129910	0
407	0.06	0.06	14.360000193119	3.95999997854233	0	TRINITY_DN112730_c0_g1::TRINITY_DN112730_c0_g1_i1::g.133060::m.133060	type:internal len:203 gc:universal TRINITY_DN112730_c0_g1_i1:608-3(-)	DN112730_c0_g1::TRINITY_DN112730_c0_g1_i1::g.133060::m.133060	0
408	0.06	0.06	11.1100003123283	4.76199984550476	0	RRRRRTRINITY_DN86082_c0_g1::TRINITY_DN86082_c0_g1_i1::g.49114::m.49114	REVERSED type:internal len:190 gc:universal TRINITY_DN86082_c0_g1_i1:569-3(-)	DN86082_c0_g1::TRINITY_DN86082_c0_g1_i1::g.49114::m.49114	0
408	0	0.06	15.6700000166893	6.7160002887249	0	RRRRRTRINITY_DN120102_c0_g1::TRINITY_DN120102_c0_g1_i1::g.138558::m.138558	REVERSED type:internal len:135 gc:universal TRINITY_DN120102_c0_g1_i1:2-403(+)	DN120102_c0_g1::TRINITY_DN120102_c0_g1_i1::g.138558::m.138558	0
409	0.06	0.06	15.3300002217293	6.66700005531311	0	RRRRRTRINITY_DN4314_c0_g2::TRINITY_DN4314_c0_g2_i1::g.743::m.743	REVERSED type:internal len:151 gc:universal TRINITY_DN4314_c0_g2_i1:452-3(-)	DN4314_c0_g2::TRINITY_DN4314_c0_g2_i1::g.743::m.743	0
409	0	0.06	15.5399993062019	6.75700008869171	0	RRRRRTRINITY_DN4314_c0_g1::TRINITY_DN4314_c0_g1_i1::g.741::m.741	REVERSED type:internal len:149 gc:universal TRINITY_DN4314_c0_g1_i1:446-3(-)	DN4314_c0_g1::TRINITY_DN4314_c0_g1_i1::g.741::m.741	0
410	0.06	0.06	24.269999563694	9.70899984240532	0	TRINITY_DN98793_c0_g1::TRINITY_DN98793_c0_g1_i1::g.27658::m.27658	type:complete len:104 gc:universal TRINITY_DN98793_c0_g1_i1:537-848(+)	DN98793_c0_g1::TRINITY_DN98793_c0_g1_i1::g.27658::m.27658	0
410	0	0.06	18.6599999666214	7.46299996972084	0	TRINITY_DN3309_c0_g1::TRINITY_DN3309_c0_g1_i1::g.78424::m.78424	type:complete len:135 gc:universal TRINITY_DN3309_c0_g1_i1:418-14(-)	DN3309_c0_g1::TRINITY_DN3309_c0_g1_i1::g.78424::m.78424	0
411	0.06	0.06	30.1899999380112	7.54700005054474	0	TRINITY_DN25823_c0_g1::TRINITY_DN25823_c0_g1_i1::g.67745::m.67745	type:internal len:107 gc:universal TRINITY_DN25823_c0_g1_i1:3-320(+)	DN25823_c0_g1::TRINITY_DN25823_c0_g1_i1::g.67745::m.67745	0
411	0	0.06	27.8299987316132	6.95699974894524	0	TRINITY_DN20770_c0_g1::TRINITY_DN20770_c0_g1_i1::g.67661::m.67661	type:internal len:116 gc:universal TRINITY_DN20770_c0_g1_i1:345-1(-)	DN20770_c0_g1::TRINITY_DN20770_c0_g1_i1::g.67661::m.67661	0
411	0	0.06	18.690000474453	7.47700035572052	0	TRINITY_DN25823_c0_g2::TRINITY_DN25823_c0_g2_i1::g.67746::m.67746	type:internal len:108 gc:universal TRINITY_DN25823_c0_g2_i1:2-322(+)	DN25823_c0_g2::TRINITY_DN25823_c0_g2_i1::g.67746::m.67746	0
411	0	0.06	17.2399997711182	6.89700022339821	0	TRINITY_DN20770_c0_g2::TRINITY_DN20770_c0_g2_i1::g.67663::m.67663	type:internal len:117 gc:universal TRINITY_DN20770_c0_g2_i1:348-1(-)	DN20770_c0_g2::TRINITY_DN20770_c0_g2_i1::g.67663::m.67663	0
412	0.06	0.06	10.9200000762939	8.40300023555756	0	TRINITY_DN136544_c0_g1::TRINITY_DN136544_c0_g1_i1::g.141709::m.141709	type:internal len:120 gc:universal TRINITY_DN136544_c0_g1_i1:2-358(+)	DN136544_c0_g1::TRINITY_DN136544_c0_g1_i1::g.141709::m.141709	0
413	0.06	0.06	24.269999563694	6.79600015282631	0	RRRRRTRINITY_DN58624_c13_g1::TRINITY_DN58624_c13_g1_i1::g.62017::m.62017	REVERSED type:complete len:104 gc:universal TRINITY_DN58624_c13_g1_i1:1923-2234(+)	DN58624_c13_g1::TRINITY_DN58624_c13_g1_i1::g.62017::m.62017	0
413	0	0.06	24.269999563694	6.79600015282631	0	RRRRRTRINITY_DN58535_c7_g2::TRINITY_DN58535_c7_g2_i1::g.62471::m.62471	REVERSED type:complete len:104 gc:universal TRINITY_DN58535_c7_g2_i1:4882-4571(-)	DN58535_c7_g2::TRINITY_DN58535_c7_g2_i1::g.62471::m.62471	0
413	0	0.06	16.7899996042252	5.10899983346462	0	TRINITY_DN52987_c1_g1::TRINITY_DN52987_c1_g1_i1::g.15750::m.15750	type:5prime_partial len:138 gc:universal TRINITY_DN52987_c1_g1_i1:3-416(+)	DN52987_c1_g1::TRINITY_DN52987_c1_g1_i1::g.15750::m.15750	0
413	0	0.06	20.5400004982948	6.25	0	TRINITY_DN52306_c0_g1::TRINITY_DN52306_c0_g1_i1::g.123505::m.123505	type:5prime_partial len:113 gc:universal TRINITY_DN52306_c0_g1_i1:1310-972(-)	DN52306_c0_g1::TRINITY_DN52306_c0_g1_i1::g.123505::m.123505	0
414	0.06	0.06	21.4300006628037	0	0	RRRRRTRINITY_DN56930_c0_g2::TRINITY_DN56930_c0_g2_i1::g.105562::m.105562	REVERSED type:3prime_partial len:127 gc:universal TRINITY_DN56930_c0_g2_i1:324-701(+)	DN56930_c0_g2::TRINITY_DN56930_c0_g2_i1::g.105562::m.105562	0
415	0.06	0.06	14.7300004959106	6.20200000703335	0	TRINITY_DN15796_c0_g1::TRINITY_DN15796_c0_g1_i1::g.30168::m.30168	type:5prime_partial len:130 gc:universal TRINITY_DN15796_c0_g1_i1:483-94(-)	DN15796_c0_g1::TRINITY_DN15796_c0_g1_i1::g.30168::m.30168	0
416	0.06	0.06	15.3799995779991	7.69200026988983	0	RRRRRTRINITY_DN49553_c0_g2::TRINITY_DN49553_c0_g2_i2::g.101002::m.101002	REVERSED type:complete len:118 gc:universal TRINITY_DN49553_c0_g2_i2:839-486(-)	DN49553_c0_g2::TRINITY_DN49553_c0_g2_i2::g.101002::m.101002	0
416	0	0.06	15.3799995779991	7.69200026988983	0	RRRRRTRINITY_DN49553_c0_g2::TRINITY_DN49553_c0_g2_i1::g.100999::m.100999	REVERSED type:complete len:118 gc:universal TRINITY_DN49553_c0_g2_i1:839-486(-)	DN49553_c0_g2::TRINITY_DN49553_c0_g2_i1::g.100999::m.100999	0
416	0	0.06	15.3799995779991	7.69200026988983	0	RRRRRTRINITY_DN45355_c0_g1::TRINITY_DN45355_c0_g1_i1::g.11309::m.11309	REVERSED type:complete len:118 gc:universal TRINITY_DN45355_c0_g1_i1:243-596(+)	DN45355_c0_g1::TRINITY_DN45355_c0_g1_i1::g.11309::m.11309	0
417	0.06	0.06	12.3099997639656	6.1540000140667	0	RRRRRTRINITY_DN43735_c0_g2::TRINITY_DN43735_c0_g2_i1::g.107229::m.107229	REVERSED type:complete len:131 gc:universal TRINITY_DN43735_c0_g2_i1:494-102(-)	DN43735_c0_g2::TRINITY_DN43735_c0_g2_i1::g.107229::m.107229	0
417	0	0.06	12.3099997639656	6.1540000140667	0	RRRRRTRINITY_DN36855_c0_g1::TRINITY_DN36855_c0_g1_i1::g.73601::m.73601	REVERSED type:complete len:131 gc:universal TRINITY_DN36855_c0_g1_i1:210-602(+)	DN36855_c0_g1::TRINITY_DN36855_c0_g1_i1::g.73601::m.73601	0
418	0.06	0.06	12.9299998283386	6.12200014293194	0	RRRRRTRINITY_DN105124_c0_g1::TRINITY_DN105124_c0_g1_i1::g.133609::m.133609	REVERSED type:internal len:148 gc:universal TRINITY_DN105124_c0_g1_i1:443-3(-)	DN105124_c0_g1::TRINITY_DN105124_c0_g1_i1::g.133609::m.133609	0
419	0.06	0.06	9.09100025892258	9.09100025892258	0	TRINITY_DN6278_c0_g2::TRINITY_DN6278_c0_g2_i1::g.53135::m.53135	type:3prime_partial len:122 gc:universal TRINITY_DN6278_c0_g2_i1:365-3(-)	DN6278_c0_g2::TRINITY_DN6278_c0_g2_i1::g.53135::m.53135	0
419	0	0.06	9.09100025892258	9.09100025892258	0	TRINITY_DN6278_c0_g1::TRINITY_DN6278_c0_g1_i1::g.53134::m.53134	type:3prime_partial len:122 gc:universal TRINITY_DN6278_c0_g1_i1:365-3(-)	DN6278_c0_g1::TRINITY_DN6278_c0_g1_i1::g.53134::m.53134	0
420	0.06	0.06	7.93699994683266	7.93699994683266	0	TRINITY_DN10297_c0_g1::TRINITY_DN10297_c0_g1_i1::g.28240::m.28240	type:internal len:127 gc:universal TRINITY_DN10297_c0_g1_i1:378-1(-)	DN10297_c0_g1::TRINITY_DN10297_c0_g1_i1::g.28240::m.28240	0
421	0.05	0.06	58.950001001358	0.126699998509139	0	RRRRRTRINITY_DN57974_c2_g3::TRINITY_DN57974_c2_g3_i1::g.44135::m.44135	REVERSED type:5prime_partial len:8683 gc:universal TRINITY_DN57974_c2_g3_i1:27077-1029(-)	DN57974_c2_g3::TRINITY_DN57974_c2_g3_i1::g.44135::m.44135	0
422	0.05	0.06	16.8999999761581	1.40800001099706	0	TRINITY_DN58818_c1_g3::TRINITY_DN58818_c1_g3_i4::g.91903::m.91903	type:complete len:782 gc:universal TRINITY_DN58818_c1_g3_i4:4160-1815(-)	DN58818_c1_g3::TRINITY_DN58818_c1_g3_i4::g.91903::m.91903	0
422	0	0.06	16.8999999761581	1.40800001099706	0	TRINITY_DN58818_c1_g3::TRINITY_DN58818_c1_g3_i3::g.91901::m.91901	type:complete len:782 gc:universal TRINITY_DN58818_c1_g3_i3:4162-1817(-)	DN58818_c1_g3::TRINITY_DN58818_c1_g3_i3::g.91901::m.91901	0
422	0	0.06	17.5400003790855	1.98899991810322	0	TRINITY_DN58097_c2_g5::TRINITY_DN58097_c2_g5_i1::g.89662::m.89662	type:5prime_partial len:554 gc:universal TRINITY_DN58097_c2_g5_i1:3-1664(+)	DN58097_c2_g5::TRINITY_DN58097_c2_g5_i1::g.89662::m.89662	0
422	0	0.06	16.6999995708466	2.04099994152784	0	TRINITY_DN58818_c1_g3::TRINITY_DN58818_c1_g3_i5::g.91905::m.91905	type:complete len:540 gc:universal TRINITY_DN58818_c1_g3_i5:3436-1817(-)	DN58818_c1_g3::TRINITY_DN58818_c1_g3_i5::g.91905::m.91905	0
422	0	0.06	15.8700004220009	2.03000009059906	0	TRINITY_DN58097_c2_g5::TRINITY_DN58097_c2_g5_i2::g.89664::m.89664	type:5prime_partial len:543 gc:universal TRINITY_DN58097_c2_g5_i2:3-1631(+)	DN58097_c2_g5::TRINITY_DN58097_c2_g5_i2::g.89664::m.89664	0
423	0.05	0.06	16.5099993348122	1.65100004523993	0	TRINITY_DN61040_c0_g1::TRINITY_DN61040_c0_g1_i1::g.64248::m.64248	type:internal len:546 gc:universal TRINITY_DN61040_c0_g1_i1:1636-2(-)	DN61040_c0_g1::TRINITY_DN61040_c0_g1_i1::g.64248::m.64248	0
423	0	0.06	17.6699995994568	4.18599992990494	0	TRINITY_DN96383_c0_g1::TRINITY_DN96383_c0_g1_i1::g.66205::m.66205	type:5prime_partial len:216 gc:universal TRINITY_DN96383_c0_g1_i1:1-648(+)	DN96383_c0_g1::TRINITY_DN96383_c0_g1_i1::g.66205::m.66205	0
424	0.05	0.06	10.5800002813339	1.26900002360344	0	TRINITY_DN25699_c0_g1::TRINITY_DN25699_c0_g1_i1::g.56040::m.56040	type:complete len:710 gc:universal TRINITY_DN25699_c0_g1_i1:196-2325(+)	DN25699_c0_g1::TRINITY_DN25699_c0_g1_i1::g.56040::m.56040	0
424	0	0.06	7.57599994540215	1.51500003412366	0	TRINITY_DN33938_c0_g1::TRINITY_DN33938_c0_g1_i1::g.7017::m.7017	type:3prime_partial len:595 gc:universal TRINITY_DN33938_c0_g1_i1:1784-3(-)	DN33938_c0_g1::TRINITY_DN33938_c0_g1_i1::g.7017::m.7017	0
425	0.05	0.06	10.9300002455711	1.36599997058511	0	RRRRRTRINITY_DN58259_c0_g1::TRINITY_DN58259_c0_g1_i1::g.44712::m.44712	REVERSED type:5prime_partial len:660 gc:universal TRINITY_DN58259_c0_g1_i1:1-1980(+)	DN58259_c0_g1::TRINITY_DN58259_c0_g1_i1::g.44712::m.44712	0
425	0	0.06	8.51899981498718	1.82600002735853	0	RRRRRTRINITY_DN56706_c0_g4::TRINITY_DN56706_c0_g4_i1::g.124735::m.124735	REVERSED type:5prime_partial len:494 gc:universal TRINITY_DN56706_c0_g4_i1:2749-1268(-)	DN56706_c0_g4::TRINITY_DN56706_c0_g4_i1::g.124735::m.124735	0
426	0.05	0.06	24.2899999022484	6.19000010192394	0	RRRRRTRINITY_DN596_c0_g1::TRINITY_DN596_c0_g1_i1::g.135::m.135	REVERSED type:internal len:211 gc:universal TRINITY_DN596_c0_g1_i1:632-3(-)	DN596_c0_g1::TRINITY_DN596_c0_g1_i1::g.135::m.135	0
426	0	0.06	25.2000004053116	10.2399997413158	0	RRRRRTRINITY_DN117048_c0_g2::TRINITY_DN117048_c0_g2_i1::g.140458::m.140458	REVERSED type:5prime_partial len:128 gc:universal TRINITY_DN117048_c0_g2_i1:3-386(+)	DN117048_c0_g2::TRINITY_DN117048_c0_g2_i1::g.140458::m.140458	0
426	0	0.06	25	10.1599998772144	0	RRRRRTRINITY_DN117048_c0_g1::TRINITY_DN117048_c0_g1_i1::g.140456::m.140456	REVERSED type:internal len:129 gc:universal TRINITY_DN117048_c0_g1_i1:3-386(+)	DN117048_c0_g1::TRINITY_DN117048_c0_g1_i1::g.140456::m.140456	0
427	0.05	0.06	20.3299999237061	3.73400002717972	0	RRRRRTRINITY_DN58944_c0_g3::TRINITY_DN58944_c0_g3_i5::g.113937::m.113937	REVERSED type:complete len:242 gc:universal TRINITY_DN58944_c0_g3_i5:921-196(-)	DN58944_c0_g3::TRINITY_DN58944_c0_g3_i5::g.113937::m.113937	0
427	0	0.06	20.6799998879433	3.79699990153313	0	RRRRRTRINITY_DN58944_c0_g3::TRINITY_DN58944_c0_g3_i3::g.113927::m.113927	REVERSED type:3prime_partial len:238 gc:universal TRINITY_DN58944_c0_g3_i3:713-3(-)	DN58944_c0_g3::TRINITY_DN58944_c0_g3_i3::g.113927::m.113927	0
427	0	0.06	25.3899991512299	4.66299988329411	0	RRRRRTRINITY_DN58944_c0_g3::TRINITY_DN58944_c0_g3_i2::g.113925::m.113925	REVERSED type:3prime_partial len:194 gc:universal TRINITY_DN58944_c0_g3_i2:579-1(-)	DN58944_c0_g3::TRINITY_DN58944_c0_g3_i2::g.113925::m.113925	0
427	0	0.06	16.8999999761581	3.1029999256134	0	RRRRRTRINITY_DN57868_c0_g3::TRINITY_DN57868_c0_g3_i2::g.128036::m.128036	REVERSED type:5prime_partial len:291 gc:universal TRINITY_DN57868_c0_g3_i2:2-874(+)	DN57868_c0_g3::TRINITY_DN57868_c0_g3_i2::g.128036::m.128036	0
427	0	0.06	16.1200001835823	3.71900014579296	0	RRRRRTRINITY_DN58944_c0_g3::TRINITY_DN58944_c0_g3_i4::g.113929::m.113929	REVERSED type:3prime_partial len:243 gc:universal TRINITY_DN58944_c0_g3_i4:728-3(-)	DN58944_c0_g3::TRINITY_DN58944_c0_g3_i4::g.113929::m.113929	0
427	0	0.06	15.8500000834465	3.65899987518787	0	RRRRRTRINITY_DN58944_c0_g3::TRINITY_DN58944_c0_g3_i1::g.113923::m.113923	REVERSED type:complete len:247 gc:universal TRINITY_DN58944_c0_g3_i1:936-196(-)	DN58944_c0_g3::TRINITY_DN58944_c0_g3_i1::g.113923::m.113923	0
427	0	0.06	15.8500000834465	3.65899987518787	0	RRRRRTRINITY_DN57868_c0_g3::TRINITY_DN57868_c0_g3_i1::g.128034::m.128034	REVERSED type:complete len:247 gc:universal TRINITY_DN57868_c0_g3_i1:792-1532(+)	DN57868_c0_g3::TRINITY_DN57868_c0_g3_i1::g.128034::m.128034	0
428	0.05	0.06	24.4299992918968	6.87000006437302	0	TRINITY_DN54218_c0_g20::TRINITY_DN54218_c0_g20_i1::g.59247::m.59247	type:5prime_partial len:132 gc:universal TRINITY_DN54218_c0_g20_i1:831-436(-)	DN54218_c0_g20::TRINITY_DN54218_c0_g20_i1::g.59247::m.59247	0
428	0	0.06	24.4299992918968	6.87000006437302	0	TRINITY_DN54097_c0_g32::TRINITY_DN54097_c0_g32_i1::g.17522::m.17522	type:5prime_partial len:132 gc:universal TRINITY_DN54097_c0_g32_i1:1-396(+)	DN54097_c0_g32::TRINITY_DN54097_c0_g32_i1::g.17522::m.17522	0
428	0	0.05	15.3799995779991	4.94499988853931	0	TRINITY_DN54218_c0_g7::TRINITY_DN54218_c0_g7_i1::g.59227::m.59227	type:internal len:183 gc:universal TRINITY_DN54218_c0_g7_i1:548-3(-)	DN54218_c0_g7::TRINITY_DN54218_c0_g7_i1::g.59227::m.59227	0
428	0	0.05	13.7899994850159	4.43300008773804	0	TRINITY_DN54218_c0_g70::TRINITY_DN54218_c0_g70_i1::g.59311::m.59311	type:internal len:204 gc:universal TRINITY_DN54218_c0_g70_i1:611-3(-)	DN54218_c0_g70::TRINITY_DN54218_c0_g70_i1::g.59311::m.59311	0
428	0	0.05	16.0899996757507	5.17200008034706	0	TRINITY_DN54218_c0_g69::TRINITY_DN54218_c0_g69_i1::g.59308::m.59308	type:internal len:175 gc:universal TRINITY_DN54218_c0_g69_i1:524-3(-)	DN54218_c0_g69::TRINITY_DN54218_c0_g69_i1::g.59308::m.59308	0
428	0	0.05	13.7899994850159	4.43300008773804	0	TRINITY_DN54218_c0_g55::TRINITY_DN54218_c0_g55_i1::g.59288::m.59288	type:internal len:204 gc:universal TRINITY_DN54218_c0_g55_i1:611-3(-)	DN54218_c0_g55::TRINITY_DN54218_c0_g55_i1::g.59288::m.59288	0
428	0	0.05	17.4999997019768	5.62499985098839	0	TRINITY_DN54218_c0_g53::TRINITY_DN54218_c0_g53_i1::g.59283::m.59283	type:internal len:161 gc:universal TRINITY_DN54218_c0_g53_i1:482-3(-)	DN54218_c0_g53::TRINITY_DN54218_c0_g53_i1::g.59283::m.59283	0
428	0	0.05	16.0899996757507	5.17200008034706	0	TRINITY_DN54218_c0_g50::TRINITY_DN54218_c0_g50_i1::g.59277::m.59277	type:internal len:175 gc:universal TRINITY_DN54218_c0_g50_i1:524-3(-)	DN54218_c0_g50::TRINITY_DN54218_c0_g50_i1::g.59277::m.59277	0
428	0	0.05	15.6399995088577	5.02800010144711	0	TRINITY_DN54218_c0_g44::TRINITY_DN54218_c0_g44_i1::g.59268::m.59268	type:internal len:180 gc:universal TRINITY_DN54218_c0_g44_i1:539-3(-)	DN54218_c0_g44::TRINITY_DN54218_c0_g44_i1::g.59268::m.59268	0
428	0	0.05	15.6399995088577	5.02800010144711	0	TRINITY_DN54218_c0_g13::TRINITY_DN54218_c0_g13_i1::g.59237::m.59237	type:internal len:180 gc:universal TRINITY_DN54218_c0_g13_i1:539-3(-)	DN54218_c0_g13::TRINITY_DN54218_c0_g13_i1::g.59237::m.59237	0
428	0	0.05	15.6399995088577	5.02800010144711	0	TRINITY_DN54218_c0_g12::TRINITY_DN54218_c0_g12_i1::g.59235::m.59235	type:internal len:180 gc:universal TRINITY_DN54218_c0_g12_i1:539-3(-)	DN54218_c0_g12::TRINITY_DN54218_c0_g12_i1::g.59235::m.59235	0
428	0	0.05	17.3899993300438	5.59000000357628	0	TRINITY_DN54097_c0_g9::TRINITY_DN54097_c0_g9_i1::g.17505::m.17505	type:internal len:162 gc:universal TRINITY_DN54097_c0_g9_i1:1-483(+)	DN54097_c0_g9::TRINITY_DN54097_c0_g9_i1::g.17505::m.17505	0
428	0	0.05	17.3899993300438	5.59000000357628	0	TRINITY_DN54097_c0_g25::TRINITY_DN54097_c0_g25_i1::g.17514::m.17514	type:internal len:162 gc:universal TRINITY_DN54097_c0_g25_i1:1-483(+)	DN54097_c0_g25::TRINITY_DN54097_c0_g25_i1::g.17514::m.17514	0
428	0	0.05	11.7600001394749	5.29399998486042	0	TRINITY_DN54218_c0_g90::TRINITY_DN54218_c0_g90_i1::g.59342::m.59342	type:internal len:171 gc:universal TRINITY_DN54218_c0_g90_i1:512-3(-)	DN54218_c0_g90::TRINITY_DN54218_c0_g90_i1::g.59342::m.59342	0
428	0	0.05	11.2400002777576	5.0560001283884	0	TRINITY_DN54218_c0_g75::TRINITY_DN54218_c0_g75_i1::g.59317::m.59317	type:internal len:179 gc:universal TRINITY_DN54218_c0_g75_i1:536-3(-)	DN54218_c0_g75::TRINITY_DN54218_c0_g75_i1::g.59317::m.59317	0
428	0	0.05	12.5799998641014	5.66000007092953	0	TRINITY_DN54218_c0_g67::TRINITY_DN54218_c0_g67_i1::g.59306::m.59306	type:internal len:160 gc:universal TRINITY_DN54218_c0_g67_i1:479-3(-)	DN54218_c0_g67::TRINITY_DN54218_c0_g67_i1::g.59306::m.59306	0
428	0	0.05	9.90099981427193	4.45500016212463	0	TRINITY_DN54218_c0_g66::TRINITY_DN54218_c0_g66_i1::g.59305::m.59305	type:internal len:203 gc:universal TRINITY_DN54218_c0_g66_i1:608-3(-)	DN54218_c0_g66::TRINITY_DN54218_c0_g66_i1::g.59305::m.59305	0
428	0	0.05	12.5799998641014	5.66000007092953	0	TRINITY_DN54218_c0_g61::TRINITY_DN54218_c0_g61_i1::g.59298::m.59298	type:internal len:160 gc:universal TRINITY_DN54218_c0_g61_i1:479-3(-)	DN54218_c0_g61::TRINITY_DN54218_c0_g61_i1::g.59298::m.59298	0
428	0	0.05	11.7600001394749	5.29399998486042	0	TRINITY_DN54218_c0_g54::TRINITY_DN54218_c0_g54_i1::g.59285::m.59285	type:internal len:171 gc:universal TRINITY_DN54218_c0_g54_i1:512-3(-)	DN54218_c0_g54::TRINITY_DN54218_c0_g54_i1::g.59285::m.59285	0
428	0	0.05	9.90099981427193	4.45500016212463	0	TRINITY_DN54218_c0_g3::TRINITY_DN54218_c0_g3_i1::g.59221::m.59221	type:internal len:203 gc:universal TRINITY_DN54218_c0_g3_i1:608-3(-)	DN54218_c0_g3::TRINITY_DN54218_c0_g3_i1::g.59221::m.59221	0
428	0	0.05	11.0500000417233	4.97200004756451	0	TRINITY_DN54218_c0_g39::TRINITY_DN54218_c0_g39_i1::g.59263::m.59263	type:internal len:182 gc:universal TRINITY_DN54218_c0_g39_i1:545-3(-)	DN54218_c0_g39::TRINITY_DN54218_c0_g39_i1::g.59263::m.59263	0
428	0	0.05	11.7600001394749	5.29399998486042	0	TRINITY_DN54218_c0_g33::TRINITY_DN54218_c0_g33_i1::g.59260::m.59260	type:internal len:171 gc:universal TRINITY_DN54218_c0_g33_i1:512-3(-)	DN54218_c0_g33::TRINITY_DN54218_c0_g33_i1::g.59260::m.59260	0
428	0	0.05	9.90099981427193	4.45500016212463	0	TRINITY_DN54218_c0_g14::TRINITY_DN54218_c0_g14_i1::g.59240::m.59240	type:internal len:203 gc:universal TRINITY_DN54218_c0_g14_i1:608-3(-)	DN54218_c0_g14::TRINITY_DN54218_c0_g14_i1::g.59240::m.59240	0
428	0	0.05	11.5599997341633	5.20199984312058	0	TRINITY_DN54218_c0_g11::TRINITY_DN54218_c0_g11_i1::g.59233::m.59233	type:internal len:174 gc:universal TRINITY_DN54218_c0_g11_i1:521-3(-)	DN54218_c0_g11::TRINITY_DN54218_c0_g11_i1::g.59233::m.59233	0
428	0	0.05	11.2400002777576	5.0560001283884	0	TRINITY_DN54218_c0_g103::TRINITY_DN54218_c0_g103_i1::g.59363::m.59363	type:internal len:179 gc:universal TRINITY_DN54218_c0_g103_i1:536-3(-)	DN54218_c0_g103::TRINITY_DN54218_c0_g103_i1::g.59363::m.59363	0
428	0	0.05	12.5799998641014	5.66000007092953	0	TRINITY_DN54097_c0_g6::TRINITY_DN54097_c0_g6_i1::g.17501::m.17501	type:internal len:160 gc:universal TRINITY_DN54097_c0_g6_i1:1-477(+)	DN54097_c0_g6::TRINITY_DN54097_c0_g6_i1::g.17501::m.17501	0
428	0	0.05	12.5	5.62499985098839	0	TRINITY_DN54097_c0_g5::TRINITY_DN54097_c0_g5_i1::g.17499::m.17499	type:internal len:161 gc:universal TRINITY_DN54097_c0_g5_i1:1-480(+)	DN54097_c0_g5::TRINITY_DN54097_c0_g5_i1::g.17499::m.17499	0
428	0	0.05	12.5	5.62499985098839	0	TRINITY_DN54097_c0_g35::TRINITY_DN54097_c0_g35_i1::g.17527::m.17527	type:internal len:161 gc:universal TRINITY_DN54097_c0_g35_i1:1-480(+)	DN54097_c0_g35::TRINITY_DN54097_c0_g35_i1::g.17527::m.17527	0
428	0	0.05	12.5799998641014	5.66000007092953	0	TRINITY_DN54097_c0_g34::TRINITY_DN54097_c0_g34_i1::g.17525::m.17525	type:internal len:160 gc:universal TRINITY_DN54097_c0_g34_i1:1-477(+)	DN54097_c0_g34::TRINITY_DN54097_c0_g34_i1::g.17525::m.17525	0
428	0	0.05	13.8199999928474	5.92099986970425	0	TRINITY_DN54097_c0_g39::TRINITY_DN54097_c0_g39_i1::g.17531::m.17531	type:internal len:153 gc:universal TRINITY_DN54097_c0_g39_i1:1-456(+)	DN54097_c0_g39::TRINITY_DN54097_c0_g39_i1::g.17531::m.17531	0
428	0	0.05	16.0300001502037	6.87000006437302	0	TRINITY_DN54097_c0_g37::TRINITY_DN54097_c0_g37_i1::g.17529::m.17529	type:internal len:132 gc:universal TRINITY_DN54097_c0_g37_i1:3-395(+)	DN54097_c0_g37::TRINITY_DN54097_c0_g37_i1::g.17529::m.17529	0
428	0	0.05	15.2199998497963	6.52199983596802	0	TRINITY_DN54097_c0_g2::TRINITY_DN54097_c0_g2_i1::g.17494::m.17494	type:internal len:139 gc:universal TRINITY_DN54097_c0_g2_i1:3-416(+)	DN54097_c0_g2::TRINITY_DN54097_c0_g2_i1::g.17494::m.17494	0
428	0	0.05	14.3800005316734	6.16400018334389	0	TRINITY_DN54097_c0_g18::TRINITY_DN54097_c0_g18_i1::g.17509::m.17509	type:internal len:147 gc:universal TRINITY_DN54097_c0_g18_i1:3-440(+)	DN54097_c0_g18::TRINITY_DN54097_c0_g18_i1::g.17509::m.17509	0
428	0	0.05	8.96599963307381	6.20700009167194	0	TRINITY_DN54097_c0_g8::TRINITY_DN54097_c0_g8_i1::g.17503::m.17503	type:internal len:146 gc:universal TRINITY_DN54097_c0_g8_i1:3-437(+)	DN54097_c0_g8::TRINITY_DN54097_c0_g8_i1::g.17503::m.17503	0
428	0	0.05	8.60899984836578	5.95999993383884	0	TRINITY_DN54097_c0_g27::TRINITY_DN54097_c0_g27_i1::g.17516::m.17516	type:internal len:152 gc:universal TRINITY_DN54097_c0_g27_i1:1-453(+)	DN54097_c0_g27::TRINITY_DN54097_c0_g27_i1::g.17516::m.17516	0
429	0.05	0.06	23.8499999046326	9.17399972677231	0	RRRRRTRINITY_DN53303_c0_g4::TRINITY_DN53303_c0_g4_i1::g.16365::m.16365	REVERSED type:3prime_partial len:110 gc:universal TRINITY_DN53303_c0_g4_i1:329-3(-)	DN53303_c0_g4::TRINITY_DN53303_c0_g4_i1::g.16365::m.16365	0
429	0	0.06	23.8499999046326	9.17399972677231	0	RRRRRTRINITY_DN53303_c0_g3::TRINITY_DN53303_c0_g3_i1::g.16363::m.16363	REVERSED type:3prime_partial len:110 gc:universal TRINITY_DN53303_c0_g3_i1:329-3(-)	DN53303_c0_g3::TRINITY_DN53303_c0_g3_i1::g.16363::m.16363	0
429	0	0.06	23.8499999046326	9.17399972677231	0	RRRRRTRINITY_DN53303_c0_g2::TRINITY_DN53303_c0_g2_i1::g.16361::m.16361	REVERSED type:3prime_partial len:110 gc:universal TRINITY_DN53303_c0_g2_i1:329-3(-)	DN53303_c0_g2::TRINITY_DN53303_c0_g2_i1::g.16361::m.16361	0
430	0.05	0.06	14.7699996829033	6.04000017046928	0	RRRRRTRINITY_DN22592_c0_g1::TRINITY_DN22592_c0_g1_i2::g.4335::m.4335	REVERSED type:internal len:150 gc:universal TRINITY_DN22592_c0_g1_i2:447-1(-)	DN22592_c0_g1::TRINITY_DN22592_c0_g1_i2::g.4335::m.4335	0
431	0.05	0.05	22.3499998450279	0	0	RRRRRTRINITY_DN41303_c0_g1::TRINITY_DN41303_c0_g1_i1::g.113707::m.113707	REVERSED type:complete len:1433 gc:universal TRINITY_DN41303_c0_g1_i1:4451-153(-)	DN41303_c0_g1::TRINITY_DN41303_c0_g1_i1::g.113707::m.113707	0
431	0	0.05	22.3499998450279	0	0	RRRRRTRINITY_DN19816_c0_g1::TRINITY_DN19816_c0_g1_i1::g.101728::m.101728	REVERSED type:complete len:1433 gc:universal TRINITY_DN19816_c0_g1_i1:266-4564(+)	DN19816_c0_g1::TRINITY_DN19816_c0_g1_i1::g.101728::m.101728	0
432	0.05	0.05	26.7399996519089	3.95600013434887	0	TRINITY_DN58368_c2_g1::TRINITY_DN58368_c2_g1_i3::g.45497::m.45497	type:3prime_partial len:633 gc:universal TRINITY_DN58368_c2_g1_i3:1897-2(-)	DN58368_c2_g1::TRINITY_DN58368_c2_g1_i3::g.45497::m.45497	0
432	0	0.05	26.7399996519089	3.95600013434887	0	TRINITY_DN58368_c2_g1::TRINITY_DN58368_c2_g1_i2::g.45492::m.45492	type:3prime_partial len:633 gc:universal TRINITY_DN58368_c2_g1_i2:1897-2(-)	DN58368_c2_g1::TRINITY_DN58368_c2_g1_i2::g.45492::m.45492	0
432	0	0.05	26.7399996519089	3.95600013434887	0	TRINITY_DN58368_c2_g1::TRINITY_DN58368_c2_g1_i1::g.45487::m.45487	type:3prime_partial len:633 gc:universal TRINITY_DN58368_c2_g1_i1:1897-2(-)	DN58368_c2_g1::TRINITY_DN58368_c2_g1_i1::g.45487::m.45487	0
432	0	0.05	26.7399996519089	3.95600013434887	0	TRINITY_DN55892_c3_g12::TRINITY_DN55892_c3_g12_i3::g.42533::m.42533	type:3prime_partial len:633 gc:universal TRINITY_DN55892_c3_g12_i3:346-2241(+)	DN55892_c3_g12::TRINITY_DN55892_c3_g12_i3::g.42533::m.42533	0
432	0	0.05	26.7399996519089	3.95600013434887	0	TRINITY_DN55892_c3_g12::TRINITY_DN55892_c3_g12_i2::g.42528::m.42528	type:3prime_partial len:633 gc:universal TRINITY_DN55892_c3_g12_i2:458-2353(+)	DN55892_c3_g12::TRINITY_DN55892_c3_g12_i2::g.42528::m.42528	0
432	0	0.05	26.7399996519089	3.95600013434887	0	TRINITY_DN55892_c3_g12::TRINITY_DN55892_c3_g12_i1::g.42523::m.42523	type:3prime_partial len:633 gc:universal TRINITY_DN55892_c3_g12_i1:291-2186(+)	DN55892_c3_g12::TRINITY_DN55892_c3_g12_i1::g.42523::m.42523	0
433	0.05	0.05	16.3000002503395	0.528099993243814	0	TRINITY_DN59145_c1_g4::TRINITY_DN59145_c1_g4_i1::g.116184::m.116184	type:3prime_partial len:1516 gc:universal TRINITY_DN59145_c1_g4_i1:236-4780(+)	DN59145_c1_g4::TRINITY_DN59145_c1_g4_i1::g.116184::m.116184	0
433	0	0.05	16.2400007247925	0.526000000536442	0	TRINITY_DN58727_c0_g1::TRINITY_DN58727_c0_g1_i1::g.92048::m.92048	type:3prime_partial len:1522 gc:universal TRINITY_DN58727_c0_g1_i1:4564-2(-)	DN58727_c0_g1::TRINITY_DN58727_c0_g1_i1::g.92048::m.92048	0
433	0	0.05	11.2999998033047	0.534800020977855	0	TRINITY_DN57455_c0_g2::TRINITY_DN57455_c0_g2_i1::g.122397::m.122397	type:3prime_partial len:1497 gc:universal TRINITY_DN57455_c0_g2_i1:4488-1(-)	DN57455_c0_g2::TRINITY_DN57455_c0_g2_i1::g.122397::m.122397	0
433	0	0.05	12.0099999010563	0.568599998950958	0	TRINITY_DN54544_c0_g2::TRINITY_DN54544_c0_g2_i1::g.40576::m.40576	type:internal len:1408 gc:universal TRINITY_DN54544_c0_g2_i1:1-4221(+)	DN54544_c0_g2::TRINITY_DN54544_c0_g2_i1::g.40576::m.40576	0
434	0.05	0.05	17.7499994635582	0.657500000670552	0	TRINITY_DN59185_c2_g1::TRINITY_DN59185_c2_g1_i1::g.117514::m.117514	type:internal len:1522 gc:universal TRINITY_DN59185_c2_g1_i1:2-4564(+)	DN59185_c2_g1::TRINITY_DN59185_c2_g1_i1::g.117514::m.117514	0
435	0.05	0.05	63.5299980640411	3.82400006055832	0	TRINITY_DN44057_c0_g1::TRINITY_DN44057_c0_g1_i4::g.10034::m.10034	type:3prime_partial len:341 gc:universal TRINITY_DN44057_c0_g1_i4:1021-2(-)	DN44057_c0_g1::TRINITY_DN44057_c0_g1_i4::g.10034::m.10034	0
436	0.05	0.05	23.9999994635582	1.14799998700619	0	TRINITY_DN32908_c0_g1::TRINITY_DN32908_c0_g1_i1::g.32032::m.32032	type:5prime_partial len:872 gc:universal TRINITY_DN32908_c0_g1_i1:2834-219(-)	DN32908_c0_g1::TRINITY_DN32908_c0_g1_i1::g.32032::m.32032	0
436	0	0.05	40.9099996089935	9.09100025892258	0	TRINITY_DN135201_c0_g1::TRINITY_DN135201_c0_g1_i1::g.137722::m.137722	type:internal len:111 gc:universal TRINITY_DN135201_c0_g1_i1:2-331(+)	DN135201_c0_g1::TRINITY_DN135201_c0_g1_i1::g.137722::m.137722	0
437	0.05	0.05	16.4499998092651	0.993399973958731	0	TRINITY_DN86221_c0_g1::TRINITY_DN86221_c0_g1_i1::g.95108::m.95108	type:internal len:907 gc:universal TRINITY_DN86221_c0_g1_i1:2720-3(-)	DN86221_c0_g1::TRINITY_DN86221_c0_g1_i1::g.95108::m.95108	0
437	0	0.05	15.6100004911423	0.996700022369623	0	TRINITY_DN86139_c0_g1::TRINITY_DN86139_c0_g1_i1::g.95070::m.95070	type:internal len:904 gc:universal TRINITY_DN86139_c0_g1_i1:3-2711(+)	DN86139_c0_g1::TRINITY_DN86139_c0_g1_i1::g.95070::m.95070	0
438	0.05	0.05	14.3900007009506	0.66729998216033	0	RRRRRTRINITY_DN55348_c1_g1::TRINITY_DN55348_c1_g1_i3::g.41807::m.41807	REVERSED type:5prime_partial len:1050 gc:universal TRINITY_DN55348_c1_g1_i3:3205-56(-)	DN55348_c1_g1::TRINITY_DN55348_c1_g1_i3::g.41807::m.41807	0
438	0	0.05	14.6500006318092	0.679000001400709	0	RRRRRTRINITY_DN55348_c1_g1::TRINITY_DN55348_c1_g1_i2::g.41805::m.41805	REVERSED type:5prime_partial len:1032 gc:universal TRINITY_DN55348_c1_g1_i2:3154-59(-)	DN55348_c1_g1::TRINITY_DN55348_c1_g1_i2::g.41805::m.41805	0
438	0	0.05	14.9399995803833	0.679000001400709	0	RRRRRTRINITY_DN54283_c0_g1::TRINITY_DN54283_c0_g1_i1::g.40255::m.40255	REVERSED type:5prime_partial len:1032 gc:universal TRINITY_DN54283_c0_g1_i1:2-3097(+)	DN54283_c0_g1::TRINITY_DN54283_c0_g1_i1::g.40255::m.40255	0
438	0	0.05	13.4200006723404	1.5659999102354	0	RRRRRTRINITY_DN55348_c1_g1::TRINITY_DN55348_c1_g1_i1::g.41803::m.41803	REVERSED type:5prime_partial len:448 gc:universal TRINITY_DN55348_c1_g1_i1:1396-53(-)	DN55348_c1_g1::TRINITY_DN55348_c1_g1_i1::g.41803::m.41803	0
439	0.05	0.05	16.8999999761581	1.26099996268749	0	TRINITY_DN49670_c0_g4::TRINITY_DN49670_c0_g4_i1::g.57146::m.57146	type:3prime_partial len:794 gc:universal TRINITY_DN49670_c0_g4_i1:2379-1(-)	DN49670_c0_g4::TRINITY_DN49670_c0_g4_i1::g.57146::m.57146	0
439	0	0.05	15.4200002551079	2.08299998193979	0	TRINITY_DN49670_c0_g4::TRINITY_DN49670_c0_g4_i3::g.57149::m.57149	type:3prime_partial len:481 gc:universal TRINITY_DN49670_c0_g4_i3:1442-3(-)	DN49670_c0_g4::TRINITY_DN49670_c0_g4_i3::g.57149::m.57149	0
439	0	0.05	11.2499997019768	2.04499997198582	0	TRINITY_DN49670_c0_g4::TRINITY_DN49670_c0_g4_i2::g.57148::m.57148	type:complete len:490 gc:universal TRINITY_DN49670_c0_g4_i2:1574-105(-)	DN49670_c0_g4::TRINITY_DN49670_c0_g4_i2::g.57148::m.57148	0
440	0.05	0.05	18.1500002741814	1.37700000777841	0	RRRRRTRINITY_DN58414_c0_g1::TRINITY_DN58414_c0_g1_i3::g.45922::m.45922	REVERSED type:5prime_partial len:800 gc:universal TRINITY_DN58414_c0_g1_i3:2-2401(+)	DN58414_c0_g1::TRINITY_DN58414_c0_g1_i3::g.45922::m.45922	0
441	0.05	0.05	21.7500001192093	0	0	RRRRRTRINITY_DN53007_c0_g1::TRINITY_DN53007_c0_g1_i4::g.15702::m.15702	REVERSED type:5prime_partial len:401 gc:universal TRINITY_DN53007_c0_g1_i4:3-1205(+)	DN53007_c0_g1::TRINITY_DN53007_c0_g1_i4::g.15702::m.15702	0
442	0.05	0.05	19.5899993181229	3.09299994260073	0	RRRRRTRINITY_DN43812_c0_g2::TRINITY_DN43812_c0_g2_i2::g.107305::m.107305	REVERSED type:3prime_partial len:389 gc:universal TRINITY_DN43812_c0_g2_i2:1165-2(-)	DN43812_c0_g2::TRINITY_DN43812_c0_g2_i2::g.107305::m.107305	0
442	0	0.05	19.4399997591972	3.0689999461174	0	RRRRRTRINITY_DN33253_c0_g1::TRINITY_DN33253_c0_g1_i2::g.6738::m.6738	REVERSED type:3prime_partial len:392 gc:universal TRINITY_DN33253_c0_g1_i2:102-1274(+)	DN33253_c0_g1::TRINITY_DN33253_c0_g1_i2::g.6738::m.6738	0
442	0	0.05	27.7599990367889	4.56300005316734	0	RRRRRTRINITY_DN43812_c0_g2::TRINITY_DN43812_c0_g2_i1::g.107304::m.107304	REVERSED type:complete len:264 gc:universal TRINITY_DN43812_c0_g2_i1:960-169(-)	DN43812_c0_g2::TRINITY_DN43812_c0_g2_i1::g.107304::m.107304	0
442	0	0.05	27.7599990367889	4.56300005316734	0	RRRRRTRINITY_DN33253_c0_g1::TRINITY_DN33253_c0_g1_i1::g.6736::m.6736	REVERSED type:complete len:264 gc:universal TRINITY_DN33253_c0_g1_i1:102-893(+)	DN33253_c0_g1::TRINITY_DN33253_c0_g1_i1::g.6736::m.6736	0
443	0.05	0.05	24.4699999690056	3.19099985063076	0	TRINITY_DN43602_c0_g1::TRINITY_DN43602_c0_g1_i1::g.104726::m.104726	type:complete len:283 gc:universal TRINITY_DN43602_c0_g1_i1:1206-358(-)	DN43602_c0_g1::TRINITY_DN43602_c0_g1_i1::g.104726::m.104726	0
443	0	0.05	24.4699999690056	3.19099985063076	0	TRINITY_DN41791_c0_g1::TRINITY_DN41791_c0_g1_i1::g.112123::m.112123	type:complete len:283 gc:universal TRINITY_DN41791_c0_g1_i1:186-1034(+)	DN41791_c0_g1::TRINITY_DN41791_c0_g1_i1::g.112123::m.112123	0
444	0.05	0.05	20.0000002980232	2.3259999230504	0	RRRRRTRINITY_DN56848_c0_g1::TRINITY_DN56848_c0_g1_i1::g.42584::m.42584	REVERSED type:complete len:431 gc:universal TRINITY_DN56848_c0_g1_i1:1955-663(-)	DN56848_c0_g1::TRINITY_DN56848_c0_g1_i1::g.42584::m.42584	0
444	0	0.05	20.0000002980232	2.3259999230504	0	RRRRRTRINITY_DN55829_c3_g3::TRINITY_DN55829_c3_g3_i2::g.41958::m.41958	REVERSED type:complete len:431 gc:universal TRINITY_DN55829_c3_g3_i2:348-1640(+)	DN55829_c3_g3::TRINITY_DN55829_c3_g3_i2::g.41958::m.41958	0
444	0	0.05	20.0000002980232	2.3259999230504	0	RRRRRTRINITY_DN55829_c3_g3::TRINITY_DN55829_c3_g3_i1::g.41956::m.41956	REVERSED type:complete len:431 gc:universal TRINITY_DN55829_c3_g3_i1:348-1640(+)	DN55829_c3_g3::TRINITY_DN55829_c3_g3_i1::g.41956::m.41956	0
444	0	0.05	20.5400004982948	5.40499985218048	0	RRRRRTRINITY_DN56848_c0_g1::TRINITY_DN56848_c0_g1_i2::g.42586::m.42586	REVERSED type:internal len:186 gc:universal TRINITY_DN56848_c0_g1_i2:557-3(-)	DN56848_c0_g1::TRINITY_DN56848_c0_g1_i2::g.42586::m.42586	0
445	0.05	0.05	36.1699998378754	5.67400008440018	0	TRINITY_DN45645_c0_g1::TRINITY_DN45645_c0_g1_i1::g.97043::m.97043	type:3prime_partial len:142 gc:universal TRINITY_DN45645_c0_g1_i1:424-2(-)	DN45645_c0_g1::TRINITY_DN45645_c0_g1_i1::g.97043::m.97043	0
446	0.05	0.05	47.0099985599518	11.1100003123283	0	RRRRRTRINITY_DN110183_c0_g1::TRINITY_DN110183_c0_g1_i1::g.129779::m.129779	REVERSED type:internal len:118 gc:universal TRINITY_DN110183_c0_g1_i1:351-1(-)	DN110183_c0_g1::TRINITY_DN110183_c0_g1_i1::g.129779::m.129779	0
447	0.05	0.05	25	5.31900003552437	0	TRINITY_DN50760_c0_g1::TRINITY_DN50760_c0_g1_i1::g.121839::m.121839	type:complete len:189 gc:universal TRINITY_DN50760_c0_g1_i1:257-823(+)	DN50760_c0_g1::TRINITY_DN50760_c0_g1_i1::g.121839::m.121839	0
447	0	0.05	25	5.31900003552437	0	TRINITY_DN49095_c0_g1::TRINITY_DN49095_c0_g1_i1::g.119171::m.119171	type:complete len:189 gc:universal TRINITY_DN49095_c0_g1_i1:874-308(-)	DN49095_c0_g1::TRINITY_DN49095_c0_g1_i1::g.119171::m.119171	0
448	0.05	0.05	25.6599992513657	7.96499997377396	0	TRINITY_DN27493_c0_g1::TRINITY_DN27493_c0_g1_i1::g.5557::m.5557	type:complete len:114 gc:universal TRINITY_DN27493_c0_g1_i1:192-533(+)	DN27493_c0_g1::TRINITY_DN27493_c0_g1_i1::g.5557::m.5557	0
448	0	0.05	25.6599992513657	7.96499997377396	0	TRINITY_DN21712_c0_g1::TRINITY_DN21712_c0_g1_i1::g.51635::m.51635	type:complete len:114 gc:universal TRINITY_DN21712_c0_g1_i1:759-418(-)	DN21712_c0_g1::TRINITY_DN21712_c0_g1_i1::g.51635::m.51635	0
448	0	0.05	6.43299967050552	5.26299998164177	0	RRRRRTRINITY_DN47193_c0_g1::TRINITY_DN47193_c0_g1_i2::g.35600::m.35600	REVERSED type:complete len:172 gc:universal TRINITY_DN47193_c0_g1_i2:640-1155(+)	DN47193_c0_g1::TRINITY_DN47193_c0_g1_i2::g.35600::m.35600	0
448	0	0.05	6.43299967050552	5.26299998164177	0	RRRRRTRINITY_DN47193_c0_g1::TRINITY_DN47193_c0_g1_i1::g.35598::m.35598	REVERSED type:complete len:172 gc:universal TRINITY_DN47193_c0_g1_i1:640-1155(+)	DN47193_c0_g1::TRINITY_DN47193_c0_g1_i1::g.35598::m.35598	0
448	0	0.05	6.43299967050552	5.26299998164177	0	RRRRRTRINITY_DN44849_c0_g1::TRINITY_DN44849_c0_g1_i2::g.34214::m.34214	REVERSED type:complete len:172 gc:universal TRINITY_DN44849_c0_g1_i2:1020-505(-)	DN44849_c0_g1::TRINITY_DN44849_c0_g1_i2::g.34214::m.34214	0
449	0.05	0.05	27.3200005292892	5.46399988234043	0	RRRRRTRINITY_DN52176_c0_g1::TRINITY_DN52176_c0_g1_i2::g.68765::m.68765	REVERSED type:5prime_partial len:184 gc:universal TRINITY_DN52176_c0_g1_i2:1-552(+)	DN52176_c0_g1::TRINITY_DN52176_c0_g1_i2::g.68765::m.68765	0
449	0	0.05	28.4099996089935	5.68200014531612	0	RRRRRTRINITY_DN50227_c0_g1::TRINITY_DN50227_c0_g1_i1::g.99317::m.99317	REVERSED type:5prime_partial len:177 gc:universal TRINITY_DN50227_c0_g1_i1:631-101(-)	DN50227_c0_g1::TRINITY_DN50227_c0_g1_i1::g.99317::m.99317	0
449	0	0.05	26.7800003290176	5.46399988234043	0	RRRRRTRINITY_DN52176_c0_g1::TRINITY_DN52176_c0_g1_i1::g.68763::m.68763	REVERSED type:5prime_partial len:184 gc:universal TRINITY_DN52176_c0_g1_i1:1-552(+)	DN52176_c0_g1::TRINITY_DN52176_c0_g1_i1::g.68763::m.68763	0
450	0.05	0.05	24.1200000047684	4.38599996268749	0	RRRRRTRINITY_DN14691_c0_g2::TRINITY_DN14691_c0_g2_i1::g.71346::m.71346	REVERSED type:complete len:229 gc:universal TRINITY_DN14691_c0_g2_i1:79-765(+)	DN14691_c0_g2::TRINITY_DN14691_c0_g2_i1::g.71346::m.71346	0
450	0	0.05	21.9999998807907	3.99999991059303	0	RRRRRTRINITY_DN14691_c0_g1::TRINITY_DN14691_c0_g1_i1::g.71345::m.71345	REVERSED type:5prime_partial len:251 gc:universal TRINITY_DN14691_c0_g1_i1:3-755(+)	DN14691_c0_g1::TRINITY_DN14691_c0_g1_i1::g.71345::m.71345	0
450	0	0.05	21.9999998807907	3.99999991059303	0	RRRRRTRINITY_DN13112_c0_g1::TRINITY_DN13112_c0_g1_i1::g.73273::m.73273	REVERSED type:5prime_partial len:251 gc:universal TRINITY_DN13112_c0_g1_i1:887-135(-)	DN13112_c0_g1::TRINITY_DN13112_c0_g1_i1::g.73273::m.73273	0
451	0.05	0.05	31.1599999666214	5.07199987769127	0	TRINITY_DN37702_c0_g3::TRINITY_DN37702_c0_g3_i2::g.77697::m.77697	type:internal len:139 gc:universal TRINITY_DN37702_c0_g3_i2:414-1(-)	DN37702_c0_g3::TRINITY_DN37702_c0_g3_i2::g.77697::m.77697	0
451	0	0.05	26.4699995517731	6.86300024390221	0	TRINITY_DN45907_c0_g6::TRINITY_DN45907_c0_g6_i1::g.34734::m.34734	type:internal len:103 gc:universal TRINITY_DN45907_c0_g6_i1:3-308(+)	DN45907_c0_g6::TRINITY_DN45907_c0_g6_i1::g.34734::m.34734	0
451	0	0.05	24.770000576973	6.42199963331223	0	TRINITY_DN45907_c0_g3::TRINITY_DN45907_c0_g3_i1::g.34731::m.34731	type:internal len:110 gc:universal TRINITY_DN45907_c0_g3_i1:3-329(+)	DN45907_c0_g3::TRINITY_DN45907_c0_g3_i1::g.34731::m.34731	0
451	0	0.05	24.770000576973	6.42199963331223	0	TRINITY_DN45907_c0_g2::TRINITY_DN45907_c0_g2_i1::g.34730::m.34730	type:internal len:110 gc:universal TRINITY_DN45907_c0_g2_i1:3-329(+)	DN45907_c0_g2::TRINITY_DN45907_c0_g2_i1::g.34730::m.34730	0
451	0	0.05	16.7699992656708	4.34800013899803	0	TRINITY_DN45907_c0_g1::TRINITY_DN45907_c0_g1_i1::g.34728::m.34728	type:internal len:162 gc:universal TRINITY_DN45907_c0_g1_i1:3-485(+)	DN45907_c0_g1::TRINITY_DN45907_c0_g1_i1::g.34728::m.34728	0
451	0	0.05	9.93800014257431	4.34800013899803	0	TRINITY_DN45907_c0_g8::TRINITY_DN45907_c0_g8_i1::g.34735::m.34735	type:internal len:162 gc:universal TRINITY_DN45907_c0_g8_i1:3-485(+)	DN45907_c0_g8::TRINITY_DN45907_c0_g8_i1::g.34735::m.34735	0
451	0	0.05	6.42199963331223	6.42199963331223	0	TRINITY_DN37702_c0_g4::TRINITY_DN37702_c0_g4_i1::g.77698::m.77698	type:internal len:110 gc:universal TRINITY_DN37702_c0_g4_i1:329-3(-)	DN37702_c0_g4::TRINITY_DN37702_c0_g4_i1::g.77698::m.77698	0
451	0	0.05	6.48100003600121	6.48100003600121	0	TRINITY_DN37702_c0_g1::TRINITY_DN37702_c0_g1_i1::g.77694::m.77694	type:internal len:109 gc:universal TRINITY_DN37702_c0_g1_i1:326-3(-)	DN37702_c0_g1::TRINITY_DN37702_c0_g1_i1::g.77694::m.77694	0
452	0.05	0.05	35.7100009918213	7.14299976825714	0	TRINITY_DN19292_c0_g1::TRINITY_DN19292_c0_g1_i1::g.3547::m.3547	type:3prime_partial len:113 gc:universal TRINITY_DN19292_c0_g1_i1:148-483(+)	DN19292_c0_g1::TRINITY_DN19292_c0_g1_i1::g.3547::m.3547	0
453	0.05	0.05	26.6299992799759	5.43499998748302	0	TRINITY_DN16613_c0_g1::TRINITY_DN16613_c0_g1_i1::g.103829::m.103829	type:internal len:185 gc:universal TRINITY_DN16613_c0_g1_i1:3-554(+)	DN16613_c0_g1::TRINITY_DN16613_c0_g1_i1::g.103829::m.103829	0
453	0	0.05	22.3100006580353	8.26399996876717	0	TRINITY_DN3410_c0_g2::TRINITY_DN3410_c0_g2_i1::g.104510::m.104510	type:5prime_partial len:122 gc:universal TRINITY_DN3410_c0_g2_i1:416-51(-)	DN3410_c0_g2::TRINITY_DN3410_c0_g2_i1::g.104510::m.104510	0
454	0.05	0.05	16.5900006890297	4.14699986577034	0	RRRRRTRINITY_DN54116_c0_g2::TRINITY_DN54116_c0_g2_i1::g.17246::m.17246	REVERSED type:3prime_partial len:218 gc:universal TRINITY_DN54116_c0_g2_i1:1594-2244(+)	DN54116_c0_g2::TRINITY_DN54116_c0_g2_i1::g.17246::m.17246	0
454	0	0.05	16.5900006890297	4.14699986577034	0	RRRRRTRINITY_DN53571_c0_g2::TRINITY_DN53571_c0_g2_i1::g.39255::m.39255	REVERSED type:3prime_partial len:218 gc:universal TRINITY_DN53571_c0_g2_i1:651-1(-)	DN53571_c0_g2::TRINITY_DN53571_c0_g2_i1::g.39255::m.39255	0
455	0.05	0.05	14.7200003266335	3.3440001308918	0	RRRRRTRINITY_DN4698_c0_g1::TRINITY_DN4698_c0_g1_i1::g.864::m.864	REVERSED type:5prime_partial len:300 gc:universal TRINITY_DN4698_c0_g1_i1:1016-117(-)	DN4698_c0_g1::TRINITY_DN4698_c0_g1_i1::g.864::m.864	0
455	0	0.05	16.4199993014336	3.73100005090237	0	RRRRRTRINITY_DN12375_c0_g2::TRINITY_DN12375_c0_g2_i1::g.83158::m.83158	REVERSED type:internal len:269 gc:universal TRINITY_DN12375_c0_g2_i1:1-804(+)	DN12375_c0_g2::TRINITY_DN12375_c0_g2_i1::g.83158::m.83158	0
455	0	0.05	16.4199993014336	3.73100005090237	0	RRRRRTRINITY_DN12375_c0_g1::TRINITY_DN12375_c0_g1_i1::g.83157::m.83157	REVERSED type:internal len:269 gc:universal TRINITY_DN12375_c0_g1_i1:1-804(+)	DN12375_c0_g1::TRINITY_DN12375_c0_g1_i1::g.83157::m.83157	0
456	0.05	0.05	17.4500003457069	7.07499980926514	0	RRRRRTRINITY_DN20669_c0_g1::TRINITY_DN20669_c0_g1_i1::g.83915::m.83915	REVERSED type:internal len:213 gc:universal TRINITY_DN20669_c0_g1_i1:636-1(-)	DN20669_c0_g1::TRINITY_DN20669_c0_g1_i1::g.83915::m.83915	0
456	0	0.05	13.0300000309944	5.28200007975101	0	RRRRRTRINITY_DN13673_c0_g1::TRINITY_DN13673_c0_g1_i1::g.127770::m.127770	REVERSED type:internal len:285 gc:universal TRINITY_DN13673_c0_g1_i1:1-852(+)	DN13673_c0_g1::TRINITY_DN13673_c0_g1_i1::g.127770::m.127770	0
457	0.05	0.05	40.200001001358	0	0	TRINITY_DN97605_c0_g1::TRINITY_DN97605_c0_g1_i1::g.27609::m.27609	type:internal len:103 gc:universal TRINITY_DN97605_c0_g1_i1:1-306(+)	DN97605_c0_g1::TRINITY_DN97605_c0_g1_i1::g.27609::m.27609	0
457	0	0.05	29.7100007534027	0	0	TRINITY_DN132782_c0_g1::TRINITY_DN132782_c0_g1_i1::g.137422::m.137422	type:internal len:139 gc:universal TRINITY_DN132782_c0_g1_i1:416-3(-)	DN132782_c0_g1::TRINITY_DN132782_c0_g1_i1::g.137422::m.137422	0
458	0.05	0.05	11.9300000369549	0	0	TRINITY_DN58331_c1_g1::TRINITY_DN58331_c1_g1_i1::g.46034::m.46034	type:complete len:177 gc:universal TRINITY_DN58331_c1_g1_i1:844-1374(+)	DN58331_c1_g1::TRINITY_DN58331_c1_g1_i1::g.46034::m.46034	0
459	0.05	0.05	25.1800000667572	7.19399973750114	0	TRINITY_DN43949_c0_g2::TRINITY_DN43949_c0_g2_i1::g.101517::m.101517	type:3prime_partial len:140 gc:universal TRINITY_DN43949_c0_g2_i1:301-717(+)	DN43949_c0_g2::TRINITY_DN43949_c0_g2_i1::g.101517::m.101517	0
460	0.05	0.05	34.3400001525879	8.08100029826164	0	RRRRRTRINITY_DN78144_c0_g1::TRINITY_DN78144_c0_g1_i1::g.94632::m.94632	REVERSED type:internal len:100 gc:universal TRINITY_DN78144_c0_g1_i1:3-299(+)	DN78144_c0_g1::TRINITY_DN78144_c0_g1_i1::g.94632::m.94632	0
461	0.05	0.05	26.0899990797043	10.869999974966	0	RRRRRTRINITY_DN62534_c0_g1::TRINITY_DN62534_c0_g1_i1::g.97702::m.97702	REVERSED type:internal len:139 gc:universal TRINITY_DN62534_c0_g1_i1:415-2(-)	DN62534_c0_g1::TRINITY_DN62534_c0_g1_i1::g.97702::m.97702	0
462	0.05	0.05	13.4499996900558	4.20200005173683	0	RRRRRTRINITY_DN48872_c0_g1::TRINITY_DN48872_c0_g1_i1::g.72600::m.72600	REVERSED type:complete len:239 gc:universal TRINITY_DN48872_c0_g1_i1:327-1043(+)	DN48872_c0_g1::TRINITY_DN48872_c0_g1_i1::g.72600::m.72600	0
462	0	0.05	17.8800001740456	5.58700002729893	0	RRRRRTRINITY_DN48203_c0_g7::TRINITY_DN48203_c0_g7_i1::g.12983::m.12983	REVERSED type:3prime_partial len:180 gc:universal TRINITY_DN48203_c0_g7_i1:537-1(-)	DN48203_c0_g7::TRINITY_DN48203_c0_g7_i1::g.12983::m.12983	0
462	0	0.05	17.8800001740456	5.58700002729893	0	RRRRRTRINITY_DN48203_c0_g4::TRINITY_DN48203_c0_g4_i1::g.12977::m.12977	REVERSED type:3prime_partial len:180 gc:universal TRINITY_DN48203_c0_g4_i1:537-1(-)	DN48203_c0_g4::TRINITY_DN48203_c0_g4_i1::g.12977::m.12977	0
462	0	0.05	17.8800001740456	5.58700002729893	0	RRRRRTRINITY_DN48203_c0_g3::TRINITY_DN48203_c0_g3_i1::g.12975::m.12975	REVERSED type:3prime_partial len:180 gc:universal TRINITY_DN48203_c0_g3_i1:537-1(-)	DN48203_c0_g3::TRINITY_DN48203_c0_g3_i1::g.12975::m.12975	0
462	0	0.05	15.5399993062019	6.75700008869171	0	RRRRRTRINITY_DN48203_c0_g9::TRINITY_DN48203_c0_g9_i1::g.12987::m.12987	REVERSED type:5prime_partial len:149 gc:universal TRINITY_DN48203_c0_g9_i1:509-63(-)	DN48203_c0_g9::TRINITY_DN48203_c0_g9_i1::g.12987::m.12987	0
462	0	0.05	17.4199998378754	7.57599994540215	0	RRRRRTRINITY_DN48203_c0_g8::TRINITY_DN48203_c0_g8_i1::g.12985::m.12985	REVERSED type:internal len:133 gc:universal TRINITY_DN48203_c0_g8_i1:396-1(-)	DN48203_c0_g8::TRINITY_DN48203_c0_g8_i1::g.12985::m.12985	0
462	0	0.05	15.5399993062019	6.75700008869171	0	RRRRRTRINITY_DN48203_c0_g6::TRINITY_DN48203_c0_g6_i1::g.12981::m.12981	REVERSED type:5prime_partial len:149 gc:universal TRINITY_DN48203_c0_g6_i1:509-63(-)	DN48203_c0_g6::TRINITY_DN48203_c0_g6_i1::g.12981::m.12981	0
462	0	0.05	15.5399993062019	6.75700008869171	0	RRRRRTRINITY_DN48203_c0_g5::TRINITY_DN48203_c0_g5_i1::g.12979::m.12979	REVERSED type:5prime_partial len:149 gc:universal TRINITY_DN48203_c0_g5_i1:509-63(-)	DN48203_c0_g5::TRINITY_DN48203_c0_g5_i1::g.12979::m.12979	0
462	0	0.05	17.4199998378754	7.57599994540215	0	RRRRRTRINITY_DN48203_c0_g2::TRINITY_DN48203_c0_g2_i1::g.12973::m.12973	REVERSED type:internal len:133 gc:universal TRINITY_DN48203_c0_g2_i1:396-1(-)	DN48203_c0_g2::TRINITY_DN48203_c0_g2_i1::g.12973::m.12973	0
462	0	0.05	15.5399993062019	6.75700008869171	0	RRRRRTRINITY_DN48203_c0_g1::TRINITY_DN48203_c0_g1_i1::g.12971::m.12971	REVERSED type:5prime_partial len:149 gc:universal TRINITY_DN48203_c0_g1_i1:509-63(-)	DN48203_c0_g1::TRINITY_DN48203_c0_g1_i1::g.12971::m.12971	0
463	0.05	0.05	24.32000041008	7.20700025558472	0	TRINITY_DN86315_c0_g1::TRINITY_DN86315_c0_g1_i1::g.26591::m.26591	type:internal len:112 gc:universal TRINITY_DN86315_c0_g1_i1:333-1(-)	DN86315_c0_g1::TRINITY_DN86315_c0_g1_i1::g.26591::m.26591	0
464	0.05	0.05	22.4999994039536	7.50000029802322	0	TRINITY_DN80726_c0_g1::TRINITY_DN80726_c0_g1_i1::g.98561::m.98561	type:internal len:121 gc:universal TRINITY_DN80726_c0_g1_i1:360-1(-)	DN80726_c0_g1::TRINITY_DN80726_c0_g1_i1::g.98561::m.98561	0
465	0.05	0.05	18.3699995279312	5.44200018048286	0	TRINITY_DN78259_c0_g1::TRINITY_DN78259_c0_g1_i1::g.26075::m.26075	type:3prime_partial len:148 gc:universal TRINITY_DN78259_c0_g1_i1:443-3(-)	DN78259_c0_g1::TRINITY_DN78259_c0_g1_i1::g.26075::m.26075	0
466	0.05	0.05	9.6450001001358	5.07600009441376	0	TRINITY_DN76008_c0_g1::TRINITY_DN76008_c0_g1_i1::g.94422::m.94422	type:internal len:198 gc:universal TRINITY_DN76008_c0_g1_i1:592-2(-)	DN76008_c0_g1::TRINITY_DN76008_c0_g1_i1::g.94422::m.94422	0
466	0	0.05	7.63899981975555	6.94399997591972	0	TRINITY_DN133735_c0_g1::TRINITY_DN133735_c0_g1_i1::g.137514::m.137514	type:internal len:145 gc:universal TRINITY_DN133735_c0_g1_i1:1-432(+)	DN133735_c0_g1::TRINITY_DN133735_c0_g1_i1::g.137514::m.137514	0
467	0.05	0.05	17.0900002121925	7.69200026988983	0	TRINITY_DN54250_c0_g1::TRINITY_DN54250_c0_g1_i1::g.39997::m.39997	type:complete len:118 gc:universal TRINITY_DN54250_c0_g1_i1:149-502(+)	DN54250_c0_g1::TRINITY_DN54250_c0_g1_i1::g.39997::m.39997	0
467	0	0.05	14.2900004982948	6.4290001988411	0	TRINITY_DN53751_c0_g1::TRINITY_DN53751_c0_g1_i2::g.77017::m.77017	type:complete len:141 gc:universal TRINITY_DN53751_c0_g1_i2:757-335(-)	DN53751_c0_g1::TRINITY_DN53751_c0_g1_i2::g.77017::m.77017	0
468	0.05	0.05	15.1800006628036	6.2830001115799	0	TRINITY_DN42444_c0_g8::TRINITY_DN42444_c0_g8_i1::g.80898::m.80898	type:internal len:192 gc:universal TRINITY_DN42444_c0_g8_i1:2-574(+)	DN42444_c0_g8::TRINITY_DN42444_c0_g8_i1::g.80898::m.80898	0
468	0	0.05	15.1800006628036	6.2830001115799	0	TRINITY_DN42444_c0_g6::TRINITY_DN42444_c0_g6_i1::g.80893::m.80893	type:internal len:192 gc:universal TRINITY_DN42444_c0_g6_i1:2-574(+)	DN42444_c0_g6::TRINITY_DN42444_c0_g6_i1::g.80893::m.80893	0
468	0	0.05	15.1800006628036	6.2830001115799	0	TRINITY_DN42444_c0_g3::TRINITY_DN42444_c0_g3_i1::g.80885::m.80885	type:internal len:192 gc:universal TRINITY_DN42444_c0_g3_i1:2-574(+)	DN42444_c0_g3::TRINITY_DN42444_c0_g3_i1::g.80885::m.80885	0
469	0.05	0.05	13.0700007081032	3.51799987256527	0	TRINITY_DN36663_c0_g3::TRINITY_DN36663_c0_g3_i3::g.7766::m.7766	type:3prime_partial len:200 gc:universal TRINITY_DN36663_c0_g3_i3:598-2(-)	DN36663_c0_g3::TRINITY_DN36663_c0_g3_i3::g.7766::m.7766	0
469	0	0.05	14.8599997162819	3.99999991059303	0	TRINITY_DN36663_c0_g3::TRINITY_DN36663_c0_g3_i2::g.7764::m.7764	type:3prime_partial len:176 gc:universal TRINITY_DN36663_c0_g3_i2:526-2(-)	DN36663_c0_g3::TRINITY_DN36663_c0_g3_i2::g.7764::m.7764	0
469	0	0.05	19.6999996900558	5.30299991369247	0	TRINITY_DN15521_c0_g1::TRINITY_DN15521_c0_g1_i1::g.120678::m.120678	type:3prime_partial len:133 gc:universal TRINITY_DN15521_c0_g1_i1:169-564(+)	DN15521_c0_g1::TRINITY_DN15521_c0_g1_i1::g.120678::m.120678	0
469	0	0.05	12.5799998641014	4.63600009679794	0	TRINITY_DN36663_c0_g3::TRINITY_DN36663_c0_g3_i1::g.7762::m.7762	type:3prime_partial len:152 gc:universal TRINITY_DN36663_c0_g3_i1:454-2(-)	DN36663_c0_g3::TRINITY_DN36663_c0_g3_i1::g.7762::m.7762	0
470	0.05	0.05	17.7000001072884	6.19499981403351	0	TRINITY_DN28462_c0_g2::TRINITY_DN28462_c0_g2_i1::g.70660::m.70660	type:5prime_partial len:114 gc:universal TRINITY_DN28462_c0_g2_i1:1001-660(-)	DN28462_c0_g2::TRINITY_DN28462_c0_g2_i1::g.70660::m.70660	0
470	0	0.05	6.29400014877319	4.89500015974045	0	TRINITY_DN37666_c0_g1::TRINITY_DN37666_c0_g1_i1::g.77723::m.77723	type:5prime_partial len:144 gc:universal TRINITY_DN37666_c0_g1_i1:1-432(+)	DN37666_c0_g1::TRINITY_DN37666_c0_g1_i1::g.77723::m.77723	0
470	0	0.05	7.96499997377396	6.19499981403351	0	TRINITY_DN28462_c0_g1::TRINITY_DN28462_c0_g1_i1::g.70658::m.70658	type:5prime_partial len:114 gc:universal TRINITY_DN28462_c0_g1_i1:467-126(-)	DN28462_c0_g1::TRINITY_DN28462_c0_g1_i1::g.70658::m.70658	0
471	0.05	0.05	9.60299968719482	3.64199988543987	0	TRINITY_DN23496_c0_g1::TRINITY_DN23496_c0_g1_i1::g.4626::m.4626	type:5prime_partial len:303 gc:universal TRINITY_DN23496_c0_g1_i1:1364-456(-)	DN23496_c0_g1::TRINITY_DN23496_c0_g1_i1::g.4626::m.4626	0
471	0	0.05	9.60299968719482	3.64199988543987	0	TRINITY_DN22835_c0_g1::TRINITY_DN22835_c0_g1_i1::g.80425::m.80425	type:5prime_partial len:303 gc:universal TRINITY_DN22835_c0_g1_i1:2-910(+)	DN22835_c0_g1::TRINITY_DN22835_c0_g1_i1::g.80425::m.80425	0
472	0.05	0.05	26.3599991798401	10.0000001490116	0	RRRRRTRINITY_DN57102_c1_g2::TRINITY_DN57102_c1_g2_i1::g.126058::m.126058	REVERSED type:complete len:111 gc:universal TRINITY_DN57102_c1_g2_i1:446-114(-)	DN57102_c1_g2::TRINITY_DN57102_c1_g2_i1::g.126058::m.126058	0
472	0	0.05	26.3599991798401	10.0000001490116	0	RRRRRTRINITY_DN55613_c1_g1::TRINITY_DN55613_c1_g1_i1::g.85336::m.85336	REVERSED type:complete len:111 gc:universal TRINITY_DN55613_c1_g1_i1:1611-1943(+)	DN55613_c1_g1::TRINITY_DN55613_c1_g1_i1::g.85336::m.85336	0
473	0.05	0.05	11.2400002777576	3.37099991738796	0	RRRRRTRINITY_DN52888_c0_g1::TRINITY_DN52888_c0_g1_i1::g.15129::m.15129	REVERSED type:complete len:268 gc:universal TRINITY_DN52888_c0_g1_i1:1487-684(-)	DN52888_c0_g1::TRINITY_DN52888_c0_g1_i1::g.15129::m.15129	0
473	0	0.05	11.2400002777576	3.37099991738796	0	RRRRRTRINITY_DN49079_c0_g1::TRINITY_DN49079_c0_g1_i1::g.119075::m.119075	REVERSED type:complete len:268 gc:universal TRINITY_DN49079_c0_g1_i1:114-917(+)	DN49079_c0_g1::TRINITY_DN49079_c0_g1_i1::g.119075::m.119075	0
474	0.05	0.05	17.8800001740456	6.62299990653992	0	RRRRRTRINITY_DN49941_c0_g1::TRINITY_DN49941_c0_g1_i1::g.117740::m.117740	REVERSED type:3prime_partial len:152 gc:universal TRINITY_DN49941_c0_g1_i1:479-931(+)	DN49941_c0_g1::TRINITY_DN49941_c0_g1_i1::g.117740::m.117740	0
474	0	0.05	15.9799993038177	5.91700002551079	0	RRRRRTRINITY_DN35411_c0_g1::TRINITY_DN35411_c0_g1_i1::g.99623::m.99623	REVERSED type:3prime_partial len:170 gc:universal TRINITY_DN35411_c0_g1_i1:507-1(-)	DN35411_c0_g1::TRINITY_DN35411_c0_g1_i1::g.99623::m.99623	0
475	0.05	0.05	26.2699991464615	0	0	RRRRRTRINITY_DN102801_c0_g1::TRINITY_DN102801_c0_g1_i1::g.139401::m.139401	REVERSED type:internal len:119 gc:universal TRINITY_DN102801_c0_g1_i1:356-3(-)	DN102801_c0_g1::TRINITY_DN102801_c0_g1_i1::g.139401::m.139401	0
475	0	0.05	17.0699998736382	0	0	RRRRRTRINITY_DN2162_c0_g1::TRINITY_DN2162_c0_g1_i1::g.73578::m.73578	REVERSED type:3prime_partial len:124 gc:universal TRINITY_DN2162_c0_g1_i1:3-371(+)	DN2162_c0_g1::TRINITY_DN2162_c0_g1_i1::g.73578::m.73578	0
476	0.05	0.05	14.6699994802475	5.99999986588955	0	TRINITY_DN75480_c0_g1::TRINITY_DN75480_c0_g1_i1::g.94369::m.94369	type:internal len:151 gc:universal TRINITY_DN75480_c0_g1_i1:3-452(+)	DN75480_c0_g1::TRINITY_DN75480_c0_g1_i1::g.94369::m.94369	0
476	0	0.05	14.9700000882149	6.12200014293194	0	TRINITY_DN62698_c0_g1::TRINITY_DN62698_c0_g1_i1::g.93271::m.93271	type:internal len:148 gc:universal TRINITY_DN62698_c0_g1_i1:443-3(-)	DN62698_c0_g1::TRINITY_DN62698_c0_g1_i1::g.93271::m.93271	0
477	0.05	0.05	13.3900001645088	6.29900023341179	0	TRINITY_DN49988_c0_g1::TRINITY_DN49988_c0_g1_i1::g.117669::m.117669	type:complete len:128 gc:universal TRINITY_DN49988_c0_g1_i1:987-604(-)	DN49988_c0_g1::TRINITY_DN49988_c0_g1_i1::g.117669::m.117669	0
477	0	0.05	13.3900001645088	6.29900023341179	0	TRINITY_DN48048_c0_g3::TRINITY_DN48048_c0_g3_i1::g.12827::m.12827	type:complete len:128 gc:universal TRINITY_DN48048_c0_g3_i1:409-792(+)	DN48048_c0_g3::TRINITY_DN48048_c0_g3_i1::g.12827::m.12827	0
478	0.05	0.05	15.6000003218651	8.25700014829636	0	RRRRRTRINITY_DN89119_c0_g1::TRINITY_DN89119_c0_g1_i1::g.95393::m.95393	REVERSED type:5prime_partial len:110 gc:universal TRINITY_DN89119_c0_g1_i1:3-332(+)	DN89119_c0_g1::TRINITY_DN89119_c0_g1_i1::g.95393::m.95393	0
479	0.05	0.05	11.2499997019768	7.50000029802322	0	RRRRRTRINITY_DN22990_c1_g1::TRINITY_DN22990_c1_g1_i1::g.52719::m.52719	REVERSED type:internal len:161 gc:universal TRINITY_DN22990_c1_g1_i1:481-2(-)	DN22990_c1_g1::TRINITY_DN22990_c1_g1_i1::g.52719::m.52719	0
