# Supplementary material for: A Novel Analysis of the Peptide Terminome Characterizes Dynamics of Proteolytic Regulation in Vertebrate Skeletal Muscle Under Severe Stress
Source: Proteomes. 2019 Feb 13;7(1):6. doi: 10.3390/proteomes7010006 (PMC6473766; doi:10.3390/proteomes7010006)
Supplement: Supplementary file 1 [file proteomes-07-00006-s001.zip › supplementary/Table S6.txt]

N	Unused	Total	%Cov	%Cov(50)	%Cov(95)	Accessions	Names	Used	Annotation	Contrib	Conf	Sequence	Modifications	Cleavages	dMass	Prec MW	Prec m/z	Theor MW	Theor m/z	Theor z	Sc	Spectrum	Specific	Time	PrecursorSignal	PrecursorElution
1	330.47	330.47	94.9999988079071	57.2499990463257	54.0000021457672	TRINITY_DN45806_c0_g1::TRINITY_DN45806_c0_g1_i1::g.104285::m.104285; TRINITY_DN45762_c1_g1::TRINITY_DN45762_c1_g1_i1::g.104222::m.104222	type:5prime_partial len:401 gc:universal TRINITY_DN45806_c0_g1_i1:2-1204(+); type:5prime_partial len:401 gc:universal TRINITY_DN45762_c1_g1_i1:2283-1081(-)			2	99.0000009536743	AADESTGSVAKRFQ			0.00173500005621463	1465.71789550781	489.5799	1465.71606445313	489.579315185547	3	15	9.1.1.3222.5	1	28.3266	2326.767	28.3517
1	330.47	330.47	94.9999988079071	57.2499990463257	54.0000021457672	TRINITY_DN45806_c0_g1::TRINITY_DN45806_c0_g1_i1::g.104285::m.104285; TRINITY_DN45762_c1_g1::TRINITY_DN45762_c1_g1_i1::g.104222::m.104222	type:5prime_partial len:401 gc:universal TRINITY_DN45806_c0_g1_i1:2-1204(+); type:5prime_partial len:401 gc:universal TRINITY_DN45762_c1_g1_i1:2283-1081(-)			2	99.0000009536743	AAGGESLFVANH			-0.00459556002169847	1171.5576171875	586.7861	1171.56213378906	586.788391113281	2	11	1.1.1.4108.7	1	37.0762	4021.298	37.257
1	330.47	330.47	94.9999988079071	57.2499990463257	54.0000021457672	TRINITY_DN45806_c0_g1::TRINITY_DN45806_c0_g1_i1::g.104285::m.104285; TRINITY_DN45762_c1_g1::TRINITY_DN45762_c1_g1_i1::g.104222::m.104222	type:5prime_partial len:401 gc:universal TRINITY_DN45806_c0_g1_i1:2-1204(+); type:5prime_partial len:401 gc:universal TRINITY_DN45762_c1_g1_i1:2283-1081(-)			2	99.0000009536743	AAGGESLFVANHAY			6.46488988422789E-05	1405.66271972656	703.8386	1405.66259765625	703.838562011719	2	13	2.1.1.3616.9	1	43.9872	214.6902	44.0333
1	330.47	330.47	94.9999988079071	57.2499990463257	54.0000021457672	TRINITY_DN45806_c0_g1::TRINITY_DN45806_c0_g1_i1::g.104285::m.104285; TRINITY_DN45762_c1_g1::TRINITY_DN45762_c1_g1_i1::g.104222::m.104222	type:5prime_partial len:401 gc:universal TRINITY_DN45806_c0_g1_i1:2-1204(+); type:5prime_partial len:401 gc:universal TRINITY_DN45762_c1_g1_i1:2283-1081(-)			2	99.0000009536743	AASGASAAGGESL			-0.000627698027528822	1047.48266601563	524.7486	1047.48327636719	524.748901367188	2	19	2.1.1.3215.7	1	27.7847	5168.528	27.8032
1	330.47	330.47	94.9999988079071	57.2499990463257	54.0000021457672	TRINITY_DN45806_c0_g1::TRINITY_DN45806_c0_g1_i1::g.104285::m.104285; TRINITY_DN45762_c1_g1::TRINITY_DN45762_c1_g1_i1::g.104222::m.104222	type:5prime_partial len:401 gc:universal TRINITY_DN45806_c0_g1_i1:2-1204(+); type:5prime_partial len:401 gc:universal TRINITY_DN45762_c1_g1_i1:2283-1081(-)			2	99.0000009536743	AASGASAAGGESLF			-0.00104845000896603	1194.55065917969	598.2826	1194.55163574219	598.283142089844	2	17	2.1.1.3647.10	1	45.2396	1947.827	45.2925
1	330.47	330.47	94.9999988079071	57.2499990463257	54.0000021457672	TRINITY_DN45806_c0_g1::TRINITY_DN45806_c0_g1_i1::g.104285::m.104285; TRINITY_DN45762_c1_g1::TRINITY_DN45762_c1_g1_i1::g.104222::m.104222	type:5prime_partial len:401 gc:universal TRINITY_DN45806_c0_g1_i1:2-1204(+); type:5prime_partial len:401 gc:universal TRINITY_DN45762_c1_g1_i1:2283-1081(-)			2	98.9499986171722	AASGASAAGGESLFV			-0.00207955995574594	1293.61804199219	647.8163	1293.6201171875	647.817321777344	2	10	9.1.1.3731.5	1	48.752	171.6619	48.8115
1	330.47	330.47	94.9999988079071	57.2499990463257	54.0000021457672	TRINITY_DN45806_c0_g1::TRINITY_DN45806_c0_g1_i1::g.104285::m.104285; TRINITY_DN45762_c1_g1::TRINITY_DN45762_c1_g1_i1::g.104222::m.104222	type:5prime_partial len:401 gc:universal TRINITY_DN45806_c0_g1_i1:2-1204(+); type:5prime_partial len:401 gc:universal TRINITY_DN45762_c1_g1_i1:2283-1081(-)			2	99.0000009536743	AASGASAAGGESLFVA			-0.000619128986727446	1364.65661621094	683.3356	1364.6572265625	683.335876464844	2	15	2.1.1.3707.4	1	47.6902	575.4689	47.8574
1	330.47	330.47	94.9999988079071	57.2499990463257	54.0000021457672	TRINITY_DN45806_c0_g1::TRINITY_DN45806_c0_g1_i1::g.104285::m.104285; TRINITY_DN45762_c1_g1::TRINITY_DN45762_c1_g1_i1::g.104222::m.104222	type:5prime_partial len:401 gc:universal TRINITY_DN45806_c0_g1_i1:2-1204(+); type:5prime_partial len:401 gc:universal TRINITY_DN45762_c1_g1_i1:2283-1081(-)			2	99.0000009536743	AASGASAAGGESLFVAN			-0.0066813500598073	1478.69348144531	740.354	1478.7001953125	740.357360839844	2	12	2.1.1.3623.14	1	44.2697	110.4688	44.3148
1	330.47	330.47	94.9999988079071	57.2499990463257	54.0000021457672	TRINITY_DN45806_c0_g1::TRINITY_DN45806_c0_g1_i1::g.104285::m.104285; TRINITY_DN45762_c1_g1::TRINITY_DN45762_c1_g1_i1::g.104222::m.104222	type:5prime_partial len:401 gc:universal TRINITY_DN45806_c0_g1_i1:2-1204(+); type:5prime_partial len:401 gc:universal TRINITY_DN45762_c1_g1_i1:2283-1081(-)			2	99.0000009536743	AASGASAAGGESLFVANH			-0.0117602003738284	1615.74731445313	808.8809	1615.75903320313	808.886779785156	2	21	1.1.1.4159.10	1	39.1436	703.9782	39.2299
1	330.47	330.47	94.9999988079071	57.2499990463257	54.0000021457672	TRINITY_DN45806_c0_g1::TRINITY_DN45806_c0_g1_i1::g.104285::m.104285; TRINITY_DN45762_c1_g1::TRINITY_DN45762_c1_g1_i1::g.104222::m.104222	type:5prime_partial len:401 gc:universal TRINITY_DN45806_c0_g1_i1:2-1204(+); type:5prime_partial len:401 gc:universal TRINITY_DN45762_c1_g1_i1:2283-1081(-)			2	99.0000009536743	AASGASAAGGESLFVANHAY	Deamidated(N)@17		-0.00490952003747225	1850.83862304688	926.4266	1850.84350585938	926.429016113281	2	16	2.1.1.3684.12	1	46.7587	167.0052	46.8453
1	330.47	330.47	94.9999988079071	57.2499990463257	54.0000021457672	TRINITY_DN45806_c0_g1::TRINITY_DN45806_c0_g1_i1::g.104285::m.104285; TRINITY_DN45762_c1_g1::TRINITY_DN45762_c1_g1_i1::g.104222::m.104222	type:5prime_partial len:401 gc:universal TRINITY_DN45806_c0_g1_i1:2-1204(+); type:5prime_partial len:401 gc:universal TRINITY_DN45762_c1_g1_i1:2283-1081(-)			2	99.0000009536743	ACQGKYAASGASAAGGES			-0.00954440981149673	1584.67431640625	793.3444	1584.68383789063	793.349182128906	2	19	5.1.1.3017.8	1	21.4904	191.6981	21.4955
1	330.47	330.47	94.9999988079071	57.2499990463257	54.0000021457672	TRINITY_DN45806_c0_g1::TRINITY_DN45806_c0_g1_i1::g.104285::m.104285; TRINITY_DN45762_c1_g1::TRINITY_DN45762_c1_g1_i1::g.104222::m.104222	type:5prime_partial len:401 gc:universal TRINITY_DN45806_c0_g1_i1:2-1204(+); type:5prime_partial len:401 gc:universal TRINITY_DN45762_c1_g1_i1:2283-1081(-)			2	99.0000009536743	ACQGKYAASGASAAGGESL			-0.0146289002150297	1697.75329589844	849.8839	1697.76794433594	849.891235351563	2	17	5.1.1.3283.10	1	31.4829	1286.639	31.0877
1	330.47	330.47	94.9999988079071	57.2499990463257	54.0000021457672	TRINITY_DN45806_c0_g1::TRINITY_DN45806_c0_g1_i1::g.104285::m.104285; TRINITY_DN45762_c1_g1::TRINITY_DN45762_c1_g1_i1::g.104222::m.104222	type:5prime_partial len:401 gc:universal TRINITY_DN45806_c0_g1_i1:2-1204(+); type:5prime_partial len:401 gc:universal TRINITY_DN45762_c1_g1_i1:2283-1081(-)			2	99.0000009536743	ADDRVAPCIGG			0.00246413005515933	1072.49963378906	537.2571	1072.49719238281	537.255859375	2	14	10.1.1.3200.8	1	32.1789	58308.38	32.004
1	330.47	330.47	94.9999988079071	57.2499990463257	54.0000021457672	TRINITY_DN45806_c0_g1::TRINITY_DN45806_c0_g1_i1::g.104285::m.104285; TRINITY_DN45762_c1_g1::TRINITY_DN45762_c1_g1_i1::g.104222::m.104222	type:5prime_partial len:401 gc:universal TRINITY_DN45806_c0_g1_i1:2-1204(+); type:5prime_partial len:401 gc:universal TRINITY_DN45762_c1_g1_i1:2283-1081(-)			2	99.0000009536743	ADDRVAPCIGGVI			-0.00121005997061729	1284.6484375	643.3315	1284.64965820313	643.332092285156	2	12	2.1.1.3729.15	1	48.5798	813.0372	48.5132
1	330.47	330.47	94.9999988079071	57.2499990463257	54.0000021457672	TRINITY_DN45806_c0_g1::TRINITY_DN45806_c0_g1_i1::g.104285::m.104285; TRINITY_DN45762_c1_g1::TRINITY_DN45762_c1_g1_i1::g.104222::m.104222	type:5prime_partial len:401 gc:universal TRINITY_DN45806_c0_g1_i1:2-1204(+); type:5prime_partial len:401 gc:universal TRINITY_DN45762_c1_g1_i1:2283-1081(-)			2	99.0000009536743	ADDRVAPCIGGVIL			-0.00299865007400513	1397.73071289063	699.8726	1397.73364257813	699.874145507813	2	16	9.1.1.3926.6	1	56.5603	1829.445	56.4846
1	330.47	330.47	94.9999988079071	57.2499990463257	54.0000021457672	TRINITY_DN45806_c0_g1::TRINITY_DN45806_c0_g1_i1::g.104285::m.104285; TRINITY_DN45762_c1_g1::TRINITY_DN45762_c1_g1_i1::g.104222::m.104222	type:5prime_partial len:401 gc:universal TRINITY_DN45806_c0_g1_i1:2-1204(+); type:5prime_partial len:401 gc:universal TRINITY_DN45762_c1_g1_i1:2283-1081(-)			2	99.0000009536743	ADESTGSVAKRFQ			0.0030821799300611	1394.68212890625	465.9013	1394.67895507813	465.900268554688	3	13	9.1.1.3220.3	1	28.2488	5461.83	27.8646
1	330.47	330.47	94.9999988079071	57.2499990463257	54.0000021457672	TRINITY_DN45806_c0_g1::TRINITY_DN45806_c0_g1_i1::g.104285::m.104285; TRINITY_DN45762_c1_g1::TRINITY_DN45762_c1_g1_i1::g.104222::m.104222	type:5prime_partial len:401 gc:universal TRINITY_DN45806_c0_g1_i1:2-1204(+); type:5prime_partial len:401 gc:universal TRINITY_DN45762_c1_g1_i1:2283-1081(-)			2	99.0000009536743	ADESTGSVAKRFQS			0.00584380980581045	1481.71691894531	494.9129	1481.71105957031	494.910949707031	3	11	3.1.1.3514.4	1	27.8942	283.3948	27.9403
1	330.47	330.47	94.9999988079071	57.2499990463257	54.0000021457672	TRINITY_DN45806_c0_g1::TRINITY_DN45806_c0_g1_i1::g.104285::m.104285; TRINITY_DN45762_c1_g1::TRINITY_DN45762_c1_g1_i1::g.104222::m.104222	type:5prime_partial len:401 gc:universal TRINITY_DN45806_c0_g1_i1:2-1204(+); type:5prime_partial len:401 gc:universal TRINITY_DN45762_c1_g1_i1:2283-1081(-)			2	99.0000009536743	ADESTGSVAKRFQSIN			-0.00609635002911091	1708.83190917969	570.6179	1708.83801269531	570.619934082031	3	11	12.1.1.3507.5	1	35.4209	273.0807	35.4662
1	330.47	330.47	94.9999988079071	57.2499990463257	54.0000021457672	TRINITY_DN45806_c0_g1::TRINITY_DN45806_c0_g1_i1::g.104285::m.104285; TRINITY_DN45762_c1_g1::TRINITY_DN45762_c1_g1_i1::g.104222::m.104222	type:5prime_partial len:401 gc:universal TRINITY_DN45806_c0_g1_i1:2-1204(+); type:5prime_partial len:401 gc:universal TRINITY_DN45762_c1_g1_i1:2283-1081(-)			2	99.0000009536743	AGGESLFVANH			-0.0017835299950093	1100.52331542969	551.2689	1100.52502441406	551.269836425781	2	16	1.1.1.4105.5	1	36.9537	1632.56	36.9333
1	330.47	330.47	94.9999988079071	57.2499990463257	54.0000021457672	TRINITY_DN45806_c0_g1::TRINITY_DN45806_c0_g1_i1::g.104285::m.104285; TRINITY_DN45762_c1_g1::TRINITY_DN45762_c1_g1_i1::g.104222::m.104222	type:5prime_partial len:401 gc:universal TRINITY_DN45806_c0_g1_i1:2-1204(+); type:5prime_partial len:401 gc:universal TRINITY_DN45762_c1_g1_i1:2283-1081(-)			2	99.0000009536743	AGGESLFVANHAY			-0.0016399200540036	1334.62390136719	668.3192	1334.62548828125	668.320007324219	2	18	9.1.1.3597.6	1	43.3677	548.6614	43.2913
1	330.47	330.47	94.9999988079071	57.2499990463257	54.0000021457672	TRINITY_DN45806_c0_g1::TRINITY_DN45806_c0_g1_i1::g.104285::m.104285; TRINITY_DN45762_c1_g1::TRINITY_DN45762_c1_g1_i1::g.104222::m.104222	type:5prime_partial len:401 gc:universal TRINITY_DN45806_c0_g1_i1:2-1204(+); type:5prime_partial len:401 gc:universal TRINITY_DN45762_c1_g1_i1:2283-1081(-)			2	99.0000009536743	AIIENANVL			0.00378596992231905	955.537658691406	478.7761	955.533874511719	478.774200439453	2	10	4.1.1.4004.2	1	47.1148	457.542	47.1985
1	330.47	330.47	94.9999988079071	57.2499990463257	54.0000021457672	TRINITY_DN45806_c0_g1::TRINITY_DN45806_c0_g1_i1::g.104285::m.104285; TRINITY_DN45762_c1_g1::TRINITY_DN45762_c1_g1_i1::g.104222::m.104222	type:5prime_partial len:401 gc:universal TRINITY_DN45806_c0_g1_i1:2-1204(+); type:5prime_partial len:401 gc:universal TRINITY_DN45762_c1_g1_i1:2283-1081(-)			2	99.0000009536743	AIIENANVLAR			0.00234092003665864	1182.67443847656	592.3445	1182.67211914063	592.343322753906	2	13	1.1.1.4165.4	1	39.3631	289.9796	39.3915
1	330.47	330.47	94.9999988079071	57.2499990463257	54.0000021457672	TRINITY_DN45806_c0_g1::TRINITY_DN45806_c0_g1_i1::g.104285::m.104285; TRINITY_DN45762_c1_g1::TRINITY_DN45762_c1_g1_i1::g.104222::m.104222	type:5prime_partial len:401 gc:universal TRINITY_DN45806_c0_g1_i1:2-1204(+); type:5prime_partial len:401 gc:universal TRINITY_DN45762_c1_g1_i1:2283-1081(-)			2	99.0000009536743	ALANSQACQGKYAASGASAAGGESL			-0.0181370992213488	2282.04150390625	761.6878	2282.05981445313	761.69384765625	3	20	5.1.1.3416.13	1	36.8139	732.7352	36.819
1	330.47	330.47	94.9999988079071	57.2499990463257	54.0000021457672	TRINITY_DN45806_c0_g1::TRINITY_DN45806_c0_g1_i1::g.104285::m.104285; TRINITY_DN45762_c1_g1::TRINITY_DN45762_c1_g1_i1::g.104222::m.104222	type:5prime_partial len:401 gc:universal TRINITY_DN45806_c0_g1_i1:2-1204(+); type:5prime_partial len:401 gc:universal TRINITY_DN45762_c1_g1_i1:2283-1081(-)			2	99.0000009536743	ANSQACQGKYAASGASAAGGES			-0.00643779011443257	1984.84802246094	662.6233	1984.8544921875	662.625427246094	3	14	5.1.1.3096.18	1	24.0411	641.7917	24.087
1	330.47	330.47	94.9999988079071	57.2499990463257	54.0000021457672	TRINITY_DN45806_c0_g1::TRINITY_DN45806_c0_g1_i1::g.104285::m.104285; TRINITY_DN45762_c1_g1::TRINITY_DN45762_c1_g1_i1::g.104222::m.104222	type:5prime_partial len:401 gc:universal TRINITY_DN45806_c0_g1_i1:2-1204(+); type:5prime_partial len:401 gc:universal TRINITY_DN45762_c1_g1_i1:2283-1081(-)			2	99.0000009536743	ANSQACQGKYAASGASAAGGESL			-0.0106066996231675	2097.92797851563	700.3166	2097.9384765625	700.320129394531	3	20	1.1.1.4008.5	1	33.0721	671.2088	33.1977
1	330.47	330.47	94.9999988079071	57.2499990463257	54.0000021457672	TRINITY_DN45806_c0_g1::TRINITY_DN45806_c0_g1_i1::g.104285::m.104285; TRINITY_DN45762_c1_g1::TRINITY_DN45762_c1_g1_i1::g.104222::m.104222	type:5prime_partial len:401 gc:universal TRINITY_DN45806_c0_g1_i1:2-1204(+); type:5prime_partial len:401 gc:universal TRINITY_DN45762_c1_g1_i1:2283-1081(-)			2	99.0000009536743	ASAAGGESLFVANH			-0.00586667004972696	1329.62548828125	665.82	1329.63134765625	665.822937011719	2	20	1.1.1.4132.5	1	38.0545	3600.663	38.3001
1	330.47	330.47	94.9999988079071	57.2499990463257	54.0000021457672	TRINITY_DN45806_c0_g1::TRINITY_DN45806_c0_g1_i1::g.104285::m.104285; TRINITY_DN45762_c1_g1::TRINITY_DN45762_c1_g1_i1::g.104222::m.104222	type:5prime_partial len:401 gc:universal TRINITY_DN45806_c0_g1_i1:2-1204(+); type:5prime_partial len:401 gc:universal TRINITY_DN45762_c1_g1_i1:2283-1081(-)			2	99.0000009536743	ASAAGGESLFVANHAY			-0.0031595800537616	1563.72863769531	782.8716	1563.73181152344	782.873168945313	2	16	2.1.1.3636.7	1	44.7963	187.3458	44.8014
1	330.47	330.47	94.9999988079071	57.2499990463257	54.0000021457672	TRINITY_DN45806_c0_g1::TRINITY_DN45806_c0_g1_i1::g.104285::m.104285; TRINITY_DN45762_c1_g1::TRINITY_DN45762_c1_g1_i1::g.104222::m.104222	type:5prime_partial len:401 gc:universal TRINITY_DN45806_c0_g1_i1:2-1204(+); type:5prime_partial len:401 gc:universal TRINITY_DN45762_c1_g1_i1:2283-1081(-)			2	99.0000009536743	ASGASAAGGESL			0.000109139000414871	976.4462890625	489.2304	976.446166992188	489.230346679688	2	18	9.1.1.3199.2	1	27.439	8003.641	27.232
1	330.47	330.47	94.9999988079071	57.2499990463257	54.0000021457672	TRINITY_DN45806_c0_g1::TRINITY_DN45806_c0_g1_i1::g.104285::m.104285; TRINITY_DN45762_c1_g1::TRINITY_DN45762_c1_g1_i1::g.104222::m.104222	type:5prime_partial len:401 gc:universal TRINITY_DN45806_c0_g1_i1:2-1204(+); type:5prime_partial len:401 gc:universal TRINITY_DN45762_c1_g1_i1:2283-1081(-)			2	99.0000009536743	ASGASAAGGESLF			-0.000677825999446213	1123.51391601563	562.7642	1123.51452636719	562.764587402344	2	19	1.1.1.4314.3	1	45.0983	1644.396	45.1555
1	330.47	330.47	94.9999988079071	57.2499990463257	54.0000021457672	TRINITY_DN45806_c0_g1::TRINITY_DN45806_c0_g1_i1::g.104285::m.104285; TRINITY_DN45762_c1_g1::TRINITY_DN45762_c1_g1_i1::g.104222::m.104222	type:5prime_partial len:401 gc:universal TRINITY_DN45806_c0_g1_i1:2-1204(+); type:5prime_partial len:401 gc:universal TRINITY_DN45762_c1_g1_i1:2283-1081(-)			2	99.0000009536743	ASGASAAGGESLFV			-0.000122017001558561	1222.58288574219	612.2987	1222.5830078125	612.298767089844	2	17	9.1.1.3732.7	1	48.8064	985.9182	48.7705
1	330.47	330.47	94.9999988079071	57.2499990463257	54.0000021457672	TRINITY_DN45806_c0_g1::TRINITY_DN45806_c0_g1_i1::g.104285::m.104285; TRINITY_DN45762_c1_g1::TRINITY_DN45762_c1_g1_i1::g.104222::m.104222	type:5prime_partial len:401 gc:universal TRINITY_DN45806_c0_g1_i1:2-1204(+); type:5prime_partial len:401 gc:universal TRINITY_DN45762_c1_g1_i1:2283-1081(-)			2	99.0000009536743	ASGASAAGGESLFVA			-0.00146921002306044	1293.61865234375	647.8166	1293.6201171875	647.817321777344	2	12	2.1.1.3711.10	1	47.8356	1049.225	47.8169
1	330.47	330.47	94.9999988079071	57.2499990463257	54.0000021457672	TRINITY_DN45806_c0_g1::TRINITY_DN45806_c0_g1_i1::g.104285::m.104285; TRINITY_DN45762_c1_g1::TRINITY_DN45762_c1_g1_i1::g.104222::m.104222	type:5prime_partial len:401 gc:universal TRINITY_DN45806_c0_g1_i1:2-1204(+); type:5prime_partial len:401 gc:universal TRINITY_DN45762_c1_g1_i1:2283-1081(-)			2	99.0000009536743	ASGASAAGGESLFVAN			-0.000329275004332885	1407.66271972656	704.8386	1407.66296386719	704.838806152344	2	12	2.1.1.3624.5	1	44.303	197.7255	44.1146
1	330.47	330.47	94.9999988079071	57.2499990463257	54.0000021457672	TRINITY_DN45806_c0_g1::TRINITY_DN45806_c0_g1_i1::g.104285::m.104285; TRINITY_DN45762_c1_g1::TRINITY_DN45762_c1_g1_i1::g.104222::m.104222	type:5prime_partial len:401 gc:universal TRINITY_DN45806_c0_g1_i1:2-1204(+); type:5prime_partial len:401 gc:universal TRINITY_DN45762_c1_g1_i1:2283-1081(-)			2	99.0000009536743	ASGASAAGGESLFVANH			-0.0109013002365828	1544.71105957031	773.3628	1544.72192382813	773.368225097656	2	26	1.1.1.4153.9	1	38.9003	7224.168	39.0677
1	330.47	330.47	94.9999988079071	57.2499990463257	54.0000021457672	TRINITY_DN45806_c0_g1::TRINITY_DN45806_c0_g1_i1::g.104285::m.104285; TRINITY_DN45762_c1_g1::TRINITY_DN45762_c1_g1_i1::g.104222::m.104222	type:5prime_partial len:401 gc:universal TRINITY_DN45806_c0_g1_i1:2-1204(+); type:5prime_partial len:401 gc:universal TRINITY_DN45762_c1_g1_i1:2283-1081(-)			2	99.0000009536743	ASGASAAGGESLFVANHA			-0.00321528990752995	1615.755859375	808.8852	1615.75903320313	808.886779785156	2	21	9.1.1.3528.5	1	40.5773	258.1137	40.6684
1	330.47	330.47	94.9999988079071	57.2499990463257	54.0000021457672	TRINITY_DN45806_c0_g1::TRINITY_DN45806_c0_g1_i1::g.104285::m.104285; TRINITY_DN45762_c1_g1::TRINITY_DN45762_c1_g1_i1::g.104222::m.104222	type:5prime_partial len:401 gc:universal TRINITY_DN45806_c0_g1_i1:2-1204(+); type:5prime_partial len:401 gc:universal TRINITY_DN45762_c1_g1_i1:2283-1081(-)			2	99.0000009536743	ASGASAAGGESLFVANHAY			-0.00770593993365765	1778.81469726563	890.4146	1778.82238769531	890.41845703125	2	22	2.1.1.3647.12	1	45.2463	1194.989	45.3335
1	330.47	330.47	94.9999988079071	57.2499990463257	54.0000021457672	TRINITY_DN45806_c0_g1::TRINITY_DN45806_c0_g1_i1::g.104285::m.104285; TRINITY_DN45762_c1_g1::TRINITY_DN45762_c1_g1_i1::g.104222::m.104222	type:5prime_partial len:401 gc:universal TRINITY_DN45806_c0_g1_i1:2-1204(+); type:5prime_partial len:401 gc:universal TRINITY_DN45762_c1_g1_i1:2283-1081(-)			2	99.0000009536743	DDRVAPCIGGVI			-0.000473222986329347	1213.61206054688	607.8133	1213.61254882813	607.813537597656	2	8	9.1.1.3777.7	1	50.635	103.4984	50.604
1	330.47	330.47	94.9999988079071	57.2499990463257	54.0000021457672	TRINITY_DN45806_c0_g1::TRINITY_DN45806_c0_g1_i1::g.104285::m.104285; TRINITY_DN45762_c1_g1::TRINITY_DN45762_c1_g1_i1::g.104222::m.104222	type:5prime_partial len:401 gc:universal TRINITY_DN45806_c0_g1_i1:2-1204(+); type:5prime_partial len:401 gc:universal TRINITY_DN45762_c1_g1_i1:2283-1081(-)			2	99.0000009536743	DIAHKIVAPG			0.00129150005523115	1019.57769775391	510.7961	1019.57635498047	510.795471191406	2	11	9.1.1.3280.2	1	30.6412	535.1315	30.5453
1	330.47	330.47	94.9999988079071	57.2499990463257	54.0000021457672	TRINITY_DN45806_c0_g1::TRINITY_DN45806_c0_g1_i1::g.104285::m.104285; TRINITY_DN45762_c1_g1::TRINITY_DN45762_c1_g1_i1::g.104222::m.104222	type:5prime_partial len:401 gc:universal TRINITY_DN45806_c0_g1_i1:2-1204(+); type:5prime_partial len:401 gc:universal TRINITY_DN45762_c1_g1_i1:2283-1081(-)			2	99.0000009536743	EGTLLKPNMVT			-0.00121126999147236	1201.63647460938	601.8255	1201.6376953125	601.826110839844	2	13	9.1.1.3516.5	1	40.1044	868.9526	40.0378
1	330.47	330.47	94.9999988079071	57.2499990463257	54.0000021457672	TRINITY_DN45806_c0_g1::TRINITY_DN45806_c0_g1_i1::g.104285::m.104285; TRINITY_DN45762_c1_g1::TRINITY_DN45762_c1_g1_i1::g.104222::m.104222	type:5prime_partial len:401 gc:universal TRINITY_DN45806_c0_g1_i1:2-1204(+); type:5prime_partial len:401 gc:universal TRINITY_DN45762_c1_g1_i1:2283-1081(-)			2	99.0000009536743	EIAMATVTALR			-0.0019118400523439	1174.63610839844	588.3253	1174.63793945313	588.326293945313	2	12	9.1.1.3629.4	1	44.6443	367.8564	44.7442
1	330.47	330.47	94.9999988079071	57.2499990463257	54.0000021457672	TRINITY_DN45806_c0_g1::TRINITY_DN45806_c0_g1_i1::g.104285::m.104285; TRINITY_DN45762_c1_g1::TRINITY_DN45762_c1_g1_i1::g.104222::m.104222	type:5prime_partial len:401 gc:universal TRINITY_DN45806_c0_g1_i1:2-1204(+); type:5prime_partial len:401 gc:universal TRINITY_DN45762_c1_g1_i1:2283-1081(-)			2	99.0000009536743	FLSGGQSEEE			-0.00389560009352863	1081.45251464844	541.7335	1081.45642089844	541.735473632813	2	9	12.1.1.3341.3	1	29.0365	336.3356	28.8804
1	330.47	330.47	94.9999988079071	57.2499990463257	54.0000021457672	TRINITY_DN45806_c0_g1::TRINITY_DN45806_c0_g1_i1::g.104285::m.104285; TRINITY_DN45762_c1_g1::TRINITY_DN45762_c1_g1_i1::g.104222::m.104222	type:5prime_partial len:401 gc:universal TRINITY_DN45806_c0_g1_i1:2-1204(+); type:5prime_partial len:401 gc:universal TRINITY_DN45762_c1_g1_i1:2283-1081(-)			2	99.0000009536743	FLSGGQSEEEASVN			-0.00701100984588265	1452.6298828125	727.3222	1452.63684082031	727.32568359375	2	14	5.1.1.3351.10	1	34.2069	175.747	34.2932
1	330.47	330.47	94.9999988079071	57.2499990463257	54.0000021457672	TRINITY_DN45806_c0_g1::TRINITY_DN45806_c0_g1_i1::g.104285::m.104285; TRINITY_DN45762_c1_g1::TRINITY_DN45762_c1_g1_i1::g.104222::m.104222	type:5prime_partial len:401 gc:universal TRINITY_DN45806_c0_g1_i1:2-1204(+); type:5prime_partial len:401 gc:universal TRINITY_DN45762_c1_g1_i1:2283-1081(-)			2	99.0000009536743	FLSGGQSEEEASVNL			-0.00232986989431083	1565.71862792969	783.8666	1565.72094726563	783.867736816406	2	16	9.1.1.3688.10	1	47.0516	189.2024	47.0567
1	330.47	330.47	94.9999988079071	57.2499990463257	54.0000021457672	TRINITY_DN45806_c0_g1::TRINITY_DN45806_c0_g1_i1::g.104285::m.104285; TRINITY_DN45762_c1_g1::TRINITY_DN45762_c1_g1_i1::g.104222::m.104222	type:5prime_partial len:401 gc:universal TRINITY_DN45806_c0_g1_i1:2-1204(+); type:5prime_partial len:401 gc:universal TRINITY_DN45762_c1_g1_i1:2283-1081(-)			2	99.0000009536743	FLSGGQSEEEASVNLN			-0.0124204000458121	1679.75146484375	840.883	1679.76391601563	840.889221191406	2	22	1.1.1.4253.3	1	42.8591	162.1217	42.9047
1	330.47	330.47	94.9999988079071	57.2499990463257	54.0000021457672	TRINITY_DN45806_c0_g1::TRINITY_DN45806_c0_g1_i1::g.104285::m.104285; TRINITY_DN45762_c1_g1::TRINITY_DN45762_c1_g1_i1::g.104222::m.104222	type:5prime_partial len:401 gc:universal TRINITY_DN45806_c0_g1_i1:2-1204(+); type:5prime_partial len:401 gc:universal TRINITY_DN45762_c1_g1_i1:2283-1081(-)			2	99.0000009536743	FTADDRVAP			-0.00284295994788408	990.474243164063	496.2444	990.47705078125	496.245819091797	2	14	12.1.1.3358.4	1	29.6684	161658.2	29.765
1	330.47	330.47	94.9999988079071	57.2499990463257	54.0000021457672	TRINITY_DN45806_c0_g1::TRINITY_DN45806_c0_g1_i1::g.104285::m.104285; TRINITY_DN45762_c1_g1::TRINITY_DN45762_c1_g1_i1::g.104222::m.104222	type:5prime_partial len:401 gc:universal TRINITY_DN45806_c0_g1_i1:2-1204(+); type:5prime_partial len:401 gc:universal TRINITY_DN45762_c1_g1_i1:2283-1081(-)			2	99.0000009536743	FTADDRVAPC			-0.00433702021837235	1093.48193359375	547.7482	1093.48620605469	547.750427246094	2	11	12.1.1.3432.3	1	32.4394	9496.042	32.0162
1	330.47	330.47	94.9999988079071	57.2499990463257	54.0000021457672	TRINITY_DN45806_c0_g1::TRINITY_DN45806_c0_g1_i1::g.104285::m.104285; TRINITY_DN45762_c1_g1::TRINITY_DN45762_c1_g1_i1::g.104222::m.104222	type:5prime_partial len:401 gc:universal TRINITY_DN45806_c0_g1_i1:2-1204(+); type:5prime_partial len:401 gc:universal TRINITY_DN45762_c1_g1_i1:2283-1081(-)			2	99.0000009536743	FTADDRVAPCI			-0.00588147016242146	1206.564453125	604.2895	1206.5703125	604.292419433594	2	13	12.1.1.3687.4	1	42.4457	226.804	42.3702
1	330.47	330.47	94.9999988079071	57.2499990463257	54.0000021457672	TRINITY_DN45806_c0_g1::TRINITY_DN45806_c0_g1_i1::g.104285::m.104285; TRINITY_DN45762_c1_g1::TRINITY_DN45762_c1_g1_i1::g.104222::m.104222	type:5prime_partial len:401 gc:universal TRINITY_DN45806_c0_g1_i1:2-1204(+); type:5prime_partial len:401 gc:universal TRINITY_DN45762_c1_g1_i1:2283-1081(-)			2	99.0000009536743	FTADDRVAPCIG			-0.00232078996486962	1263.58947753906	632.802	1263.591796875	632.803161621094	2	14	2.1.1.3531.6	1	40.5602	3703.417	40.1277
1	330.47	330.47	94.9999988079071	57.2499990463257	54.0000021457672	TRINITY_DN45806_c0_g1::TRINITY_DN45806_c0_g1_i1::g.104285::m.104285; TRINITY_DN45762_c1_g1::TRINITY_DN45762_c1_g1_i1::g.104222::m.104222	type:5prime_partial len:401 gc:universal TRINITY_DN45806_c0_g1_i1:2-1204(+); type:5prime_partial len:401 gc:universal TRINITY_DN45762_c1_g1_i1:2283-1081(-)			2	99.0000009536743	FTADDRVAPCIGG			-0.00559603981673718	1320.60766601563	661.3111	1320.61328125	661.313903808594	2	20	1.1.1.4167.5	1	39.4416	393107	39.5092
1	330.47	330.47	94.9999988079071	57.2499990463257	54.0000021457672	TRINITY_DN45806_c0_g1::TRINITY_DN45806_c0_g1_i1::g.104285::m.104285; TRINITY_DN45762_c1_g1::TRINITY_DN45762_c1_g1_i1::g.104222::m.104222	type:5prime_partial len:401 gc:universal TRINITY_DN45806_c0_g1_i1:2-1204(+); type:5prime_partial len:401 gc:universal TRINITY_DN45762_c1_g1_i1:2283-1081(-)			2	99.0000009536743	FTADDRVAPCIGGV			-0.00577264977619052	1419.67590332031	710.8452	1419.681640625	710.848083496094	2	15	1.1.1.4347.7	1	46.4184	475.8216	46.3035
1	330.47	330.47	94.9999988079071	57.2499990463257	54.0000021457672	TRINITY_DN45806_c0_g1::TRINITY_DN45806_c0_g1_i1::g.104285::m.104285; TRINITY_DN45762_c1_g1::TRINITY_DN45762_c1_g1_i1::g.104222::m.104222	type:5prime_partial len:401 gc:universal TRINITY_DN45806_c0_g1_i1:2-1204(+); type:5prime_partial len:401 gc:universal TRINITY_DN45762_c1_g1_i1:2283-1081(-)			2	99.0000009536743	FTADDRVAPCIGGVI			-0.00951437000185251	1532.75622558594	767.3854	1532.76574707031	767.39013671875	2	19	1.1.1.4508.6	1	52.9529	900.0258	53.1221
1	330.47	330.47	94.9999988079071	57.2499990463257	54.0000021457672	TRINITY_DN45806_c0_g1::TRINITY_DN45806_c0_g1_i1::g.104285::m.104285; TRINITY_DN45762_c1_g1::TRINITY_DN45762_c1_g1_i1::g.104222::m.104222	type:5prime_partial len:401 gc:universal TRINITY_DN45806_c0_g1_i1:2-1204(+); type:5prime_partial len:401 gc:universal TRINITY_DN45762_c1_g1_i1:2283-1081(-)			2	99.0000009536743	FTADDRVAPCIGGVIL			-0.0056877201423049	1645.84411621094	823.9293	1645.84973144531	823.932189941406	2	16	9.1.1.3992.4	1	59.2102	341.4685	59.3058
1	330.47	330.47	94.9999988079071	57.2499990463257	54.0000021457672	TRINITY_DN45806_c0_g1::TRINITY_DN45806_c0_g1_i1::g.104285::m.104285; TRINITY_DN45762_c1_g1::TRINITY_DN45762_c1_g1_i1::g.104222::m.104222	type:5prime_partial len:401 gc:universal TRINITY_DN45806_c0_g1_i1:2-1204(+); type:5prime_partial len:401 gc:universal TRINITY_DN45762_c1_g1_i1:2283-1081(-)			2	99.0000009536743	GASAAGGESLFVANH			-0.00816536042839289	1386.64465332031	694.3296	1386.65283203125	694.333679199219	2	21	1.1.1.4147.4	1	38.6495	822.3556	38.7839
1	330.47	330.47	94.9999988079071	57.2499990463257	54.0000021457672	TRINITY_DN45806_c0_g1::TRINITY_DN45806_c0_g1_i1::g.104285::m.104285; TRINITY_DN45762_c1_g1::TRINITY_DN45762_c1_g1_i1::g.104222::m.104222	type:5prime_partial len:401 gc:universal TRINITY_DN45806_c0_g1_i1:2-1204(+); type:5prime_partial len:401 gc:universal TRINITY_DN45762_c1_g1_i1:2283-1081(-)			2	99.0000009536743	GASAAGGESLFVANHAY			-0.0031389300711453	1620.75012207031	811.3823	1620.75317382813	811.383911132813	2	21	9.1.1.3624.9	1	44.4545	482.3791	44.5407
1	330.47	330.47	94.9999988079071	57.2499990463257	54.0000021457672	TRINITY_DN45806_c0_g1::TRINITY_DN45806_c0_g1_i1::g.104285::m.104285; TRINITY_DN45762_c1_g1::TRINITY_DN45762_c1_g1_i1::g.104222::m.104222	type:5prime_partial len:401 gc:universal TRINITY_DN45806_c0_g1_i1:2-1204(+); type:5prime_partial len:401 gc:universal TRINITY_DN45762_c1_g1_i1:2283-1081(-)			2	99.0000009536743	GESLFVANH			0.00174027995672077	972.46826171875	487.2414	972.466491699219	487.240509033203	2	9	1.1.1.4089.3	1	36.3008	419.6576	36.201
1	330.47	330.47	94.9999988079071	57.2499990463257	54.0000021457672	TRINITY_DN45806_c0_g1::TRINITY_DN45806_c0_g1_i1::g.104285::m.104285; TRINITY_DN45762_c1_g1::TRINITY_DN45762_c1_g1_i1::g.104222::m.104222	type:5prime_partial len:401 gc:universal TRINITY_DN45806_c0_g1_i1:2-1204(+); type:5prime_partial len:401 gc:universal TRINITY_DN45762_c1_g1_i1:2283-1081(-)			2	99.0000009536743	GETTTQGLDGLYE			-0.00165084004402161	1382.61853027344	692.3165	1382.6201171875	692.3173828125	2	14	2.1.1.3653.7	1	45.4873	136.7255	45.4974
1	330.47	330.47	94.9999988079071	57.2499990463257	54.0000021457672	TRINITY_DN45806_c0_g1::TRINITY_DN45806_c0_g1_i1::g.104285::m.104285; TRINITY_DN45762_c1_g1::TRINITY_DN45762_c1_g1_i1::g.104222::m.104222	type:5prime_partial len:401 gc:universal TRINITY_DN45806_c0_g1_i1:2-1204(+); type:5prime_partial len:401 gc:universal TRINITY_DN45762_c1_g1_i1:2283-1081(-)			2	99.0000009536743	GGESLFVANH			0.00151678000111133	1029.48950195313	515.752	1029.48791503906	515.751281738281	2	13	9.1.1.3434.5	1	36.821	2065.359	36.8055
1	330.47	330.47	94.9999988079071	57.2499990463257	54.0000021457672	TRINITY_DN45806_c0_g1::TRINITY_DN45806_c0_g1_i1::g.104285::m.104285; TRINITY_DN45762_c1_g1::TRINITY_DN45762_c1_g1_i1::g.104222::m.104222	type:5prime_partial len:401 gc:universal TRINITY_DN45806_c0_g1_i1:2-1204(+); type:5prime_partial len:401 gc:universal TRINITY_DN45762_c1_g1_i1:2283-1081(-)			2	99.0000009536743	GGESLFVANHAY			-0.00139135995414108	1263.58703613281	632.8008	1263.58837890625	632.801452636719	2	12	9.1.1.3590.10	1	43.0767	488.6974	43.0885
1	330.47	330.47	94.9999988079071	57.2499990463257	54.0000021457672	TRINITY_DN45806_c0_g1::TRINITY_DN45806_c0_g1_i1::g.104285::m.104285; TRINITY_DN45762_c1_g1::TRINITY_DN45762_c1_g1_i1::g.104222::m.104222	type:5prime_partial len:401 gc:universal TRINITY_DN45806_c0_g1_i1:2-1204(+); type:5prime_partial len:401 gc:universal TRINITY_DN45762_c1_g1_i1:2283-1081(-)			2	99.0000009536743	GGQSEEEASVNL			0.00126823002938181	1218.53771972656	610.2761	1218.53637695313	610.275512695313	2	14	9.1.1.3430.6	1	36.678	895.8268	36.8055
1	330.47	330.47	94.9999988079071	57.2499990463257	54.0000021457672	TRINITY_DN45806_c0_g1::TRINITY_DN45806_c0_g1_i1::g.104285::m.104285; TRINITY_DN45762_c1_g1::TRINITY_DN45762_c1_g1_i1::g.104222::m.104222	type:5prime_partial len:401 gc:universal TRINITY_DN45806_c0_g1_i1:2-1204(+); type:5prime_partial len:401 gc:universal TRINITY_DN45762_c1_g1_i1:2283-1081(-)			2	99.0000009536743	GGQSEEEASVNLN			-0.0011318699689582	1332.57824707031	667.2964	1332.57934570313	667.296936035156	2	18	1.1.1.3970.9	1	31.5472	318.0251	31.5978
1	330.47	330.47	94.9999988079071	57.2499990463257	54.0000021457672	TRINITY_DN45806_c0_g1::TRINITY_DN45806_c0_g1_i1::g.104285::m.104285; TRINITY_DN45762_c1_g1::TRINITY_DN45762_c1_g1_i1::g.104222::m.104222	type:5prime_partial len:401 gc:universal TRINITY_DN45806_c0_g1_i1:2-1204(+); type:5prime_partial len:401 gc:universal TRINITY_DN45762_c1_g1_i1:2283-1081(-)			2	99.0000009536743	GGQSEEEASVNLNA			0.000572695978917181	1403.61706542969	702.8158	1403.61645507813	702.815490722656	2	14	9.1.1.3384.10	1	34.8316	130.0356	34.8367
1	330.47	330.47	94.9999988079071	57.2499990463257	54.0000021457672	TRINITY_DN45806_c0_g1::TRINITY_DN45806_c0_g1_i1::g.104285::m.104285; TRINITY_DN45762_c1_g1::TRINITY_DN45762_c1_g1_i1::g.104222::m.104222	type:5prime_partial len:401 gc:universal TRINITY_DN45806_c0_g1_i1:2-1204(+); type:5prime_partial len:401 gc:universal TRINITY_DN45762_c1_g1_i1:2283-1081(-)			2	99.0000009536743	GGQSEEEASVNLNAMNQCPLH			-0.000651262991596013	2226.96264648438	743.3282	2226.96337890625	743.328430175781	3	17	9.1.1.3689.16	1	47.0891	172.0915	47.0976
1	330.47	330.47	94.9999988079071	57.2499990463257	54.0000021457672	TRINITY_DN45806_c0_g1::TRINITY_DN45806_c0_g1_i1::g.104285::m.104285; TRINITY_DN45762_c1_g1::TRINITY_DN45762_c1_g1_i1::g.104222::m.104222	type:5prime_partial len:401 gc:universal TRINITY_DN45806_c0_g1_i1:2-1204(+); type:5prime_partial len:401 gc:universal TRINITY_DN45762_c1_g1_i1:2283-1081(-)			2	99.0000009536743	GKYAASGASAAGGES			-0.00415591988712549	1282.57482910156	642.2947	1282.57897949219	642.296752929688	2	24	1.1.1.3132.2	1	18.7307	513.8453	18.8006
1	330.47	330.47	94.9999988079071	57.2499990463257	54.0000021457672	TRINITY_DN45806_c0_g1::TRINITY_DN45806_c0_g1_i1::g.104285::m.104285; TRINITY_DN45762_c1_g1::TRINITY_DN45762_c1_g1_i1::g.104222::m.104222	type:5prime_partial len:401 gc:universal TRINITY_DN45806_c0_g1_i1:2-1204(+); type:5prime_partial len:401 gc:universal TRINITY_DN45762_c1_g1_i1:2283-1081(-)			2	99.0000009536743	GKYAASGASAAGGESL			-0.00594450999051332	1395.65710449219	698.8358	1395.66296386719	698.838806152344	2	26	1.1.1.3872.4	1	29.4471	3026.979	29.5786
1	330.47	330.47	94.9999988079071	57.2499990463257	54.0000021457672	TRINITY_DN45806_c0_g1::TRINITY_DN45806_c0_g1_i1::g.104285::m.104285; TRINITY_DN45762_c1_g1::TRINITY_DN45762_c1_g1_i1::g.104222::m.104222	type:5prime_partial len:401 gc:universal TRINITY_DN45806_c0_g1_i1:2-1204(+); type:5prime_partial len:401 gc:universal TRINITY_DN45762_c1_g1_i1:2283-1081(-)			2	99.0000009536743	GKYAASGASAAGGESLF			-0.00441214023157954	1542.72705078125	772.3708	1542.7314453125	772.372985839844	2	11	9.1.1.3555.6	1	41.6576	268.4237	41.7134
1	330.47	330.47	94.9999988079071	57.2499990463257	54.0000021457672	TRINITY_DN45806_c0_g1::TRINITY_DN45806_c0_g1_i1::g.104285::m.104285; TRINITY_DN45762_c1_g1::TRINITY_DN45762_c1_g1_i1::g.104222::m.104222	type:5prime_partial len:401 gc:universal TRINITY_DN45806_c0_g1_i1:2-1204(+); type:5prime_partial len:401 gc:universal TRINITY_DN45762_c1_g1_i1:2283-1081(-)			2	99.0000009536743	GKYAASGASAAGGESLFVANH	Deamidated(N)@20		-0.00580561021342874	1964.9169921875	655.9796	1964.9228515625	655.981567382813	3	18	2.1.1.3474.14	1	38.2792	599.597	38.2876
1	330.47	330.47	94.9999988079071	57.2499990463257	54.0000021457672	TRINITY_DN45806_c0_g1::TRINITY_DN45806_c0_g1_i1::g.104285::m.104285; TRINITY_DN45762_c1_g1::TRINITY_DN45762_c1_g1_i1::g.104222::m.104222	type:5prime_partial len:401 gc:universal TRINITY_DN45806_c0_g1_i1:2-1204(+); type:5prime_partial len:401 gc:universal TRINITY_DN45762_c1_g1_i1:2283-1081(-)			2	99.0000009536743	GQSEEEASVNL			-0.000339327991241589	1161.5146484375	581.7646	1161.51501464844	581.764770507813	2	13	10.1.1.3301.7	1	36.238	536.4847	36.1738
1	330.47	330.47	94.9999988079071	57.2499990463257	54.0000021457672	TRINITY_DN45806_c0_g1::TRINITY_DN45806_c0_g1_i1::g.104285::m.104285; TRINITY_DN45762_c1_g1::TRINITY_DN45762_c1_g1_i1::g.104222::m.104222	type:5prime_partial len:401 gc:universal TRINITY_DN45806_c0_g1_i1:2-1204(+); type:5prime_partial len:401 gc:universal TRINITY_DN45762_c1_g1_i1:2283-1081(-)			2	99.0000009536743	GQSEEEASVNLN			-0.00103044998832047	1275.55688476563	638.7857	1275.55786132813	638.786193847656	2	12	9.1.1.3304.11	1	31.6095	175.0618	31.6586
1	330.47	330.47	94.9999988079071	57.2499990463257	54.0000021457672	TRINITY_DN45806_c0_g1::TRINITY_DN45806_c0_g1_i1::g.104285::m.104285; TRINITY_DN45762_c1_g1::TRINITY_DN45762_c1_g1_i1::g.104222::m.104222	type:5prime_partial len:401 gc:universal TRINITY_DN45806_c0_g1_i1:2-1204(+); type:5prime_partial len:401 gc:universal TRINITY_DN45762_c1_g1_i1:2283-1081(-)			2	99.0000009536743	GTLLKPNM			0.00207870989106596	872.481079101563	437.2478	872.47900390625	437.246765136719	2	9	2.1.1.3390.4	1	34.8625	1833.977	34.9279
1	330.47	330.47	94.9999988079071	57.2499990463257	54.0000021457672	TRINITY_DN45806_c0_g1::TRINITY_DN45806_c0_g1_i1::g.104285::m.104285; TRINITY_DN45762_c1_g1::TRINITY_DN45762_c1_g1_i1::g.104222::m.104222	type:5prime_partial len:401 gc:universal TRINITY_DN45806_c0_g1_i1:2-1204(+); type:5prime_partial len:401 gc:universal TRINITY_DN45762_c1_g1_i1:2283-1081(-)			2	99.0000009536743	GTLLKPNMVT			-0.0034179799258709	1072.59167480469	537.3031	1072.59509277344	537.304809570313	2	14	12.1.1.3593.4	1	38.7876	2538.348	38.801
1	330.47	330.47	94.9999988079071	57.2499990463257	54.0000021457672	TRINITY_DN45806_c0_g1::TRINITY_DN45806_c0_g1_i1::g.104285::m.104285; TRINITY_DN45762_c1_g1::TRINITY_DN45762_c1_g1_i1::g.104222::m.104222	type:5prime_partial len:401 gc:universal TRINITY_DN45806_c0_g1_i1:2-1204(+); type:5prime_partial len:401 gc:universal TRINITY_DN45762_c1_g1_i1:2283-1081(-)			2	99.0000009536743	GTNGETTTQGLDG			-0.00283643999136984	1249.53942871094	625.777	1249.54223632813	625.778381347656	2	15	9.1.1.3128.8	1	24.6624	613.7193	24.5865
1	330.47	330.47	94.9999988079071	57.2499990463257	54.0000021457672	TRINITY_DN45806_c0_g1::TRINITY_DN45806_c0_g1_i1::g.104285::m.104285; TRINITY_DN45762_c1_g1::TRINITY_DN45762_c1_g1_i1::g.104222::m.104222	type:5prime_partial len:401 gc:universal TRINITY_DN45806_c0_g1_i1:2-1204(+); type:5prime_partial len:401 gc:universal TRINITY_DN45762_c1_g1_i1:2283-1081(-)			2	99.0000009536743	GTNGETTTQGLDGLY			-0.00154732004739344	1525.68811035156	763.8513	1525.68957519531	763.852111816406	2	16	3.1.1.4023.5	1	46.3222	96.1137	46.3687
1	330.47	330.47	94.9999988079071	57.2499990463257	54.0000021457672	TRINITY_DN45806_c0_g1::TRINITY_DN45806_c0_g1_i1::g.104285::m.104285; TRINITY_DN45762_c1_g1::TRINITY_DN45762_c1_g1_i1::g.104222::m.104222	type:5prime_partial len:401 gc:universal TRINITY_DN45806_c0_g1_i1:2-1204(+); type:5prime_partial len:401 gc:universal TRINITY_DN45762_c1_g1_i1:2283-1081(-)			2	99.0000009536743	GTNGETTTQGLDGLYE			0.000415248010540381	1654.73266601563	828.3736	1654.73217773438	828.373413085938	2	18	2.1.1.3650.15	1	45.3694	149.8882	45.3745
1	330.47	330.47	94.9999988079071	57.2499990463257	54.0000021457672	TRINITY_DN45806_c0_g1::TRINITY_DN45806_c0_g1_i1::g.104285::m.104285; TRINITY_DN45762_c1_g1::TRINITY_DN45762_c1_g1_i1::g.104222::m.104222	type:5prime_partial len:401 gc:universal TRINITY_DN45806_c0_g1_i1:2-1204(+); type:5prime_partial len:401 gc:universal TRINITY_DN45762_c1_g1_i1:2283-1081(-)			2	99.0000009536743	IIENANVLAR			-0.00632165977731347	1111.62866210938	556.8216	1111.63500976563	556.824768066406	2	9	12.1.1.3503.5	1	35.2606	626.6484	35.3859
1	330.47	330.47	94.9999988079071	57.2499990463257	54.0000021457672	TRINITY_DN45806_c0_g1::TRINITY_DN45806_c0_g1_i1::g.104285::m.104285; TRINITY_DN45762_c1_g1::TRINITY_DN45762_c1_g1_i1::g.104222::m.104222	type:5prime_partial len:401 gc:universal TRINITY_DN45806_c0_g1_i1:2-1204(+); type:5prime_partial len:401 gc:universal TRINITY_DN45762_c1_g1_i1:2283-1081(-)			2	99.0000009536743	IIENANVLARYA			-0.000196601002244279	1345.73522949219	673.8749	1345.7353515625	673.875	2	13	9.1.1.3689.15	1	47.0858	116.8747	47.0976
1	330.47	330.47	94.9999988079071	57.2499990463257	54.0000021457672	TRINITY_DN45806_c0_g1::TRINITY_DN45806_c0_g1_i1::g.104285::m.104285; TRINITY_DN45762_c1_g1::TRINITY_DN45762_c1_g1_i1::g.104222::m.104222	type:5prime_partial len:401 gc:universal TRINITY_DN45806_c0_g1_i1:2-1204(+); type:5prime_partial len:401 gc:universal TRINITY_DN45762_c1_g1_i1:2283-1081(-)			2	99.0000009536743	IIENANVLARYAS			-0.00439298013225198	1432.76306152344	717.3888	1432.76745605469	717.390991210938	2	13	9.1.1.3630.7	1	44.6984	103.422	44.7035
1	330.47	330.47	94.9999988079071	57.2499990463257	54.0000021457672	TRINITY_DN45806_c0_g1::TRINITY_DN45806_c0_g1_i1::g.104285::m.104285; TRINITY_DN45762_c1_g1::TRINITY_DN45762_c1_g1_i1::g.104222::m.104222	type:5prime_partial len:401 gc:universal TRINITY_DN45806_c0_g1_i1:2-1204(+); type:5prime_partial len:401 gc:universal TRINITY_DN45762_c1_g1_i1:2283-1081(-)			2	99.0000009536743	IKVDKGVVPLAGTN			-0.0051493002101779	1409.81909179688	705.9168	1409.82421875	705.919372558594	2	12	10.1.1.3285.6	1	35.6046	110.5186	35.6096
1	330.47	330.47	94.9999988079071	57.2499990463257	54.0000021457672	TRINITY_DN45806_c0_g1::TRINITY_DN45806_c0_g1_i1::g.104285::m.104285; TRINITY_DN45762_c1_g1::TRINITY_DN45762_c1_g1_i1::g.104222::m.104222	type:5prime_partial len:401 gc:universal TRINITY_DN45806_c0_g1_i1:2-1204(+); type:5prime_partial len:401 gc:universal TRINITY_DN45762_c1_g1_i1:2283-1081(-)			2	99.0000009536743	IKVDKGVVPLAGTNGETTTQG			-0.000731141015421599	2084.11059570313	695.7108	2084.111328125	695.711059570313	3	13	9.1.1.3428.8	1	36.5967	283.2349	36.6425
1	330.47	330.47	94.9999988079071	57.2499990463257	54.0000021457672	TRINITY_DN45806_c0_g1::TRINITY_DN45806_c0_g1_i1::g.104285::m.104285; TRINITY_DN45762_c1_g1::TRINITY_DN45762_c1_g1_i1::g.104222::m.104222	type:5prime_partial len:401 gc:universal TRINITY_DN45806_c0_g1_i1:2-1204(+); type:5prime_partial len:401 gc:universal TRINITY_DN45762_c1_g1_i1:2283-1081(-)			2	99.0000009536743	IKVDKGVVPLAGTNGETTTQGLD			-0.00224107992835343	2312.22021484375	771.7473	2312.22241210938	771.748046875	3	10	9.1.1.3547.16	1	41.3453	431.6126	41.3905
1	330.47	330.47	94.9999988079071	57.2499990463257	54.0000021457672	TRINITY_DN45806_c0_g1::TRINITY_DN45806_c0_g1_i1::g.104285::m.104285; TRINITY_DN45762_c1_g1::TRINITY_DN45762_c1_g1_i1::g.104222::m.104222	type:5prime_partial len:401 gc:universal TRINITY_DN45806_c0_g1_i1:2-1204(+); type:5prime_partial len:401 gc:universal TRINITY_DN45762_c1_g1_i1:2283-1081(-)			2	99.0000009536743	IKVDKGVVPLAGTNGETTTQGLDG			-0.0174791999161243	2369.22631835938	790.7494	2369.24389648438	790.755187988281	3	14	12.1.1.3632.6	1	40.3492	303.4635	40.3543
1	330.47	330.47	94.9999988079071	57.2499990463257	54.0000021457672	TRINITY_DN45806_c0_g1::TRINITY_DN45806_c0_g1_i1::g.104285::m.104285; TRINITY_DN45762_c1_g1::TRINITY_DN45762_c1_g1_i1::g.104222::m.104222	type:5prime_partial len:401 gc:universal TRINITY_DN45806_c0_g1_i1:2-1204(+); type:5prime_partial len:401 gc:universal TRINITY_DN45762_c1_g1_i1:2283-1081(-)			2	99.0000009536743	ILAADESTGSVAK			-0.00529378978535533	1260.65087890625	631.3327	1260.65612792969	631.335327148438	2	14	7.1.1.3895.4	1	27.8057	89.3136	27.7704
1	330.47	330.47	94.9999988079071	57.2499990463257	54.0000021457672	TRINITY_DN45806_c0_g1::TRINITY_DN45806_c0_g1_i1::g.104285::m.104285; TRINITY_DN45762_c1_g1::TRINITY_DN45762_c1_g1_i1::g.104222::m.104222	type:5prime_partial len:401 gc:universal TRINITY_DN45806_c0_g1_i1:2-1204(+); type:5prime_partial len:401 gc:universal TRINITY_DN45762_c1_g1_i1:2283-1081(-)			2	99.0000009536743	ILAADESTGSVAKR			0.00332308001816273	1416.76062011719	473.2608	1416.75720214844	473.259704589844	3	12	7.1.1.3695.2	1	24.5638	167.3713	24.5856
1	330.47	330.47	94.9999988079071	57.2499990463257	54.0000021457672	TRINITY_DN45806_c0_g1::TRINITY_DN45806_c0_g1_i1::g.104285::m.104285; TRINITY_DN45762_c1_g1::TRINITY_DN45762_c1_g1_i1::g.104222::m.104222	type:5prime_partial len:401 gc:universal TRINITY_DN45806_c0_g1_i1:2-1204(+); type:5prime_partial len:401 gc:universal TRINITY_DN45762_c1_g1_i1:2283-1081(-)			2	99.0000009536743	ITPTTPSRLA			-0.00280906003899872	1055.5947265625	528.8046	1055.59753417969	528.806030273438	2	14	4.1.1.3519.2	1	30.1517	2825.354	30.2354
1	330.47	330.47	94.9999988079071	57.2499990463257	54.0000021457672	TRINITY_DN45806_c0_g1::TRINITY_DN45806_c0_g1_i1::g.104285::m.104285; TRINITY_DN45762_c1_g1::TRINITY_DN45762_c1_g1_i1::g.104222::m.104222	type:5prime_partial len:401 gc:universal TRINITY_DN45806_c0_g1_i1:2-1204(+); type:5prime_partial len:401 gc:universal TRINITY_DN45762_c1_g1_i1:2283-1081(-)			2	99.0000009536743	KGVVPLAGTN			0.00159549003001302	954.551452636719	478.283	954.5498046875	478.282196044922	2	8	2.1.1.3298.6	1	31.1239	210.5441	31.0627
1	330.47	330.47	94.9999988079071	57.2499990463257	54.0000021457672	TRINITY_DN45806_c0_g1::TRINITY_DN45806_c0_g1_i1::g.104285::m.104285; TRINITY_DN45762_c1_g1::TRINITY_DN45762_c1_g1_i1::g.104222::m.104222	type:5prime_partial len:401 gc:universal TRINITY_DN45806_c0_g1_i1:2-1204(+); type:5prime_partial len:401 gc:universal TRINITY_DN45762_c1_g1_i1:2283-1081(-)			2	99.0000009536743	KGVVPLAGTNGETTTQGLDG			-0.00693695014342666	1913.96252441406	957.9885	1913.96948242188	957.992004394531	2	15	9.1.1.3498.10	1	39.4042	179.7131	39.4093
1	330.47	330.47	94.9999988079071	57.2499990463257	54.0000021457672	TRINITY_DN45806_c0_g1::TRINITY_DN45806_c0_g1_i1::g.104285::m.104285; TRINITY_DN45762_c1_g1::TRINITY_DN45762_c1_g1_i1::g.104222::m.104222	type:5prime_partial len:401 gc:universal TRINITY_DN45806_c0_g1_i1:2-1204(+); type:5prime_partial len:401 gc:universal TRINITY_DN45762_c1_g1_i1:2283-1081(-)			2	99.0000009536743	KYAASGASAAGGESL			0.000504567986354232	1338.64208984375	670.3283	1338.6416015625	670.328063964844	2	17	9.1.1.3238.8	1	28.9831	158.6746	29.0719
1	330.47	330.47	94.9999988079071	57.2499990463257	54.0000021457672	TRINITY_DN45806_c0_g1::TRINITY_DN45806_c0_g1_i1::g.104285::m.104285; TRINITY_DN45762_c1_g1::TRINITY_DN45762_c1_g1_i1::g.104222::m.104222	type:5prime_partial len:401 gc:universal TRINITY_DN45806_c0_g1_i1:2-1204(+); type:5prime_partial len:401 gc:universal TRINITY_DN45762_c1_g1_i1:2283-1081(-)			2	99.0000009536743	LANSQACQGKYA			-0.00379534997045994	1252.58325195313	627.2989	1252.58703613281	627.30078125	2	8	9.1.1.3100.17	1	23.5328	169.9861	23.5775
1	330.47	330.47	94.9999988079071	57.2499990463257	54.0000021457672	TRINITY_DN45806_c0_g1::TRINITY_DN45806_c0_g1_i1::g.104285::m.104285; TRINITY_DN45762_c1_g1::TRINITY_DN45762_c1_g1_i1::g.104222::m.104222	type:5prime_partial len:401 gc:universal TRINITY_DN45806_c0_g1_i1:2-1204(+); type:5prime_partial len:401 gc:universal TRINITY_DN45762_c1_g1_i1:2283-1081(-)			2	99.0000009536743	LANSQACQGKYAASGASAAGGESL			-0.00360628007911146	2211.01904296875	738.0136	2211.02270507813	738.014831542969	3	13	9.1.1.3402.12	1	35.5463	258.6447	35.5514
1	330.47	330.47	94.9999988079071	57.2499990463257	54.0000021457672	TRINITY_DN45806_c0_g1::TRINITY_DN45806_c0_g1_i1::g.104285::m.104285; TRINITY_DN45762_c1_g1::TRINITY_DN45762_c1_g1_i1::g.104222::m.104222	type:5prime_partial len:401 gc:universal TRINITY_DN45806_c0_g1_i1:2-1204(+); type:5prime_partial len:401 gc:universal TRINITY_DN45762_c1_g1_i1:2283-1081(-)			2	99.0000009536743	LEGTLLKPN			0.000500978028867394	983.565673828125	492.7901	983.565124511719	492.789855957031	2	8	6.1.1.4019.4	1	34.081	180.6669	34.0944
1	330.47	330.47	94.9999988079071	57.2499990463257	54.0000021457672	TRINITY_DN45806_c0_g1::TRINITY_DN45806_c0_g1_i1::g.104285::m.104285; TRINITY_DN45762_c1_g1::TRINITY_DN45762_c1_g1_i1::g.104222::m.104222	type:5prime_partial len:401 gc:universal TRINITY_DN45806_c0_g1_i1:2-1204(+); type:5prime_partial len:401 gc:universal TRINITY_DN45762_c1_g1_i1:2283-1081(-)			2	99.0000009536743	LEGTLLKPNM			-0.000188717996934429	1114.60546875	558.31	1114.60559082031	558.310119628906	2	13	9.1.1.3559.5	1	41.8304	564.8086	41.754
1	330.47	330.47	94.9999988079071	57.2499990463257	54.0000021457672	TRINITY_DN45806_c0_g1::TRINITY_DN45806_c0_g1_i1::g.104285::m.104285; TRINITY_DN45762_c1_g1::TRINITY_DN45762_c1_g1_i1::g.104222::m.104222	type:5prime_partial len:401 gc:universal TRINITY_DN45806_c0_g1_i1:2-1204(+); type:5prime_partial len:401 gc:universal TRINITY_DN45762_c1_g1_i1:2283-1081(-)			2	99.0000009536743	LEGTLLKPNMVT			-7.01722019584849E-05	1314.7216796875	658.3681	1314.7216796875	658.3681640625	2	14	9.1.1.3619.8	1	44.2435	490.3165	44.1377
1	330.47	330.47	94.9999988079071	57.2499990463257	54.0000021457672	TRINITY_DN45806_c0_g1::TRINITY_DN45806_c0_g1_i1::g.104285::m.104285; TRINITY_DN45762_c1_g1::TRINITY_DN45762_c1_g1_i1::g.104222::m.104222	type:5prime_partial len:401 gc:universal TRINITY_DN45806_c0_g1_i1:2-1204(+); type:5prime_partial len:401 gc:universal TRINITY_DN45762_c1_g1_i1:2283-1081(-)			2	99.0000009536743	LFTADDRVAP			-0.00170187000185251	1103.55944824219	552.787	1103.56115722656	552.787841796875	2	12	7.1.1.4230.5	1	37.8911	306.5973	37.9804
1	330.47	330.47	94.9999988079071	57.2499990463257	54.0000021457672	TRINITY_DN45806_c0_g1::TRINITY_DN45806_c0_g1_i1::g.104285::m.104285; TRINITY_DN45762_c1_g1::TRINITY_DN45762_c1_g1_i1::g.104222::m.104222	type:5prime_partial len:401 gc:universal TRINITY_DN45806_c0_g1_i1:2-1204(+); type:5prime_partial len:401 gc:universal TRINITY_DN45762_c1_g1_i1:2283-1081(-)			2	99.0000009536743	LFTADDRVAPC			-0.00551526015624404	1206.56481933594	604.2897	1206.5703125	604.292419433594	2	9	9.1.1.3519.8	1	40.2187	104.5393	40.1553
1	330.47	330.47	94.9999988079071	57.2499990463257	54.0000021457672	TRINITY_DN45806_c0_g1::TRINITY_DN45806_c0_g1_i1::g.104285::m.104285; TRINITY_DN45762_c1_g1::TRINITY_DN45762_c1_g1_i1::g.104222::m.104222	type:5prime_partial len:401 gc:universal TRINITY_DN45806_c0_g1_i1:2-1204(+); type:5prime_partial len:401 gc:universal TRINITY_DN45762_c1_g1_i1:2283-1081(-)			2	99.0000009536743	LFTADDRVAPCIG			0.000651363981887698	1376.67651367188	689.3455	1376.67578125	689.34521484375	2	14	9.1.1.3687.9	1	47.0107	199.0458	47.0567
1	330.47	330.47	94.9999988079071	57.2499990463257	54.0000021457672	TRINITY_DN45806_c0_g1::TRINITY_DN45806_c0_g1_i1::g.104285::m.104285; TRINITY_DN45762_c1_g1::TRINITY_DN45762_c1_g1_i1::g.104222::m.104222	type:5prime_partial len:401 gc:universal TRINITY_DN45806_c0_g1_i1:2-1204(+); type:5prime_partial len:401 gc:universal TRINITY_DN45762_c1_g1_i1:2283-1081(-)			2	99.0000009536743	LFTADDRVAPCIGG			-0.00848325993865728	1433.68884277344	717.8517	1433.697265625	717.855895996094	2	16	1.1.1.4348.11	1	46.4551	632.0033	46.5443
1	330.47	330.47	94.9999988079071	57.2499990463257	54.0000021457672	TRINITY_DN45806_c0_g1::TRINITY_DN45806_c0_g1_i1::g.104285::m.104285; TRINITY_DN45762_c1_g1::TRINITY_DN45762_c1_g1_i1::g.104222::m.104222	type:5prime_partial len:401 gc:universal TRINITY_DN45806_c0_g1_i1:2-1204(+); type:5prime_partial len:401 gc:universal TRINITY_DN45762_c1_g1_i1:2283-1081(-)			2	99.0000009536743	LNAMNQCPLH			0.00024029599444475	1139.52185058594	570.7682	1139.52160644531	570.76806640625	2	9	9.1.1.3446.8	1	37.318	453.756	37.4099
1	330.47	330.47	94.9999988079071	57.2499990463257	54.0000021457672	TRINITY_DN45806_c0_g1::TRINITY_DN45806_c0_g1_i1::g.104285::m.104285; TRINITY_DN45762_c1_g1::TRINITY_DN45762_c1_g1_i1::g.104222::m.104222	type:5prime_partial len:401 gc:universal TRINITY_DN45806_c0_g1_i1:2-1204(+); type:5prime_partial len:401 gc:universal TRINITY_DN45762_c1_g1_i1:2283-1081(-)			2	99.0000009536743	LSGGQSEEEASVN			-0.00939786992967129	1305.55908203125	653.7868	1305.56848144531	653.79150390625	2	13	12.1.1.3217.5	1	24.1942	149.8611	24.1993
1	330.47	330.47	94.9999988079071	57.2499990463257	54.0000021457672	TRINITY_DN45806_c0_g1::TRINITY_DN45806_c0_g1_i1::g.104285::m.104285; TRINITY_DN45762_c1_g1::TRINITY_DN45762_c1_g1_i1::g.104222::m.104222	type:5prime_partial len:401 gc:universal TRINITY_DN45806_c0_g1_i1:2-1204(+); type:5prime_partial len:401 gc:universal TRINITY_DN45762_c1_g1_i1:2283-1081(-)			2	99.0000009536743	LSGGQSEEEASVNL			-0.00911127030849457	1418.64343261719	710.329	1418.65246582031	710.333557128906	2	18	1.1.1.4164.11	1	39.3334	6344.477	39.2705
1	330.47	330.47	94.9999988079071	57.2499990463257	54.0000021457672	TRINITY_DN45806_c0_g1::TRINITY_DN45806_c0_g1_i1::g.104285::m.104285; TRINITY_DN45762_c1_g1::TRINITY_DN45762_c1_g1_i1::g.104222::m.104222	type:5prime_partial len:401 gc:universal TRINITY_DN45806_c0_g1_i1:2-1204(+); type:5prime_partial len:401 gc:universal TRINITY_DN45762_c1_g1_i1:2283-1081(-)			2	99.0000009536743	LSGGQSEEEASVNLN			-0.00614028004929423	1532.68933105469	767.3519	1532.69543457031	767.35498046875	2	15	2.1.1.3389.12	1	34.8422	4341.432	35.0881
1	330.47	330.47	94.9999988079071	57.2499990463257	54.0000021457672	TRINITY_DN45806_c0_g1::TRINITY_DN45806_c0_g1_i1::g.104285::m.104285; TRINITY_DN45762_c1_g1::TRINITY_DN45762_c1_g1_i1::g.104222::m.104222	type:5prime_partial len:401 gc:universal TRINITY_DN45806_c0_g1_i1:2-1204(+); type:5prime_partial len:401 gc:universal TRINITY_DN45762_c1_g1_i1:2283-1081(-)			2	99.0000009536743	LSGGQSEEEASVNLNA			-0.0159102994948626	1603.71667480469	802.8656	1603.73254394531	802.87353515625	2	17	1.1.1.4107.10	1	37.0492	919.8732	37.1755
1	330.47	330.47	94.9999988079071	57.2499990463257	54.0000021457672	TRINITY_DN45806_c0_g1::TRINITY_DN45806_c0_g1_i1::g.104285::m.104285; TRINITY_DN45762_c1_g1::TRINITY_DN45762_c1_g1_i1::g.104222::m.104222	type:5prime_partial len:401 gc:universal TRINITY_DN45806_c0_g1_i1:2-1204(+); type:5prime_partial len:401 gc:universal TRINITY_DN45762_c1_g1_i1:2283-1081(-)			2	99.0000009536743	LSGGQSEEEASVNLNAM			-0.0118393003940582	1734.76123046875	868.3879	1734.77307128906	868.393798828125	2	18	1.1.1.4319.7	1	45.3131	145.2466	45.3182
1	330.47	330.47	94.9999988079071	57.2499990463257	54.0000021457672	TRINITY_DN45806_c0_g1::TRINITY_DN45806_c0_g1_i1::g.104285::m.104285; TRINITY_DN45762_c1_g1::TRINITY_DN45762_c1_g1_i1::g.104222::m.104222	type:5prime_partial len:401 gc:universal TRINITY_DN45806_c0_g1_i1:2-1204(+); type:5prime_partial len:401 gc:universal TRINITY_DN45762_c1_g1_i1:2283-1081(-)			2	99.0000009536743	LSGGQSEEEASVNLNAMN			-0.0187560003250837	1848.79724121094	925.4059	1848.81591796875	925.415283203125	2	14	1.1.1.4243.8	1	42.4574	429.5826	42.1809
1	330.47	330.47	94.9999988079071	57.2499990463257	54.0000021457672	TRINITY_DN45806_c0_g1::TRINITY_DN45806_c0_g1_i1::g.104285::m.104285; TRINITY_DN45762_c1_g1::TRINITY_DN45762_c1_g1_i1::g.104222::m.104222	type:5prime_partial len:401 gc:universal TRINITY_DN45806_c0_g1_i1:2-1204(+); type:5prime_partial len:401 gc:universal TRINITY_DN45762_c1_g1_i1:2283-1081(-)			2	99.0000009536743	LSGGQSEEEASVNLNAMNQCPLH			-0.00169238995295018	2427.07788085938	810.0332	2427.07958984375	810.033752441406	3	21	9.1.1.3728.7	1	48.6427	234.7825	48.6478
1	330.47	330.47	94.9999988079071	57.2499990463257	54.0000021457672	TRINITY_DN45806_c0_g1::TRINITY_DN45806_c0_g1_i1::g.104285::m.104285; TRINITY_DN45762_c1_g1::TRINITY_DN45762_c1_g1_i1::g.104222::m.104222	type:5prime_partial len:401 gc:universal TRINITY_DN45806_c0_g1_i1:2-1204(+); type:5prime_partial len:401 gc:universal TRINITY_DN45762_c1_g1_i1:2283-1081(-)			2	99.0000009536743	NAMNQCPLH			-0.00492912018671632	1026.4326171875	514.2236	1026.4375	514.226013183594	2	10	12.1.1.3408.4	1	31.4701	1221.526	31.4531
1	330.47	330.47	94.9999988079071	57.2499990463257	54.0000021457672	TRINITY_DN45806_c0_g1::TRINITY_DN45806_c0_g1_i1::g.104285::m.104285; TRINITY_DN45762_c1_g1::TRINITY_DN45762_c1_g1_i1::g.104222::m.104222	type:5prime_partial len:401 gc:universal TRINITY_DN45806_c0_g1_i1:2-1204(+); type:5prime_partial len:401 gc:universal TRINITY_DN45762_c1_g1_i1:2283-1081(-)			2	99.0000009536743	NQEIAMATVT			0.00107415998354554	1076.51831054688	539.2664	1076.51721191406	539.265869140625	2	9	10.1.1.3384.10	1	39.5422	3110.011	39.4041
1	330.47	330.47	94.9999988079071	57.2499990463257	54.0000021457672	TRINITY_DN45806_c0_g1::TRINITY_DN45806_c0_g1_i1::g.104285::m.104285; TRINITY_DN45762_c1_g1::TRINITY_DN45762_c1_g1_i1::g.104222::m.104222	type:5prime_partial len:401 gc:universal TRINITY_DN45806_c0_g1_i1:2-1204(+); type:5prime_partial len:401 gc:universal TRINITY_DN45762_c1_g1_i1:2283-1081(-)			2	99.0000009536743	NQEIAMATVTA			-0.00210408004932106	1147.55224609375	574.7834	1147.55432128906	574.784423828125	2	9	10.1.1.3433.5	1	41.4761	220.8557	41.5363
1	330.47	330.47	94.9999988079071	57.2499990463257	54.0000021457672	TRINITY_DN45806_c0_g1::TRINITY_DN45806_c0_g1_i1::g.104285::m.104285; TRINITY_DN45762_c1_g1::TRINITY_DN45762_c1_g1_i1::g.104222::m.104222	type:5prime_partial len:401 gc:universal TRINITY_DN45806_c0_g1_i1:2-1204(+); type:5prime_partial len:401 gc:universal TRINITY_DN45762_c1_g1_i1:2283-1081(-)			2	99.0000009536743	NQEIAMATVTALR			-0.00222052005119622	1416.7373046875	709.3759	1416.73950195313	709.377014160156	2	17	2.1.1.3681.7	1	46.6262	654.8859	46.8046
1	330.47	330.47	94.9999988079071	57.2499990463257	54.0000021457672	TRINITY_DN45806_c0_g1::TRINITY_DN45806_c0_g1_i1::g.104285::m.104285; TRINITY_DN45762_c1_g1::TRINITY_DN45762_c1_g1_i1::g.104222::m.104222	type:5prime_partial len:401 gc:universal TRINITY_DN45806_c0_g1_i1:2-1204(+); type:5prime_partial len:401 gc:universal TRINITY_DN45762_c1_g1_i1:2283-1081(-)			2	99.0000009536743	NSQACQGKYA			-0.00517616979777813	1068.46069335938	535.2376	1068.4658203125	535.240173339844	2	11	12.1.1.2755.2	1	17.0438	124.685	17.056
1	330.47	330.47	94.9999988079071	57.2499990463257	54.0000021457672	TRINITY_DN45806_c0_g1::TRINITY_DN45806_c0_g1_i1::g.104285::m.104285; TRINITY_DN45762_c1_g1::TRINITY_DN45762_c1_g1_i1::g.104222::m.104222	type:5prime_partial len:401 gc:universal TRINITY_DN45806_c0_g1_i1:2-1204(+); type:5prime_partial len:401 gc:universal TRINITY_DN45762_c1_g1_i1:2283-1081(-)			2	99.0000009536743	NSQACQGKYAASGASAAGGES			-0.00216091005131602	1913.81518554688	638.9457	1913.8173828125	638.946411132813	3	13	9.1.1.3085.13	1	22.9291	809.7103	22.9784
1	330.47	330.47	94.9999988079071	57.2499990463257	54.0000021457672	TRINITY_DN45806_c0_g1::TRINITY_DN45806_c0_g1_i1::g.104285::m.104285; TRINITY_DN45762_c1_g1::TRINITY_DN45762_c1_g1_i1::g.104222::m.104222	type:5prime_partial len:401 gc:universal TRINITY_DN45806_c0_g1_i1:2-1204(+); type:5prime_partial len:401 gc:universal TRINITY_DN45762_c1_g1_i1:2283-1081(-)			2	99.0000009536743	NSQACQGKYAASGASAAGGESL			-0.00797782000154257	2026.89343261719	676.6384	2026.90148925781	676.64111328125	3	21	1.1.1.3997.4	1	32.6316	886.1512	32.7966
1	330.47	330.47	94.9999988079071	57.2499990463257	54.0000021457672	TRINITY_DN45806_c0_g1::TRINITY_DN45806_c0_g1_i1::g.104285::m.104285; TRINITY_DN45762_c1_g1::TRINITY_DN45762_c1_g1_i1::g.104222::m.104222	type:5prime_partial len:401 gc:universal TRINITY_DN45806_c0_g1_i1:2-1204(+); type:5prime_partial len:401 gc:universal TRINITY_DN45762_c1_g1_i1:2283-1081(-)			2	99.0000009536743	NSQACQGKYAASGASAAGGESLFVANH			0.000726089987438172	2595.17797851563	866.0666	2595.17724609375	866.066345214844	3	15	9.1.1.3496.21	1	39.3252	354.8162	39.3698
1	330.47	330.47	94.9999988079071	57.2499990463257	54.0000021457672	TRINITY_DN45806_c0_g1::TRINITY_DN45806_c0_g1_i1::g.104285::m.104285; TRINITY_DN45762_c1_g1::TRINITY_DN45762_c1_g1_i1::g.104222::m.104222	type:5prime_partial len:401 gc:universal TRINITY_DN45806_c0_g1_i1:2-1204(+); type:5prime_partial len:401 gc:universal TRINITY_DN45762_c1_g1_i1:2283-1081(-)			2	99.0000009536743	QEIAMATVTALR			-0.00555770983919501	1302.69104003906	652.3528	1302.69653320313	652.355590820313	2	12	9.1.1.3657.4	1	45.7944	129.2111	45.7595
1	330.47	330.47	94.9999988079071	57.2499990463257	54.0000021457672	TRINITY_DN45806_c0_g1::TRINITY_DN45806_c0_g1_i1::g.104285::m.104285; TRINITY_DN45762_c1_g1::TRINITY_DN45762_c1_g1_i1::g.104222::m.104222	type:5prime_partial len:401 gc:universal TRINITY_DN45806_c0_g1_i1:2-1204(+); type:5prime_partial len:401 gc:universal TRINITY_DN45762_c1_g1_i1:2283-1081(-)			2	99.0000009536743	QGKYAASGASAAGGES			-0.00389554002322257	1410.63366699219	706.3241	1410.63757324219	706.326049804688	2	15	9.1.1.2948.10	1	19.152	138.1475	19.1571
1	330.47	330.47	94.9999988079071	57.2499990463257	54.0000021457672	TRINITY_DN45806_c0_g1::TRINITY_DN45806_c0_g1_i1::g.104285::m.104285; TRINITY_DN45762_c1_g1::TRINITY_DN45762_c1_g1_i1::g.104222::m.104222	type:5prime_partial len:401 gc:universal TRINITY_DN45806_c0_g1_i1:2-1204(+); type:5prime_partial len:401 gc:universal TRINITY_DN45762_c1_g1_i1:2283-1081(-)			2	99.0000009536743	QGKYAASGASAAGGESL			-0.0075151901692152	1523.71411132813	762.8643	1523.72155761719	762.868103027344	2	16	9.1.1.3265.13	1	30.0582	606.0616	29.9842
1	330.47	330.47	94.9999988079071	57.2499990463257	54.0000021457672	TRINITY_DN45806_c0_g1::TRINITY_DN45806_c0_g1_i1::g.104285::m.104285; TRINITY_DN45762_c1_g1::TRINITY_DN45762_c1_g1_i1::g.104222::m.104222	type:5prime_partial len:401 gc:universal TRINITY_DN45806_c0_g1_i1:2-1204(+); type:5prime_partial len:401 gc:universal TRINITY_DN45762_c1_g1_i1:2283-1081(-)			2	99.0000009536743	SAAGGESLFVANH			-0.00842573028057814	1258.58581542969	630.3002	1258.59423828125	630.304382324219	2	13	1.1.1.4121.7	1	37.6139	418.6736	37.7778
1	330.47	330.47	94.9999988079071	57.2499990463257	54.0000021457672	TRINITY_DN45806_c0_g1::TRINITY_DN45806_c0_g1_i1::g.104285::m.104285; TRINITY_DN45762_c1_g1::TRINITY_DN45762_c1_g1_i1::g.104222::m.104222	type:5prime_partial len:401 gc:universal TRINITY_DN45806_c0_g1_i1:2-1204(+); type:5prime_partial len:401 gc:universal TRINITY_DN45762_c1_g1_i1:2283-1081(-)			2	99.0000009536743	SGASAAGGESLFVANH			-0.0099203297868371	1473.67492675781	737.8447	1473.68481445313	737.849670410156	2	18	1.1.1.4151.11	1	38.8193	950.055	38.946
1	330.47	330.47	94.9999988079071	57.2499990463257	54.0000021457672	TRINITY_DN45806_c0_g1::TRINITY_DN45806_c0_g1_i1::g.104285::m.104285; TRINITY_DN45762_c1_g1::TRINITY_DN45762_c1_g1_i1::g.104222::m.104222	type:5prime_partial len:401 gc:universal TRINITY_DN45806_c0_g1_i1:2-1204(+); type:5prime_partial len:401 gc:universal TRINITY_DN45762_c1_g1_i1:2283-1081(-)			2	99.0000009536743	SGGQSEEEASVNL	Cation:Na(E)@7		-0.00171850994229317	1327.54870605469	664.7816	1327.55041503906	664.782470703125	2	16	4.1.1.3718.4	1	36.6385	356.313	36.7657
1	330.47	330.47	94.9999988079071	57.2499990463257	54.0000021457672	TRINITY_DN45806_c0_g1::TRINITY_DN45806_c0_g1_i1::g.104285::m.104285; TRINITY_DN45762_c1_g1::TRINITY_DN45762_c1_g1_i1::g.104222::m.104222	type:5prime_partial len:401 gc:universal TRINITY_DN45806_c0_g1_i1:2-1204(+); type:5prime_partial len:401 gc:universal TRINITY_DN45762_c1_g1_i1:2283-1081(-)			2	99.0000009536743	SGGQSEEEASVNLN			-0.00618273997679353	1419.60522460938	710.8099	1419.611328125	710.81298828125	2	18	1.1.1.3969.10	1	31.5117	1037.892	31.5978
1	330.47	330.47	94.9999988079071	57.2499990463257	54.0000021457672	TRINITY_DN45806_c0_g1::TRINITY_DN45806_c0_g1_i1::g.104285::m.104285; TRINITY_DN45762_c1_g1::TRINITY_DN45762_c1_g1_i1::g.104222::m.104222	type:5prime_partial len:401 gc:universal TRINITY_DN45806_c0_g1_i1:2-1204(+); type:5prime_partial len:401 gc:universal TRINITY_DN45762_c1_g1_i1:2283-1081(-)			2	99.0000009536743	SGGQSEEEASVNLNA			-0.00789614021778107	1490.640625	746.3276	1490.6484375	746.33154296875	2	19	1.1.1.4059.5	1	35.119	343.2031	35.0061
1	330.47	330.47	94.9999988079071	57.2499990463257	54.0000021457672	TRINITY_DN45806_c0_g1::TRINITY_DN45806_c0_g1_i1::g.104285::m.104285; TRINITY_DN45762_c1_g1::TRINITY_DN45762_c1_g1_i1::g.104222::m.104222	type:5prime_partial len:401 gc:universal TRINITY_DN45806_c0_g1_i1:2-1204(+); type:5prime_partial len:401 gc:universal TRINITY_DN45762_c1_g1_i1:2283-1081(-)			2	99.0000009536743	SGGQSEEEASVNLNAM			-0.0145672997459769	1621.67443847656	811.8445	1621.68896484375	811.851745605469	2	20	5.1.1.3571.8	1	43.0109	134.9345	43.016
1	330.47	330.47	94.9999988079071	57.2499990463257	54.0000021457672	TRINITY_DN45806_c0_g1::TRINITY_DN45806_c0_g1_i1::g.104285::m.104285; TRINITY_DN45762_c1_g1::TRINITY_DN45762_c1_g1_i1::g.104222::m.104222	type:5prime_partial len:401 gc:universal TRINITY_DN45806_c0_g1_i1:2-1204(+); type:5prime_partial len:401 gc:universal TRINITY_DN45762_c1_g1_i1:2283-1081(-)			2	99.0000009536743	SGGQSEEEASVNLNAMN			-0.0142818000167608	1735.71765136719	868.8661	1735.73193359375	868.873229980469	2	21	1.1.1.4164.14	1	39.3434	244.0415	39.3519
1	330.47	330.47	94.9999988079071	57.2499990463257	54.0000021457672	TRINITY_DN45806_c0_g1::TRINITY_DN45806_c0_g1_i1::g.104285::m.104285; TRINITY_DN45762_c1_g1::TRINITY_DN45762_c1_g1_i1::g.104222::m.104222	type:5prime_partial len:401 gc:universal TRINITY_DN45806_c0_g1_i1:2-1204(+); type:5prime_partial len:401 gc:universal TRINITY_DN45762_c1_g1_i1:2283-1081(-)			2	99.0000009536743	SGGQSEEEASVNLNAMNQCPLH			0.00192725996021181	2313.99731445313	772.3397	2313.99536132813	772.339050292969	3	21	9.1.1.3688.9	1	47.0466	196.0876	47.0567
1	330.47	330.47	94.9999988079071	57.2499990463257	54.0000021457672	TRINITY_DN45806_c0_g1::TRINITY_DN45806_c0_g1_i1::g.104285::m.104285; TRINITY_DN45762_c1_g1::TRINITY_DN45762_c1_g1_i1::g.104222::m.104222	type:5prime_partial len:401 gc:universal TRINITY_DN45806_c0_g1_i1:2-1204(+); type:5prime_partial len:401 gc:universal TRINITY_DN45762_c1_g1_i1:2283-1081(-)			2	99.0000009536743	SQACQGKYAASGASAAGGESL			-0.00588288996368647	1912.85266113281	638.6248	1912.85852050781	638.626770019531	3	24	1.1.1.3988.2	1	32.2747	709.5393	32.3982
1	330.47	330.47	94.9999988079071	57.2499990463257	54.0000021457672	TRINITY_DN45806_c0_g1::TRINITY_DN45806_c0_g1_i1::g.104285::m.104285; TRINITY_DN45762_c1_g1::TRINITY_DN45762_c1_g1_i1::g.104222::m.104222	type:5prime_partial len:401 gc:universal TRINITY_DN45806_c0_g1_i1:2-1204(+); type:5prime_partial len:401 gc:universal TRINITY_DN45762_c1_g1_i1:2283-1081(-)			2	99.0000009536743	SYGRALQAS			0.000667892978526652	951.478088378906	476.7463	951.477416992188	476.745971679688	2	10	10.1.1.2985.5	1	23.6757	377.6761	23.7334
1	330.47	330.47	94.9999988079071	57.2499990463257	54.0000021457672	TRINITY_DN45806_c0_g1::TRINITY_DN45806_c0_g1_i1::g.104285::m.104285; TRINITY_DN45762_c1_g1::TRINITY_DN45762_c1_g1_i1::g.104222::m.104222	type:5prime_partial len:401 gc:universal TRINITY_DN45806_c0_g1_i1:2-1204(+); type:5prime_partial len:401 gc:universal TRINITY_DN45762_c1_g1_i1:2283-1081(-)			2	99.0000009536743	TADDRVAPC			0.0013937900075689	946.419250488281	474.2169	946.417846679688	474.216186523438	2	11	10.1.1.2930.3	1	21.5173	428.6723	21.4139
1	330.47	330.47	94.9999988079071	57.2499990463257	54.0000021457672	TRINITY_DN45806_c0_g1::TRINITY_DN45806_c0_g1_i1::g.104285::m.104285; TRINITY_DN45762_c1_g1::TRINITY_DN45762_c1_g1_i1::g.104222::m.104222	type:5prime_partial len:401 gc:universal TRINITY_DN45806_c0_g1_i1:2-1204(+); type:5prime_partial len:401 gc:universal TRINITY_DN45762_c1_g1_i1:2283-1081(-)			2	99.0000009536743	TADDRVAPCIG			-0.00446351012215018	1116.51892089844	559.2667	1116.52331542969	559.268981933594	2	14	12.1.1.3444.4	1	32.9341	1183.262	32.9392
1	330.47	330.47	94.9999988079071	57.2499990463257	54.0000021457672	TRINITY_DN45806_c0_g1::TRINITY_DN45806_c0_g1_i1::g.104285::m.104285; TRINITY_DN45762_c1_g1::TRINITY_DN45762_c1_g1_i1::g.104222::m.104222	type:5prime_partial len:401 gc:universal TRINITY_DN45806_c0_g1_i1:2-1204(+); type:5prime_partial len:401 gc:universal TRINITY_DN45762_c1_g1_i1:2283-1081(-)			2	99.0000009536743	TADDRVAPCIGG			-0.00041454000165686	1173.54443359375	587.7795	1173.54479980469	587.779663085938	2	18	9.1.1.3328.2	1	32.5546	8369.309	32.623
1	330.47	330.47	94.9999988079071	57.2499990463257	54.0000021457672	TRINITY_DN45806_c0_g1::TRINITY_DN45806_c0_g1_i1::g.104285::m.104285; TRINITY_DN45762_c1_g1::TRINITY_DN45762_c1_g1_i1::g.104222::m.104222	type:5prime_partial len:401 gc:universal TRINITY_DN45806_c0_g1_i1:2-1204(+); type:5prime_partial len:401 gc:universal TRINITY_DN45762_c1_g1_i1:2283-1081(-)			2	99.0000009536743	TADDRVAPCIGGVI			-0.00787291023880243	1385.689453125	693.852	1385.697265625	693.855895996094	2	14	12.1.1.3841.8	1	48.6014	261.2561	48.5658
1	330.47	330.47	94.9999988079071	57.2499990463257	54.0000021457672	TRINITY_DN45806_c0_g1::TRINITY_DN45806_c0_g1_i1::g.104285::m.104285; TRINITY_DN45762_c1_g1::TRINITY_DN45762_c1_g1_i1::g.104222::m.104222	type:5prime_partial len:401 gc:universal TRINITY_DN45806_c0_g1_i1:2-1204(+); type:5prime_partial len:401 gc:universal TRINITY_DN45762_c1_g1_i1:2283-1081(-)			2	99.0000009536743	TADDRVAPCIGGVIL			-0.00209314003586769	1498.779296875	750.3969	1498.78137207031	750.39794921875	2	11	2.1.1.3918.8	1	56.2887	334.0408	56.3811
1	330.47	330.47	94.9999988079071	57.2499990463257	54.0000021457672	TRINITY_DN45806_c0_g1::TRINITY_DN45806_c0_g1_i1::g.104285::m.104285; TRINITY_DN45762_c1_g1::TRINITY_DN45762_c1_g1_i1::g.104222::m.104222	type:5prime_partial len:401 gc:universal TRINITY_DN45806_c0_g1_i1:2-1204(+); type:5prime_partial len:401 gc:universal TRINITY_DN45762_c1_g1_i1:2283-1081(-)			2	99.0000009536743	TNGETTTQGLD			-0.00409844005480409	1135.49523925781	568.7549	1135.49926757813	568.756958007813	2	12	1.1.1.3597.5	1	24.0411	160.026	24.0862
1	330.47	330.47	94.9999988079071	57.2499990463257	54.0000021457672	TRINITY_DN45806_c0_g1::TRINITY_DN45806_c0_g1_i1::g.104285::m.104285; TRINITY_DN45762_c1_g1::TRINITY_DN45762_c1_g1_i1::g.104222::m.104222	type:5prime_partial len:401 gc:universal TRINITY_DN45806_c0_g1_i1:2-1204(+); type:5prime_partial len:401 gc:universal TRINITY_DN45762_c1_g1_i1:2283-1081(-)			2	99.0000009536743	TNGETTTQGLDG			-0.00493228994309902	1192.51586914063	597.2652	1192.52075195313	597.267639160156	2	17	1.1.1.3613.2	1	24.5782	281.3806	24.4629
1	330.47	330.47	94.9999988079071	57.2499990463257	54.0000021457672	TRINITY_DN45806_c0_g1::TRINITY_DN45806_c0_g1_i1::g.104285::m.104285; TRINITY_DN45762_c1_g1::TRINITY_DN45762_c1_g1_i1::g.104222::m.104222	type:5prime_partial len:401 gc:universal TRINITY_DN45806_c0_g1_i1:2-1204(+); type:5prime_partial len:401 gc:universal TRINITY_DN45762_c1_g1_i1:2283-1081(-)			2	99.0000009536743	TNGETTTQGLDGL			-0.00757536990568042	1305.59729003906	653.8059	1305.60485839844	653.809692382813	2	14	1.1.1.4246.7	1	42.5666	321.1173	42.4625
1	330.47	330.47	94.9999988079071	57.2499990463257	54.0000021457672	TRINITY_DN45806_c0_g1::TRINITY_DN45806_c0_g1_i1::g.104285::m.104285; TRINITY_DN45762_c1_g1::TRINITY_DN45762_c1_g1_i1::g.104222::m.104222	type:5prime_partial len:401 gc:universal TRINITY_DN45806_c0_g1_i1:2-1204(+); type:5prime_partial len:401 gc:universal TRINITY_DN45762_c1_g1_i1:2283-1081(-)			2	99.0000009536743	TNGETTTQGLDGLY			-0.00754941999912262	1468.66064453125	735.3376	1468.66821289063	735.341369628906	2	17	1.1.1.4351.7	1	46.5799	199.3212	46.626
1	330.47	330.47	94.9999988079071	57.2499990463257	54.0000021457672	TRINITY_DN45806_c0_g1::TRINITY_DN45806_c0_g1_i1::g.104285::m.104285; TRINITY_DN45762_c1_g1::TRINITY_DN45762_c1_g1_i1::g.104222::m.104222	type:5prime_partial len:401 gc:universal TRINITY_DN45806_c0_g1_i1:2-1204(+); type:5prime_partial len:401 gc:universal TRINITY_DN45762_c1_g1_i1:2283-1081(-)			2	99.0000009536743	TNGETTTQGLDGLYE			-0.00985931046307087	1597.70092773438	799.8577	1597.71081542969	799.862670898438	2	21	1.1.1.4323.3	1	45.4763	158.0728	45.4814
1	330.47	330.47	94.9999988079071	57.2499990463257	54.0000021457672	TRINITY_DN45806_c0_g1::TRINITY_DN45806_c0_g1_i1::g.104285::m.104285; TRINITY_DN45762_c1_g1::TRINITY_DN45762_c1_g1_i1::g.104222::m.104222	type:5prime_partial len:401 gc:universal TRINITY_DN45806_c0_g1_i1:2-1204(+); type:5prime_partial len:401 gc:universal TRINITY_DN45762_c1_g1_i1:2283-1081(-)			2	99.0000009536743	TNGETTTQGLDGLYER			-0.000374647992430255	1753.8115234375	877.913	1753.81188964844	877.913208007813	2	16	9.1.1.3528.6	1	40.584	89.7179	40.5098
1	330.47	330.47	94.9999988079071	57.2499990463257	54.0000021457672	TRINITY_DN45806_c0_g1::TRINITY_DN45806_c0_g1_i1::g.104285::m.104285; TRINITY_DN45762_c1_g1::TRINITY_DN45762_c1_g1_i1::g.104222::m.104222	type:5prime_partial len:401 gc:universal TRINITY_DN45806_c0_g1_i1:2-1204(+); type:5prime_partial len:401 gc:universal TRINITY_DN45762_c1_g1_i1:2283-1081(-)			2	99.0000009536743	VDKGVVPLA			-0.000673737027682364	896.532470703125	449.2735	896.533142089844	449.273834228516	2	11	12.1.1.3496.3	1	34.9843	850.7952	35.1076
1	330.47	330.47	94.9999988079071	57.2499990463257	54.0000021457672	TRINITY_DN45806_c0_g1::TRINITY_DN45806_c0_g1_i1::g.104285::m.104285; TRINITY_DN45762_c1_g1::TRINITY_DN45762_c1_g1_i1::g.104222::m.104222	type:5prime_partial len:401 gc:universal TRINITY_DN45806_c0_g1_i1:2-1204(+); type:5prime_partial len:401 gc:universal TRINITY_DN45762_c1_g1_i1:2283-1081(-)			2	99.0000009536743	VDKGVVPLAGTN			-0.000194559994270094	1168.64501953125	585.3298	1168.64514160156	585.329895019531	2	12	9.1.1.3362.11	1	33.931	770.8495	34.0271
1	330.47	330.47	94.9999988079071	57.2499990463257	54.0000021457672	TRINITY_DN45806_c0_g1::TRINITY_DN45806_c0_g1_i1::g.104285::m.104285; TRINITY_DN45762_c1_g1::TRINITY_DN45762_c1_g1_i1::g.104222::m.104222	type:5prime_partial len:401 gc:universal TRINITY_DN45806_c0_g1_i1:2-1204(+); type:5prime_partial len:401 gc:universal TRINITY_DN45762_c1_g1_i1:2283-1081(-)			2	99.0000009536743	YAASGASAAGGES			-0.000277996005024761	1097.46228027344	549.7384	1097.46252441406	549.738525390625	2	17	5.1.1.2963.2	1	20.1375	135.68	20.1426
1	330.47	330.47	94.9999988079071	57.2499990463257	54.0000021457672	TRINITY_DN45806_c0_g1::TRINITY_DN45806_c0_g1_i1::g.104285::m.104285; TRINITY_DN45762_c1_g1::TRINITY_DN45762_c1_g1_i1::g.104222::m.104222	type:5prime_partial len:401 gc:universal TRINITY_DN45806_c0_g1_i1:2-1204(+); type:5prime_partial len:401 gc:universal TRINITY_DN45762_c1_g1_i1:2283-1081(-)			2	99.0000009536743	YAASGASAAGGESL			-0.00170038000214845	1210.544921875	606.2797	1210.54663085938	606.280578613281	2	14	2.1.1.3354.9	1	33.4099	989.918	33.5424
1	330.47	330.47	94.9999988079071	57.2499990463257	54.0000021457672	TRINITY_DN45806_c0_g1::TRINITY_DN45806_c0_g1_i1::g.104285::m.104285; TRINITY_DN45762_c1_g1::TRINITY_DN45762_c1_g1_i1::g.104222::m.104222	type:5prime_partial len:401 gc:universal TRINITY_DN45806_c0_g1_i1:2-1204(+); type:5prime_partial len:401 gc:universal TRINITY_DN45762_c1_g1_i1:2283-1081(-)			2	99.0000009536743	YAASGASAAGGESLF			0.00178511999547482	1357.61682128906	679.8157	1357.61499023438	679.814758300781	2	11	9.1.1.3711.5	1	47.9528	117.171	47.9985
1	330.47	330.47	94.9999988079071	57.2499990463257	54.0000021457672	TRINITY_DN45806_c0_g1::TRINITY_DN45806_c0_g1_i1::g.104285::m.104285; TRINITY_DN45762_c1_g1::TRINITY_DN45762_c1_g1_i1::g.104222::m.104222	type:5prime_partial len:401 gc:universal TRINITY_DN45806_c0_g1_i1:2-1204(+); type:5prime_partial len:401 gc:universal TRINITY_DN45762_c1_g1_i1:2283-1081(-)			2	99.0000009536743	YAASGASAAGGESLFVANH			0.000154299006680958	1778.82250976563	593.9481	1778.82238769531	593.948059082031	3	14	9.1.1.3565.6	1	42.0626	418.1544	41.9579
1	330.47	330.47	94.9999988079071	57.2499990463257	54.0000021457672	TRINITY_DN45806_c0_g1::TRINITY_DN45806_c0_g1_i1::g.104285::m.104285; TRINITY_DN45762_c1_g1::TRINITY_DN45762_c1_g1_i1::g.104222::m.104222	type:5prime_partial len:401 gc:universal TRINITY_DN45806_c0_g1_i1:2-1204(+); type:5prime_partial len:401 gc:universal TRINITY_DN45762_c1_g1_i1:2283-1081(-)			1.88605630397797	98.7200021743774	ANSQACQGKYA			0.00092292798217386	1139.50390625	570.7592	1139.5029296875	570.758728027344	2	9	2.1.1.2851.2	1	18.1786	65.9521	18.1597
1	330.47	330.47	94.9999988079071	57.2499990463257	54.0000021457672	TRINITY_DN45806_c0_g1::TRINITY_DN45806_c0_g1_i1::g.104285::m.104285; TRINITY_DN45762_c1_g1::TRINITY_DN45762_c1_g1_i1::g.104222::m.104222	type:5prime_partial len:401 gc:universal TRINITY_DN45806_c0_g1_i1:2-1204(+); type:5prime_partial len:401 gc:universal TRINITY_DN45762_c1_g1_i1:2283-1081(-)			1.82390916347504	98.4899997711182	VDKGVVPLAG			0.0032531600445509	953.557861328125	477.7862	953.554565429688	477.784576416016	2	13	9.1.1.3378.3	1	34.568	3597.885	34.6338
1	330.47	330.47	94.9999988079071	57.2499990463257	54.0000021457672	TRINITY_DN45806_c0_g1::TRINITY_DN45806_c0_g1_i1::g.104285::m.104285; TRINITY_DN45762_c1_g1::TRINITY_DN45762_c1_g1_i1::g.104222::m.104222	type:5prime_partial len:401 gc:universal TRINITY_DN45806_c0_g1_i1:2-1204(+); type:5prime_partial len:401 gc:universal TRINITY_DN45762_c1_g1_i1:2283-1081(-)			1.72124660015106	98.1000006198883	GTNGETTTQGLD			-0.00493228994309902	1192.51586914063	597.2652	1192.52075195313	597.267639160156	2	8	10.1.1.3008.8	1	24.6063	1016.824	24.8177
1	330.47	330.47	94.9999988079071	57.2499990463257	54.0000021457672	TRINITY_DN45806_c0_g1::TRINITY_DN45806_c0_g1_i1::g.104285::m.104285; TRINITY_DN45762_c1_g1::TRINITY_DN45762_c1_g1_i1::g.104222::m.104222	type:5prime_partial len:401 gc:universal TRINITY_DN45806_c0_g1_i1:2-1204(+); type:5prime_partial len:401 gc:universal TRINITY_DN45762_c1_g1_i1:2283-1081(-)			1.69897043704987	97.9600012302399	RTVPPAVPGITF			-0.000343460997100919	1253.712890625	627.8637	1253.71325683594	627.863891601563	2	10	9.1.1.3781.8	1	50.8029	251.95	50.6857
1	330.47	330.47	94.9999988079071	57.2499990463257	54.0000021457672	TRINITY_DN45806_c0_g1::TRINITY_DN45806_c0_g1_i1::g.104285::m.104285; TRINITY_DN45762_c1_g1::TRINITY_DN45762_c1_g1_i1::g.104222::m.104222	type:5prime_partial len:401 gc:universal TRINITY_DN45806_c0_g1_i1:2-1204(+); type:5prime_partial len:401 gc:universal TRINITY_DN45762_c1_g1_i1:2283-1081(-)			1.65757703781128	97.790002822876	KGVVPLAGTNGET			0.00112728995736688	1241.66271972656	621.8386	1241.66162109375	621.838073730469	2	7	9.1.1.3325.11	1	32.4549	145.3302	32.5032
1	330.47	330.47	94.9999988079071	57.2499990463257	54.0000021457672	TRINITY_DN45806_c0_g1::TRINITY_DN45806_c0_g1_i1::g.104285::m.104285; TRINITY_DN45762_c1_g1::TRINITY_DN45762_c1_g1_i1::g.104222::m.104222	type:5prime_partial len:401 gc:universal TRINITY_DN45806_c0_g1_i1:2-1204(+); type:5prime_partial len:401 gc:universal TRINITY_DN45762_c1_g1_i1:2283-1081(-)			1.61978900432587	97.5499987602234	FHETMYQ			0.00328055000863969	954.393859863281	478.2042	954.390563964844	478.202545166016	2	7	6.1.1.3905.3	1	30.2957	200.426	30.3614
1	330.47	330.47	94.9999988079071	57.2499990463257	54.0000021457672	TRINITY_DN45806_c0_g1::TRINITY_DN45806_c0_g1_i1::g.104285::m.104285; TRINITY_DN45762_c1_g1::TRINITY_DN45762_c1_g1_i1::g.104222::m.104222	type:5prime_partial len:401 gc:universal TRINITY_DN45806_c0_g1_i1:2-1204(+); type:5prime_partial len:401 gc:universal TRINITY_DN45762_c1_g1_i1:2283-1081(-)			1.61978900432587	97.6199984550476	GETTTQGLDGLY			-0.00129408005159348	1253.57629394531	627.7954	1253.57751464844	627.796081542969	2	9	9.1.1.3686.7	1	46.9596	277.4844	46.8109
1	330.47	330.47	94.9999988079071	57.2499990463257	54.0000021457672	TRINITY_DN45806_c0_g1::TRINITY_DN45806_c0_g1_i1::g.104285::m.104285; TRINITY_DN45762_c1_g1::TRINITY_DN45762_c1_g1_i1::g.104222::m.104222	type:5prime_partial len:401 gc:universal TRINITY_DN45806_c0_g1_i1:2-1204(+); type:5prime_partial len:401 gc:universal TRINITY_DN45762_c1_g1_i1:2283-1081(-)			1.58502626419067	97.3699986934662	ADESTGSVAKRF			-0.00522152986377478	1266.615234375	634.3149	1266.62048339844	634.317504882813	2	7	5.1.1.3172.16	1	27.0603	113.9253	27.0261
1	330.47	330.47	94.9999988079071	57.2499990463257	54.0000021457672	TRINITY_DN45806_c0_g1::TRINITY_DN45806_c0_g1_i1::g.104285::m.104285; TRINITY_DN45762_c1_g1::TRINITY_DN45762_c1_g1_i1::g.104222::m.104222	type:5prime_partial len:401 gc:universal TRINITY_DN45806_c0_g1_i1:2-1204(+); type:5prime_partial len:401 gc:universal TRINITY_DN45762_c1_g1_i1:2283-1081(-)			1.52287912368774	97.0399975776672	MATVTALR			0.00243519991636276	861.476684570313	431.7456	861.474243164063	431.744384765625	2	6	1.1.1.3969.3	1	31.485	620.5958	31.5978
1	330.47	330.47	94.9999988079071	57.2499990463257	54.0000021457672	TRINITY_DN45806_c0_g1::TRINITY_DN45806_c0_g1_i1::g.104285::m.104285; TRINITY_DN45762_c1_g1::TRINITY_DN45762_c1_g1_i1::g.104222::m.104222	type:5prime_partial len:401 gc:universal TRINITY_DN45806_c0_g1_i1:2-1204(+); type:5prime_partial len:401 gc:universal TRINITY_DN45762_c1_g1_i1:2283-1081(-)			1.46852135658264	96.6400027275085	DRVAPCIGGVI			-0.00148428999818861	1098.58410644531	550.2993	1098.58557128906	550.300048828125	2	9	9.1.1.3702.6	1	47.62	293.2595	47.747
1	330.47	330.47	94.9999988079071	57.2499990463257	54.0000021457672	TRINITY_DN45806_c0_g1::TRINITY_DN45806_c0_g1_i1::g.104285::m.104285; TRINITY_DN45762_c1_g1::TRINITY_DN45762_c1_g1_i1::g.104222::m.104222	type:5prime_partial len:401 gc:universal TRINITY_DN45806_c0_g1_i1:2-1204(+); type:5prime_partial len:401 gc:universal TRINITY_DN45762_c1_g1_i1:2283-1081(-)			1.43179821968079	96.2800025939941	VDKGVVPLAGTNGETTTQGLDG			-0.00904547981917858	2128.0556640625	710.3592	2128.06469726563	710.362182617188	3	12	12.1.1.3637.4	1	40.5518	156.7667	40.5569
1	330.47	330.47	94.9999988079071	57.2499990463257	54.0000021457672	TRINITY_DN45806_c0_g1::TRINITY_DN45806_c0_g1_i1::g.104285::m.104285; TRINITY_DN45762_c1_g1::TRINITY_DN45762_c1_g1_i1::g.104222::m.104222	type:5prime_partial len:401 gc:universal TRINITY_DN45806_c0_g1_i1:2-1204(+); type:5prime_partial len:401 gc:universal TRINITY_DN45762_c1_g1_i1:2283-1081(-)			1.42021656036377	96.2400019168854	YVTEKVLA			0.000296037003863603	921.517456054688	461.766	921.517150878906	461.765838623047	2	9	8.1.1.3527.4	1	32.7569	623.8951	32.7217
1	330.47	330.47	94.9999988079071	57.2499990463257	54.0000021457672	TRINITY_DN45806_c0_g1::TRINITY_DN45806_c0_g1_i1::g.104285::m.104285; TRINITY_DN45762_c1_g1::TRINITY_DN45762_c1_g1_i1::g.104222::m.104222	type:5prime_partial len:401 gc:universal TRINITY_DN45806_c0_g1_i1:2-1204(+); type:5prime_partial len:401 gc:universal TRINITY_DN45762_c1_g1_i1:2283-1081(-)			1.37675070762634	95.7499980926514	SGASAAGGESL			0.00517946993932128	905.414245605469	453.7144	905.409057617188	453.711791992188	2	8	5.1.1.3164.5	1	26.7226	1102.034	26.7902
1	330.47	330.47	94.9999988079071	57.2499990463257	54.0000021457672	TRINITY_DN45806_c0_g1::TRINITY_DN45806_c0_g1_i1::g.104285::m.104285; TRINITY_DN45762_c1_g1::TRINITY_DN45762_c1_g1_i1::g.104222::m.104222	type:5prime_partial len:401 gc:universal TRINITY_DN45806_c0_g1_i1:2-1204(+); type:5prime_partial len:401 gc:universal TRINITY_DN45762_c1_g1_i1:2283-1081(-)			1.35654699802399	95.5900013446808	GRALQASALK			-0.00170775002334267	1013.59649658203	507.8055	1013.59820556641	507.806365966797	2	9	9.1.1.3068.4	1	22.2857	455.5275	22.1707
1	330.47	330.47	94.9999988079071	57.2499990463257	54.0000021457672	TRINITY_DN45806_c0_g1::TRINITY_DN45806_c0_g1_i1::g.104285::m.104285; TRINITY_DN45762_c1_g1::TRINITY_DN45762_c1_g1_i1::g.104222::m.104222	type:5prime_partial len:401 gc:universal TRINITY_DN45806_c0_g1_i1:2-1204(+); type:5prime_partial len:401 gc:universal TRINITY_DN45762_c1_g1_i1:2283-1081(-)			1.33724212646484	95.3999996185303	FVANHAY			0.0020404199603945	820.388854980469	411.2017	820.386779785156	411.20068359375	2	8	11.1.1.4283.2	1	41.0533	168.4828	41.2235
1	330.47	330.47	94.9999988079071	57.2499990463257	54.0000021457672	TRINITY_DN45806_c0_g1::TRINITY_DN45806_c0_g1_i1::g.104285::m.104285; TRINITY_DN45762_c1_g1::TRINITY_DN45762_c1_g1_i1::g.104222::m.104222	type:5prime_partial len:401 gc:universal TRINITY_DN45806_c0_g1_i1:2-1204(+); type:5prime_partial len:401 gc:universal TRINITY_DN45762_c1_g1_i1:2283-1081(-)			1.28399682044983	94.7799980640411	SGGQSEEEASVN			-0.00297061004675925	1192.4814453125	597.248	1192.484375	597.249450683594	2	13	5.1.1.2874.2	1	18.6147	173.8289	18.7003
1	330.47	330.47	94.9999988079071	57.2499990463257	54.0000021457672	TRINITY_DN45806_c0_g1::TRINITY_DN45806_c0_g1_i1::g.104285::m.104285; TRINITY_DN45762_c1_g1::TRINITY_DN45762_c1_g1_i1::g.104222::m.104222	type:5prime_partial len:401 gc:universal TRINITY_DN45806_c0_g1_i1:2-1204(+); type:5prime_partial len:401 gc:universal TRINITY_DN45762_c1_g1_i1:2283-1081(-)			1.22914791107178	94.0999984741211	DDRVAPCIGGVIL			-0.0078770499676466	1326.68872070313	664.3516	1326.69653320313	664.355590820313	2	11	5.1.1.3954.6	1	58.4854	186.3977	58.4599
1	330.47	330.47	94.9999988079071	57.2499990463257	54.0000021457672	TRINITY_DN45806_c0_g1::TRINITY_DN45806_c0_g1_i1::g.104285::m.104285; TRINITY_DN45762_c1_g1::TRINITY_DN45762_c1_g1_i1::g.104222::m.104222	type:5prime_partial len:401 gc:universal TRINITY_DN45806_c0_g1_i1:2-1204(+); type:5prime_partial len:401 gc:universal TRINITY_DN45762_c1_g1_i1:2283-1081(-)			1.16115093231201	93.1299984455109	DRVAPCIGGVIL			-0.00339495996013284	1211.66625976563	606.8404	1211.66967773438	606.842102050781	2	11	5.1.1.3900.4	1	56.2697	357.2629	56.2521
1	330.47	330.47	94.9999988079071	57.2499990463257	54.0000021457672	TRINITY_DN45806_c0_g1::TRINITY_DN45806_c0_g1_i1::g.104285::m.104285; TRINITY_DN45762_c1_g1::TRINITY_DN45762_c1_g1_i1::g.104222::m.104222	type:5prime_partial len:401 gc:universal TRINITY_DN45806_c0_g1_i1:2-1204(+); type:5prime_partial len:401 gc:universal TRINITY_DN45762_c1_g1_i1:2283-1081(-)			1.16115093231201	93.1100010871887	RTVPPAVPGIT			0.00349525990895927	1106.64831542969	554.3314	1106.64477539063	554.329650878906	2	8	8.1.1.3664.4	1	37.9886	193.9478	38.12
1	330.47	330.47	94.9999988079071	57.2499990463257	54.0000021457672	TRINITY_DN45806_c0_g1::TRINITY_DN45806_c0_g1_i1::g.104285::m.104285; TRINITY_DN45762_c1_g1::TRINITY_DN45762_c1_g1_i1::g.104222::m.104222	type:5prime_partial len:401 gc:universal TRINITY_DN45806_c0_g1_i1:2-1204(+); type:5prime_partial len:401 gc:universal TRINITY_DN45762_c1_g1_i1:2283-1081(-)			1.12493884563446	92.5400018692017	NQCPLHRP			0.000357095996150747	963.471252441406	482.7429	963.470886230469	482.742706298828	2	8	5.1.1.3059.3	1	22.8595	286.2274	22.6577
1	330.47	330.47	94.9999988079071	57.2499990463257	54.0000021457672	TRINITY_DN45806_c0_g1::TRINITY_DN45806_c0_g1_i1::g.104285::m.104285; TRINITY_DN45762_c1_g1::TRINITY_DN45762_c1_g1_i1::g.104222::m.104222	type:5prime_partial len:401 gc:universal TRINITY_DN45806_c0_g1_i1:2-1204(+); type:5prime_partial len:401 gc:universal TRINITY_DN45762_c1_g1_i1:2283-1081(-)			1.11918652057648	92.4099981784821	ADDRVAPCIGGV			-0.00686775986105204	1171.55871582031	586.7866	1171.56555175781	586.7900390625	2	11	5.1.1.3480.4	1	39.3391	239.203	39.3709
1	330.47	330.47	94.9999988079071	57.2499990463257	54.0000021457672	TRINITY_DN45806_c0_g1::TRINITY_DN45806_c0_g1_i1::g.104285::m.104285; TRINITY_DN45762_c1_g1::TRINITY_DN45762_c1_g1_i1::g.104222::m.104222	type:5prime_partial len:401 gc:universal TRINITY_DN45806_c0_g1_i1:2-1204(+); type:5prime_partial len:401 gc:universal TRINITY_DN45762_c1_g1_i1:2283-1081(-)			1.11918652057648	92.3900008201599	TLLKPNMVT			0.000223480994463898	1015.57385253906	508.7942	1015.57360839844	508.794067382813	2	7	1.1.1.4121.6	1	37.6072	168.0334	37.6586
1	330.47	330.47	94.9999988079071	57.2499990463257	54.0000021457672	TRINITY_DN45806_c0_g1::TRINITY_DN45806_c0_g1_i1::g.104285::m.104285; TRINITY_DN45762_c1_g1::TRINITY_DN45762_c1_g1_i1::g.104222::m.104222	type:5prime_partial len:401 gc:universal TRINITY_DN45806_c0_g1_i1:2-1204(+); type:5prime_partial len:401 gc:universal TRINITY_DN45762_c1_g1_i1:2283-1081(-)			1.09151518344879	91.8900012969971	RALQASALK			-0.000690802989993244	956.576049804688	479.2953	956.576721191406	479.295623779297	2	10	10.1.1.2904.4	1	20.511	1009.182	20.4441
1	330.47	330.47	94.9999988079071	57.2499990463257	54.0000021457672	TRINITY_DN45806_c0_g1::TRINITY_DN45806_c0_g1_i1::g.104285::m.104285; TRINITY_DN45762_c1_g1::TRINITY_DN45762_c1_g1_i1::g.104222::m.104222	type:5prime_partial len:401 gc:universal TRINITY_DN45806_c0_g1_i1:2-1204(+); type:5prime_partial len:401 gc:universal TRINITY_DN45762_c1_g1_i1:2283-1081(-)			1.07058119773865	91.4600014686584	DDRVAPCIGG			0.000393349007936195	1001.46044921875	501.7375	1001.46002197266	501.7373046875	2	11	5.1.1.3315.5	1	32.7356	4112.219	32.8349
1	330.47	330.47	94.9999988079071	57.2499990463257	54.0000021457672	TRINITY_DN45806_c0_g1::TRINITY_DN45806_c0_g1_i1::g.104285::m.104285; TRINITY_DN45762_c1_g1::TRINITY_DN45762_c1_g1_i1::g.104222::m.104222	type:5prime_partial len:401 gc:universal TRINITY_DN45806_c0_g1_i1:2-1204(+); type:5prime_partial len:401 gc:universal TRINITY_DN45762_c1_g1_i1:2283-1081(-)			0.99999988079071	90.0200009346008	TVPPAVPGITF			0.0027451200876385	1097.61486816406	549.8147	1097.61206054688	549.813354492188	2	10	9.1.1.3948.3	1	57.4419	218.9373	57.2544
1	330.47	330.47	94.9999988079071	57.2499990463257	54.0000021457672	TRINITY_DN45806_c0_g1::TRINITY_DN45806_c0_g1_i1::g.104285::m.104285; TRINITY_DN45762_c1_g1::TRINITY_DN45762_c1_g1_i1::g.104222::m.104222	type:5prime_partial len:401 gc:universal TRINITY_DN45806_c0_g1_i1:2-1204(+); type:5prime_partial len:401 gc:universal TRINITY_DN45762_c1_g1_i1:2283-1081(-)			0.939302146434784	88.510000705719	KITPTTPSR			0.000151297994307242	999.571472167969	500.793	999.5712890625	500.792938232422	2	9	5.1.1.2825.2	1	17.7005	119.8484	17.7415
1	330.47	330.47	94.9999988079071	57.2499990463257	54.0000021457672	TRINITY_DN45806_c0_g1::TRINITY_DN45806_c0_g1_i1::g.104285::m.104285; TRINITY_DN45762_c1_g1::TRINITY_DN45762_c1_g1_i1::g.104222::m.104222	type:5prime_partial len:401 gc:universal TRINITY_DN45806_c0_g1_i1:2-1204(+); type:5prime_partial len:401 gc:universal TRINITY_DN45762_c1_g1_i1:2283-1081(-)			0.917214632034302	87.9400014877319	DRVAPCIGG			0.00438715983182192	886.4375	444.226	886.43310546875	444.223815917969	2	7	2.1.1.3273.2	1	30.0999	1149.273	29.8049
1	330.47	330.47	94.9999988079071	57.2499990463257	54.0000021457672	TRINITY_DN45806_c0_g1::TRINITY_DN45806_c0_g1_i1::g.104285::m.104285; TRINITY_DN45762_c1_g1::TRINITY_DN45762_c1_g1_i1::g.104222::m.104222	type:5prime_partial len:401 gc:universal TRINITY_DN45806_c0_g1_i1:2-1204(+); type:5prime_partial len:401 gc:universal TRINITY_DN45762_c1_g1_i1:2283-1081(-)			0.882728755474091	86.9199991226196	FLSGGQSEEEA			-0.0067076301202178	1152.48681640625	577.2507	1152.49353027344	577.254028320313	2	10	12.1.1.3400.3	1	31.1657	197.5718	31.2514
1	330.47	330.47	94.9999988079071	57.2499990463257	54.0000021457672	TRINITY_DN45806_c0_g1::TRINITY_DN45806_c0_g1_i1::g.104285::m.104285; TRINITY_DN45762_c1_g1::TRINITY_DN45762_c1_g1_i1::g.104222::m.104222	type:5prime_partial len:401 gc:universal TRINITY_DN45806_c0_g1_i1:2-1204(+); type:5prime_partial len:401 gc:universal TRINITY_DN45762_c1_g1_i1:2283-1081(-)			0.879426002502441	86.7699980735779	ITPTTPSRLAIIEN			-0.01231690030545	1524.8388671875	763.4267	1524.85119628906	763.432861328125	2	10	5.1.1.3590.11	1	43.7792	141.5825	43.7843
1	330.47	330.47	94.9999988079071	57.2499990463257	54.0000021457672	TRINITY_DN45806_c0_g1::TRINITY_DN45806_c0_g1_i1::g.104285::m.104285; TRINITY_DN45762_c1_g1::TRINITY_DN45762_c1_g1_i1::g.104222::m.104222	type:5prime_partial len:401 gc:universal TRINITY_DN45806_c0_g1_i1:2-1204(+); type:5prime_partial len:401 gc:universal TRINITY_DN45762_c1_g1_i1:2283-1081(-)			0.790484964847565	83.8100016117096	NQEIAMAT			0.00113871996290982	876.402282714844	439.2084	876.401123046875	439.207824707031	2	8	9.1.1.3318.6	1	32.1556	2440.43	32.0647
1	330.47	330.47	94.9999988079071	57.2499990463257	54.0000021457672	TRINITY_DN45806_c0_g1::TRINITY_DN45806_c0_g1_i1::g.104285::m.104285; TRINITY_DN45762_c1_g1::TRINITY_DN45762_c1_g1_i1::g.104222::m.104222	type:5prime_partial len:401 gc:universal TRINITY_DN45806_c0_g1_i1:2-1204(+); type:5prime_partial len:401 gc:universal TRINITY_DN45762_c1_g1_i1:2283-1081(-)			0.777283549308777	83.3400011062622	IKVDKGVVPLAG			-0.000602944986894727	1194.73303222656	598.3738	1194.73364257813	598.374084472656	2	10	9.1.1.3438.13	1	36.9917	1752.618	37.1264
1	330.47	330.47	94.9999988079071	57.2499990463257	54.0000021457672	TRINITY_DN45806_c0_g1::TRINITY_DN45806_c0_g1_i1::g.104285::m.104285; TRINITY_DN45762_c1_g1::TRINITY_DN45762_c1_g1_i1::g.104222::m.104222	type:5prime_partial len:401 gc:universal TRINITY_DN45806_c0_g1_i1:2-1204(+); type:5prime_partial len:401 gc:universal TRINITY_DN45762_c1_g1_i1:2283-1081(-)			0.744727492332459	82.039999961853	EGTLLKPNM			0.00105056003667414	1001.52264404297	501.7686	1001.52154541016	501.76806640625	2	7	1.1.1.4100.5	1	36.7454	461.337	36.648
1	330.47	330.47	94.9999988079071	57.2499990463257	54.0000021457672	TRINITY_DN45806_c0_g1::TRINITY_DN45806_c0_g1_i1::g.104285::m.104285; TRINITY_DN45762_c1_g1::TRINITY_DN45762_c1_g1_i1::g.104222::m.104222	type:5prime_partial len:401 gc:universal TRINITY_DN45806_c0_g1_i1:2-1204(+); type:5prime_partial len:401 gc:universal TRINITY_DN45762_c1_g1_i1:2283-1081(-)			0.732828259468079	81.4499974250793	TADDRVAP			0.00221645995043218	843.410888671875	422.7127	843.408630371094	422.711608886719	2	7	6.1.1.3296.2	1	19.9185	288.8522	19.8417
1	330.47	330.47	94.9999988079071	57.2499990463257	54.0000021457672	TRINITY_DN45806_c0_g1::TRINITY_DN45806_c0_g1_i1::g.104285::m.104285; TRINITY_DN45762_c1_g1::TRINITY_DN45762_c1_g1_i1::g.104222::m.104222	type:5prime_partial len:401 gc:universal TRINITY_DN45806_c0_g1_i1:2-1204(+); type:5prime_partial len:401 gc:universal TRINITY_DN45762_c1_g1_i1:2283-1081(-)			0.692503929138184	79.6899974346161	GQSEEEASVNLNA			-0.00555146997794509	1346.58947753906	674.302	1346.59497070313	674.304748535156	2	9	5.1.1.3365.9	1	34.7567	180.0194	34.8456
1	330.47	330.47	94.9999988079071	57.2499990463257	54.0000021457672	TRINITY_DN45806_c0_g1::TRINITY_DN45806_c0_g1_i1::g.104285::m.104285; TRINITY_DN45762_c1_g1::TRINITY_DN45762_c1_g1_i1::g.104222::m.104222	type:5prime_partial len:401 gc:universal TRINITY_DN45806_c0_g1_i1:2-1204(+); type:5prime_partial len:401 gc:universal TRINITY_DN45762_c1_g1_i1:2283-1081(-)			0.643974125385284	77.3299992084503	IKVDKGVVPLA			-0.00269879004918039	1137.70947265625	569.862	1137.71215820313	569.863342285156	2	8	1.1.1.4105.7	1	36.9637	234.7732	37.0141
1	330.47	330.47	94.9999988079071	57.2499990463257	54.0000021457672	TRINITY_DN45806_c0_g1::TRINITY_DN45806_c0_g1_i1::g.104285::m.104285; TRINITY_DN45762_c1_g1::TRINITY_DN45762_c1_g1_i1::g.104222::m.104222	type:5prime_partial len:401 gc:universal TRINITY_DN45806_c0_g1_i1:2-1204(+); type:5prime_partial len:401 gc:universal TRINITY_DN45762_c1_g1_i1:2283-1081(-)			0.63264411687851	76.6700029373169	ESTGSVAKRFQ			0.00708041014149785	1208.6220703125	403.8813	1208.61499023438	403.878936767578	3	7	2.1.1.3144.2	1	24.959	858.4482	24.9098
1	330.47	330.47	94.9999988079071	57.2499990463257	54.0000021457672	TRINITY_DN45806_c0_g1::TRINITY_DN45806_c0_g1_i1::g.104285::m.104285; TRINITY_DN45762_c1_g1::TRINITY_DN45762_c1_g1_i1::g.104222::m.104222	type:5prime_partial len:401 gc:universal TRINITY_DN45806_c0_g1_i1:2-1204(+); type:5prime_partial len:401 gc:universal TRINITY_DN45762_c1_g1_i1:2283-1081(-)			0.567030668258667	72.9099988937378	ITPTTPSRLAIIE			-0.00332503998652101	1410.80493164063	706.4097	1410.80822753906	706.411376953125	2	13	9.1.1.3646.3	1	45.3496	383.5062	45.2325
1	330.47	330.47	94.9999988079071	57.2499990463257	54.0000021457672	TRINITY_DN45806_c0_g1::TRINITY_DN45806_c0_g1_i1::g.104285::m.104285; TRINITY_DN45762_c1_g1::TRINITY_DN45762_c1_g1_i1::g.104222::m.104222	type:5prime_partial len:401 gc:universal TRINITY_DN45806_c0_g1_i1:2-1204(+); type:5prime_partial len:401 gc:universal TRINITY_DN45762_c1_g1_i1:2283-1081(-)			0.560667335987091	72.5199997425079	ITPTTPSR			0.00209674006327987	871.478454589844	436.7465	871.476318359375	436.745452880859	2	8	1.1.1.3382.2	1	20.8984	208.587	20.8297
1	330.47	330.47	94.9999988079071	57.2499990463257	54.0000021457672	TRINITY_DN45806_c0_g1::TRINITY_DN45806_c0_g1_i1::g.104285::m.104285; TRINITY_DN45762_c1_g1::TRINITY_DN45762_c1_g1_i1::g.104222::m.104222	type:5prime_partial len:401 gc:universal TRINITY_DN45806_c0_g1_i1:2-1204(+); type:5prime_partial len:401 gc:universal TRINITY_DN45762_c1_g1_i1:2283-1081(-)			0.548213601112366	71.670001745224	AMNQCPLH			0.00125516997650266	912.395874023438	457.2052	912.394592285156	457.204559326172	2	8	7.1.1.3919.2	1	28.6338	226.5079	28.5989
1	330.47	330.47	94.9999988079071	57.2499990463257	54.0000021457672	TRINITY_DN45806_c0_g1::TRINITY_DN45806_c0_g1_i1::g.104285::m.104285; TRINITY_DN45762_c1_g1::TRINITY_DN45762_c1_g1_i1::g.104222::m.104222	type:5prime_partial len:401 gc:universal TRINITY_DN45806_c0_g1_i1:2-1204(+); type:5prime_partial len:401 gc:universal TRINITY_DN45762_c1_g1_i1:2283-1081(-)			0.464705884456635	65.6700015068054	SAAGGESLFVANHAY			-0.00523036019876599	1492.689453125	747.352	1492.69470214844	747.354614257813	2	7	9.1.1.3613.10	1	44.0093	61.9819	43.9384
1	330.47	330.47	94.9999988079071	57.2499990463257	54.0000021457672	TRINITY_DN45806_c0_g1::TRINITY_DN45806_c0_g1_i1::g.104285::m.104285; TRINITY_DN45762_c1_g1::TRINITY_DN45762_c1_g1_i1::g.104222::m.104222	type:5prime_partial len:401 gc:universal TRINITY_DN45806_c0_g1_i1:2-1204(+); type:5prime_partial len:401 gc:universal TRINITY_DN45762_c1_g1_i1:2283-1081(-)			0.399027109146118	60.1400017738342	HGIVPIVE			0.00237272004596889	862.49365234375	432.2541	862.491271972656	432.252899169922	2	7	10.1.1.3442.3	1	41.835	96.6368	41.9008
1	330.47	330.47	94.9999988079071	57.2499990463257	54.0000021457672	TRINITY_DN45806_c0_g1::TRINITY_DN45806_c0_g1_i1::g.104285::m.104285; TRINITY_DN45762_c1_g1::TRINITY_DN45762_c1_g1_i1::g.104222::m.104222	type:5prime_partial len:401 gc:universal TRINITY_DN45806_c0_g1_i1:2-1204(+); type:5prime_partial len:401 gc:universal TRINITY_DN45762_c1_g1_i1:2283-1081(-)			0.338187336921692	54.0600001811981	ALANSQACQGKYA			0.000716836017090827	1323.62487792969	662.8197	1323.62414550781	662.8193359375	2	6	2.1.1.3192.13	1	26.8721	101.1554	26.8377
1	330.47	330.47	94.9999988079071	57.2499990463257	54.0000021457672	TRINITY_DN45806_c0_g1::TRINITY_DN45806_c0_g1_i1::g.104285::m.104285; TRINITY_DN45762_c1_g1::TRINITY_DN45762_c1_g1_i1::g.104222::m.104222	type:5prime_partial len:401 gc:universal TRINITY_DN45806_c0_g1_i1:2-1204(+); type:5prime_partial len:401 gc:universal TRINITY_DN45762_c1_g1_i1:2283-1081(-)			0.326979070901871	52.8500020503998	QLLFTADDRVAP			-0.00506113981828094	1344.69873046875	673.3566	1344.70373535156	673.359130859375	2	10	12.1.1.3834.5	1	48.3199	95.1196	48.2448
1	330.47	330.47	94.9999988079071	57.2499990463257	54.0000021457672	TRINITY_DN45806_c0_g1::TRINITY_DN45806_c0_g1_i1::g.104285::m.104285; TRINITY_DN45762_c1_g1::TRINITY_DN45762_c1_g1_i1::g.104222::m.104222	type:5prime_partial len:401 gc:universal TRINITY_DN45806_c0_g1_i1:2-1204(+); type:5prime_partial len:401 gc:universal TRINITY_DN45762_c1_g1_i1:2283-1081(-)			0.284832656383514	48.089998960495	ADDRVAPCIG			0.00274866004474461	1015.47845458984	508.7465	1015.47570800781	508.7451171875	2	9	9.1.1.3331.6	1	32.6829	2375.859	32.583
1	330.47	330.47	94.9999988079071	57.2499990463257	54.0000021457672	TRINITY_DN45806_c0_g1::TRINITY_DN45806_c0_g1_i1::g.104285::m.104285; TRINITY_DN45762_c1_g1::TRINITY_DN45762_c1_g1_i1::g.104222::m.104222	type:5prime_partial len:401 gc:universal TRINITY_DN45806_c0_g1_i1:2-1204(+); type:5prime_partial len:401 gc:universal TRINITY_DN45762_c1_g1_i1:2283-1081(-)			0.254144787788391	44.310000538826	LSGGQSEEEA			-0.00805690046399832	1005.41705322266	503.7158	1005.42510986328	503.719818115234	2	8	1.1.1.3295.2	1	20.0833	110.2453	19.9901
1	330.47	330.47	94.9999988079071	57.2499990463257	54.0000021457672	TRINITY_DN45806_c0_g1::TRINITY_DN45806_c0_g1_i1::g.104285::m.104285; TRINITY_DN45762_c1_g1::TRINITY_DN45762_c1_g1_i1::g.104222::m.104222	type:5prime_partial len:401 gc:universal TRINITY_DN45806_c0_g1_i1:2-1204(+); type:5prime_partial len:401 gc:universal TRINITY_DN45762_c1_g1_i1:2283-1081(-)			0.252588212490082	44.1199988126755	GTNGETTTQGLDGL			0.00318746990524232	1362.62951660156	682.322	1362.62634277344	682.320434570313	2	9	10.1.1.3454.16	1	42.34	103.9338	42.4244
1	330.47	330.47	94.9999988079071	57.2499990463257	54.0000021457672	TRINITY_DN45806_c0_g1::TRINITY_DN45806_c0_g1_i1::g.104285::m.104285; TRINITY_DN45762_c1_g1::TRINITY_DN45762_c1_g1_i1::g.104222::m.104222	type:5prime_partial len:401 gc:universal TRINITY_DN45806_c0_g1_i1:2-1204(+); type:5prime_partial len:401 gc:universal TRINITY_DN45762_c1_g1_i1:2283-1081(-)			0.247183561325073	43.4199988842011	AIIENANVLA			0.0015232500154525	1026.57250976563	514.2935	1026.57092285156	514.292785644531	2	6	4.1.1.3963.6	1	45.6233	172.8453	45.6693
1	330.47	330.47	94.9999988079071	57.2499990463257	54.0000021457672	TRINITY_DN45806_c0_g1::TRINITY_DN45806_c0_g1_i1::g.104285::m.104285; TRINITY_DN45762_c1_g1::TRINITY_DN45762_c1_g1_i1::g.104222::m.104222	type:5prime_partial len:401 gc:universal TRINITY_DN45806_c0_g1_i1:2-1204(+); type:5prime_partial len:401 gc:universal TRINITY_DN45762_c1_g1_i1:2283-1081(-)			0.242603972554207	42.8000003099442	SINAENTEENRR			0.00392137980088592	1431.67419433594	478.232	1431.67028808594	478.230682373047	3	8	10.1.1.2829.3	1	17.9828	1425.179	17.7862
1	330.47	330.47	94.9999988079071	57.2499990463257	54.0000021457672	TRINITY_DN45806_c0_g1::TRINITY_DN45806_c0_g1_i1::g.104285::m.104285; TRINITY_DN45762_c1_g1::TRINITY_DN45762_c1_g1_i1::g.104222::m.104222	type:5prime_partial len:401 gc:universal TRINITY_DN45806_c0_g1_i1:2-1204(+); type:5prime_partial len:401 gc:universal TRINITY_DN45762_c1_g1_i1:2283-1081(-)			0.216811314225197	39.300000667572	SYGRALQASA			0.0010907199466601	1022.515625	512.2651	1022.51452636719	512.264526367188	2	9	9.1.1.3173.3	1	26.4263	177.7268	26.4822
1	330.47	330.47	94.9999988079071	57.2499990463257	54.0000021457672	TRINITY_DN45806_c0_g1::TRINITY_DN45806_c0_g1_i1::g.104285::m.104285; TRINITY_DN45762_c1_g1::TRINITY_DN45762_c1_g1_i1::g.104222::m.104222	type:5prime_partial len:401 gc:universal TRINITY_DN45806_c0_g1_i1:2-1204(+); type:5prime_partial len:401 gc:universal TRINITY_DN45762_c1_g1_i1:2283-1081(-)			0.191114142537117	35.6400012969971	ILPDGDHDL			0.000726257974747568	993.477478027344	497.746	993.476745605469	497.745635986328	2	7	4.1.1.3702.4	1	36.2292	248.7418	36.3153
1	330.47	330.47	94.9999988079071	57.2499990463257	54.0000021457672	TRINITY_DN45806_c0_g1::TRINITY_DN45806_c0_g1_i1::g.104285::m.104285; TRINITY_DN45762_c1_g1::TRINITY_DN45762_c1_g1_i1::g.104222::m.104222	type:5prime_partial len:401 gc:universal TRINITY_DN45806_c0_g1_i1:2-1204(+); type:5prime_partial len:401 gc:universal TRINITY_DN45762_c1_g1_i1:2283-1081(-)			0.189767479896545	35.4000002145767	VDKGVVPL			0.00305381999351084	825.499084472656	413.7568	825.496032714844	413.755279541016	2	7	9.1.1.3423.3	1	36.3734	924.0861	36.3578
1	330.47	330.47	94.9999988079071	57.2499990463257	54.0000021457672	TRINITY_DN45806_c0_g1::TRINITY_DN45806_c0_g1_i1::g.104285::m.104285; TRINITY_DN45762_c1_g1::TRINITY_DN45762_c1_g1_i1::g.104222::m.104222	type:5prime_partial len:401 gc:universal TRINITY_DN45806_c0_g1_i1:2-1204(+); type:5prime_partial len:401 gc:universal TRINITY_DN45762_c1_g1_i1:2283-1081(-)			0.16749107837677	32.030001282692	IIENANVL			-0.00127552996855229	884.495483398438	443.255	884.496704101563	443.255645751953	2	8	12.1.1.3664.4	1	41.6109	2183.038	41.6754
1	330.47	330.47	94.9999988079071	57.2499990463257	54.0000021457672	TRINITY_DN45806_c0_g1::TRINITY_DN45806_c0_g1_i1::g.104285::m.104285; TRINITY_DN45762_c1_g1::TRINITY_DN45762_c1_g1_i1::g.104222::m.104222	type:5prime_partial len:401 gc:universal TRINITY_DN45806_c0_g1_i1:2-1204(+); type:5prime_partial len:401 gc:universal TRINITY_DN45762_c1_g1_i1:2283-1081(-)			0.159893900156021	99.0000009536743	SQACQGKYAASGASAAGGES	Ser->His@1; Deamidated(Q)@2		-0.0307404007762671	1850.75463867188	617.9255	1850.78527832031	617.935729980469	3	22	4.1.1.3430.2	1	26.7344	542.0109	26.7395
1	330.47	330.47	94.9999988079071	57.2499990463257	54.0000021457672	TRINITY_DN45806_c0_g1::TRINITY_DN45806_c0_g1_i1::g.104285::m.104285; TRINITY_DN45762_c1_g1::TRINITY_DN45762_c1_g1_i1::g.104222::m.104222	type:5prime_partial len:401 gc:universal TRINITY_DN45806_c0_g1_i1:2-1204(+); type:5prime_partial len:401 gc:universal TRINITY_DN45762_c1_g1_i1:2283-1081(-)			0.157390758395195	30.3900003433228	IIENANVLA			0.00158869998995215	955.535461425781	478.775	955.533874511719	478.774200439453	2	7	10.1.1.3421.2	1	40.9827	1395.484	40.8994
1	330.47	330.47	94.9999988079071	57.2499990463257	54.0000021457672	TRINITY_DN45806_c0_g1::TRINITY_DN45806_c0_g1_i1::g.104285::m.104285; TRINITY_DN45762_c1_g1::TRINITY_DN45762_c1_g1_i1::g.104222::m.104222	type:5prime_partial len:401 gc:universal TRINITY_DN45806_c0_g1_i1:2-1204(+); type:5prime_partial len:401 gc:universal TRINITY_DN45762_c1_g1_i1:2283-1081(-)			0.141462802886963	27.8200000524521	GETTTQGLDGL			0.00283036008477211	1090.51708984375	546.2658	1090.51428222656	546.264404296875	2	7	10.1.1.3456.4	1	42.401	141.2116	42.4244
1	330.47	330.47	94.9999988079071	57.2499990463257	54.0000021457672	TRINITY_DN45806_c0_g1::TRINITY_DN45806_c0_g1_i1::g.104285::m.104285; TRINITY_DN45762_c1_g1::TRINITY_DN45762_c1_g1_i1::g.104222::m.104222	type:5prime_partial len:401 gc:universal TRINITY_DN45806_c0_g1_i1:2-1204(+); type:5prime_partial len:401 gc:universal TRINITY_DN45762_c1_g1_i1:2283-1081(-)			0.133712649345398	26.4699995517731	PEILPDGDHDL			-0.00289484998211265	1219.56921386719	610.7919	1219.57202148438	610.793334960938	2	8	10.1.1.3488.8	1	43.7023	89.0957	43.6722
1	330.47	330.47	94.9999988079071	57.2499990463257	54.0000021457672	TRINITY_DN45806_c0_g1::TRINITY_DN45806_c0_g1_i1::g.104285::m.104285; TRINITY_DN45762_c1_g1::TRINITY_DN45762_c1_g1_i1::g.104222::m.104222	type:5prime_partial len:401 gc:universal TRINITY_DN45806_c0_g1_i1:2-1204(+); type:5prime_partial len:401 gc:universal TRINITY_DN45762_c1_g1_i1:2283-1081(-)			0.133122190833092	26.3900011777878	NANVLARYA			-0.00224409997463226	990.5224609375	496.2685	990.524658203125	496.269622802734	2	5	9.1.1.3468.5	1	38.1809	190.8337	38.1262
1	330.47	330.47	94.9999988079071	57.2499990463257	54.0000021457672	TRINITY_DN45806_c0_g1::TRINITY_DN45806_c0_g1_i1::g.104285::m.104285; TRINITY_DN45762_c1_g1::TRINITY_DN45762_c1_g1_i1::g.104222::m.104222	type:5prime_partial len:401 gc:universal TRINITY_DN45806_c0_g1_i1:2-1204(+); type:5prime_partial len:401 gc:universal TRINITY_DN45762_c1_g1_i1:2283-1081(-)			0.128427073359489	25.6199985742569	ITPTTPSRLAIIENAN			-0.0215574000030756	1709.90966796875	855.9621	1709.93115234375	855.972900390625	2	7	5.1.1.3602.17	1	44.263	96.1127	44.2681
1	330.47	330.47	94.9999988079071	57.2499990463257	54.0000021457672	TRINITY_DN45806_c0_g1::TRINITY_DN45806_c0_g1_i1::g.104285::m.104285; TRINITY_DN45762_c1_g1::TRINITY_DN45762_c1_g1_i1::g.104222::m.104222	type:5prime_partial len:401 gc:universal TRINITY_DN45806_c0_g1_i1:2-1204(+); type:5prime_partial len:401 gc:universal TRINITY_DN45762_c1_g1_i1:2283-1081(-)			0.115771226584911	23.3999997377396	ITPTTPSRL			0.000674363982398063	984.561096191406	493.2878	984.560424804688	493.287475585938	2	6	8.1.1.3505.4	1	31.8549	344.3238	32.0391
1	330.47	330.47	94.9999988079071	57.2499990463257	54.0000021457672	TRINITY_DN45806_c0_g1::TRINITY_DN45806_c0_g1_i1::g.104285::m.104285; TRINITY_DN45762_c1_g1::TRINITY_DN45762_c1_g1_i1::g.104222::m.104222	type:5prime_partial len:401 gc:universal TRINITY_DN45806_c0_g1_i1:2-1204(+); type:5prime_partial len:401 gc:universal TRINITY_DN45762_c1_g1_i1:2283-1081(-)			0.104025267064571	21.3200002908707	IAMATVTALR			-0.00179920997470617	1045.59362792969	523.8041	1045.59545898438	523.804992675781	2	5	9.1.1.3549.7	1	41.4089	202.9914	41.4709
1	330.47	330.47	94.9999988079071	57.2499990463257	54.0000021457672	TRINITY_DN45806_c0_g1::TRINITY_DN45806_c0_g1_i1::g.104285::m.104285; TRINITY_DN45762_c1_g1::TRINITY_DN45762_c1_g1_i1::g.104222::m.104222	type:5prime_partial len:401 gc:universal TRINITY_DN45806_c0_g1_i1:2-1204(+); type:5prime_partial len:401 gc:universal TRINITY_DN45762_c1_g1_i1:2283-1081(-)			0.0947439521551132	19.6299999952316	SGASAAGGESLF			-0.000429270003223792	1052.47705078125	527.2458	1052.47741699219	527.246032714844	2	6	5.1.1.3622.6	1	45.0466	179.9542	44.9403
1	330.47	330.47	94.9999988079071	57.2499990463257	54.0000021457672	TRINITY_DN45806_c0_g1::TRINITY_DN45806_c0_g1_i1::g.104285::m.104285; TRINITY_DN45762_c1_g1::TRINITY_DN45762_c1_g1_i1::g.104222::m.104222	type:5prime_partial len:401 gc:universal TRINITY_DN45806_c0_g1_i1:2-1204(+); type:5prime_partial len:401 gc:universal TRINITY_DN45762_c1_g1_i1:2283-1081(-)			0.0851281806826591	17.8299993276596	ALANSQACQGKYAASGASAAGGES			-0.0101228998973966	2168.96557617188	723.9958	2168.9755859375	723.999145507813	3	7	5.1.1.3217.12	1	28.843	239.3016	28.8913
1	330.47	330.47	94.9999988079071	57.2499990463257	54.0000021457672	TRINITY_DN45806_c0_g1::TRINITY_DN45806_c0_g1_i1::g.104285::m.104285; TRINITY_DN45762_c1_g1::TRINITY_DN45762_c1_g1_i1::g.104222::m.104222	type:5prime_partial len:401 gc:universal TRINITY_DN45806_c0_g1_i1:2-1204(+); type:5prime_partial len:401 gc:universal TRINITY_DN45762_c1_g1_i1:2283-1081(-)			0.0319842882454395	88.4700000286102	GASAAGGESL			-0.00886035989969969	818.3681640625	819.3754	818.377014160156	819.38427734375	1	10	10.1.1.3051.6	1	26.3307	0	-1
1	330.47	330.47	94.9999988079071	57.2499990463257	54.0000021457672	TRINITY_DN45806_c0_g1::TRINITY_DN45806_c0_g1_i1::g.104285::m.104285; TRINITY_DN45762_c1_g1::TRINITY_DN45762_c1_g1_i1::g.104222::m.104222	type:5prime_partial len:401 gc:universal TRINITY_DN45806_c0_g1_i1:2-1204(+); type:5prime_partial len:401 gc:universal TRINITY_DN45762_c1_g1_i1:2283-1081(-)			0.0181813929229975	15.7600000500679	MNQCPLH	Deamidated(N)@2		0.0291459001600742	842.370666503906	422.1926	842.341491699219	422.178009033203	2	5	9.1.1.3147.3	1	25.3971	3739.652	25.4272
1	330.47	330.47	94.9999988079071	57.2499990463257	54.0000021457672	TRINITY_DN45806_c0_g1::TRINITY_DN45806_c0_g1_i1::g.104285::m.104285; TRINITY_DN45762_c1_g1::TRINITY_DN45762_c1_g1_i1::g.104222::m.104222	type:5prime_partial len:401 gc:universal TRINITY_DN45806_c0_g1_i1:2-1204(+); type:5prime_partial len:401 gc:universal TRINITY_DN45762_c1_g1_i1:2283-1081(-)			0.000434511806815863	15.7700002193451	ADDRVAPCIGGVILFHETMY			-3.08102989196777	2202.97412109375	551.7508	2206.05517578125	552.521057128906	4	7	5.1.1.3403.6	1	36.2829	659.2342	36.4172
1	330.47	330.47	94.9999988079071	57.2499990463257	54.0000021457672	TRINITY_DN45806_c0_g1::TRINITY_DN45806_c0_g1_i1::g.104285::m.104285; TRINITY_DN45762_c1_g1::TRINITY_DN45762_c1_g1_i1::g.104222::m.104222	type:5prime_partial len:401 gc:universal TRINITY_DN45806_c0_g1_i1:2-1204(+); type:5prime_partial len:401 gc:universal TRINITY_DN45762_c1_g1_i1:2283-1081(-)			0.000434511806815863	15.7700002193451	CQGKYAASGASAAGGESL			-5.96227979660034	1620.7685546875	406.1994	1626.73083496094	407.689971923828	4	10	5.1.1.3417.2	1	36.8219	69.3421	36.8587
1	330.47	330.47	94.9999988079071	57.2499990463257	54.0000021457672	TRINITY_DN45806_c0_g1::TRINITY_DN45806_c0_g1_i1::g.104285::m.104285; TRINITY_DN45762_c1_g1::TRINITY_DN45762_c1_g1_i1::g.104222::m.104222	type:5prime_partial len:401 gc:universal TRINITY_DN45806_c0_g1_i1:2-1204(+); type:5prime_partial len:401 gc:universal TRINITY_DN45762_c1_g1_i1:2283-1081(-)			0	99.0000009536743	AADESTGSVAKRFQ			0.000819468987174332	1465.71691894531	489.5796	1465.71606445313	489.579315185547	3	12	1.1.1.3842.2	1	28.3722	349.6712	28.4739
1	330.47	330.47	94.9999988079071	57.2499990463257	54.0000021457672	TRINITY_DN45806_c0_g1::TRINITY_DN45806_c0_g1_i1::g.104285::m.104285; TRINITY_DN45762_c1_g1::TRINITY_DN45762_c1_g1_i1::g.104222::m.104222	type:5prime_partial len:401 gc:universal TRINITY_DN45806_c0_g1_i1:2-1204(+); type:5prime_partial len:401 gc:universal TRINITY_DN45762_c1_g1_i1:2283-1081(-)			0	99.0000009536743	AADESTGSVAKRFQ			0.00475624017417431	1465.72082519531	489.5809	1465.71606445313	489.579315185547	3	10	10.1.1.3097.5	1	28.0869	688.9294	28.0324
1	330.47	330.47	94.9999988079071	57.2499990463257	54.0000021457672	TRINITY_DN45806_c0_g1::TRINITY_DN45806_c0_g1_i1::g.104285::m.104285; TRINITY_DN45762_c1_g1::TRINITY_DN45762_c1_g1_i1::g.104222::m.104222	type:5prime_partial len:401 gc:universal TRINITY_DN45806_c0_g1_i1:2-1204(+); type:5prime_partial len:401 gc:universal TRINITY_DN45762_c1_g1_i1:2283-1081(-)			0	99.0000009536743	AADESTGSVAKRFQ			0.00530555006116629	1465.72143554688	489.5811	1465.71606445313	489.579315185547	3	10	3.1.1.3521.2	1	28.1574	260.1947	28.1043
1	330.47	330.47	94.9999988079071	57.2499990463257	54.0000021457672	TRINITY_DN45806_c0_g1::TRINITY_DN45806_c0_g1_i1::g.104285::m.104285; TRINITY_DN45762_c1_g1::TRINITY_DN45762_c1_g1_i1::g.104222::m.104222	type:5prime_partial len:401 gc:universal TRINITY_DN45806_c0_g1_i1:2-1204(+); type:5prime_partial len:401 gc:universal TRINITY_DN45762_c1_g1_i1:2283-1081(-)			0	99.0000009536743	AADESTGSVAKRFQ			0.00448158010840416	1465.72058105469	489.5808	1465.71606445313	489.579315185547	3	8	4.1.1.3473.2	1	28.3926	232.0522	28.2537
1	330.47	330.47	94.9999988079071	57.2499990463257	54.0000021457672	TRINITY_DN45806_c0_g1::TRINITY_DN45806_c0_g1_i1::g.104285::m.104285; TRINITY_DN45762_c1_g1::TRINITY_DN45762_c1_g1_i1::g.104222::m.104222	type:5prime_partial len:401 gc:universal TRINITY_DN45806_c0_g1_i1:2-1204(+); type:5prime_partial len:401 gc:universal TRINITY_DN45762_c1_g1_i1:2283-1081(-)			0	99.0000009536743	AADESTGSVAKRFQ			0.000819468987174332	1465.71691894531	489.5796	1465.71606445313	489.579315185547	3	13	1.1.1.3850.2	1	28.6059	349.6712	28.4739
1	330.47	330.47	94.9999988079071	57.2499990463257	54.0000021457672	TRINITY_DN45806_c0_g1::TRINITY_DN45806_c0_g1_i1::g.104285::m.104285; TRINITY_DN45762_c1_g1::TRINITY_DN45762_c1_g1_i1::g.104222::m.104222	type:5prime_partial len:401 gc:universal TRINITY_DN45806_c0_g1_i1:2-1204(+); type:5prime_partial len:401 gc:universal TRINITY_DN45762_c1_g1_i1:2283-1081(-)			0	98.1700003147125	AADESTGSVAKRFQ			0.00448158010840416	1465.72058105469	489.5808	1465.71606445313	489.579315185547	3	10	6.1.1.3795.2	1	27.92	190.5976	27.7997
1	330.47	330.47	94.9999988079071	57.2499990463257	54.0000021457672	TRINITY_DN45806_c0_g1::TRINITY_DN45806_c0_g1_i1::g.104285::m.104285; TRINITY_DN45762_c1_g1::TRINITY_DN45762_c1_g1_i1::g.104222::m.104222	type:5prime_partial len:401 gc:universal TRINITY_DN45806_c0_g1_i1:2-1204(+); type:5prime_partial len:401 gc:universal TRINITY_DN45762_c1_g1_i1:2283-1081(-)			0	95.6799983978271	AADESTGSVAKRFQ			0.000819468987174332	1465.71691894531	489.5796	1465.71606445313	489.579315185547	3	9	5.1.1.3186.7	1	27.5971	796.2408	27.6588
1	330.47	330.47	94.9999988079071	57.2499990463257	54.0000021457672	TRINITY_DN45806_c0_g1::TRINITY_DN45806_c0_g1_i1::g.104285::m.104285; TRINITY_DN45762_c1_g1::TRINITY_DN45762_c1_g1_i1::g.104222::m.104222	type:5prime_partial len:401 gc:universal TRINITY_DN45806_c0_g1_i1:2-1204(+); type:5prime_partial len:401 gc:universal TRINITY_DN45762_c1_g1_i1:2283-1081(-)			0	89.5699977874756	AADESTGSVAKRFQ			0.00118568004108965	1465.71728515625	489.5797	1465.71606445313	489.579315185547	3	8	8.1.1.3403.3	1	27.9978	241.9568	27.8146
1	330.47	330.47	94.9999988079071	57.2499990463257	54.0000021457672	TRINITY_DN45806_c0_g1::TRINITY_DN45806_c0_g1_i1::g.104285::m.104285; TRINITY_DN45762_c1_g1::TRINITY_DN45762_c1_g1_i1::g.104222::m.104222	type:5prime_partial len:401 gc:universal TRINITY_DN45806_c0_g1_i1:2-1204(+); type:5prime_partial len:401 gc:universal TRINITY_DN45762_c1_g1_i1:2283-1081(-)			0	51.3800024986267	AADESTGSVAKRFQ			0.00448158010840416	1465.72058105469	489.5808	1465.71606445313	489.579315185547	3	8	4.1.1.3467.2	1	28.1683	232.0522	28.2537
1	330.47	330.47	94.9999988079071	57.2499990463257	54.0000021457672	TRINITY_DN45806_c0_g1::TRINITY_DN45806_c0_g1_i1::g.104285::m.104285; TRINITY_DN45762_c1_g1::TRINITY_DN45762_c1_g1_i1::g.104222::m.104222	type:5prime_partial len:401 gc:universal TRINITY_DN45806_c0_g1_i1:2-1204(+); type:5prime_partial len:401 gc:universal TRINITY_DN45762_c1_g1_i1:2283-1081(-)			0	99.0000009536743	AAGGESLFVANH			-0.00459556002169847	1171.5576171875	586.7861	1171.56213378906	586.788391113281	2	18	1.1.1.4113.5	1	37.2859	4021.298	37.257
1	330.47	330.47	94.9999988079071	57.2499990463257	54.0000021457672	TRINITY_DN45806_c0_g1::TRINITY_DN45806_c0_g1_i1::g.104285::m.104285; TRINITY_DN45762_c1_g1::TRINITY_DN45762_c1_g1_i1::g.104222::m.104222	type:5prime_partial len:401 gc:universal TRINITY_DN45806_c0_g1_i1:2-1204(+); type:5prime_partial len:401 gc:universal TRINITY_DN45762_c1_g1_i1:2283-1081(-)			0	99.0000009536743	AAGGESLFVANH			-0.00459556002169847	1171.5576171875	586.7861	1171.56213378906	586.788391113281	2	14	1.1.1.4118.8	1	37.4944	4021.298	37.257
1	330.47	330.47	94.9999988079071	57.2499990463257	54.0000021457672	TRINITY_DN45806_c0_g1::TRINITY_DN45806_c0_g1_i1::g.104285::m.104285; TRINITY_DN45762_c1_g1::TRINITY_DN45762_c1_g1_i1::g.104222::m.104222	type:5prime_partial len:401 gc:universal TRINITY_DN45806_c0_g1_i1:2-1204(+); type:5prime_partial len:401 gc:universal TRINITY_DN45762_c1_g1_i1:2283-1081(-)			0	99.0000009536743	AAGGESLFVANH			-0.000933452975004911	1171.56127929688	586.7879	1171.56213378906	586.788391113281	2	13	2.1.1.3452.6	1	37.382	1087.209	37.3631
1	330.47	330.47	94.9999988079071	57.2499990463257	54.0000021457672	TRINITY_DN45806_c0_g1::TRINITY_DN45806_c0_g1_i1::g.104285::m.104285; TRINITY_DN45762_c1_g1::TRINITY_DN45762_c1_g1_i1::g.104222::m.104222	type:5prime_partial len:401 gc:universal TRINITY_DN45806_c0_g1_i1:2-1204(+); type:5prime_partial len:401 gc:universal TRINITY_DN45762_c1_g1_i1:2283-1081(-)			0	99.0000009536743	AAGGESLFVANH			-0.000933452975004911	1171.56127929688	586.7879	1171.56213378906	586.788391113281	2	16	3.1.1.3793.2	1	37.6032	454.3257	37.5452
1	330.47	330.47	94.9999988079071	57.2499990463257	54.0000021457672	TRINITY_DN45806_c0_g1::TRINITY_DN45806_c0_g1_i1::g.104285::m.104285; TRINITY_DN45762_c1_g1::TRINITY_DN45762_c1_g1_i1::g.104222::m.104222	type:5prime_partial len:401 gc:universal TRINITY_DN45806_c0_g1_i1:2-1204(+); type:5prime_partial len:401 gc:universal TRINITY_DN45762_c1_g1_i1:2283-1081(-)			0	99.0000009536743	AAGGESLFVANH			-7.89605983300135E-05	1171.56213378906	586.7883	1171.56213378906	586.788391113281	2	9	7.1.1.4218.5	1	37.4122	130.4558	37.3844
1	330.47	330.47	94.9999988079071	57.2499990463257	54.0000021457672	TRINITY_DN45806_c0_g1::TRINITY_DN45806_c0_g1_i1::g.104285::m.104285; TRINITY_DN45762_c1_g1::TRINITY_DN45762_c1_g1_i1::g.104222::m.104222	type:5prime_partial len:401 gc:universal TRINITY_DN45806_c0_g1_i1:2-1204(+); type:5prime_partial len:401 gc:universal TRINITY_DN45762_c1_g1_i1:2283-1081(-)			0	99.0000009536743	AAGGESLFVANH			-0.000567241979297251	1171.56164550781	586.7881	1171.56213378906	586.788391113281	2	15	9.1.1.3448.8	1	37.3948	6455.282	37.5319
1	330.47	330.47	94.9999988079071	57.2499990463257	54.0000021457672	TRINITY_DN45806_c0_g1::TRINITY_DN45806_c0_g1_i1::g.104285::m.104285; TRINITY_DN45762_c1_g1::TRINITY_DN45762_c1_g1_i1::g.104222::m.104222	type:5prime_partial len:401 gc:universal TRINITY_DN45806_c0_g1_i1:2-1204(+); type:5prime_partial len:401 gc:universal TRINITY_DN45762_c1_g1_i1:2283-1081(-)			0	99.0000009536743	AAGGESLFVANH			-0.000567241979297251	1171.56164550781	586.7881	1171.56213378906	586.788391113281	2	19	9.1.1.3453.12	1	37.6032	6455.282	37.5319
1	330.47	330.47	94.9999988079071	57.2499990463257	54.0000021457672	TRINITY_DN45806_c0_g1::TRINITY_DN45806_c0_g1_i1::g.104285::m.104285; TRINITY_DN45762_c1_g1::TRINITY_DN45762_c1_g1_i1::g.104222::m.104222	type:5prime_partial len:401 gc:universal TRINITY_DN45806_c0_g1_i1:2-1204(+); type:5prime_partial len:401 gc:universal TRINITY_DN45762_c1_g1_i1:2283-1081(-)			0	99.0000009536743	AAGGESLFVANH			-0.00776939000934362	1171.55444335938	586.7845	1171.56213378906	586.788391113281	2	15	11.1.1.4180.4	1	37.634	242.9717	37.6444
1	330.47	330.47	94.9999988079071	57.2499990463257	54.0000021457672	TRINITY_DN45806_c0_g1::TRINITY_DN45806_c0_g1_i1::g.104285::m.104285; TRINITY_DN45762_c1_g1::TRINITY_DN45762_c1_g1_i1::g.104222::m.104222	type:5prime_partial len:401 gc:universal TRINITY_DN45806_c0_g1_i1:2-1204(+); type:5prime_partial len:401 gc:universal TRINITY_DN45762_c1_g1_i1:2283-1081(-)			0	99.0000009536743	AAGGESLFVANH			-0.00728111015632749	1171.55493164063	586.7847	1171.56213378906	586.788391113281	2	15	12.1.1.3553.6	1	37.1985	2645.689	37.4113
1	330.47	330.47	94.9999988079071	57.2499990463257	54.0000021457672	TRINITY_DN45806_c0_g1::TRINITY_DN45806_c0_g1_i1::g.104285::m.104285; TRINITY_DN45762_c1_g1::TRINITY_DN45762_c1_g1_i1::g.104222::m.104222	type:5prime_partial len:401 gc:universal TRINITY_DN45806_c0_g1_i1:2-1204(+); type:5prime_partial len:401 gc:universal TRINITY_DN45762_c1_g1_i1:2283-1081(-)			0	99.0000009536743	AAGGESLFVANH			-0.00728111015632749	1171.55493164063	586.7847	1171.56213378906	586.788391113281	2	19	12.1.1.3558.5	1	37.4062	2645.689	37.4113
1	330.47	330.47	94.9999988079071	57.2499990463257	54.0000021457672	TRINITY_DN45806_c0_g1::TRINITY_DN45806_c0_g1_i1::g.104285::m.104285; TRINITY_DN45762_c1_g1::TRINITY_DN45762_c1_g1_i1::g.104222::m.104222	type:5prime_partial len:401 gc:universal TRINITY_DN45806_c0_g1_i1:2-1204(+); type:5prime_partial len:401 gc:universal TRINITY_DN45762_c1_g1_i1:2283-1081(-)			0	99.0000009536743	AAGGESLFVANH			-0.00728111015632749	1171.55493164063	586.7847	1171.56213378906	586.788391113281	2	19	12.1.1.3564.3	1	37.642	2645.689	37.4113
1	330.47	330.47	94.9999988079071	57.2499990463257	54.0000021457672	TRINITY_DN45806_c0_g1::TRINITY_DN45806_c0_g1_i1::g.104285::m.104285; TRINITY_DN45762_c1_g1::TRINITY_DN45762_c1_g1_i1::g.104222::m.104222	type:5prime_partial len:401 gc:universal TRINITY_DN45806_c0_g1_i1:2-1204(+); type:5prime_partial len:401 gc:universal TRINITY_DN45762_c1_g1_i1:2283-1081(-)			0	99.0000009536743	AAGGESLFVANH			-0.00728111015632749	1171.55493164063	586.7847	1171.56213378906	586.788391113281	2	11	12.1.1.3570.4	1	37.8786	2153.624	37.4506
1	330.47	330.47	94.9999988079071	57.2499990463257	54.0000021457672	TRINITY_DN45806_c0_g1::TRINITY_DN45806_c0_g1_i1::g.104285::m.104285; TRINITY_DN45762_c1_g1::TRINITY_DN45762_c1_g1_i1::g.104222::m.104222	type:5prime_partial len:401 gc:universal TRINITY_DN45806_c0_g1_i1:2-1204(+); type:5prime_partial len:401 gc:universal TRINITY_DN45762_c1_g1_i1:2283-1081(-)			0	99.0000009536743	AAGGESLFVANH			-0.000933452975004911	1171.56127929688	586.7879	1171.56213378906	586.788391113281	2	9	2.1.1.3447.7	1	37.1812	1087.209	37.3631
1	330.47	330.47	94.9999988079071	57.2499990463257	54.0000021457672	TRINITY_DN45806_c0_g1::TRINITY_DN45806_c0_g1_i1::g.104285::m.104285; TRINITY_DN45762_c1_g1::TRINITY_DN45762_c1_g1_i1::g.104222::m.104222	type:5prime_partial len:401 gc:universal TRINITY_DN45806_c0_g1_i1:2-1204(+); type:5prime_partial len:401 gc:universal TRINITY_DN45762_c1_g1_i1:2283-1081(-)			0	99.0000009536743	AAGGESLFVANH			-0.000933452975004911	1171.56127929688	586.7879	1171.56213378906	586.788391113281	2	9	2.1.1.3457.4	1	37.5753	1087.209	37.3631
1	330.47	330.47	94.9999988079071	57.2499990463257	54.0000021457672	TRINITY_DN45806_c0_g1::TRINITY_DN45806_c0_g1_i1::g.104285::m.104285; TRINITY_DN45762_c1_g1::TRINITY_DN45762_c1_g1_i1::g.104222::m.104222	type:5prime_partial len:401 gc:universal TRINITY_DN45806_c0_g1_i1:2-1204(+); type:5prime_partial len:401 gc:universal TRINITY_DN45762_c1_g1_i1:2283-1081(-)			0	99.0000009536743	AAGGESLFVANH			0.00211830995976925	1171.56433105469	586.7894	1171.56213378906	586.788391113281	2	16	6.1.1.4108.3	1	37.1051	289.3018	37.2697
1	330.47	330.47	94.9999988079071	57.2499990463257	54.0000021457672	TRINITY_DN45806_c0_g1::TRINITY_DN45806_c0_g1_i1::g.104285::m.104285; TRINITY_DN45762_c1_g1::TRINITY_DN45762_c1_g1_i1::g.104222::m.104222	type:5prime_partial len:401 gc:universal TRINITY_DN45806_c0_g1_i1:2-1204(+); type:5prime_partial len:401 gc:universal TRINITY_DN45762_c1_g1_i1:2283-1081(-)			0	99.0000009536743	AAGGESLFVANH			0.00211830995976925	1171.56433105469	586.7894	1171.56213378906	586.788391113281	2	13	6.1.1.4114.6	1	37.3433	289.3018	37.2697
1	330.47	330.47	94.9999988079071	57.2499990463257	54.0000021457672	TRINITY_DN45806_c0_g1::TRINITY_DN45806_c0_g1_i1::g.104285::m.104285; TRINITY_DN45762_c1_g1::TRINITY_DN45762_c1_g1_i1::g.104222::m.104222	type:5prime_partial len:401 gc:universal TRINITY_DN45806_c0_g1_i1:2-1204(+); type:5prime_partial len:401 gc:universal TRINITY_DN45762_c1_g1_i1:2283-1081(-)			0	99.0000009536743	AAGGESLFVANH	Deamidated(N)@11		-0.00692168995738029	1172.53930664063	587.2769	1172.54614257813	587.280395507813	2	13	12.1.1.3599.15	1	39.0304	1211.011	38.9234
1	330.47	330.47	94.9999988079071	57.2499990463257	54.0000021457672	TRINITY_DN45806_c0_g1::TRINITY_DN45806_c0_g1_i1::g.104285::m.104285; TRINITY_DN45762_c1_g1::TRINITY_DN45762_c1_g1_i1::g.104222::m.104222	type:5prime_partial len:401 gc:universal TRINITY_DN45806_c0_g1_i1:2-1204(+); type:5prime_partial len:401 gc:universal TRINITY_DN45762_c1_g1_i1:2283-1081(-)			0	99.0000009536743	AAGGESLFVANH			-0.00459556002169847	1171.5576171875	586.7861	1171.56213378906	586.788391113281	2	11	1.1.1.4124.3	1	37.7212	3436.313	37.2976
1	330.47	330.47	94.9999988079071	57.2499990463257	54.0000021457672	TRINITY_DN45806_c0_g1::TRINITY_DN45806_c0_g1_i1::g.104285::m.104285; TRINITY_DN45762_c1_g1::TRINITY_DN45762_c1_g1_i1::g.104222::m.104222	type:5prime_partial len:401 gc:universal TRINITY_DN45806_c0_g1_i1:2-1204(+); type:5prime_partial len:401 gc:universal TRINITY_DN45762_c1_g1_i1:2283-1081(-)			0	99.0000009536743	AAGGESLFVANH			-0.000933452975004911	1171.56127929688	586.7879	1171.56213378906	586.788391113281	2	19	8.1.1.3662.3	1	37.9185	1939.466	37.8844
1	330.47	330.47	94.9999988079071	57.2499990463257	54.0000021457672	TRINITY_DN45806_c0_g1::TRINITY_DN45806_c0_g1_i1::g.104285::m.104285; TRINITY_DN45762_c1_g1::TRINITY_DN45762_c1_g1_i1::g.104222::m.104222	type:5prime_partial len:401 gc:universal TRINITY_DN45806_c0_g1_i1:2-1204(+); type:5prime_partial len:401 gc:universal TRINITY_DN45762_c1_g1_i1:2283-1081(-)			0	99.0000009536743	AAGGESLFVANH	Deamidated(N)@11		-0.00374785996973515	1172.54248046875	587.2785	1172.54614257813	587.280395507813	2	18	3.1.1.3833.3	1	39.1231	649.9244	39.0577
1	330.47	330.47	94.9999988079071	57.2499990463257	54.0000021457672	TRINITY_DN45806_c0_g1::TRINITY_DN45806_c0_g1_i1::g.104285::m.104285; TRINITY_DN45762_c1_g1::TRINITY_DN45762_c1_g1_i1::g.104222::m.104222	type:5prime_partial len:401 gc:universal TRINITY_DN45806_c0_g1_i1:2-1204(+); type:5prime_partial len:401 gc:universal TRINITY_DN45762_c1_g1_i1:2283-1081(-)			0	99.0000009536743	AAGGESLFVANH			-0.000933452975004911	1171.56127929688	586.7879	1171.56213378906	586.788391113281	2	15	8.1.1.3656.4	1	37.6826	1939.466	37.8844
1	330.47	330.47	94.9999988079071	57.2499990463257	54.0000021457672	TRINITY_DN45806_c0_g1::TRINITY_DN45806_c0_g1_i1::g.104285::m.104285; TRINITY_DN45762_c1_g1::TRINITY_DN45762_c1_g1_i1::g.104222::m.104222	type:5prime_partial len:401 gc:universal TRINITY_DN45806_c0_g1_i1:2-1204(+); type:5prime_partial len:401 gc:universal TRINITY_DN45762_c1_g1_i1:2283-1081(-)			0	99.0000009536743	AAGGESLFVANH			-0.000567241979297251	1171.56164550781	586.7881	1171.56213378906	586.788391113281	2	7	9.1.1.3465.9	1	38.0745	2529.629	37.6511
1	330.47	330.47	94.9999988079071	57.2499990463257	54.0000021457672	TRINITY_DN45806_c0_g1::TRINITY_DN45806_c0_g1_i1::g.104285::m.104285; TRINITY_DN45762_c1_g1::TRINITY_DN45762_c1_g1_i1::g.104222::m.104222	type:5prime_partial len:401 gc:universal TRINITY_DN45806_c0_g1_i1:2-1204(+); type:5prime_partial len:401 gc:universal TRINITY_DN45762_c1_g1_i1:2283-1081(-)			0	99.0000009536743	AAGGESLFVANH			-0.00337485992349684	1171.55883789063	586.7867	1171.56213378906	586.788391113281	2	15	10.1.1.3324.10	1	37.1548	1072.642	37.1327
1	330.47	330.47	94.9999988079071	57.2499990463257	54.0000021457672	TRINITY_DN45806_c0_g1::TRINITY_DN45806_c0_g1_i1::g.104285::m.104285; TRINITY_DN45762_c1_g1::TRINITY_DN45762_c1_g1_i1::g.104222::m.104222	type:5prime_partial len:401 gc:universal TRINITY_DN45806_c0_g1_i1:2-1204(+); type:5prime_partial len:401 gc:universal TRINITY_DN45762_c1_g1_i1:2283-1081(-)			0	99.0000009536743	AAGGESLFVANH			-0.00337485992349684	1171.55883789063	586.7867	1171.56213378906	586.788391113281	2	13	10.1.1.3330.5	1	37.3995	1072.642	37.1327
1	330.47	330.47	94.9999988079071	57.2499990463257	54.0000021457672	TRINITY_DN45806_c0_g1::TRINITY_DN45806_c0_g1_i1::g.104285::m.104285; TRINITY_DN45762_c1_g1::TRINITY_DN45762_c1_g1_i1::g.104222::m.104222	type:5prime_partial len:401 gc:universal TRINITY_DN45806_c0_g1_i1:2-1204(+); type:5prime_partial len:401 gc:universal TRINITY_DN45762_c1_g1_i1:2283-1081(-)			0	99.0000009536743	AAGGESLFVANH			-0.00337485992349684	1171.55883789063	586.7867	1171.56213378906	586.788391113281	2	7	10.1.1.3336.8	1	37.6383	925.1827	37.2136
1	330.47	330.47	94.9999988079071	57.2499990463257	54.0000021457672	TRINITY_DN45806_c0_g1::TRINITY_DN45806_c0_g1_i1::g.104285::m.104285; TRINITY_DN45762_c1_g1::TRINITY_DN45762_c1_g1_i1::g.104222::m.104222	type:5prime_partial len:401 gc:universal TRINITY_DN45806_c0_g1_i1:2-1204(+); type:5prime_partial len:401 gc:universal TRINITY_DN45762_c1_g1_i1:2283-1081(-)			0	99.0000009536743	AAGGESLFVANH			-0.00178794004023075	1171.56042480469	586.7875	1171.56213378906	586.788391113281	2	14	4.1.1.3740.5	1	37.5281	1789.487	37.6942
1	330.47	330.47	94.9999988079071	57.2499990463257	54.0000021457672	TRINITY_DN45806_c0_g1::TRINITY_DN45806_c0_g1_i1::g.104285::m.104285; TRINITY_DN45762_c1_g1::TRINITY_DN45762_c1_g1_i1::g.104222::m.104222	type:5prime_partial len:401 gc:universal TRINITY_DN45806_c0_g1_i1:2-1204(+); type:5prime_partial len:401 gc:universal TRINITY_DN45762_c1_g1_i1:2283-1081(-)			0	99.0000009536743	AAGGESLFVANH			-0.00178794004023075	1171.56042480469	586.7875	1171.56213378906	586.788391113281	2	17	4.1.1.3745.6	1	37.7286	1789.487	37.6942
1	330.47	330.47	94.9999988079071	57.2499990463257	54.0000021457672	TRINITY_DN45806_c0_g1::TRINITY_DN45806_c0_g1_i1::g.104285::m.104285; TRINITY_DN45762_c1_g1::TRINITY_DN45762_c1_g1_i1::g.104222::m.104222	type:5prime_partial len:401 gc:universal TRINITY_DN45806_c0_g1_i1:2-1204(+); type:5prime_partial len:401 gc:universal TRINITY_DN45762_c1_g1_i1:2283-1081(-)			0	99.0000009536743	AAGGESLFVANH			-0.00178794004023075	1171.56042480469	586.7875	1171.56213378906	586.788391113281	2	12	4.1.1.3751.7	1	37.9649	1789.487	37.6942
1	330.47	330.47	94.9999988079071	57.2499990463257	54.0000021457672	TRINITY_DN45806_c0_g1::TRINITY_DN45806_c0_g1_i1::g.104285::m.104285; TRINITY_DN45762_c1_g1::TRINITY_DN45762_c1_g1_i1::g.104222::m.104222	type:5prime_partial len:401 gc:universal TRINITY_DN45806_c0_g1_i1:2-1204(+); type:5prime_partial len:401 gc:universal TRINITY_DN45762_c1_g1_i1:2283-1081(-)			0	99.0000009536743	AAGGESLFVANH			-0.00178794004023075	1171.56042480469	586.7875	1171.56213378906	586.788391113281	2	15	5.1.1.3427.9	1	37.2341	5475.549	37.18
1	330.47	330.47	94.9999988079071	57.2499990463257	54.0000021457672	TRINITY_DN45806_c0_g1::TRINITY_DN45806_c0_g1_i1::g.104285::m.104285; TRINITY_DN45762_c1_g1::TRINITY_DN45762_c1_g1_i1::g.104222::m.104222	type:5prime_partial len:401 gc:universal TRINITY_DN45806_c0_g1_i1:2-1204(+); type:5prime_partial len:401 gc:universal TRINITY_DN45762_c1_g1_i1:2283-1081(-)			0	99.0000009536743	AAGGESLFVANH	Deamidated(N)@11		-0.000940242025535554	1172.54528808594	587.2799	1172.54614257813	587.280395507813	2	13	4.1.1.3783.8	1	39.2442	571.9493	39.1734
1	330.47	330.47	94.9999988079071	57.2499990463257	54.0000021457672	TRINITY_DN45806_c0_g1::TRINITY_DN45806_c0_g1_i1::g.104285::m.104285; TRINITY_DN45762_c1_g1::TRINITY_DN45762_c1_g1_i1::g.104222::m.104222	type:5prime_partial len:401 gc:universal TRINITY_DN45806_c0_g1_i1:2-1204(+); type:5prime_partial len:401 gc:universal TRINITY_DN45762_c1_g1_i1:2283-1081(-)			0	99.0000009536743	AAGGESLFVANH	Deamidated(N)@11		-0.000940242025535554	1172.54528808594	587.2799	1172.54614257813	587.280395507813	2	10	4.1.1.3778.6	1	39.0405	571.9493	39.1734
1	330.47	330.47	94.9999988079071	57.2499990463257	54.0000021457672	TRINITY_DN45806_c0_g1::TRINITY_DN45806_c0_g1_i1::g.104285::m.104285; TRINITY_DN45762_c1_g1::TRINITY_DN45762_c1_g1_i1::g.104222::m.104222	type:5prime_partial len:401 gc:universal TRINITY_DN45806_c0_g1_i1:2-1204(+); type:5prime_partial len:401 gc:universal TRINITY_DN45762_c1_g1_i1:2283-1081(-)			0	99.0000009536743	AAGGESLFVANH	Deamidated(N)@11		-0.00350372004322708	1172.54272460938	587.2786	1172.54614257813	587.280395507813	2	14	8.1.1.3686.2	1	38.8681	617.9741	39.073
1	330.47	330.47	94.9999988079071	57.2499990463257	54.0000021457672	TRINITY_DN45806_c0_g1::TRINITY_DN45806_c0_g1_i1::g.104285::m.104285; TRINITY_DN45762_c1_g1::TRINITY_DN45762_c1_g1_i1::g.104222::m.104222	type:5prime_partial len:401 gc:universal TRINITY_DN45806_c0_g1_i1:2-1204(+); type:5prime_partial len:401 gc:universal TRINITY_DN45762_c1_g1_i1:2283-1081(-)			0	99.0000009536743	AAGGESLFVANH			-0.000933452975004911	1171.56127929688	586.7879	1171.56213378906	586.788391113281	2	11	8.1.1.3668.4	1	38.1459	1939.466	37.8844
1	330.47	330.47	94.9999988079071	57.2499990463257	54.0000021457672	TRINITY_DN45806_c0_g1::TRINITY_DN45806_c0_g1_i1::g.104285::m.104285; TRINITY_DN45762_c1_g1::TRINITY_DN45762_c1_g1_i1::g.104222::m.104222	type:5prime_partial len:401 gc:universal TRINITY_DN45806_c0_g1_i1:2-1204(+); type:5prime_partial len:401 gc:universal TRINITY_DN45762_c1_g1_i1:2283-1081(-)			0	99.0000009536743	AAGGESLFVANH	Deamidated(N)@11		-0.00533476984128356	1172.54089355469	587.2777	1172.54614257813	587.280395507813	2	12	10.1.1.3367.15	1	38.8687	1715.696	38.8838
1	330.47	330.47	94.9999988079071	57.2499990463257	54.0000021457672	TRINITY_DN45806_c0_g1::TRINITY_DN45806_c0_g1_i1::g.104285::m.104285; TRINITY_DN45762_c1_g1::TRINITY_DN45762_c1_g1_i1::g.104222::m.104222	type:5prime_partial len:401 gc:universal TRINITY_DN45806_c0_g1_i1:2-1204(+); type:5prime_partial len:401 gc:universal TRINITY_DN45762_c1_g1_i1:2283-1081(-)			0	99.0000009536743	AAGGESLFVANH			-0.000933452975004911	1171.56127929688	586.7879	1171.56213378906	586.788391113281	2	9	3.1.1.3787.2	1	37.3955	454.3257	37.5452
1	330.47	330.47	94.9999988079071	57.2499990463257	54.0000021457672	TRINITY_DN45806_c0_g1::TRINITY_DN45806_c0_g1_i1::g.104285::m.104285; TRINITY_DN45762_c1_g1::TRINITY_DN45762_c1_g1_i1::g.104222::m.104222	type:5prime_partial len:401 gc:universal TRINITY_DN45806_c0_g1_i1:2-1204(+); type:5prime_partial len:401 gc:universal TRINITY_DN45762_c1_g1_i1:2283-1081(-)			0	99.0000009536743	AAGGESLFVANH	Deamidated(N)@11		-0.00338164996355772	1172.54284667969	587.2787	1172.54614257813	587.280395507813	2	11	1.1.1.4156.8	1	39.0121	968.5774	38.8244
1	330.47	330.47	94.9999988079071	57.2499990463257	54.0000021457672	TRINITY_DN45806_c0_g1::TRINITY_DN45806_c0_g1_i1::g.104285::m.104285; TRINITY_DN45762_c1_g1::TRINITY_DN45762_c1_g1_i1::g.104222::m.104222	type:5prime_partial len:401 gc:universal TRINITY_DN45806_c0_g1_i1:2-1204(+); type:5prime_partial len:401 gc:universal TRINITY_DN45762_c1_g1_i1:2283-1081(-)			0	99.0000009536743	AAGGESLFVANH			-0.000689312000758946	1171.5615234375	586.788	1171.56213378906	586.788391113281	2	8	8.1.1.3674.4	1	38.3729	1437.571	37.9627
1	330.47	330.47	94.9999988079071	57.2499990463257	54.0000021457672	TRINITY_DN45806_c0_g1::TRINITY_DN45806_c0_g1_i1::g.104285::m.104285; TRINITY_DN45762_c1_g1::TRINITY_DN45762_c1_g1_i1::g.104222::m.104222	type:5prime_partial len:401 gc:universal TRINITY_DN45806_c0_g1_i1:2-1204(+); type:5prime_partial len:401 gc:universal TRINITY_DN45762_c1_g1_i1:2283-1081(-)			0	99.0000009536743	AAGGESLFVANH	Deamidated(N)@11		-0.000574030971620232	1172.54565429688	587.2801	1172.54614257813	587.280395507813	2	14	9.1.1.3492.9	1	39.1477	1528.632	39.1287
1	330.47	330.47	94.9999988079071	57.2499990463257	54.0000021457672	TRINITY_DN45806_c0_g1::TRINITY_DN45806_c0_g1_i1::g.104285::m.104285; TRINITY_DN45762_c1_g1::TRINITY_DN45762_c1_g1_i1::g.104222::m.104222	type:5prime_partial len:401 gc:universal TRINITY_DN45806_c0_g1_i1:2-1204(+); type:5prime_partial len:401 gc:universal TRINITY_DN45762_c1_g1_i1:2283-1081(-)			0	99.0000009536743	AAGGESLFVANH			-0.000567241979297251	1171.56164550781	586.7881	1171.56213378906	586.788391113281	2	9	9.1.1.3459.9	1	37.8328	6455.282	37.5319
1	330.47	330.47	94.9999988079071	57.2499990463257	54.0000021457672	TRINITY_DN45806_c0_g1::TRINITY_DN45806_c0_g1_i1::g.104285::m.104285; TRINITY_DN45762_c1_g1::TRINITY_DN45762_c1_g1_i1::g.104222::m.104222	type:5prime_partial len:401 gc:universal TRINITY_DN45806_c0_g1_i1:2-1204(+); type:5prime_partial len:401 gc:universal TRINITY_DN45762_c1_g1_i1:2283-1081(-)			0	99.0000009536743	AAGGESLFVANH	Deamidated(N)@11		-0.00338164996355772	1172.54284667969	587.2787	1172.54614257813	587.280395507813	2	15	1.1.1.4151.9	1	38.8126	968.5774	38.8244
1	330.47	330.47	94.9999988079071	57.2499990463257	54.0000021457672	TRINITY_DN45806_c0_g1::TRINITY_DN45806_c0_g1_i1::g.104285::m.104285; TRINITY_DN45762_c1_g1::TRINITY_DN45762_c1_g1_i1::g.104222::m.104222	type:5prime_partial len:401 gc:universal TRINITY_DN45806_c0_g1_i1:2-1204(+); type:5prime_partial len:401 gc:universal TRINITY_DN45762_c1_g1_i1:2283-1081(-)			0	99.0000009536743	AAGGESLFVANH	Deamidated(N)@11		-0.00374785996973515	1172.54248046875	587.2785	1172.54614257813	587.280395507813	2	15	3.1.1.3838.2	1	39.3403	649.9244	39.0577
1	330.47	330.47	94.9999988079071	57.2499990463257	54.0000021457672	TRINITY_DN45806_c0_g1::TRINITY_DN45806_c0_g1_i1::g.104285::m.104285; TRINITY_DN45762_c1_g1::TRINITY_DN45762_c1_g1_i1::g.104222::m.104222	type:5prime_partial len:401 gc:universal TRINITY_DN45806_c0_g1_i1:2-1204(+); type:5prime_partial len:401 gc:universal TRINITY_DN45762_c1_g1_i1:2283-1081(-)			0	99.0000009536743	AAGGESLFVANH	Deamidated(N)@11		-0.00350372004322708	1172.54272460938	587.2786	1172.54614257813	587.280395507813	2	20	8.1.1.3692.2	1	39.1081	617.9741	39.073
1	330.47	330.47	94.9999988079071	57.2499990463257	54.0000021457672	TRINITY_DN45806_c0_g1::TRINITY_DN45806_c0_g1_i1::g.104285::m.104285; TRINITY_DN45762_c1_g1::TRINITY_DN45762_c1_g1_i1::g.104222::m.104222	type:5prime_partial len:401 gc:universal TRINITY_DN45806_c0_g1_i1:2-1204(+); type:5prime_partial len:401 gc:universal TRINITY_DN45762_c1_g1_i1:2283-1081(-)			0	99.0000009536743	AAGGESLFVANH	Deamidated(N)@11		-0.000696100993081927	1172.54553222656	587.28	1172.54614257813	587.280395507813	2	13	6.1.1.4147.4	1	38.6591	283.8223	38.7851
1	330.47	330.47	94.9999988079071	57.2499990463257	54.0000021457672	TRINITY_DN45806_c0_g1::TRINITY_DN45806_c0_g1_i1::g.104285::m.104285; TRINITY_DN45762_c1_g1::TRINITY_DN45762_c1_g1_i1::g.104222::m.104222	type:5prime_partial len:401 gc:universal TRINITY_DN45806_c0_g1_i1:2-1204(+); type:5prime_partial len:401 gc:universal TRINITY_DN45762_c1_g1_i1:2283-1081(-)			0	99.0000009536743	AAGGESLFVANH	Deamidated(N)@11		-0.000696100993081927	1172.54553222656	587.28	1172.54614257813	587.280395507813	2	15	6.1.1.4152.3	1	38.8607	271.7496	38.8255
1	330.47	330.47	94.9999988079071	57.2499990463257	54.0000021457672	TRINITY_DN45806_c0_g1::TRINITY_DN45806_c0_g1_i1::g.104285::m.104285; TRINITY_DN45762_c1_g1::TRINITY_DN45762_c1_g1_i1::g.104222::m.104222	type:5prime_partial len:401 gc:universal TRINITY_DN45806_c0_g1_i1:2-1204(+); type:5prime_partial len:401 gc:universal TRINITY_DN45762_c1_g1_i1:2283-1081(-)			0	98.9799976348877	AAGGESLFVANH			-0.00776939000934362	1171.55444335938	586.7845	1171.56213378906	586.788391113281	2	8	11.1.1.4186.5	1	37.8358	242.9717	37.6444
1	330.47	330.47	94.9999988079071	57.2499990463257	54.0000021457672	TRINITY_DN45806_c0_g1::TRINITY_DN45806_c0_g1_i1::g.104285::m.104285; TRINITY_DN45762_c1_g1::TRINITY_DN45762_c1_g1_i1::g.104222::m.104222	type:5prime_partial len:401 gc:universal TRINITY_DN45806_c0_g1_i1:2-1204(+); type:5prime_partial len:401 gc:universal TRINITY_DN45762_c1_g1_i1:2283-1081(-)			0	98.8499999046326	AAGGESLFVANH			-0.00178794004023075	1171.56042480469	586.7875	1171.56213378906	586.788391113281	2	9	5.1.1.3433.7	1	37.4744	5475.549	37.18
1	330.47	330.47	94.9999988079071	57.2499990463257	54.0000021457672	TRINITY_DN45806_c0_g1::TRINITY_DN45806_c0_g1_i1::g.104285::m.104285; TRINITY_DN45762_c1_g1::TRINITY_DN45762_c1_g1_i1::g.104222::m.104222	type:5prime_partial len:401 gc:universal TRINITY_DN45806_c0_g1_i1:2-1204(+); type:5prime_partial len:401 gc:universal TRINITY_DN45762_c1_g1_i1:2283-1081(-)			0	98.2999980449677	AAGGESLFVANH	Deamidated(N)@11		-0.00374785996973515	1172.54248046875	587.2785	1172.54614257813	587.280395507813	2	10	3.1.1.3828.4	1	38.9215	649.9244	39.0577
1	330.47	330.47	94.9999988079071	57.2499990463257	54.0000021457672	TRINITY_DN45806_c0_g1::TRINITY_DN45806_c0_g1_i1::g.104285::m.104285; TRINITY_DN45762_c1_g1::TRINITY_DN45762_c1_g1_i1::g.104222::m.104222	type:5prime_partial len:401 gc:universal TRINITY_DN45806_c0_g1_i1:2-1204(+); type:5prime_partial len:401 gc:universal TRINITY_DN45762_c1_g1_i1:2283-1081(-)			0	98.1299996376038	AAGGESLFVANH	Deamidated(N)@11		-0.00350372004322708	1172.54272460938	587.2786	1172.54614257813	587.280395507813	2	9	8.1.1.3697.6	1	39.3082	617.9741	39.073
1	330.47	330.47	94.9999988079071	57.2499990463257	54.0000021457672	TRINITY_DN45806_c0_g1::TRINITY_DN45806_c0_g1_i1::g.104285::m.104285; TRINITY_DN45762_c1_g1::TRINITY_DN45762_c1_g1_i1::g.104222::m.104222	type:5prime_partial len:401 gc:universal TRINITY_DN45806_c0_g1_i1:2-1204(+); type:5prime_partial len:401 gc:universal TRINITY_DN45762_c1_g1_i1:2283-1081(-)			0	97.7500021457672	AAGGESLFVANH	Deamidated(N)@11		-0.00716583011671901	1172.5390625	587.2768	1172.54614257813	587.280395507813	2	15	11.1.1.4209.4	1	38.7161	264.524	38.7212
1	330.47	330.47	94.9999988079071	57.2499990463257	54.0000021457672	TRINITY_DN45806_c0_g1::TRINITY_DN45806_c0_g1_i1::g.104285::m.104285; TRINITY_DN45762_c1_g1::TRINITY_DN45762_c1_g1_i1::g.104222::m.104222	type:5prime_partial len:401 gc:universal TRINITY_DN45806_c0_g1_i1:2-1204(+); type:5prime_partial len:401 gc:universal TRINITY_DN45762_c1_g1_i1:2283-1081(-)			0	97.6499974727631	AAGGESLFVANH	Deamidated(N)@11		-0.000940242025535554	1172.54528808594	587.2799	1172.54614257813	587.280395507813	2	13	5.1.1.3458.13	1	38.48	1717.618	38.4984
1	330.47	330.47	94.9999988079071	57.2499990463257	54.0000021457672	TRINITY_DN45806_c0_g1::TRINITY_DN45806_c0_g1_i1::g.104285::m.104285; TRINITY_DN45762_c1_g1::TRINITY_DN45762_c1_g1_i1::g.104222::m.104222	type:5prime_partial len:401 gc:universal TRINITY_DN45806_c0_g1_i1:2-1204(+); type:5prime_partial len:401 gc:universal TRINITY_DN45762_c1_g1_i1:2283-1081(-)			0	96.5399980545044	AAGGESLFVANH	Deamidated(N)@11		-0.00313751003704965	1172.54309082031	587.2788	1172.54614257813	587.280395507813	2	12	1.1.1.4146.4	1	38.6091	886.6193	38.7436
1	330.47	330.47	94.9999988079071	57.2499990463257	54.0000021457672	TRINITY_DN45806_c0_g1::TRINITY_DN45806_c0_g1_i1::g.104285::m.104285; TRINITY_DN45762_c1_g1::TRINITY_DN45762_c1_g1_i1::g.104222::m.104222	type:5prime_partial len:401 gc:universal TRINITY_DN45806_c0_g1_i1:2-1204(+); type:5prime_partial len:401 gc:universal TRINITY_DN45762_c1_g1_i1:2283-1081(-)			0	96.3299989700317	AAGGESLFVANH			-0.00178794004023075	1171.56042480469	586.7875	1171.56213378906	586.788391113281	2	7	5.1.1.3422.10	1	37.0354	5475.549	37.18
1	330.47	330.47	94.9999988079071	57.2499990463257	54.0000021457672	TRINITY_DN45806_c0_g1::TRINITY_DN45806_c0_g1_i1::g.104285::m.104285; TRINITY_DN45762_c1_g1::TRINITY_DN45762_c1_g1_i1::g.104222::m.104222	type:5prime_partial len:401 gc:universal TRINITY_DN45806_c0_g1_i1:2-1204(+); type:5prime_partial len:401 gc:universal TRINITY_DN45762_c1_g1_i1:2283-1081(-)			0	95.5900013446808	AAGGESLFVANH			-0.00337485992349684	1171.55883789063	586.7867	1171.56213378906	586.788391113281	2	6	10.1.1.3319.16	1	36.9573	1072.642	37.1327
1	330.47	330.47	94.9999988079071	57.2499990463257	54.0000021457672	TRINITY_DN45806_c0_g1::TRINITY_DN45806_c0_g1_i1::g.104285::m.104285; TRINITY_DN45762_c1_g1::TRINITY_DN45762_c1_g1_i1::g.104222::m.104222	type:5prime_partial len:401 gc:universal TRINITY_DN45806_c0_g1_i1:2-1204(+); type:5prime_partial len:401 gc:universal TRINITY_DN45762_c1_g1_i1:2283-1081(-)			0	95.3199982643127	AAGGESLFVANH	Deamidated(N)@11		-0.00692168995738029	1172.53930664063	587.2769	1172.54614257813	587.280395507813	2	9	11.1.1.4214.6	1	38.9114	332.827	38.802
1	330.47	330.47	94.9999988079071	57.2499990463257	54.0000021457672	TRINITY_DN45806_c0_g1::TRINITY_DN45806_c0_g1_i1::g.104285::m.104285; TRINITY_DN45762_c1_g1::TRINITY_DN45762_c1_g1_i1::g.104222::m.104222	type:5prime_partial len:401 gc:universal TRINITY_DN45806_c0_g1_i1:2-1204(+); type:5prime_partial len:401 gc:universal TRINITY_DN45762_c1_g1_i1:2283-1081(-)			0	87.2399985790253	AAGGESLFVANH	Deamidated(N)@11		-0.000940242025535554	1172.54528808594	587.2799	1172.54614257813	587.280395507813	2	11	7.1.1.4249.5	1	38.5829	157.6372	38.5475
1	330.47	330.47	94.9999988079071	57.2499990463257	54.0000021457672	TRINITY_DN45806_c0_g1::TRINITY_DN45806_c0_g1_i1::g.104285::m.104285; TRINITY_DN45762_c1_g1::TRINITY_DN45762_c1_g1_i1::g.104222::m.104222	type:5prime_partial len:401 gc:universal TRINITY_DN45806_c0_g1_i1:2-1204(+); type:5prime_partial len:401 gc:universal TRINITY_DN45762_c1_g1_i1:2283-1081(-)			0	80.0400018692017	AAGGESLFVANH	Deamidated(N)@11		-0.000207820005016401	1172.54602050781	587.2803	1172.54614257813	587.280395507813	2	10	2.1.1.3484.11	1	38.6843	1145.21	38.5737
1	330.47	330.47	94.9999988079071	57.2499990463257	54.0000021457672	TRINITY_DN45806_c0_g1::TRINITY_DN45806_c0_g1_i1::g.104285::m.104285; TRINITY_DN45762_c1_g1::TRINITY_DN45762_c1_g1_i1::g.104222::m.104222	type:5prime_partial len:401 gc:universal TRINITY_DN45806_c0_g1_i1:2-1204(+); type:5prime_partial len:401 gc:universal TRINITY_DN45762_c1_g1_i1:2283-1081(-)			0	72.7100014686584	AAGGESLFVANH			-0.00435141986235976	1171.55786132813	586.7862	1171.56213378906	586.788391113281	2	6	1.1.1.4131.4	1	38.0008	346.7383	37.5793
1	330.47	330.47	94.9999988079071	57.2499990463257	54.0000021457672	TRINITY_DN45806_c0_g1::TRINITY_DN45806_c0_g1_i1::g.104285::m.104285; TRINITY_DN45762_c1_g1::TRINITY_DN45762_c1_g1_i1::g.104222::m.104222	type:5prime_partial len:401 gc:universal TRINITY_DN45806_c0_g1_i1:2-1204(+); type:5prime_partial len:401 gc:universal TRINITY_DN45762_c1_g1_i1:2283-1081(-)			0	71.5200006961823	AAGGESLFVANH	Deamidated(N)@11		-0.00692168995738029	1172.53930664063	587.2769	1172.54614257813	587.280395507813	2	9	12.1.1.3594.7	1	38.8232	1211.011	38.9234
1	330.47	330.47	94.9999988079071	57.2499990463257	54.0000021457672	TRINITY_DN45806_c0_g1::TRINITY_DN45806_c0_g1_i1::g.104285::m.104285; TRINITY_DN45762_c1_g1::TRINITY_DN45762_c1_g1_i1::g.104222::m.104222	type:5prime_partial len:401 gc:universal TRINITY_DN45806_c0_g1_i1:2-1204(+); type:5prime_partial len:401 gc:universal TRINITY_DN45762_c1_g1_i1:2283-1081(-)			0	63.3199989795685	AAGGESLFVANH	Deamidated(N)@11		-0.000940242025535554	1172.54528808594	587.2799	1172.54614257813	587.280395507813	2	7	5.1.1.3463.14	1	38.6831	1717.618	38.4984
1	330.47	330.47	94.9999988079071	57.2499990463257	54.0000021457672	TRINITY_DN45806_c0_g1::TRINITY_DN45806_c0_g1_i1::g.104285::m.104285; TRINITY_DN45762_c1_g1::TRINITY_DN45762_c1_g1_i1::g.104222::m.104222	type:5prime_partial len:401 gc:universal TRINITY_DN45806_c0_g1_i1:2-1204(+); type:5prime_partial len:401 gc:universal TRINITY_DN45762_c1_g1_i1:2283-1081(-)			0	60.5700016021729	AAGGESLFVANH	Deamidated(N)@11		-0.000574030971620232	1172.54565429688	587.2801	1172.54614257813	587.280395507813	2	8	9.1.1.3487.7	1	38.9492	1528.632	39.1287
1	330.47	330.47	94.9999988079071	57.2499990463257	54.0000021457672	TRINITY_DN45806_c0_g1::TRINITY_DN45806_c0_g1_i1::g.104285::m.104285; TRINITY_DN45762_c1_g1::TRINITY_DN45762_c1_g1_i1::g.104222::m.104222	type:5prime_partial len:401 gc:universal TRINITY_DN45806_c0_g1_i1:2-1204(+); type:5prime_partial len:401 gc:universal TRINITY_DN45762_c1_g1_i1:2283-1081(-)			0	47.0200002193451	AAGGESLFVANH	Deamidated(N)@11		-0.00533476984128356	1172.54089355469	587.2777	1172.54614257813	587.280395507813	2	7	10.1.1.3373.11	1	39.1085	1715.696	38.8838
1	330.47	330.47	94.9999988079071	57.2499990463257	54.0000021457672	TRINITY_DN45806_c0_g1::TRINITY_DN45806_c0_g1_i1::g.104285::m.104285; TRINITY_DN45762_c1_g1::TRINITY_DN45762_c1_g1_i1::g.104222::m.104222	type:5prime_partial len:401 gc:universal TRINITY_DN45806_c0_g1_i1:2-1204(+); type:5prime_partial len:401 gc:universal TRINITY_DN45762_c1_g1_i1:2283-1081(-)			0	99.0000009536743	AAGGESLFVANHAY			-0.000423632009187713	1405.66223144531	703.8384	1405.66259765625	703.838562011719	2	20	9.1.1.3598.6	1	43.4083	1337.114	43.5764
1	330.47	330.47	94.9999988079071	57.2499990463257	54.0000021457672	TRINITY_DN45806_c0_g1::TRINITY_DN45806_c0_g1_i1::g.104285::m.104285; TRINITY_DN45762_c1_g1::TRINITY_DN45762_c1_g1_i1::g.104222::m.104222	type:5prime_partial len:401 gc:universal TRINITY_DN45806_c0_g1_i1:2-1204(+); type:5prime_partial len:401 gc:universal TRINITY_DN45762_c1_g1_i1:2283-1081(-)			0	99.0000009536743	AAGGESLFVANHAY			-0.000423632009187713	1405.66223144531	703.8384	1405.66259765625	703.838562011719	2	22	9.1.1.3603.6	1	43.6055	1337.114	43.5764
1	330.47	330.47	94.9999988079071	57.2499990463257	54.0000021457672	TRINITY_DN45806_c0_g1::TRINITY_DN45806_c0_g1_i1::g.104285::m.104285; TRINITY_DN45762_c1_g1::TRINITY_DN45762_c1_g1_i1::g.104222::m.104222	type:5prime_partial len:401 gc:universal TRINITY_DN45806_c0_g1_i1:2-1204(+); type:5prime_partial len:401 gc:universal TRINITY_DN45762_c1_g1_i1:2283-1081(-)			0	99.0000009536743	AAGGESLFVANHAY			-0.000423632009187713	1405.66223144531	703.8384	1405.66259765625	703.838562011719	2	14	9.1.1.3608.11	1	43.8143	1337.114	43.5764
1	330.47	330.47	94.9999988079071	57.2499990463257	54.0000021457672	TRINITY_DN45806_c0_g1::TRINITY_DN45806_c0_g1_i1::g.104285::m.104285; TRINITY_DN45762_c1_g1::TRINITY_DN45762_c1_g1_i1::g.104222::m.104222	type:5prime_partial len:401 gc:universal TRINITY_DN45806_c0_g1_i1:2-1204(+); type:5prime_partial len:401 gc:universal TRINITY_DN45762_c1_g1_i1:2283-1081(-)			0	99.0000009536743	AAGGESLFVANHAY			-0.00701542990282178	1405.65563964844	703.8351	1405.66259765625	703.838562011719	2	12	1.1.1.4294.6	1	44.3043	112.6992	44.3161
1	330.47	330.47	94.9999988079071	57.2499990463257	54.0000021457672	TRINITY_DN45806_c0_g1::TRINITY_DN45806_c0_g1_i1::g.104285::m.104285; TRINITY_DN45762_c1_g1::TRINITY_DN45762_c1_g1_i1::g.104222::m.104222	type:5prime_partial len:401 gc:universal TRINITY_DN45806_c0_g1_i1:2-1204(+); type:5prime_partial len:401 gc:universal TRINITY_DN45762_c1_g1_i1:2283-1081(-)			0	99.0000009536743	AAGGESLFVANHAY			0.000430860003689304	1405.6630859375	703.8388	1405.66259765625	703.838562011719	2	14	5.1.1.3599.15	1	44.1407	181.0522	44.1491
1	330.47	330.47	94.9999988079071	57.2499990463257	54.0000021457672	TRINITY_DN45806_c0_g1::TRINITY_DN45806_c0_g1_i1::g.104285::m.104285; TRINITY_DN45762_c1_g1::TRINITY_DN45762_c1_g1_i1::g.104222::m.104222	type:5prime_partial len:401 gc:universal TRINITY_DN45806_c0_g1_i1:2-1204(+); type:5prime_partial len:401 gc:universal TRINITY_DN45762_c1_g1_i1:2283-1081(-)			0	99.0000009536743	AASGASAAGGESL			-0.000993908965028822	1047.48229980469	524.7484	1047.48327636719	524.748901367188	2	18	9.1.1.3214.3	1	28.0235	2963.731	28.1494
1	330.47	330.47	94.9999988079071	57.2499990463257	54.0000021457672	TRINITY_DN45806_c0_g1::TRINITY_DN45806_c0_g1_i1::g.104285::m.104285; TRINITY_DN45762_c1_g1::TRINITY_DN45762_c1_g1_i1::g.104222::m.104222	type:5prime_partial len:401 gc:universal TRINITY_DN45806_c0_g1_i1:2-1204(+); type:5prime_partial len:401 gc:universal TRINITY_DN45762_c1_g1_i1:2283-1081(-)			0	99.0000009536743	AASGASAAGGESL			-0.000993908965028822	1047.48229980469	524.7484	1047.48327636719	524.748901367188	2	17	9.1.1.3219.4	1	28.2066	2963.731	28.1494
1	330.47	330.47	94.9999988079071	57.2499990463257	54.0000021457672	TRINITY_DN45806_c0_g1::TRINITY_DN45806_c0_g1_i1::g.104285::m.104285; TRINITY_DN45762_c1_g1::TRINITY_DN45762_c1_g1_i1::g.104222::m.104222	type:5prime_partial len:401 gc:universal TRINITY_DN45806_c0_g1_i1:2-1204(+); type:5prime_partial len:401 gc:universal TRINITY_DN45762_c1_g1_i1:2283-1081(-)			0	99.0000009536743	AASGASAAGGESL			-0.0052663697861135	1047.47802734375	524.7463	1047.48327636719	524.748901367188	2	11	12.1.1.3300.2	1	27.4129	983.0948	27.5553
1	330.47	330.47	94.9999988079071	57.2499990463257	54.0000021457672	TRINITY_DN45806_c0_g1::TRINITY_DN45806_c0_g1_i1::g.104285::m.104285; TRINITY_DN45762_c1_g1::TRINITY_DN45762_c1_g1_i1::g.104222::m.104222	type:5prime_partial len:401 gc:universal TRINITY_DN45806_c0_g1_i1:2-1204(+); type:5prime_partial len:401 gc:universal TRINITY_DN45762_c1_g1_i1:2283-1081(-)			0	99.0000009536743	AASGASAAGGESL			-0.0052663697861135	1047.47802734375	524.7463	1047.48327636719	524.748901367188	2	17	12.1.1.3305.2	1	27.6075	983.0948	27.5553
1	330.47	330.47	94.9999988079071	57.2499990463257	54.0000021457672	TRINITY_DN45806_c0_g1::TRINITY_DN45806_c0_g1_i1::g.104285::m.104285; TRINITY_DN45762_c1_g1::TRINITY_DN45762_c1_g1_i1::g.104222::m.104222	type:5prime_partial len:401 gc:universal TRINITY_DN45806_c0_g1_i1:2-1204(+); type:5prime_partial len:401 gc:universal TRINITY_DN45762_c1_g1_i1:2283-1081(-)			0	99.0000009536743	AASGASAAGGESL			-0.000627698027528822	1047.48266601563	524.7486	1047.48327636719	524.748901367188	2	17	2.1.1.3220.5	1	27.9949	5168.528	27.8032
1	330.47	330.47	94.9999988079071	57.2499990463257	54.0000021457672	TRINITY_DN45806_c0_g1::TRINITY_DN45806_c0_g1_i1::g.104285::m.104285; TRINITY_DN45762_c1_g1::TRINITY_DN45762_c1_g1_i1::g.104222::m.104222	type:5prime_partial len:401 gc:universal TRINITY_DN45806_c0_g1_i1:2-1204(+); type:5prime_partial len:401 gc:universal TRINITY_DN45762_c1_g1_i1:2283-1081(-)			0	99.0000009536743	AASGASAAGGESL	Cation:Na(E)@11		0.000215720006963238	1069.46545410156	535.74	1069.46520996094	535.739868164063	2	14	6.1.1.3789.3	1	27.7025	100.075	27.7598
1	330.47	330.47	94.9999988079071	57.2499990463257	54.0000021457672	TRINITY_DN45806_c0_g1::TRINITY_DN45806_c0_g1_i1::g.104285::m.104285; TRINITY_DN45762_c1_g1::TRINITY_DN45762_c1_g1_i1::g.104222::m.104222	type:5prime_partial len:401 gc:universal TRINITY_DN45806_c0_g1_i1:2-1204(+); type:5prime_partial len:401 gc:universal TRINITY_DN45762_c1_g1_i1:2283-1081(-)			0	99.0000009536743	AASGASAAGGESL			-0.000871839001774788	1047.482421875	524.7485	1047.48327636719	524.748901367188	2	14	1.1.1.3836.3	1	28.1837	406.3962	28.3142
1	330.47	330.47	94.9999988079071	57.2499990463257	54.0000021457672	TRINITY_DN45806_c0_g1::TRINITY_DN45806_c0_g1_i1::g.104285::m.104285; TRINITY_DN45762_c1_g1::TRINITY_DN45762_c1_g1_i1::g.104222::m.104222	type:5prime_partial len:401 gc:universal TRINITY_DN45806_c0_g1_i1:2-1204(+); type:5prime_partial len:401 gc:universal TRINITY_DN45762_c1_g1_i1:2283-1081(-)			0	99.0000009536743	AASGASAAGGESL			0.00132542999926955	1047.48461914063	524.7496	1047.48327636719	524.748901367188	2	19	10.1.1.3096.9	1	28.0571	4154.443	28.0324
1	330.47	330.47	94.9999988079071	57.2499990463257	54.0000021457672	TRINITY_DN45806_c0_g1::TRINITY_DN45806_c0_g1_i1::g.104285::m.104285; TRINITY_DN45762_c1_g1::TRINITY_DN45762_c1_g1_i1::g.104222::m.104222	type:5prime_partial len:401 gc:universal TRINITY_DN45806_c0_g1_i1:2-1204(+); type:5prime_partial len:401 gc:universal TRINITY_DN45762_c1_g1_i1:2283-1081(-)			0	99.0000009536743	AASGASAAGGESL			-0.000993908965028822	1047.48229980469	524.7484	1047.48327636719	524.748901367188	2	16	8.1.1.3393.2	1	27.609	612.8804	27.7746
1	330.47	330.47	94.9999988079071	57.2499990463257	54.0000021457672	TRINITY_DN45806_c0_g1::TRINITY_DN45806_c0_g1_i1::g.104285::m.104285; TRINITY_DN45762_c1_g1::TRINITY_DN45762_c1_g1_i1::g.104222::m.104222	type:5prime_partial len:401 gc:universal TRINITY_DN45806_c0_g1_i1:2-1204(+); type:5prime_partial len:401 gc:universal TRINITY_DN45762_c1_g1_i1:2283-1081(-)			0	99.0000009536743	AASGASAAGGESL			-0.000993908965028822	1047.48229980469	524.7484	1047.48327636719	524.748901367188	2	16	8.1.1.3398.2	1	27.7928	612.8804	27.7746
1	330.47	330.47	94.9999988079071	57.2499990463257	54.0000021457672	TRINITY_DN45806_c0_g1::TRINITY_DN45806_c0_g1_i1::g.104285::m.104285; TRINITY_DN45762_c1_g1::TRINITY_DN45762_c1_g1_i1::g.104222::m.104222	type:5prime_partial len:401 gc:universal TRINITY_DN45806_c0_g1_i1:2-1204(+); type:5prime_partial len:401 gc:universal TRINITY_DN45762_c1_g1_i1:2283-1081(-)			0	99.0000009536743	AASGASAAGGESL			-0.00136012001894414	1047.48193359375	524.7482	1047.48327636719	524.748901367188	2	19	4.1.1.3468.3	1	28.2084	567.6578	28.2135
1	330.47	330.47	94.9999988079071	57.2499990463257	54.0000021457672	TRINITY_DN45806_c0_g1::TRINITY_DN45806_c0_g1_i1::g.104285::m.104285; TRINITY_DN45762_c1_g1::TRINITY_DN45762_c1_g1_i1::g.104222::m.104222	type:5prime_partial len:401 gc:universal TRINITY_DN45806_c0_g1_i1:2-1204(+); type:5prime_partial len:401 gc:universal TRINITY_DN45762_c1_g1_i1:2283-1081(-)			0	99.0000009536743	AASGASAAGGESL	Cation:Na(E)@11		-0.000150491003296338	1069.46508789063	535.7398	1069.46520996094	535.739868164063	2	12	9.1.1.3216.8	1	28.1042	823.2946	28.1093
1	330.47	330.47	94.9999988079071	57.2499990463257	54.0000021457672	TRINITY_DN45806_c0_g1::TRINITY_DN45806_c0_g1_i1::g.104285::m.104285; TRINITY_DN45762_c1_g1::TRINITY_DN45762_c1_g1_i1::g.104222::m.104222	type:5prime_partial len:401 gc:universal TRINITY_DN45806_c0_g1_i1:2-1204(+); type:5prime_partial len:401 gc:universal TRINITY_DN45762_c1_g1_i1:2283-1081(-)			0	99.0000009536743	AASGASAAGGESL			-0.00136012001894414	1047.48193359375	524.7482	1047.48327636719	524.748901367188	2	11	4.1.1.3462.3	1	28.0016	567.5574	28.2135
1	330.47	330.47	94.9999988079071	57.2499990463257	54.0000021457672	TRINITY_DN45806_c0_g1::TRINITY_DN45806_c0_g1_i1::g.104285::m.104285; TRINITY_DN45762_c1_g1::TRINITY_DN45762_c1_g1_i1::g.104222::m.104222	type:5prime_partial len:401 gc:universal TRINITY_DN45806_c0_g1_i1:2-1204(+); type:5prime_partial len:401 gc:universal TRINITY_DN45762_c1_g1_i1:2283-1081(-)			0	99.0000009536743	AASGASAAGGESL			0.00132542999926955	1047.48461914063	524.7496	1047.48327636719	524.748901367188	2	10	10.1.1.3102.10	1	28.3024	4154.443	28.0324
1	330.47	330.47	94.9999988079071	57.2499990463257	54.0000021457672	TRINITY_DN45806_c0_g1::TRINITY_DN45806_c0_g1_i1::g.104285::m.104285; TRINITY_DN45762_c1_g1::TRINITY_DN45762_c1_g1_i1::g.104222::m.104222	type:5prime_partial len:401 gc:universal TRINITY_DN45806_c0_g1_i1:2-1204(+); type:5prime_partial len:401 gc:universal TRINITY_DN45762_c1_g1_i1:2283-1081(-)			0	99.0000009536743	AASGASAAGGESL			-0.00502223009243608	1047.47827148438	524.7464	1047.48327636719	524.748901367188	2	12	11.1.1.3746.2	1	27.6442	178.5653	27.7229
1	330.47	330.47	94.9999988079071	57.2499990463257	54.0000021457672	TRINITY_DN45806_c0_g1::TRINITY_DN45806_c0_g1_i1::g.104285::m.104285; TRINITY_DN45762_c1_g1::TRINITY_DN45762_c1_g1_i1::g.104222::m.104222	type:5prime_partial len:401 gc:universal TRINITY_DN45806_c0_g1_i1:2-1204(+); type:5prime_partial len:401 gc:universal TRINITY_DN45762_c1_g1_i1:2283-1081(-)			0	99.0000009536743	AASGASAAGGESL			-0.000871839001774788	1047.482421875	524.7485	1047.48327636719	524.748901367188	2	14	2.1.1.3227.4	1	28.2804	4075.581	27.8438
1	330.47	330.47	94.9999988079071	57.2499990463257	54.0000021457672	TRINITY_DN45806_c0_g1::TRINITY_DN45806_c0_g1_i1::g.104285::m.104285; TRINITY_DN45762_c1_g1::TRINITY_DN45762_c1_g1_i1::g.104222::m.104222	type:5prime_partial len:401 gc:universal TRINITY_DN45806_c0_g1_i1:2-1204(+); type:5prime_partial len:401 gc:universal TRINITY_DN45762_c1_g1_i1:2283-1081(-)			0	99.0000009536743	AASGASAAGGESL			-0.000871839001774788	1047.482421875	524.7485	1047.48327636719	524.748901367188	2	15	5.1.1.3190.12	1	27.7596	6769.479	27.7797
1	330.47	330.47	94.9999988079071	57.2499990463257	54.0000021457672	TRINITY_DN45806_c0_g1::TRINITY_DN45806_c0_g1_i1::g.104285::m.104285; TRINITY_DN45762_c1_g1::TRINITY_DN45762_c1_g1_i1::g.104222::m.104222	type:5prime_partial len:401 gc:universal TRINITY_DN45806_c0_g1_i1:2-1204(+); type:5prime_partial len:401 gc:universal TRINITY_DN45762_c1_g1_i1:2283-1081(-)			0	99.0000009536743	AASGASAAGGESL			-0.000871839001774788	1047.482421875	524.7485	1047.48327636719	524.748901367188	2	14	6.1.1.3783.2	1	27.5422	387.356	27.7192
1	330.47	330.47	94.9999988079071	57.2499990463257	54.0000021457672	TRINITY_DN45806_c0_g1::TRINITY_DN45806_c0_g1_i1::g.104285::m.104285; TRINITY_DN45762_c1_g1::TRINITY_DN45762_c1_g1_i1::g.104222::m.104222	type:5prime_partial len:401 gc:universal TRINITY_DN45806_c0_g1_i1:2-1204(+); type:5prime_partial len:401 gc:universal TRINITY_DN45762_c1_g1_i1:2283-1081(-)			0	99.0000009536743	AASGASAAGGESL			0.00120336003601551	1047.48449707031	524.7495	1047.48327636719	524.748901367188	2	11	3.1.1.3517.3	1	28.0056	307.9996	28.1043
1	330.47	330.47	94.9999988079071	57.2499990463257	54.0000021457672	TRINITY_DN45806_c0_g1::TRINITY_DN45806_c0_g1_i1::g.104285::m.104285; TRINITY_DN45762_c1_g1::TRINITY_DN45762_c1_g1_i1::g.104222::m.104222	type:5prime_partial len:401 gc:universal TRINITY_DN45806_c0_g1_i1:2-1204(+); type:5prime_partial len:401 gc:universal TRINITY_DN45762_c1_g1_i1:2283-1081(-)			0	98.7800002098084	AASGASAAGGESL			-0.000627698027528822	1047.48266601563	524.7486	1047.48327636719	524.748901367188	2	10	2.1.1.3210.5	1	27.5881	5168.528	27.8032
1	330.47	330.47	94.9999988079071	57.2499990463257	54.0000021457672	TRINITY_DN45806_c0_g1::TRINITY_DN45806_c0_g1_i1::g.104285::m.104285; TRINITY_DN45762_c1_g1::TRINITY_DN45762_c1_g1_i1::g.104222::m.104222	type:5prime_partial len:401 gc:universal TRINITY_DN45806_c0_g1_i1:2-1204(+); type:5prime_partial len:401 gc:universal TRINITY_DN45762_c1_g1_i1:2283-1081(-)			0	98.3500003814697	AASGASAAGGESL			-0.000871839001774788	1047.482421875	524.7485	1047.48327636719	524.748901367188	2	16	1.1.1.3842.3	1	28.3889	406.4979	28.3142
1	330.47	330.47	94.9999988079071	57.2499990463257	54.0000021457672	TRINITY_DN45806_c0_g1::TRINITY_DN45806_c0_g1_i1::g.104285::m.104285; TRINITY_DN45762_c1_g1::TRINITY_DN45762_c1_g1_i1::g.104222::m.104222	type:5prime_partial len:401 gc:universal TRINITY_DN45806_c0_g1_i1:2-1204(+); type:5prime_partial len:401 gc:universal TRINITY_DN45762_c1_g1_i1:2283-1081(-)			0	98.2900023460388	AASGASAAGGESL			-0.000993908965028822	1047.48229980469	524.7484	1047.48327636719	524.748901367188	2	11	8.1.1.3404.2	1	28.0495	612.8804	27.7746
1	330.47	330.47	94.9999988079071	57.2499990463257	54.0000021457672	TRINITY_DN45806_c0_g1::TRINITY_DN45806_c0_g1_i1::g.104285::m.104285; TRINITY_DN45762_c1_g1::TRINITY_DN45762_c1_g1_i1::g.104222::m.104222	type:5prime_partial len:401 gc:universal TRINITY_DN45806_c0_g1_i1:2-1204(+); type:5prime_partial len:401 gc:universal TRINITY_DN45762_c1_g1_i1:2283-1081(-)			0	98.1000006198883	AASGASAAGGESL	Cation:Na(E)@11		0.000215720006963238	1069.46545410156	535.74	1069.46520996094	535.739868164063	2	14	10.1.1.3097.8	1	28.097	1237.723	28.0324
1	330.47	330.47	94.9999988079071	57.2499990463257	54.0000021457672	TRINITY_DN45806_c0_g1::TRINITY_DN45806_c0_g1_i1::g.104285::m.104285; TRINITY_DN45762_c1_g1::TRINITY_DN45762_c1_g1_i1::g.104222::m.104222	type:5prime_partial len:401 gc:universal TRINITY_DN45806_c0_g1_i1:2-1204(+); type:5prime_partial len:401 gc:universal TRINITY_DN45762_c1_g1_i1:2283-1081(-)			0	98.0599999427795	AASGASAAGGESL			-0.000871839001774788	1047.482421875	524.7485	1047.48327636719	524.748901367188	2	11	5.1.1.3200.4	1	28.1552	7189.688	27.7393
1	330.47	330.47	94.9999988079071	57.2499990463257	54.0000021457672	TRINITY_DN45806_c0_g1::TRINITY_DN45806_c0_g1_i1::g.104285::m.104285; TRINITY_DN45762_c1_g1::TRINITY_DN45762_c1_g1_i1::g.104222::m.104222	type:5prime_partial len:401 gc:universal TRINITY_DN45806_c0_g1_i1:2-1204(+); type:5prime_partial len:401 gc:universal TRINITY_DN45762_c1_g1_i1:2283-1081(-)			0	97.6999998092651	AASGASAAGGESL	Cation:Na(E)@11		0.000826071016490459	1069.46606445313	535.7403	1069.46520996094	535.739868164063	2	12	1.1.1.3841.3	1	28.3485	115.0218	28.3142
1	330.47	330.47	94.9999988079071	57.2499990463257	54.0000021457672	TRINITY_DN45806_c0_g1::TRINITY_DN45806_c0_g1_i1::g.104285::m.104285; TRINITY_DN45762_c1_g1::TRINITY_DN45762_c1_g1_i1::g.104222::m.104222	type:5prime_partial len:401 gc:universal TRINITY_DN45806_c0_g1_i1:2-1204(+); type:5prime_partial len:401 gc:universal TRINITY_DN45762_c1_g1_i1:2283-1081(-)			0	97.6899981498718	AASGASAAGGESL			-0.000871839001774788	1047.482421875	524.7485	1047.48327636719	524.748901367188	2	11	5.1.1.3195.12	1	27.9606	6769.479	27.7797
1	330.47	330.47	94.9999988079071	57.2499990463257	54.0000021457672	TRINITY_DN45806_c0_g1::TRINITY_DN45806_c0_g1_i1::g.104285::m.104285; TRINITY_DN45762_c1_g1::TRINITY_DN45762_c1_g1_i1::g.104222::m.104222	type:5prime_partial len:401 gc:universal TRINITY_DN45806_c0_g1_i1:2-1204(+); type:5prime_partial len:401 gc:universal TRINITY_DN45762_c1_g1_i1:2283-1081(-)			0	97.6700007915497	AASGASAAGGESL	Cation:Na(E)@11		-0.000150491003296338	1069.46508789063	535.7398	1069.46520996094	535.739868164063	2	12	5.1.1.3191.12	1	27.7997	1824.868	27.7797
1	330.47	330.47	94.9999988079071	57.2499990463257	54.0000021457672	TRINITY_DN45806_c0_g1::TRINITY_DN45806_c0_g1_i1::g.104285::m.104285; TRINITY_DN45762_c1_g1::TRINITY_DN45762_c1_g1_i1::g.104222::m.104222	type:5prime_partial len:401 gc:universal TRINITY_DN45806_c0_g1_i1:2-1204(+); type:5prime_partial len:401 gc:universal TRINITY_DN45762_c1_g1_i1:2283-1081(-)			0	90.7999992370605	AASGASAAGGESL			-0.00477808993309736	1047.478515625	524.7465	1047.48327636719	524.748901367188	2	12	11.1.1.3764.2	1	27.8489	185.0749	27.808
1	330.47	330.47	94.9999988079071	57.2499990463257	54.0000021457672	TRINITY_DN45806_c0_g1::TRINITY_DN45806_c0_g1_i1::g.104285::m.104285; TRINITY_DN45762_c1_g1::TRINITY_DN45762_c1_g1_i1::g.104222::m.104222	type:5prime_partial len:401 gc:universal TRINITY_DN45806_c0_g1_i1:2-1204(+); type:5prime_partial len:401 gc:universal TRINITY_DN45762_c1_g1_i1:2283-1081(-)			0	90.1400029659271	AASGASAAGGESL			-0.000871839001774788	1047.482421875	524.7485	1047.48327636719	524.748901367188	2	9	6.1.1.3790.3	1	27.743	387.356	27.7192
1	330.47	330.47	94.9999988079071	57.2499990463257	54.0000021457672	TRINITY_DN45806_c0_g1::TRINITY_DN45806_c0_g1_i1::g.104285::m.104285; TRINITY_DN45762_c1_g1::TRINITY_DN45762_c1_g1_i1::g.104222::m.104222	type:5prime_partial len:401 gc:universal TRINITY_DN45806_c0_g1_i1:2-1204(+); type:5prime_partial len:401 gc:universal TRINITY_DN45762_c1_g1_i1:2283-1081(-)			0	88.239997625351	AASGASAAGGESL			-0.00136012001894414	1047.48193359375	524.7482	1047.48327636719	524.748901367188	2	9	4.1.1.3473.3	1	28.4093	567.6578	28.2135
1	330.47	330.47	94.9999988079071	57.2499990463257	54.0000021457672	TRINITY_DN45806_c0_g1::TRINITY_DN45806_c0_g1_i1::g.104285::m.104285; TRINITY_DN45762_c1_g1::TRINITY_DN45762_c1_g1_i1::g.104222::m.104222	type:5prime_partial len:401 gc:universal TRINITY_DN45806_c0_g1_i1:2-1204(+); type:5prime_partial len:401 gc:universal TRINITY_DN45762_c1_g1_i1:2283-1081(-)			0	70.0100004673004	AASGASAAGGESL			-0.000871839001774788	1047.482421875	524.7485	1047.48327636719	524.748901367188	2	7	6.1.1.3796.3	1	27.9488	387.4424	27.7192
1	330.47	330.47	94.9999988079071	57.2499990463257	54.0000021457672	TRINITY_DN45806_c0_g1::TRINITY_DN45806_c0_g1_i1::g.104285::m.104285; TRINITY_DN45762_c1_g1::TRINITY_DN45762_c1_g1_i1::g.104222::m.104222	type:5prime_partial len:401 gc:universal TRINITY_DN45806_c0_g1_i1:2-1204(+); type:5prime_partial len:401 gc:universal TRINITY_DN45762_c1_g1_i1:2283-1081(-)			0	52.6799976825714	AASGASAAGGESL	Cation:Na(E)@11		9.36495998757891E-05	1069.46533203125	535.7399	1069.46520996094	535.739868164063	2	12	2.1.1.3216.5	1	27.8187	1361.627	27.8032
1	330.47	330.47	94.9999988079071	57.2499990463257	54.0000021457672	TRINITY_DN45806_c0_g1::TRINITY_DN45806_c0_g1_i1::g.104285::m.104285; TRINITY_DN45762_c1_g1::TRINITY_DN45762_c1_g1_i1::g.104222::m.104222	type:5prime_partial len:401 gc:universal TRINITY_DN45806_c0_g1_i1:2-1204(+); type:5prime_partial len:401 gc:universal TRINITY_DN45762_c1_g1_i1:2283-1081(-)			0	51.0800004005432	AASGASAAGGESL			-0.0052663697861135	1047.47802734375	524.7463	1047.48327636719	524.748901367188	2	6	12.1.1.3310.5	1	27.819	983.0948	27.5553
1	330.47	330.47	94.9999988079071	57.2499990463257	54.0000021457672	TRINITY_DN45806_c0_g1::TRINITY_DN45806_c0_g1_i1::g.104285::m.104285; TRINITY_DN45762_c1_g1::TRINITY_DN45762_c1_g1_i1::g.104222::m.104222	type:5prime_partial len:401 gc:universal TRINITY_DN45806_c0_g1_i1:2-1204(+); type:5prime_partial len:401 gc:universal TRINITY_DN45762_c1_g1_i1:2283-1081(-)			0	23.1700003147125	AASGASAAGGESL			-0.000993908965028822	1047.48229980469	524.7484	1047.48327636719	524.748901367188	2	6	9.1.1.3224.7	1	28.4143	2963.731	28.1494
1	330.47	330.47	94.9999988079071	57.2499990463257	54.0000021457672	TRINITY_DN45806_c0_g1::TRINITY_DN45806_c0_g1_i1::g.104285::m.104285; TRINITY_DN45762_c1_g1::TRINITY_DN45762_c1_g1_i1::g.104222::m.104222	type:5prime_partial len:401 gc:universal TRINITY_DN45806_c0_g1_i1:2-1204(+); type:5prime_partial len:401 gc:universal TRINITY_DN45762_c1_g1_i1:2283-1081(-)			0	22.9499995708466	AASGASAAGGESL	Cation:Na(E)@11		0.000215720006963238	1069.46545410156	535.74	1069.46520996094	535.739868164063	2	10	8.1.1.3400.3	1	27.8778	158.7045	27.6945
1	330.47	330.47	94.9999988079071	57.2499990463257	54.0000021457672	TRINITY_DN45806_c0_g1::TRINITY_DN45806_c0_g1_i1::g.104285::m.104285; TRINITY_DN45762_c1_g1::TRINITY_DN45762_c1_g1_i1::g.104222::m.104222	type:5prime_partial len:401 gc:universal TRINITY_DN45806_c0_g1_i1:2-1204(+); type:5prime_partial len:401 gc:universal TRINITY_DN45762_c1_g1_i1:2283-1081(-)			0	15.7700002193451	AASGASAAGGESL	Cation:Na(E)@11		-0.000150491003296338	1069.46508789063	535.7398	1069.46520996094	535.739868164063	2	7	5.1.1.3186.10	1	27.6071	1824.868	27.7797
1	330.47	330.47	94.9999988079071	57.2499990463257	54.0000021457672	TRINITY_DN45806_c0_g1::TRINITY_DN45806_c0_g1_i1::g.104285::m.104285; TRINITY_DN45762_c1_g1::TRINITY_DN45762_c1_g1_i1::g.104222::m.104222	type:5prime_partial len:401 gc:universal TRINITY_DN45806_c0_g1_i1:2-1204(+); type:5prime_partial len:401 gc:universal TRINITY_DN45762_c1_g1_i1:2283-1081(-)			0	99.0000009536743	AASGASAAGGESLF			-0.00104845000896603	1194.55065917969	598.2826	1194.55163574219	598.283142089844	2	14	2.1.1.3652.9	1	45.4463	1947.827	45.2925
1	330.47	330.47	94.9999988079071	57.2499990463257	54.0000021457672	TRINITY_DN45806_c0_g1::TRINITY_DN45806_c0_g1_i1::g.104285::m.104285; TRINITY_DN45762_c1_g1::TRINITY_DN45762_c1_g1_i1::g.104222::m.104222	type:5prime_partial len:401 gc:universal TRINITY_DN45806_c0_g1_i1:2-1204(+); type:5prime_partial len:401 gc:universal TRINITY_DN45762_c1_g1_i1:2283-1081(-)			0	99.0000009536743	AASGASAAGGESLF			-0.00178087002132088	1194.54992675781	598.2822	1194.55163574219	598.283142089844	2	18	9.1.1.3634.6	1	44.8609	685.5203	44.866
1	330.47	330.47	94.9999988079071	57.2499990463257	54.0000021457672	TRINITY_DN45806_c0_g1::TRINITY_DN45806_c0_g1_i1::g.104285::m.104285; TRINITY_DN45762_c1_g1::TRINITY_DN45762_c1_g1_i1::g.104222::m.104222	type:5prime_partial len:401 gc:universal TRINITY_DN45806_c0_g1_i1:2-1204(+); type:5prime_partial len:401 gc:universal TRINITY_DN45762_c1_g1_i1:2283-1081(-)			0	99.0000009536743	AASGASAAGGESLF			-0.00446642003953457	1194.54724121094	598.2809	1194.55163574219	598.283142089844	2	13	12.1.1.3745.9	1	44.7801	162.6489	44.8262
1	330.47	330.47	94.9999988079071	57.2499990463257	54.0000021457672	TRINITY_DN45806_c0_g1::TRINITY_DN45806_c0_g1_i1::g.104285::m.104285; TRINITY_DN45762_c1_g1::TRINITY_DN45762_c1_g1_i1::g.104222::m.104222	type:5prime_partial len:401 gc:universal TRINITY_DN45806_c0_g1_i1:2-1204(+); type:5prime_partial len:401 gc:universal TRINITY_DN45762_c1_g1_i1:2283-1081(-)			0	99.0000009536743	AASGASAAGGESLF			-0.00178087002132088	1194.54992675781	598.2822	1194.55163574219	598.283142089844	2	15	3.1.1.3988.2	1	44.953	139.0202	44.8283
1	330.47	330.47	94.9999988079071	57.2499990463257	54.0000021457672	TRINITY_DN45806_c0_g1::TRINITY_DN45806_c0_g1_i1::g.104285::m.104285; TRINITY_DN45762_c1_g1::TRINITY_DN45762_c1_g1_i1::g.104222::m.104222	type:5prime_partial len:401 gc:universal TRINITY_DN45806_c0_g1_i1:2-1204(+); type:5prime_partial len:401 gc:universal TRINITY_DN45762_c1_g1_i1:2283-1081(-)			0	99.0000009536743	AASGASAAGGESLF	Cation:Na(E)@11		0.00199223007075489	1216.53564453125	609.2751	1216.53356933594	609.274108886719	2	10	6.1.1.4332.4	1	44.9136	82.8566	44.9187
1	330.47	330.47	94.9999988079071	57.2499990463257	54.0000021457672	TRINITY_DN45806_c0_g1::TRINITY_DN45806_c0_g1_i1::g.104285::m.104285; TRINITY_DN45762_c1_g1::TRINITY_DN45762_c1_g1_i1::g.104222::m.104222	type:5prime_partial len:401 gc:universal TRINITY_DN45806_c0_g1_i1:2-1204(+); type:5prime_partial len:401 gc:universal TRINITY_DN45762_c1_g1_i1:2283-1081(-)			0	99.0000009536743	AASGASAAGGESLF			-0.00178087002132088	1194.54992675781	598.2822	1194.55163574219	598.283142089844	2	14	10.1.1.3526.4	1	45.2234	306.2615	45.16
1	330.47	330.47	94.9999988079071	57.2499990463257	54.0000021457672	TRINITY_DN45806_c0_g1::TRINITY_DN45806_c0_g1_i1::g.104285::m.104285; TRINITY_DN45762_c1_g1::TRINITY_DN45762_c1_g1_i1::g.104222::m.104222	type:5prime_partial len:401 gc:universal TRINITY_DN45806_c0_g1_i1:2-1204(+); type:5prime_partial len:401 gc:universal TRINITY_DN45762_c1_g1_i1:2283-1081(-)			0	99.0000009536743	AASGASAAGGESLF			-0.00483263004571199	1194.546875	598.2807	1194.55163574219	598.283142089844	2	17	5.1.1.3621.7	1	45.0162	766.4969	44.9403
1	330.47	330.47	94.9999988079071	57.2499990463257	54.0000021457672	TRINITY_DN45806_c0_g1::TRINITY_DN45806_c0_g1_i1::g.104285::m.104285; TRINITY_DN45762_c1_g1::TRINITY_DN45762_c1_g1_i1::g.104222::m.104222	type:5prime_partial len:401 gc:universal TRINITY_DN45806_c0_g1_i1:2-1204(+); type:5prime_partial len:401 gc:universal TRINITY_DN45762_c1_g1_i1:2283-1081(-)			0	99.0000009536743	AASGASAAGGESLF			-0.00141466001514345	1194.55029296875	598.2824	1194.55163574219	598.283142089844	2	13	6.1.1.4330.5	1	44.8202	237.5177	44.9187
1	330.47	330.47	94.9999988079071	57.2499990463257	54.0000021457672	TRINITY_DN45806_c0_g1::TRINITY_DN45806_c0_g1_i1::g.104285::m.104285; TRINITY_DN45762_c1_g1::TRINITY_DN45762_c1_g1_i1::g.104222::m.104222	type:5prime_partial len:401 gc:universal TRINITY_DN45806_c0_g1_i1:2-1204(+); type:5prime_partial len:401 gc:universal TRINITY_DN45762_c1_g1_i1:2283-1081(-)			0	99.0000009536743	AASGASAAGGESLF	Cation:Na(E)@11		-0.000937455974053591	1216.53271484375	609.2736	1216.53356933594	609.274108886719	2	13	2.1.1.3649.9	1	45.3184	593.0449	45.2514
1	330.47	330.47	94.9999988079071	57.2499990463257	54.0000021457672	TRINITY_DN45806_c0_g1::TRINITY_DN45806_c0_g1_i1::g.104285::m.104285; TRINITY_DN45762_c1_g1::TRINITY_DN45762_c1_g1_i1::g.104222::m.104222	type:5prime_partial len:401 gc:universal TRINITY_DN45806_c0_g1_i1:2-1204(+); type:5prime_partial len:401 gc:universal TRINITY_DN45762_c1_g1_i1:2283-1081(-)			0	99.0000009536743	AASGASAAGGESLF			0.00139294995460659	1194.55310058594	598.2838	1194.55163574219	598.283142089844	2	8	4.1.1.3948.8	1	45.0117	150.7984	45.0574
1	330.47	330.47	94.9999988079071	57.2499990463257	54.0000021457672	TRINITY_DN45806_c0_g1::TRINITY_DN45806_c0_g1_i1::g.104285::m.104285; TRINITY_DN45762_c1_g1::TRINITY_DN45762_c1_g1_i1::g.104222::m.104222	type:5prime_partial len:401 gc:universal TRINITY_DN45806_c0_g1_i1:2-1204(+); type:5prime_partial len:401 gc:universal TRINITY_DN45762_c1_g1_i1:2283-1081(-)			0	99.0000009536743	AASGASAAGGESLF			-0.00483263004571199	1194.546875	598.2807	1194.55163574219	598.283142089844	2	13	5.1.1.3626.3	1	45.2026	766.4969	44.9403
1	330.47	330.47	94.9999988079071	57.2499990463257	54.0000021457672	TRINITY_DN45806_c0_g1::TRINITY_DN45806_c0_g1_i1::g.104285::m.104285; TRINITY_DN45762_c1_g1::TRINITY_DN45762_c1_g1_i1::g.104222::m.104222	type:5prime_partial len:401 gc:universal TRINITY_DN45806_c0_g1_i1:2-1204(+); type:5prime_partial len:401 gc:universal TRINITY_DN45762_c1_g1_i1:2283-1081(-)			0	99.0000009536743	AASGASAAGGESLF			-0.00239123008213937	1194.54931640625	598.2819	1194.55163574219	598.283142089844	2	11	1.1.1.4319.6	1	45.3064	287.0642	45.2775
1	330.47	330.47	94.9999988079071	57.2499990463257	54.0000021457672	TRINITY_DN45806_c0_g1::TRINITY_DN45806_c0_g1_i1::g.104285::m.104285; TRINITY_DN45762_c1_g1::TRINITY_DN45762_c1_g1_i1::g.104222::m.104222	type:5prime_partial len:401 gc:universal TRINITY_DN45806_c0_g1_i1:2-1204(+); type:5prime_partial len:401 gc:universal TRINITY_DN45762_c1_g1_i1:2283-1081(-)			0	99.0000009536743	AASGASAAGGESLF			-0.00141466001514345	1194.55029296875	598.2824	1194.55163574219	598.283142089844	2	10	6.1.1.4335.4	1	45.021	237.5177	44.9187
1	330.47	330.47	94.9999988079071	57.2499990463257	54.0000021457672	TRINITY_DN45806_c0_g1::TRINITY_DN45806_c0_g1_i1::g.104285::m.104285; TRINITY_DN45762_c1_g1::TRINITY_DN45762_c1_g1_i1::g.104222::m.104222	type:5prime_partial len:401 gc:universal TRINITY_DN45806_c0_g1_i1:2-1204(+); type:5prime_partial len:401 gc:universal TRINITY_DN45762_c1_g1_i1:2283-1081(-)			0	98.5099971294403	AASGASAAGGESLF			-0.00178087002132088	1194.54992675781	598.2822	1194.55163574219	598.283142089844	2	9	9.1.1.3639.6	1	45.0491	685.5203	44.866
1	330.47	330.47	94.9999988079071	57.2499990463257	54.0000021457672	TRINITY_DN45806_c0_g1::TRINITY_DN45806_c0_g1_i1::g.104285::m.104285; TRINITY_DN45762_c1_g1::TRINITY_DN45762_c1_g1_i1::g.104222::m.104222	type:5prime_partial len:401 gc:universal TRINITY_DN45806_c0_g1_i1:2-1204(+); type:5prime_partial len:401 gc:universal TRINITY_DN45762_c1_g1_i1:2283-1081(-)			0	98.2699990272522	AASGASAAGGESLF	Cation:Na(E)@11		-0.000937455974053591	1216.53271484375	609.2736	1216.53356933594	609.274108886719	2	10	2.1.1.3644.11	1	45.1163	593.0449	45.2514
1	330.47	330.47	94.9999988079071	57.2499990463257	54.0000021457672	TRINITY_DN45806_c0_g1::TRINITY_DN45806_c0_g1_i1::g.104285::m.104285; TRINITY_DN45762_c1_g1::TRINITY_DN45762_c1_g1_i1::g.104222::m.104222	type:5prime_partial len:401 gc:universal TRINITY_DN45806_c0_g1_i1:2-1204(+); type:5prime_partial len:401 gc:universal TRINITY_DN45762_c1_g1_i1:2283-1081(-)			0	90.1899993419647	AASGASAAGGESLF			-0.00178087002132088	1194.54992675781	598.2822	1194.55163574219	598.283142089844	2	9	9.1.1.3629.5	1	44.6509	685.5203	44.866
1	330.47	330.47	94.9999988079071	57.2499990463257	54.0000021457672	TRINITY_DN45806_c0_g1::TRINITY_DN45806_c0_g1_i1::g.104285::m.104285; TRINITY_DN45762_c1_g1::TRINITY_DN45762_c1_g1_i1::g.104222::m.104222	type:5prime_partial len:401 gc:universal TRINITY_DN45806_c0_g1_i1:2-1204(+); type:5prime_partial len:401 gc:universal TRINITY_DN45762_c1_g1_i1:2283-1081(-)			0	47.9600012302399	AASGASAAGGESLF			-0.00104845000896603	1194.55065917969	598.2826	1194.55163574219	598.283142089844	2	8	2.1.1.3642.8	1	45.031	1947.827	45.2925
1	330.47	330.47	94.9999988079071	57.2499990463257	54.0000021457672	TRINITY_DN45806_c0_g1::TRINITY_DN45806_c0_g1_i1::g.104285::m.104285; TRINITY_DN45762_c1_g1::TRINITY_DN45762_c1_g1_i1::g.104222::m.104222	type:5prime_partial len:401 gc:universal TRINITY_DN45806_c0_g1_i1:2-1204(+); type:5prime_partial len:401 gc:universal TRINITY_DN45762_c1_g1_i1:2283-1081(-)			0	44.8900014162064	AASGASAAGGESLF	Cation:Na(E)@11		-0.00520991999655962	1216.52844238281	609.2715	1216.53356933594	609.274108886719	2	10	5.1.1.3622.8	1	45.0566	208.4275	44.9403
1	330.47	330.47	94.9999988079071	57.2499990463257	54.0000021457672	TRINITY_DN45806_c0_g1::TRINITY_DN45806_c0_g1_i1::g.104285::m.104285; TRINITY_DN45762_c1_g1::TRINITY_DN45762_c1_g1_i1::g.104222::m.104222	type:5prime_partial len:401 gc:universal TRINITY_DN45806_c0_g1_i1:2-1204(+); type:5prime_partial len:401 gc:universal TRINITY_DN45762_c1_g1_i1:2283-1081(-)			0	36.6100013256073	AASGASAAGGESLF			-0.00483263004571199	1194.546875	598.2807	1194.55163574219	598.283142089844	2	8	5.1.1.3615.10	1	44.7762	766.4969	44.9403
1	330.47	330.47	94.9999988079071	57.2499990463257	54.0000021457672	TRINITY_DN45806_c0_g1::TRINITY_DN45806_c0_g1_i1::g.104285::m.104285; TRINITY_DN45762_c1_g1::TRINITY_DN45762_c1_g1_i1::g.104222::m.104222	type:5prime_partial len:401 gc:universal TRINITY_DN45806_c0_g1_i1:2-1204(+); type:5prime_partial len:401 gc:universal TRINITY_DN45762_c1_g1_i1:2283-1081(-)			0	32.7300012111664	AASGASAAGGESLF			-0.00239123008213937	1194.54931640625	598.2819	1194.55163574219	598.283142089844	2	8	1.1.1.4314.4	1	45.11	287.0642	45.2775
1	330.47	330.47	94.9999988079071	57.2499990463257	54.0000021457672	TRINITY_DN45806_c0_g1::TRINITY_DN45806_c0_g1_i1::g.104285::m.104285; TRINITY_DN45762_c1_g1::TRINITY_DN45762_c1_g1_i1::g.104222::m.104222	type:5prime_partial len:401 gc:universal TRINITY_DN45806_c0_g1_i1:2-1204(+); type:5prime_partial len:401 gc:universal TRINITY_DN45762_c1_g1_i1:2283-1081(-)			0	29.3000012636185	AASGASAAGGESLF			-0.00178087002132088	1194.54992675781	598.2822	1194.55163574219	598.283142089844	2	8	3.1.1.3982.3	1	44.7286	139.2877	44.8283
1	330.47	330.47	94.9999988079071	57.2499990463257	54.0000021457672	TRINITY_DN45806_c0_g1::TRINITY_DN45806_c0_g1_i1::g.104285::m.104285; TRINITY_DN45762_c1_g1::TRINITY_DN45762_c1_g1_i1::g.104222::m.104222	type:5prime_partial len:401 gc:universal TRINITY_DN45806_c0_g1_i1:2-1204(+); type:5prime_partial len:401 gc:universal TRINITY_DN45762_c1_g1_i1:2283-1081(-)			0	24.4599997997284	AASGASAAGGESLF			-0.00104845000896603	1194.55065917969	598.2826	1194.55163574219	598.283142089844	2	6	2.1.1.3657.10	1	45.6464	1947.827	45.2925
1	330.47	330.47	94.9999988079071	57.2499990463257	54.0000021457672	TRINITY_DN45806_c0_g1::TRINITY_DN45806_c0_g1_i1::g.104285::m.104285; TRINITY_DN45762_c1_g1::TRINITY_DN45762_c1_g1_i1::g.104222::m.104222	type:5prime_partial len:401 gc:universal TRINITY_DN45806_c0_g1_i1:2-1204(+); type:5prime_partial len:401 gc:universal TRINITY_DN45762_c1_g1_i1:2283-1081(-)			0	17.9800003767014	AASGASAAGGESLF			0.00114881002809852	1194.55285644531	598.2837	1194.55163574219	598.283142089844	2	7	8.1.1.3851.5	1	45.2704	139.1158	45.3162
1	330.47	330.47	94.9999988079071	57.2499990463257	54.0000021457672	TRINITY_DN45806_c0_g1::TRINITY_DN45806_c0_g1_i1::g.104285::m.104285; TRINITY_DN45762_c1_g1::TRINITY_DN45762_c1_g1_i1::g.104222::m.104222	type:5prime_partial len:401 gc:universal TRINITY_DN45806_c0_g1_i1:2-1204(+); type:5prime_partial len:401 gc:universal TRINITY_DN45762_c1_g1_i1:2283-1081(-)			0	37.5600010156631	AASGASAAGGESLFV			-0.00207955995574594	1293.61804199219	647.8163	1293.6201171875	647.817321777344	2	7	9.1.1.3736.8	1	48.9654	171.6619	48.8115
1	330.47	330.47	94.9999988079071	57.2499990463257	54.0000021457672	TRINITY_DN45806_c0_g1::TRINITY_DN45806_c0_g1_i1::g.104285::m.104285; TRINITY_DN45762_c1_g1::TRINITY_DN45762_c1_g1_i1::g.104222::m.104222	type:5prime_partial len:401 gc:universal TRINITY_DN45806_c0_g1_i1:2-1204(+); type:5prime_partial len:401 gc:universal TRINITY_DN45762_c1_g1_i1:2283-1081(-)			0	99.0000009536743	AASGASAAGGESLFVA			-0.000619128986727446	1364.65661621094	683.3356	1364.6572265625	683.335876464844	2	12	2.1.1.3712.11	1	47.8896	575.4689	47.8574
1	330.47	330.47	94.9999988079071	57.2499990463257	54.0000021457672	TRINITY_DN45806_c0_g1::TRINITY_DN45806_c0_g1_i1::g.104285::m.104285; TRINITY_DN45762_c1_g1::TRINITY_DN45762_c1_g1_i1::g.104222::m.104222	type:5prime_partial len:401 gc:universal TRINITY_DN45806_c0_g1_i1:2-1204(+); type:5prime_partial len:401 gc:universal TRINITY_DN45762_c1_g1_i1:2283-1081(-)			0	99.0000009536743	AASGASAAGGESLFVA			-8.77716956892982E-06	1364.6572265625	683.3359	1364.6572265625	683.335876464844	2	12	9.1.1.3704.7	1	47.7013	198.3251	47.7879
1	330.47	330.47	94.9999988079071	57.2499990463257	54.0000021457672	TRINITY_DN45806_c0_g1::TRINITY_DN45806_c0_g1_i1::g.104285::m.104285; TRINITY_DN45762_c1_g1::TRINITY_DN45762_c1_g1_i1::g.104222::m.104222	type:5prime_partial len:401 gc:universal TRINITY_DN45806_c0_g1_i1:2-1204(+); type:5prime_partial len:401 gc:universal TRINITY_DN45762_c1_g1_i1:2283-1081(-)			0	90.3299987316132	AASGASAAGGESLFVA			-0.00110740994568914	1364.65612792969	683.3353	1364.6572265625	683.335876464844	2	9	1.1.1.4379.8	1	47.7235	118.356	47.7286
1	330.47	330.47	94.9999988079071	57.2499990463257	54.0000021457672	TRINITY_DN45806_c0_g1::TRINITY_DN45806_c0_g1_i1::g.104285::m.104285; TRINITY_DN45762_c1_g1::TRINITY_DN45762_c1_g1_i1::g.104222::m.104222	type:5prime_partial len:401 gc:universal TRINITY_DN45806_c0_g1_i1:2-1204(+); type:5prime_partial len:401 gc:universal TRINITY_DN45762_c1_g1_i1:2283-1081(-)			0	65.7700002193451	AASGASAAGGESLFVA			-0.00733300019055605	1364.64990234375	683.3322	1364.6572265625	683.335876464844	2	9	5.1.1.3689.11	1	47.7563	245.7094	47.6421
1	330.47	330.47	94.9999988079071	57.2499990463257	54.0000021457672	TRINITY_DN45806_c0_g1::TRINITY_DN45806_c0_g1_i1::g.104285::m.104285; TRINITY_DN45762_c1_g1::TRINITY_DN45762_c1_g1_i1::g.104222::m.104222	type:5prime_partial len:401 gc:universal TRINITY_DN45806_c0_g1_i1:2-1204(+); type:5prime_partial len:401 gc:universal TRINITY_DN45762_c1_g1_i1:2283-1081(-)			0	43.4300005435944	AASGASAAGGESLFVA			-8.77716956892982E-06	1364.6572265625	683.3359	1364.6572265625	683.335876464844	2	9	9.1.1.3710.7	1	47.9119	197.9341	47.7879
1	330.47	330.47	94.9999988079071	57.2499990463257	54.0000021457672	TRINITY_DN45806_c0_g1::TRINITY_DN45806_c0_g1_i1::g.104285::m.104285; TRINITY_DN45762_c1_g1::TRINITY_DN45762_c1_g1_i1::g.104222::m.104222	type:5prime_partial len:401 gc:universal TRINITY_DN45806_c0_g1_i1:2-1204(+); type:5prime_partial len:401 gc:universal TRINITY_DN45762_c1_g1_i1:2283-1081(-)			0	20.1499998569489	AASGASAAGGESLFVA			-0.00733300019055605	1364.64990234375	683.3322	1364.6572265625	683.335876464844	2	8	5.1.1.3684.17	1	47.5557	245.7094	47.6421
1	330.47	330.47	94.9999988079071	57.2499990463257	54.0000021457672	TRINITY_DN45806_c0_g1::TRINITY_DN45806_c0_g1_i1::g.104285::m.104285; TRINITY_DN45762_c1_g1::TRINITY_DN45762_c1_g1_i1::g.104222::m.104222	type:5prime_partial len:401 gc:universal TRINITY_DN45806_c0_g1_i1:2-1204(+); type:5prime_partial len:401 gc:universal TRINITY_DN45762_c1_g1_i1:2283-1081(-)			0	99.0000009536743	AASGASAAGGESLFVANH			-0.0117602003738284	1615.74731445313	808.8809	1615.75903320313	808.886779785156	2	22	1.1.1.4164.13	1	39.3401	703.9782	39.2299
1	330.47	330.47	94.9999988079071	57.2499990463257	54.0000021457672	TRINITY_DN45806_c0_g1::TRINITY_DN45806_c0_g1_i1::g.104285::m.104285; TRINITY_DN45762_c1_g1::TRINITY_DN45762_c1_g1_i1::g.104222::m.104222	type:5prime_partial len:401 gc:universal TRINITY_DN45806_c0_g1_i1:2-1204(+); type:5prime_partial len:401 gc:universal TRINITY_DN45762_c1_g1_i1:2283-1081(-)			0	99.0000009536743	AASGASAAGGESLFVANH			-0.00724360998719931	1615.75183105469	808.8832	1615.75903320313	808.886779785156	2	30	2.1.1.3492.19	1	39.0145	1572.232	38.9789
1	330.47	330.47	94.9999988079071	57.2499990463257	54.0000021457672	TRINITY_DN45806_c0_g1::TRINITY_DN45806_c0_g1_i1::g.104285::m.104285; TRINITY_DN45762_c1_g1::TRINITY_DN45762_c1_g1_i1::g.104222::m.104222	type:5prime_partial len:401 gc:universal TRINITY_DN45806_c0_g1_i1:2-1204(+); type:5prime_partial len:401 gc:universal TRINITY_DN45762_c1_g1_i1:2283-1081(-)			0	99.0000009536743	AASGASAAGGESLFVANH			-0.00724360998719931	1615.75183105469	808.8832	1615.75903320313	808.886779785156	2	20	2.1.1.3497.16	1	39.2156	1572.232	38.9789
1	330.47	330.47	94.9999988079071	57.2499990463257	54.0000021457672	TRINITY_DN45806_c0_g1::TRINITY_DN45806_c0_g1_i1::g.104285::m.104285; TRINITY_DN45762_c1_g1::TRINITY_DN45762_c1_g1_i1::g.104222::m.104222	type:5prime_partial len:401 gc:universal TRINITY_DN45806_c0_g1_i1:2-1204(+); type:5prime_partial len:401 gc:universal TRINITY_DN45762_c1_g1_i1:2283-1081(-)			0	99.0000009536743	AASGASAAGGESLFVANH	Deamidated(N)@17		0.000182591000339016	1616.74328613281	539.9217	1616.74304199219	539.921630859375	3	13	2.1.1.3521.9	1	40.1492	1548.327	40.2868
1	330.47	330.47	94.9999988079071	57.2499990463257	54.0000021457672	TRINITY_DN45806_c0_g1::TRINITY_DN45806_c0_g1_i1::g.104285::m.104285; TRINITY_DN45762_c1_g1::TRINITY_DN45762_c1_g1_i1::g.104222::m.104222	type:5prime_partial len:401 gc:universal TRINITY_DN45806_c0_g1_i1:2-1204(+); type:5prime_partial len:401 gc:universal TRINITY_DN45762_c1_g1_i1:2283-1081(-)			0	99.0000009536743	AASGASAAGGESLFVANH	Deamidated(N)@17		-0.00737247010692954	1616.73571777344	809.3751	1616.74304199219	809.378784179688	2	32	2.1.1.3527.9	1	40.4005	2790.513	40.2868
1	330.47	330.47	94.9999988079071	57.2499990463257	54.0000021457672	TRINITY_DN45806_c0_g1::TRINITY_DN45806_c0_g1_i1::g.104285::m.104285; TRINITY_DN45762_c1_g1::TRINITY_DN45762_c1_g1_i1::g.104222::m.104222	type:5prime_partial len:401 gc:universal TRINITY_DN45806_c0_g1_i1:2-1204(+); type:5prime_partial len:401 gc:universal TRINITY_DN45762_c1_g1_i1:2283-1081(-)			0	99.0000009536743	AASGASAAGGESLFVANH	Deamidated(N)@17		-0.00737247010692954	1616.73571777344	809.3751	1616.74304199219	809.378784179688	2	21	2.1.1.3533.12	1	40.6404	2790.513	40.2868
1	330.47	330.47	94.9999988079071	57.2499990463257	54.0000021457672	TRINITY_DN45806_c0_g1::TRINITY_DN45806_c0_g1_i1::g.104285::m.104285; TRINITY_DN45762_c1_g1::TRINITY_DN45762_c1_g1_i1::g.104222::m.104222	type:5prime_partial len:401 gc:universal TRINITY_DN45806_c0_g1_i1:2-1204(+); type:5prime_partial len:401 gc:universal TRINITY_DN45762_c1_g1_i1:2283-1081(-)			0	99.0000009536743	AASGASAAGGESLFVANH	Deamidated(N)@17		-0.00725039979442954	1616.73583984375	809.3752	1616.74304199219	809.378784179688	2	15	2.1.1.3538.12	1	40.841	2046.216	40.4056
1	330.47	330.47	94.9999988079071	57.2499990463257	54.0000021457672	TRINITY_DN45806_c0_g1::TRINITY_DN45806_c0_g1_i1::g.104285::m.104285; TRINITY_DN45762_c1_g1::TRINITY_DN45762_c1_g1_i1::g.104222::m.104222	type:5prime_partial len:401 gc:universal TRINITY_DN45806_c0_g1_i1:2-1204(+); type:5prime_partial len:401 gc:universal TRINITY_DN45762_c1_g1_i1:2283-1081(-)			0	99.0000009536743	AASGASAAGGESLFVANH			-0.0107835996896029	1615.74829101563	808.8814	1615.75903320313	808.886779785156	2	23	3.1.1.3849.4	1	39.7933	107.9207	39.8392
1	330.47	330.47	94.9999988079071	57.2499990463257	54.0000021457672	TRINITY_DN45806_c0_g1::TRINITY_DN45806_c0_g1_i1::g.104285::m.104285; TRINITY_DN45762_c1_g1::TRINITY_DN45762_c1_g1_i1::g.104222::m.104222	type:5prime_partial len:401 gc:universal TRINITY_DN45806_c0_g1_i1:2-1204(+); type:5prime_partial len:401 gc:universal TRINITY_DN45762_c1_g1_i1:2283-1081(-)			0	99.0000009536743	AASGASAAGGESLFVANH	Deamidated(N)@17		-0.00700626010075212	1616.73608398438	809.3753	1616.74304199219	809.378784179688	2	21	3.1.1.3871.9	1	40.6725	471.3371	40.758
1	330.47	330.47	94.9999988079071	57.2499990463257	54.0000021457672	TRINITY_DN45806_c0_g1::TRINITY_DN45806_c0_g1_i1::g.104285::m.104285; TRINITY_DN45762_c1_g1::TRINITY_DN45762_c1_g1_i1::g.104222::m.104222	type:5prime_partial len:401 gc:universal TRINITY_DN45806_c0_g1_i1:2-1204(+); type:5prime_partial len:401 gc:universal TRINITY_DN45762_c1_g1_i1:2283-1081(-)			0	99.0000009536743	AASGASAAGGESLFVANH	Deamidated(N)@17		-0.00700626010075212	1616.73608398438	809.3753	1616.74304199219	809.378784179688	2	19	3.1.1.3876.8	1	40.8747	471.3371	40.758
1	330.47	330.47	94.9999988079071	57.2499990463257	54.0000021457672	TRINITY_DN45806_c0_g1::TRINITY_DN45806_c0_g1_i1::g.104285::m.104285; TRINITY_DN45762_c1_g1::TRINITY_DN45762_c1_g1_i1::g.104222::m.104222	type:5prime_partial len:401 gc:universal TRINITY_DN45806_c0_g1_i1:2-1204(+); type:5prime_partial len:401 gc:universal TRINITY_DN45762_c1_g1_i1:2283-1081(-)			0	99.0000009536743	AASGASAAGGESLFVANH			-0.0176196005195379	1615.74145507813	808.878	1615.75903320313	808.886779785156	2	24	5.1.1.3464.20	1	38.7332	2757.564	38.8604
1	330.47	330.47	94.9999988079071	57.2499990463257	54.0000021457672	TRINITY_DN45806_c0_g1::TRINITY_DN45806_c0_g1_i1::g.104285::m.104285; TRINITY_DN45762_c1_g1::TRINITY_DN45762_c1_g1_i1::g.104222::m.104222	type:5prime_partial len:401 gc:universal TRINITY_DN45806_c0_g1_i1:2-1204(+); type:5prime_partial len:401 gc:universal TRINITY_DN45762_c1_g1_i1:2283-1081(-)			0	99.0000009536743	AASGASAAGGESLFVANH			-0.0176196005195379	1615.74145507813	808.878	1615.75903320313	808.886779785156	2	31	5.1.1.3470.7	1	38.9603	2757.564	38.8604
1	330.47	330.47	94.9999988079071	57.2499990463257	54.0000021457672	TRINITY_DN45806_c0_g1::TRINITY_DN45806_c0_g1_i1::g.104285::m.104285; TRINITY_DN45762_c1_g1::TRINITY_DN45762_c1_g1_i1::g.104222::m.104222	type:5prime_partial len:401 gc:universal TRINITY_DN45806_c0_g1_i1:2-1204(+); type:5prime_partial len:401 gc:universal TRINITY_DN45762_c1_g1_i1:2283-1081(-)			0	99.0000009536743	AASGASAAGGESLFVANH	Deamidated(N)@17		-0.0092035299167037	1616.73388671875	809.3742	1616.74304199219	809.378784179688	2	25	5.1.1.3485.7	1	39.5616	618.9611	39.645
1	330.47	330.47	94.9999988079071	57.2499990463257	54.0000021457672	TRINITY_DN45806_c0_g1::TRINITY_DN45806_c0_g1_i1::g.104285::m.104285; TRINITY_DN45762_c1_g1::TRINITY_DN45762_c1_g1_i1::g.104222::m.104222	type:5prime_partial len:401 gc:universal TRINITY_DN45806_c0_g1_i1:2-1204(+); type:5prime_partial len:401 gc:universal TRINITY_DN45762_c1_g1_i1:2283-1081(-)			0	99.0000009536743	AASGASAAGGESLFVANH	Deamidated(N)@17		-0.0092035299167037	1616.73388671875	809.3742	1616.74304199219	809.378784179688	2	25	5.1.1.3492.14	1	39.8366	618.9611	39.645
1	330.47	330.47	94.9999988079071	57.2499990463257	54.0000021457672	TRINITY_DN45806_c0_g1::TRINITY_DN45806_c0_g1_i1::g.104285::m.104285; TRINITY_DN45762_c1_g1::TRINITY_DN45762_c1_g1_i1::g.104222::m.104222	type:5prime_partial len:401 gc:universal TRINITY_DN45806_c0_g1_i1:2-1204(+); type:5prime_partial len:401 gc:universal TRINITY_DN45762_c1_g1_i1:2283-1081(-)			0	99.0000009536743	AASGASAAGGESLFVANH	Deamidated(N)@17		-0.0114008001983166	1616.73168945313	809.3731	1616.74304199219	809.378784179688	2	23	5.1.1.3498.11	1	40.0732	630.9542	39.645
1	330.47	330.47	94.9999988079071	57.2499990463257	54.0000021457672	TRINITY_DN45806_c0_g1::TRINITY_DN45806_c0_g1_i1::g.104285::m.104285; TRINITY_DN45762_c1_g1::TRINITY_DN45762_c1_g1_i1::g.104222::m.104222	type:5prime_partial len:401 gc:universal TRINITY_DN45806_c0_g1_i1:2-1204(+); type:5prime_partial len:401 gc:universal TRINITY_DN45762_c1_g1_i1:2283-1081(-)			0	99.0000009536743	AASGASAAGGESLFVANH	Deamidated(N)@17		-0.0150629002600908	1616.72802734375	809.3713	1616.74304199219	809.378784179688	2	20	5.1.1.3504.11	1	40.3117	581.588	39.9599
1	330.47	330.47	94.9999988079071	57.2499990463257	54.0000021457672	TRINITY_DN45806_c0_g1::TRINITY_DN45806_c0_g1_i1::g.104285::m.104285; TRINITY_DN45762_c1_g1::TRINITY_DN45762_c1_g1_i1::g.104222::m.104222	type:5prime_partial len:401 gc:universal TRINITY_DN45806_c0_g1_i1:2-1204(+); type:5prime_partial len:401 gc:universal TRINITY_DN45762_c1_g1_i1:2283-1081(-)			0	99.0000009536743	AASGASAAGGESLFVANH			-0.00284907990135252	1615.75622558594	808.8854	1615.75903320313	808.886779785156	2	28	9.1.1.3502.18	1	39.5591	1832.907	39.4488
1	330.47	330.47	94.9999988079071	57.2499990463257	54.0000021457672	TRINITY_DN45806_c0_g1::TRINITY_DN45806_c0_g1_i1::g.104285::m.104285; TRINITY_DN45762_c1_g1::TRINITY_DN45762_c1_g1_i1::g.104222::m.104222	type:5prime_partial len:401 gc:universal TRINITY_DN45806_c0_g1_i1:2-1204(+); type:5prime_partial len:401 gc:universal TRINITY_DN45762_c1_g1_i1:2283-1081(-)			0	99.0000009536743	AASGASAAGGESLFVANH	Deamidated(N)@17		-0.000658602977637202	1616.74243164063	809.3785	1616.74304199219	809.378784179688	2	17	9.1.1.3541.12	1	41.1058	723.1949	40.7481
1	330.47	330.47	94.9999988079071	57.2499990463257	54.0000021457672	TRINITY_DN45806_c0_g1::TRINITY_DN45806_c0_g1_i1::g.104285::m.104285; TRINITY_DN45762_c1_g1::TRINITY_DN45762_c1_g1_i1::g.104222::m.104222	type:5prime_partial len:401 gc:universal TRINITY_DN45806_c0_g1_i1:2-1204(+); type:5prime_partial len:401 gc:universal TRINITY_DN45762_c1_g1_i1:2283-1081(-)			0	99.0000009536743	AASGASAAGGESLFVANH			-0.011638100259006	1615.74743652344	808.881	1615.75903320313	808.886779785156	2	21	12.1.1.3599.21	1	39.0404	580.3369	39.1265
1	330.47	330.47	94.9999988079071	57.2499990463257	54.0000021457672	TRINITY_DN45806_c0_g1::TRINITY_DN45806_c0_g1_i1::g.104285::m.104285; TRINITY_DN45762_c1_g1::TRINITY_DN45762_c1_g1_i1::g.104222::m.104222	type:5prime_partial len:401 gc:universal TRINITY_DN45806_c0_g1_i1:2-1204(+); type:5prime_partial len:401 gc:universal TRINITY_DN45762_c1_g1_i1:2283-1081(-)			0	99.0000009536743	AASGASAAGGESLFVANH			-0.011638100259006	1615.74743652344	808.881	1615.75903320313	808.886779785156	2	25	12.1.1.3604.4	1	39.2411	580.3369	39.1265
1	330.47	330.47	94.9999988079071	57.2499990463257	54.0000021457672	TRINITY_DN45806_c0_g1::TRINITY_DN45806_c0_g1_i1::g.104285::m.104285; TRINITY_DN45762_c1_g1::TRINITY_DN45762_c1_g1_i1::g.104222::m.104222	type:5prime_partial len:401 gc:universal TRINITY_DN45806_c0_g1_i1:2-1204(+); type:5prime_partial len:401 gc:universal TRINITY_DN45762_c1_g1_i1:2283-1081(-)			0	99.0000009536743	AASGASAAGGESLFVANH	Deamidated(N)@17		-0.00944766961038113	1616.73364257813	809.3741	1616.74304199219	809.378784179688	2	25	12.1.1.3626.7	1	40.1065	256.2166	40.1116
1	330.47	330.47	94.9999988079071	57.2499990463257	54.0000021457672	TRINITY_DN45806_c0_g1::TRINITY_DN45806_c0_g1_i1::g.104285::m.104285; TRINITY_DN45762_c1_g1::TRINITY_DN45762_c1_g1_i1::g.104222::m.104222	type:5prime_partial len:401 gc:universal TRINITY_DN45806_c0_g1_i1:2-1204(+); type:5prime_partial len:401 gc:universal TRINITY_DN45762_c1_g1_i1:2283-1081(-)			0	99.0000009536743	AASGASAAGGESLFVANH	Deamidated(N)@17		-0.00944766961038113	1616.73364257813	809.3741	1616.74304199219	809.378784179688	2	18	12.1.1.3631.5	1	40.3085	256.2166	40.1116
1	330.47	330.47	94.9999988079071	57.2499990463257	54.0000021457672	TRINITY_DN45806_c0_g1::TRINITY_DN45806_c0_g1_i1::g.104285::m.104285; TRINITY_DN45762_c1_g1::TRINITY_DN45762_c1_g1_i1::g.104222::m.104222	type:5prime_partial len:401 gc:universal TRINITY_DN45806_c0_g1_i1:2-1204(+); type:5prime_partial len:401 gc:universal TRINITY_DN45762_c1_g1_i1:2283-1081(-)			0	99.0000009536743	AASGASAAGGESLFVANH	Deamidated(N)@17		-0.00737247010692954	1616.73571777344	809.3751	1616.74304199219	809.378784179688	2	13	2.1.1.3519.13	1	40.0792	2790.513	40.2868
1	330.47	330.47	94.9999988079071	57.2499990463257	54.0000021457672	TRINITY_DN45806_c0_g1::TRINITY_DN45806_c0_g1_i1::g.104285::m.104285; TRINITY_DN45762_c1_g1::TRINITY_DN45762_c1_g1_i1::g.104222::m.104222	type:5prime_partial len:401 gc:universal TRINITY_DN45806_c0_g1_i1:2-1204(+); type:5prime_partial len:401 gc:universal TRINITY_DN45762_c1_g1_i1:2283-1081(-)			0	99.0000009536743	AASGASAAGGESLFVANH	Cation:Na(E)@11; Deamidated(N)@17		0.0018804999999702	1638.72692871094	547.2496	1638.72497558594	547.248962402344	3	17	2.1.1.3526.4	1	40.3609	718.1995	40.3263
1	330.47	330.47	94.9999988079071	57.2499990463257	54.0000021457672	TRINITY_DN45806_c0_g1::TRINITY_DN45806_c0_g1_i1::g.104285::m.104285; TRINITY_DN45762_c1_g1::TRINITY_DN45762_c1_g1_i1::g.104222::m.104222	type:5prime_partial len:401 gc:universal TRINITY_DN45806_c0_g1_i1:2-1204(+); type:5prime_partial len:401 gc:universal TRINITY_DN45762_c1_g1_i1:2283-1081(-)			0	99.0000009536743	AASGASAAGGESLFVANH	Deamidated(N)@17		-0.00444277981296182	1616.73864746094	809.3766	1616.74304199219	809.378784179688	2	24	6.1.1.4197.4	1	40.5528	329.6391	40.6369
1	330.47	330.47	94.9999988079071	57.2499990463257	54.0000021457672	TRINITY_DN45806_c0_g1::TRINITY_DN45806_c0_g1_i1::g.104285::m.104285; TRINITY_DN45762_c1_g1::TRINITY_DN45762_c1_g1_i1::g.104222::m.104222	type:5prime_partial len:401 gc:universal TRINITY_DN45806_c0_g1_i1:2-1204(+); type:5prime_partial len:401 gc:universal TRINITY_DN45762_c1_g1_i1:2283-1081(-)			0	99.0000009536743	AASGASAAGGESLFVANH			-0.0106616001576185	1615.74841308594	808.8815	1615.75903320313	808.886779785156	2	21	8.1.1.3706.8	1	39.6717	196.2381	39.7173
1	330.47	330.47	94.9999988079071	57.2499990463257	54.0000021457672	TRINITY_DN45806_c0_g1::TRINITY_DN45806_c0_g1_i1::g.104285::m.104285; TRINITY_DN45762_c1_g1::TRINITY_DN45762_c1_g1_i1::g.104222::m.104222	type:5prime_partial len:401 gc:universal TRINITY_DN45806_c0_g1_i1:2-1204(+); type:5prime_partial len:401 gc:universal TRINITY_DN45762_c1_g1_i1:2283-1081(-)			0	99.0000009536743	AASGASAAGGESLFVANH	Deamidated(N)@17		-0.00798282027244568	1616.73510742188	809.3748	1616.74304199219	809.378784179688	2	19	8.1.1.3733.8	1	40.7445	151.348	40.7496
1	330.47	330.47	94.9999988079071	57.2499990463257	54.0000021457672	TRINITY_DN45806_c0_g1::TRINITY_DN45806_c0_g1_i1::g.104285::m.104285; TRINITY_DN45762_c1_g1::TRINITY_DN45762_c1_g1_i1::g.104222::m.104222	type:5prime_partial len:401 gc:universal TRINITY_DN45806_c0_g1_i1:2-1204(+); type:5prime_partial len:401 gc:universal TRINITY_DN45762_c1_g1_i1:2283-1081(-)			0	99.0000009536743	AASGASAAGGESLFVANH			-0.00724360998719931	1615.75183105469	808.8832	1615.75903320313	808.886779785156	2	13	2.1.1.3487.19	1	38.8086	1572.232	38.9789
1	330.47	330.47	94.9999988079071	57.2499990463257	54.0000021457672	TRINITY_DN45806_c0_g1::TRINITY_DN45806_c0_g1_i1::g.104285::m.104285; TRINITY_DN45762_c1_g1::TRINITY_DN45762_c1_g1_i1::g.104222::m.104222	type:5prime_partial len:401 gc:universal TRINITY_DN45806_c0_g1_i1:2-1204(+); type:5prime_partial len:401 gc:universal TRINITY_DN45762_c1_g1_i1:2283-1081(-)			0	99.0000009536743	AASGASAAGGESLFVANH	Deamidated(N)@17		-0.00737247010692954	1616.73571777344	809.3751	1616.74304199219	809.378784179688	2	12	2.1.1.3543.17	1	41.0412	636.1992	40.6055
1	330.47	330.47	94.9999988079071	57.2499990463257	54.0000021457672	TRINITY_DN45806_c0_g1::TRINITY_DN45806_c0_g1_i1::g.104285::m.104285; TRINITY_DN45762_c1_g1::TRINITY_DN45762_c1_g1_i1::g.104222::m.104222	type:5prime_partial len:401 gc:universal TRINITY_DN45806_c0_g1_i1:2-1204(+); type:5prime_partial len:401 gc:universal TRINITY_DN45762_c1_g1_i1:2283-1081(-)			0	99.0000009536743	AASGASAAGGESLFVANH	Deamidated(N)@17		-0.00444277981296182	1616.73864746094	809.3766	1616.74304199219	809.378784179688	2	20	6.1.1.4203.4	1	40.7911	329.6391	40.6369
1	330.47	330.47	94.9999988079071	57.2499990463257	54.0000021457672	TRINITY_DN45806_c0_g1::TRINITY_DN45806_c0_g1_i1::g.104285::m.104285; TRINITY_DN45762_c1_g1::TRINITY_DN45762_c1_g1_i1::g.104222::m.104222	type:5prime_partial len:401 gc:universal TRINITY_DN45806_c0_g1_i1:2-1204(+); type:5prime_partial len:401 gc:universal TRINITY_DN45762_c1_g1_i1:2283-1081(-)			0	99.0000009536743	AASGASAAGGESLFVANH			-0.00980709027498961	1615.74926757813	808.8819	1615.75903320313	808.886779785156	2	26	10.1.1.3381.8	1	39.4395	394.8142	39.4851
1	330.47	330.47	94.9999988079071	57.2499990463257	54.0000021457672	TRINITY_DN45806_c0_g1::TRINITY_DN45806_c0_g1_i1::g.104285::m.104285; TRINITY_DN45762_c1_g1::TRINITY_DN45762_c1_g1_i1::g.104222::m.104222	type:5prime_partial len:401 gc:universal TRINITY_DN45806_c0_g1_i1:2-1204(+); type:5prime_partial len:401 gc:universal TRINITY_DN45762_c1_g1_i1:2283-1081(-)			0	99.0000009536743	AASGASAAGGESLFVANH	Deamidated(N)@17		-0.00737247010692954	1616.73571777344	809.3751	1616.74304199219	809.378784179688	2	28	10.1.1.3409.7	1	40.5398	427.0135	40.7414
1	330.47	330.47	94.9999988079071	57.2499990463257	54.0000021457672	TRINITY_DN45806_c0_g1::TRINITY_DN45806_c0_g1_i1::g.104285::m.104285; TRINITY_DN45762_c1_g1::TRINITY_DN45762_c1_g1_i1::g.104222::m.104222	type:5prime_partial len:401 gc:universal TRINITY_DN45806_c0_g1_i1:2-1204(+); type:5prime_partial len:401 gc:universal TRINITY_DN45762_c1_g1_i1:2283-1081(-)			0	99.0000009536743	AASGASAAGGESLFVANH	Deamidated(N)@17		-0.00737247010692954	1616.73571777344	809.3751	1616.74304199219	809.378784179688	2	30	10.1.1.3415.8	1	40.7758	427.0135	40.7414
1	330.47	330.47	94.9999988079071	57.2499990463257	54.0000021457672	TRINITY_DN45806_c0_g1::TRINITY_DN45806_c0_g1_i1::g.104285::m.104285; TRINITY_DN45762_c1_g1::TRINITY_DN45762_c1_g1_i1::g.104222::m.104222	type:5prime_partial len:401 gc:universal TRINITY_DN45806_c0_g1_i1:2-1204(+); type:5prime_partial len:401 gc:universal TRINITY_DN45762_c1_g1_i1:2283-1081(-)			0	99.0000009536743	AASGASAAGGESLFVANH	Deamidated(N)@17		0.00439401995390654	1616.74743652344	539.9231	1616.74304199219	539.921630859375	3	11	9.1.1.3535.6	1	40.8535	367.7668	40.7481
1	330.47	330.47	94.9999988079071	57.2499990463257	54.0000021457672	TRINITY_DN45806_c0_g1::TRINITY_DN45806_c0_g1_i1::g.104285::m.104285; TRINITY_DN45762_c1_g1::TRINITY_DN45762_c1_g1_i1::g.104222::m.104222	type:5prime_partial len:401 gc:universal TRINITY_DN45806_c0_g1_i1:2-1204(+); type:5prime_partial len:401 gc:universal TRINITY_DN45762_c1_g1_i1:2283-1081(-)			0	99.0000009536743	AASGASAAGGESLFVANH			-0.00284907990135252	1615.75622558594	808.8854	1615.75903320313	808.886779785156	2	12	9.1.1.3496.20	1	39.3236	1832.907	39.4488
1	330.47	330.47	94.9999988079071	57.2499990463257	54.0000021457672	TRINITY_DN45806_c0_g1::TRINITY_DN45806_c0_g1_i1::g.104285::m.104285; TRINITY_DN45762_c1_g1::TRINITY_DN45762_c1_g1_i1::g.104222::m.104222	type:5prime_partial len:401 gc:universal TRINITY_DN45806_c0_g1_i1:2-1204(+); type:5prime_partial len:401 gc:universal TRINITY_DN45762_c1_g1_i1:2283-1081(-)			0	99.0000009536743	AASGASAAGGESLFVANH			-1.75934994220734	1613.99975585938	404.5072	1615.75903320313	404.947052001953	4	21	9.1.1.3494.2	1	39.2142	95.9501	39.1287
1	330.47	330.47	94.9999988079071	57.2499990463257	54.0000021457672	TRINITY_DN45806_c0_g1::TRINITY_DN45806_c0_g1_i1::g.104285::m.104285; TRINITY_DN45762_c1_g1::TRINITY_DN45762_c1_g1_i1::g.104222::m.104222	type:5prime_partial len:401 gc:universal TRINITY_DN45806_c0_g1_i1:2-1204(+); type:5prime_partial len:401 gc:universal TRINITY_DN45762_c1_g1_i1:2283-1081(-)			0	99.0000009536743	AASGASAAGGESLFVANH			-0.0113939996808767	1615.74768066406	808.8811	1615.75903320313	808.886779785156	2	21	4.1.1.3792.12	1	39.6143	295.4816	39.6601
1	330.47	330.47	94.9999988079071	57.2499990463257	54.0000021457672	TRINITY_DN45806_c0_g1::TRINITY_DN45806_c0_g1_i1::g.104285::m.104285; TRINITY_DN45762_c1_g1::TRINITY_DN45762_c1_g1_i1::g.104222::m.104222	type:5prime_partial len:401 gc:universal TRINITY_DN45806_c0_g1_i1:2-1204(+); type:5prime_partial len:401 gc:universal TRINITY_DN45762_c1_g1_i1:2283-1081(-)			0	99.0000009536743	AASGASAAGGESLFVANH	Deamidated(N)@17		-0.00786074995994568	1616.73522949219	809.3749	1616.74304199219	809.378784179688	2	29	4.1.1.3809.4	1	40.2951	173.8887	40.3002
1	330.47	330.47	94.9999988079071	57.2499990463257	54.0000021457672	TRINITY_DN45806_c0_g1::TRINITY_DN45806_c0_g1_i1::g.104285::m.104285; TRINITY_DN45762_c1_g1::TRINITY_DN45762_c1_g1_i1::g.104222::m.104222	type:5prime_partial len:401 gc:universal TRINITY_DN45806_c0_g1_i1:2-1204(+); type:5prime_partial len:401 gc:universal TRINITY_DN45762_c1_g1_i1:2283-1081(-)			0	88.0500018596649	AASGASAAGGESLFVANH			-11.0333995819092	1604.72570800781	402.1887	1615.75903320313	404.947052001953	4	14	12.1.1.3595.2	1	38.8457	85.1646	39.0048
1	330.47	330.47	94.9999988079071	57.2499990463257	54.0000021457672	TRINITY_DN45806_c0_g1::TRINITY_DN45806_c0_g1_i1::g.104285::m.104285; TRINITY_DN45762_c1_g1::TRINITY_DN45762_c1_g1_i1::g.104222::m.104222	type:5prime_partial len:401 gc:universal TRINITY_DN45806_c0_g1_i1:2-1204(+); type:5prime_partial len:401 gc:universal TRINITY_DN45762_c1_g1_i1:2283-1081(-)			0	58.6899995803833	AASGASAAGGESLFVANH			-0.0040220501832664	1615.75500488281	539.5923	1615.75903320313	539.593627929688	3	6	12.1.1.3602.7	1	39.1387	343.9012	39.1265
1	330.47	330.47	94.9999988079071	57.2499990463257	54.0000021457672	TRINITY_DN45806_c0_g1::TRINITY_DN45806_c0_g1_i1::g.104285::m.104285; TRINITY_DN45762_c1_g1::TRINITY_DN45762_c1_g1_i1::g.104222::m.104222	type:5prime_partial len:401 gc:universal TRINITY_DN45806_c0_g1_i1:2-1204(+); type:5prime_partial len:401 gc:universal TRINITY_DN45762_c1_g1_i1:2283-1081(-)			0	26.690000295639	AASGASAAGGESLFVANH	Deamidated(N)@17		0.000731908017769456	1616.74377441406	539.9219	1616.74304199219	539.921630859375	3	6	1.1.1.4202.2	1	40.8162	169.549	40.7256
1	330.47	330.47	94.9999988079071	57.2499990463257	54.0000021457672	TRINITY_DN45806_c0_g1::TRINITY_DN45806_c0_g1_i1::g.104285::m.104285; TRINITY_DN45762_c1_g1::TRINITY_DN45762_c1_g1_i1::g.104222::m.104222	type:5prime_partial len:401 gc:universal TRINITY_DN45806_c0_g1_i1:2-1204(+); type:5prime_partial len:401 gc:universal TRINITY_DN45762_c1_g1_i1:2283-1081(-)			0	98.6999988555908	AASGASAAGGESLFVANHAY			0.000271955010248348	1849.85974121094	617.6272	1849.85949707031	617.627136230469	3	12	2.1.1.3650.14	1	45.3661	588.9282	45.4564
1	330.47	330.47	94.9999988079071	57.2499990463257	54.0000021457672	TRINITY_DN45806_c0_g1::TRINITY_DN45806_c0_g1_i1::g.104285::m.104285; TRINITY_DN45762_c1_g1::TRINITY_DN45762_c1_g1_i1::g.104222::m.104222	type:5prime_partial len:401 gc:universal TRINITY_DN45806_c0_g1_i1:2-1204(+); type:5prime_partial len:401 gc:universal TRINITY_DN45762_c1_g1_i1:2283-1081(-)			0	98.5700011253357	AASGASAAGGESLFVANHAY			0.000271955010248348	1849.85974121094	617.6272	1849.85949707031	617.627136230469	3	10	2.1.1.3655.11	1	45.5743	588.9282	45.4564
1	330.47	330.47	94.9999988079071	57.2499990463257	54.0000021457672	TRINITY_DN45806_c0_g1::TRINITY_DN45806_c0_g1_i1::g.104285::m.104285; TRINITY_DN45762_c1_g1::TRINITY_DN45762_c1_g1_i1::g.104222::m.104222	type:5prime_partial len:401 gc:universal TRINITY_DN45806_c0_g1_i1:2-1204(+); type:5prime_partial len:401 gc:universal TRINITY_DN45762_c1_g1_i1:2283-1081(-)			0	86.5100026130676	AASGASAAGGESLFVANHAY			0.00155368994455785	1849.86108398438	617.6276	1849.85949707031	617.627136230469	3	12	9.1.1.3637.11	1	44.9728	593.8246	44.9472
1	330.47	330.47	94.9999988079071	57.2499990463257	54.0000021457672	TRINITY_DN45806_c0_g1::TRINITY_DN45806_c0_g1_i1::g.104285::m.104285; TRINITY_DN45762_c1_g1::TRINITY_DN45762_c1_g1_i1::g.104222::m.104222	type:5prime_partial len:401 gc:universal TRINITY_DN45806_c0_g1_i1:2-1204(+); type:5prime_partial len:401 gc:universal TRINITY_DN45762_c1_g1_i1:2283-1081(-)			0	52.0099997520447	AASGASAAGGESLFVANHAY			0.00155368994455785	1849.86108398438	617.6276	1849.85949707031	617.627136230469	3	8	9.1.1.3632.10	1	44.7731	593.8246	44.9472
1	330.47	330.47	94.9999988079071	57.2499990463257	54.0000021457672	TRINITY_DN45806_c0_g1::TRINITY_DN45806_c0_g1_i1::g.104285::m.104285; TRINITY_DN45762_c1_g1::TRINITY_DN45762_c1_g1_i1::g.104222::m.104222	type:5prime_partial len:401 gc:universal TRINITY_DN45806_c0_g1_i1:2-1204(+); type:5prime_partial len:401 gc:universal TRINITY_DN45762_c1_g1_i1:2283-1081(-)			0	19.6299999952316	AASGASAAGGESLFVANHAY			-0.00339014991186559	1849.85607910156	617.626	1849.85949707031	617.627136230469	3	9	5.1.1.3630.5	1	45.3756	142.9174	45.3874
1	330.47	330.47	94.9999988079071	57.2499990463257	54.0000021457672	TRINITY_DN45806_c0_g1::TRINITY_DN45806_c0_g1_i1::g.104285::m.104285; TRINITY_DN45762_c1_g1::TRINITY_DN45762_c1_g1_i1::g.104222::m.104222	type:5prime_partial len:401 gc:universal TRINITY_DN45806_c0_g1_i1:2-1204(+); type:5prime_partial len:401 gc:universal TRINITY_DN45762_c1_g1_i1:2283-1081(-)			0	99.0000009536743	ACQGKYAASGASAAGGES			-0.00820164009928703	1584.67565917969	793.3451	1584.68383789063	793.349182128906	2	24	9.1.1.3051.6	1	21.6042	523.246	21.7298
1	330.47	330.47	94.9999988079071	57.2499990463257	54.0000021457672	TRINITY_DN45806_c0_g1::TRINITY_DN45806_c0_g1_i1::g.104285::m.104285; TRINITY_DN45762_c1_g1::TRINITY_DN45762_c1_g1_i1::g.104222::m.104222	type:5prime_partial len:401 gc:universal TRINITY_DN45806_c0_g1_i1:2-1204(+); type:5prime_partial len:401 gc:universal TRINITY_DN45762_c1_g1_i1:2283-1081(-)			0	99.0000009536743	ACQGKYAASGASAAGGES			-0.00820164009928703	1584.67565917969	793.3451	1584.68383789063	793.349182128906	2	23	9.1.1.3056.5	1	21.805	523.246	21.7298
1	330.47	330.47	94.9999988079071	57.2499990463257	54.0000021457672	TRINITY_DN45806_c0_g1::TRINITY_DN45806_c0_g1_i1::g.104285::m.104285; TRINITY_DN45762_c1_g1::TRINITY_DN45762_c1_g1_i1::g.104222::m.104222	type:5prime_partial len:401 gc:universal TRINITY_DN45806_c0_g1_i1:2-1204(+); type:5prime_partial len:401 gc:universal TRINITY_DN45762_c1_g1_i1:2283-1081(-)			0	99.0000009536743	ACQGKYAASGASAAGGES			-0.0172348003834486	1584.66662597656	793.3406	1584.68383789063	793.349182128906	2	22	12.1.1.3125.6	1	21.674	145.7774	21.6791
1	330.47	330.47	94.9999988079071	57.2499990463257	54.0000021457672	TRINITY_DN45806_c0_g1::TRINITY_DN45806_c0_g1_i1::g.104285::m.104285; TRINITY_DN45762_c1_g1::TRINITY_DN45762_c1_g1_i1::g.104222::m.104222	type:5prime_partial len:401 gc:universal TRINITY_DN45806_c0_g1_i1:2-1204(+); type:5prime_partial len:401 gc:universal TRINITY_DN45762_c1_g1_i1:2283-1081(-)			0	99.0000009536743	ACQGKYAASGASAAGGES			-0.00942234043031931	1584.67443847656	793.3445	1584.68383789063	793.349182128906	2	26	8.1.1.3219.3	1	21.7382	196.2163	21.7839
1	330.47	330.47	94.9999988079071	57.2499990463257	54.0000021457672	TRINITY_DN45806_c0_g1::TRINITY_DN45806_c0_g1_i1::g.104285::m.104285; TRINITY_DN45762_c1_g1::TRINITY_DN45762_c1_g1_i1::g.104222::m.104222	type:5prime_partial len:401 gc:universal TRINITY_DN45806_c0_g1_i1:2-1204(+); type:5prime_partial len:401 gc:universal TRINITY_DN45762_c1_g1_i1:2283-1081(-)			0	99.0000009536743	ACQGKYAASGASAAGGES			-0.0103989001363516	1584.67346191406	793.344	1584.68383789063	793.349182128906	2	24	10.1.1.2914.5	1	20.921	354.4745	21.0466
1	330.47	330.47	94.9999988079071	57.2499990463257	54.0000021457672	TRINITY_DN45806_c0_g1::TRINITY_DN45806_c0_g1_i1::g.104285::m.104285; TRINITY_DN45762_c1_g1::TRINITY_DN45762_c1_g1_i1::g.104222::m.104222	type:5prime_partial len:401 gc:universal TRINITY_DN45806_c0_g1_i1:2-1204(+); type:5prime_partial len:401 gc:universal TRINITY_DN45762_c1_g1_i1:2283-1081(-)			0	99.0000009536743	ACQGKYAASGASAAGGES			-0.0103989001363516	1584.67346191406	793.344	1584.68383789063	793.349182128906	2	24	10.1.1.2919.5	1	21.1218	354.4745	21.0466
1	330.47	330.47	94.9999988079071	57.2499990463257	54.0000021457672	TRINITY_DN45806_c0_g1::TRINITY_DN45806_c0_g1_i1::g.104285::m.104285; TRINITY_DN45762_c1_g1::TRINITY_DN45762_c1_g1_i1::g.104222::m.104222	type:5prime_partial len:401 gc:universal TRINITY_DN45806_c0_g1_i1:2-1204(+); type:5prime_partial len:401 gc:universal TRINITY_DN45762_c1_g1_i1:2283-1081(-)			0	99.0000009536743	ACQGKYAASGASAAGGESL			0.00354628008790314	1697.771484375	566.9311	1697.76794433594	566.929931640625	3	15	9.1.1.3309.9	1	31.8025	1893.028	31.7397
1	330.47	330.47	94.9999988079071	57.2499990463257	54.0000021457672	TRINITY_DN45806_c0_g1::TRINITY_DN45806_c0_g1_i1::g.104285::m.104285; TRINITY_DN45762_c1_g1::TRINITY_DN45762_c1_g1_i1::g.104222::m.104222	type:5prime_partial len:401 gc:universal TRINITY_DN45806_c0_g1_i1:2-1204(+); type:5prime_partial len:401 gc:universal TRINITY_DN45762_c1_g1_i1:2283-1081(-)			0	99.0000009536743	ACQGKYAASGASAAGGESL			-0.00597519986331463	1697.76196289063	566.9279	1697.76794433594	566.929931640625	3	12	12.1.1.3400.2	1	31.149	254.8683	31.2111
1	330.47	330.47	94.9999988079071	57.2499990463257	54.0000021457672	TRINITY_DN45806_c0_g1::TRINITY_DN45806_c0_g1_i1::g.104285::m.104285; TRINITY_DN45762_c1_g1::TRINITY_DN45762_c1_g1_i1::g.104222::m.104222	type:5prime_partial len:401 gc:universal TRINITY_DN45806_c0_g1_i1:2-1204(+); type:5prime_partial len:401 gc:universal TRINITY_DN45762_c1_g1_i1:2283-1081(-)			0	99.0000009536743	ACQGKYAASGASAAGGESL			-0.000115830000140704	1697.76782226563	566.9299	1697.76794433594	566.929931640625	3	13	2.1.1.3302.9	1	31.2972	893.736	31.2256
1	330.47	330.47	94.9999988079071	57.2499990463257	54.0000021457672	TRINITY_DN45806_c0_g1::TRINITY_DN45806_c0_g1_i1::g.104285::m.104285; TRINITY_DN45762_c1_g1::TRINITY_DN45762_c1_g1_i1::g.104222::m.104222	type:5prime_partial len:401 gc:universal TRINITY_DN45806_c0_g1_i1:2-1204(+); type:5prime_partial len:401 gc:universal TRINITY_DN45762_c1_g1_i1:2283-1081(-)			0	99.0000009536743	ACQGKYAASGASAAGGESL			-0.00121446000412107	1697.76672363281	566.9295	1697.76794433594	566.929931640625	3	13	5.1.1.3277.6	1	31.2332	1322.34	31.0877
1	330.47	330.47	94.9999988079071	57.2499990463257	54.0000021457672	TRINITY_DN45806_c0_g1::TRINITY_DN45806_c0_g1_i1::g.104285::m.104285; TRINITY_DN45762_c1_g1::TRINITY_DN45762_c1_g1_i1::g.104222::m.104222	type:5prime_partial len:401 gc:universal TRINITY_DN45806_c0_g1_i1:2-1204(+); type:5prime_partial len:401 gc:universal TRINITY_DN45762_c1_g1_i1:2283-1081(-)			0	99.0000009536743	ACQGKYAASGASAAGGESL			-0.00864745024591684	1697.75927734375	849.8869	1697.76794433594	849.891235351563	2	30	10.1.1.3180.17	1	31.3954	2685.633	31.3195
1	330.47	330.47	94.9999988079071	57.2499990463257	54.0000021457672	TRINITY_DN45806_c0_g1::TRINITY_DN45806_c0_g1_i1::g.104285::m.104285; TRINITY_DN45762_c1_g1::TRINITY_DN45762_c1_g1_i1::g.104222::m.104222	type:5prime_partial len:401 gc:universal TRINITY_DN45806_c0_g1_i1:2-1204(+); type:5prime_partial len:401 gc:universal TRINITY_DN45762_c1_g1_i1:2283-1081(-)			0	99.0000009536743	ACQGKYAASGASAAGGESL	Cation:Na(E)@17		0.000300342013360932	1719.75012207031	574.2573	1719.74987792969	574.257202148438	3	12	9.1.1.3309.10	1	31.8058	535.6744	31.7397
1	330.47	330.47	94.9999988079071	57.2499990463257	54.0000021457672	TRINITY_DN45806_c0_g1::TRINITY_DN45806_c0_g1_i1::g.104285::m.104285; TRINITY_DN45762_c1_g1::TRINITY_DN45762_c1_g1_i1::g.104222::m.104222	type:5prime_partial len:401 gc:universal TRINITY_DN45806_c0_g1_i1:2-1204(+); type:5prime_partial len:401 gc:universal TRINITY_DN45762_c1_g1_i1:2283-1081(-)			0	99.0000009536743	ACQGKYAASGASAAGGESL			-0.00121446000412107	1697.76672363281	566.9295	1697.76794433594	566.929931640625	3	14	5.1.1.3272.9	1	31.0371	1322.34	31.0877
1	330.47	330.47	94.9999988079071	57.2499990463257	54.0000021457672	TRINITY_DN45806_c0_g1::TRINITY_DN45806_c0_g1_i1::g.104285::m.104285; TRINITY_DN45762_c1_g1::TRINITY_DN45762_c1_g1_i1::g.104222::m.104222	type:5prime_partial len:401 gc:universal TRINITY_DN45806_c0_g1_i1:2-1204(+); type:5prime_partial len:401 gc:universal TRINITY_DN45762_c1_g1_i1:2283-1081(-)			0	99.0000009536743	ACQGKYAASGASAAGGESL			-0.000848251977004111	1697.76708984375	566.9296	1697.76794433594	566.929931640625	3	11	1.1.1.3968.9	1	31.4712	659.9277	31.5168
1	330.47	330.47	94.9999988079071	57.2499990463257	54.0000021457672	TRINITY_DN45806_c0_g1::TRINITY_DN45806_c0_g1_i1::g.104285::m.104285; TRINITY_DN45762_c1_g1::TRINITY_DN45762_c1_g1_i1::g.104222::m.104222	type:5prime_partial len:401 gc:universal TRINITY_DN45806_c0_g1_i1:2-1204(+); type:5prime_partial len:401 gc:universal TRINITY_DN45762_c1_g1_i1:2283-1081(-)			0	99.0000009536743	ACQGKYAASGASAAGGESL			-0.00121446000412107	1697.76672363281	566.9295	1697.76794433594	566.929931640625	3	11	5.1.1.3267.6	1	30.8399	1322.34	31.0877
1	330.47	330.47	94.9999988079071	57.2499990463257	54.0000021457672	TRINITY_DN45806_c0_g1::TRINITY_DN45806_c0_g1_i1::g.104285::m.104285; TRINITY_DN45762_c1_g1::TRINITY_DN45762_c1_g1_i1::g.104222::m.104222	type:5prime_partial len:401 gc:universal TRINITY_DN45806_c0_g1_i1:2-1204(+); type:5prime_partial len:401 gc:universal TRINITY_DN45762_c1_g1_i1:2283-1081(-)			0	98.1400012969971	ACQGKYAASGASAAGGESL			0.0040955999866128	1697.77197265625	566.9313	1697.76794433594	566.929931640625	3	9	10.1.1.3175.15	1	31.1896	2703.776	31.3195
1	330.47	330.47	94.9999988079071	57.2499990463257	54.0000021457672	TRINITY_DN45806_c0_g1::TRINITY_DN45806_c0_g1_i1::g.104285::m.104285; TRINITY_DN45762_c1_g1::TRINITY_DN45762_c1_g1_i1::g.104222::m.104222	type:5prime_partial len:401 gc:universal TRINITY_DN45806_c0_g1_i1:2-1204(+); type:5prime_partial len:401 gc:universal TRINITY_DN45762_c1_g1_i1:2283-1081(-)			0	98.1000006198883	ACQGKYAASGASAAGGESL	Cation:Na(E)@17		-0.000615185010246933	1719.74926757813	574.257	1719.74987792969	574.257202148438	3	12	10.1.1.3177.12	1	31.2606	691.902	31.3195
1	330.47	330.47	94.9999988079071	57.2499990463257	54.0000021457672	TRINITY_DN45806_c0_g1::TRINITY_DN45806_c0_g1_i1::g.104285::m.104285; TRINITY_DN45762_c1_g1::TRINITY_DN45762_c1_g1_i1::g.104222::m.104222	type:5prime_partial len:401 gc:universal TRINITY_DN45806_c0_g1_i1:2-1204(+); type:5prime_partial len:401 gc:universal TRINITY_DN45762_c1_g1_i1:2283-1081(-)			0	92.5000011920929	ACQGKYAASGASAAGGESL			-0.000115830000140704	1697.76782226563	566.9299	1697.76794433594	566.929931640625	3	7	2.1.1.3297.6	1	31.0982	893.736	31.2256
1	330.47	330.47	94.9999988079071	57.2499990463257	54.0000021457672	TRINITY_DN45806_c0_g1::TRINITY_DN45806_c0_g1_i1::g.104285::m.104285; TRINITY_DN45762_c1_g1::TRINITY_DN45762_c1_g1_i1::g.104222::m.104222	type:5prime_partial len:401 gc:universal TRINITY_DN45806_c0_g1_i1:2-1204(+); type:5prime_partial len:401 gc:universal TRINITY_DN45762_c1_g1_i1:2283-1081(-)			0	30.1899999380112	ACQGKYAASGASAAGGESL	Cation:Na(E)@17		0.00139897002372891	1719.75122070313	574.2577	1719.74987792969	574.257202148438	3	9	2.1.1.3299.8	1	31.1697	227.3921	31.2665
1	330.47	330.47	94.9999988079071	57.2499990463257	54.0000021457672	TRINITY_DN45806_c0_g1::TRINITY_DN45806_c0_g1_i1::g.104285::m.104285; TRINITY_DN45762_c1_g1::TRINITY_DN45762_c1_g1_i1::g.104222::m.104222	type:5prime_partial len:401 gc:universal TRINITY_DN45806_c0_g1_i1:2-1204(+); type:5prime_partial len:401 gc:universal TRINITY_DN45762_c1_g1_i1:2283-1081(-)			0	20.8000004291534	ACQGKYAASGASAAGGESL			0.00354628008790314	1697.771484375	566.9311	1697.76794433594	566.929931640625	3	6	9.1.1.3304.6	1	31.5928	1893.028	31.7397
1	330.47	330.47	94.9999988079071	57.2499990463257	54.0000021457672	TRINITY_DN45806_c0_g1::TRINITY_DN45806_c0_g1_i1::g.104285::m.104285; TRINITY_DN45762_c1_g1::TRINITY_DN45762_c1_g1_i1::g.104222::m.104222	type:5prime_partial len:401 gc:universal TRINITY_DN45806_c0_g1_i1:2-1204(+); type:5prime_partial len:401 gc:universal TRINITY_DN45762_c1_g1_i1:2283-1081(-)			0	15.7700002193451	ACQGKYAASGASAAGGESL	Cation:Na(E)@17		-0.00427728984504938	1719.74560546875	574.2558	1719.74987792969	574.257202148438	3	6	5.1.1.3275.13	1	31.1534	348.3633	31.0877
1	330.47	330.47	94.9999988079071	57.2499990463257	54.0000021457672	TRINITY_DN45806_c0_g1::TRINITY_DN45806_c0_g1_i1::g.104285::m.104285; TRINITY_DN45762_c1_g1::TRINITY_DN45762_c1_g1_i1::g.104222::m.104222	type:5prime_partial len:401 gc:universal TRINITY_DN45806_c0_g1_i1:2-1204(+); type:5prime_partial len:401 gc:universal TRINITY_DN45762_c1_g1_i1:2283-1081(-)			0	28.9700001478195	ADDRVAPCIG			-5.89609990129247E-05	1015.47564697266	508.7451	1015.47570800781	508.7451171875	2	7	5.1.1.3314.6	1	32.6988	5489.455	32.2794
1	330.47	330.47	94.9999988079071	57.2499990463257	54.0000021457672	TRINITY_DN45806_c0_g1::TRINITY_DN45806_c0_g1_i1::g.104285::m.104285; TRINITY_DN45762_c1_g1::TRINITY_DN45762_c1_g1_i1::g.104222::m.104222	type:5prime_partial len:401 gc:universal TRINITY_DN45806_c0_g1_i1:2-1204(+); type:5prime_partial len:401 gc:universal TRINITY_DN45762_c1_g1_i1:2283-1081(-)			0	26.4499992132187	ADDRVAPCIG			0.00238245003856719	1015.47808837891	508.7463	1015.47570800781	508.7451171875	2	9	3.1.1.3641.5	1	32.3972	1096.865	32.3679
1	330.47	330.47	94.9999988079071	57.2499990463257	54.0000021457672	TRINITY_DN45806_c0_g1::TRINITY_DN45806_c0_g1_i1::g.104285::m.104285; TRINITY_DN45762_c1_g1::TRINITY_DN45762_c1_g1_i1::g.104222::m.104222	type:5prime_partial len:401 gc:universal TRINITY_DN45806_c0_g1_i1:2-1204(+); type:5prime_partial len:401 gc:universal TRINITY_DN45762_c1_g1_i1:2283-1081(-)			0	26.2199997901917	ADDRVAPCIG			-0.00323278992436826	1015.47247314453	508.7435	1015.47570800781	508.7451171875	2	9	12.1.1.3434.4	1	32.5181	1307.99	32.3355
1	330.47	330.47	94.9999988079071	57.2499990463257	54.0000021457672	TRINITY_DN45806_c0_g1::TRINITY_DN45806_c0_g1_i1::g.104285::m.104285; TRINITY_DN45762_c1_g1::TRINITY_DN45762_c1_g1_i1::g.104222::m.104222	type:5prime_partial len:401 gc:universal TRINITY_DN45806_c0_g1_i1:2-1204(+); type:5prime_partial len:401 gc:universal TRINITY_DN45762_c1_g1_i1:2283-1081(-)			0	24.1799995303154	ADDRVAPCIG			0.00256554991938174	1015.47827148438	508.7464	1015.47570800781	508.7451171875	2	8	10.1.1.3210.9	1	32.5717	4547.755	32.557
1	330.47	330.47	94.9999988079071	57.2499990463257	54.0000021457672	TRINITY_DN45806_c0_g1::TRINITY_DN45806_c0_g1_i1::g.104285::m.104285; TRINITY_DN45762_c1_g1::TRINITY_DN45762_c1_g1_i1::g.104222::m.104222	type:5prime_partial len:401 gc:universal TRINITY_DN45806_c0_g1_i1:2-1204(+); type:5prime_partial len:401 gc:universal TRINITY_DN45762_c1_g1_i1:2283-1081(-)			0	22.8900000452995	ADDRVAPCIG			0.00317590008489788	1015.47888183594	508.7467	1015.47570800781	508.7451171875	2	6	2.1.1.3332.6	1	32.5	565.7043	32.6032
1	330.47	330.47	94.9999988079071	57.2499990463257	54.0000021457672	TRINITY_DN45806_c0_g1::TRINITY_DN45806_c0_g1_i1::g.104285::m.104285; TRINITY_DN45762_c1_g1::TRINITY_DN45762_c1_g1_i1::g.104222::m.104222	type:5prime_partial len:401 gc:universal TRINITY_DN45806_c0_g1_i1:2-1204(+); type:5prime_partial len:401 gc:universal TRINITY_DN45762_c1_g1_i1:2283-1081(-)			0	15.6000003218651	ADDRVAPCIG			-5.89609990129247E-05	1015.47564697266	508.7451	1015.47570800781	508.7451171875	2	8	8.1.1.3530.6	1	32.8616	1870.926	32.8428
1	330.47	330.47	94.9999988079071	57.2499990463257	54.0000021457672	TRINITY_DN45806_c0_g1::TRINITY_DN45806_c0_g1_i1::g.104285::m.104285; TRINITY_DN45762_c1_g1::TRINITY_DN45762_c1_g1_i1::g.104222::m.104222	type:5prime_partial len:401 gc:universal TRINITY_DN45806_c0_g1_i1:2-1204(+); type:5prime_partial len:401 gc:universal TRINITY_DN45762_c1_g1_i1:2283-1081(-)			0	99.0000009536743	ADDRVAPCIGG			0.000266863993601874	1072.49743652344	537.256	1072.49719238281	537.255859375	2	11	9.1.1.3314.16	1	32.0106	29187.54	32.1857
1	330.47	330.47	94.9999988079071	57.2499990463257	54.0000021457672	TRINITY_DN45806_c0_g1::TRINITY_DN45806_c0_g1_i1::g.104285::m.104285; TRINITY_DN45762_c1_g1::TRINITY_DN45762_c1_g1_i1::g.104222::m.104222	type:5prime_partial len:401 gc:universal TRINITY_DN45806_c0_g1_i1:2-1204(+); type:5prime_partial len:401 gc:universal TRINITY_DN45762_c1_g1_i1:2283-1081(-)			0	99.0000009536743	ADDRVAPCIGG			0.00246413005515933	1072.49963378906	537.2571	1072.49719238281	537.255859375	2	13	10.1.1.3206.16	1	32.4241	59637.31	32.004
1	330.47	330.47	94.9999988079071	57.2499990463257	54.0000021457672	TRINITY_DN45806_c0_g1::TRINITY_DN45806_c0_g1_i1::g.104285::m.104285; TRINITY_DN45762_c1_g1::TRINITY_DN45762_c1_g1_i1::g.104222::m.104222	type:5prime_partial len:401 gc:universal TRINITY_DN45806_c0_g1_i1:2-1204(+); type:5prime_partial len:401 gc:universal TRINITY_DN45762_c1_g1_i1:2283-1081(-)			0	98.5700011253357	ADDRVAPCIGG			-0.000343488005455583	1072.49682617188	537.2557	1072.49719238281	537.255859375	2	15	5.1.1.3290.8	1	31.7585	158643.7	31.7686
1	330.47	330.47	94.9999988079071	57.2499990463257	54.0000021457672	TRINITY_DN45806_c0_g1::TRINITY_DN45806_c0_g1_i1::g.104285::m.104285; TRINITY_DN45762_c1_g1::TRINITY_DN45762_c1_g1_i1::g.104222::m.104222	type:5prime_partial len:401 gc:universal TRINITY_DN45806_c0_g1_i1:2-1204(+); type:5prime_partial len:401 gc:universal TRINITY_DN45762_c1_g1_i1:2283-1081(-)			0	98.5599994659424	ADDRVAPCIGG			-0.00254074996337295	1072.49462890625	537.2546	1072.49719238281	537.255859375	2	14	1.1.1.3984.4	1	32.1077	11772	32.2006
1	330.47	330.47	94.9999988079071	57.2499990463257	54.0000021457672	TRINITY_DN45806_c0_g1::TRINITY_DN45806_c0_g1_i1::g.104285::m.104285; TRINITY_DN45762_c1_g1::TRINITY_DN45762_c1_g1_i1::g.104222::m.104222	type:5prime_partial len:401 gc:universal TRINITY_DN45806_c0_g1_i1:2-1204(+); type:5prime_partial len:401 gc:universal TRINITY_DN45762_c1_g1_i1:2283-1081(-)			0	98.089998960495	ADDRVAPCIGG			-9.9347198556643E-05	1072.4970703125	537.2558	1072.49719238281	537.255859375	2	13	6.1.1.3958.6	1	32.2371	4836.806	32.2893
1	330.47	330.47	94.9999988079071	57.2499990463257	54.0000021457672	TRINITY_DN45806_c0_g1::TRINITY_DN45806_c0_g1_i1::g.104285::m.104285; TRINITY_DN45762_c1_g1::TRINITY_DN45762_c1_g1_i1::g.104222::m.104222	type:5prime_partial len:401 gc:universal TRINITY_DN45806_c0_g1_i1:2-1204(+); type:5prime_partial len:401 gc:universal TRINITY_DN45762_c1_g1_i1:2283-1081(-)			0	97.6199984550476	ADDRVAPCIGG			0.00209792004898191	1072.49926757813	537.2569	1072.49719238281	537.255859375	2	13	3.1.1.3629.3	1	31.8967	6182.007	31.9593
1	330.47	330.47	94.9999988079071	57.2499990463257	54.0000021457672	TRINITY_DN45806_c0_g1::TRINITY_DN45806_c0_g1_i1::g.104285::m.104285; TRINITY_DN45762_c1_g1::TRINITY_DN45762_c1_g1_i1::g.104222::m.104222	type:5prime_partial len:401 gc:universal TRINITY_DN45806_c0_g1_i1:2-1204(+); type:5prime_partial len:401 gc:universal TRINITY_DN45762_c1_g1_i1:2283-1081(-)			0	97.0399975776672	ADDRVAPCIGG			-9.9347198556643E-05	1072.4970703125	537.2558	1072.49719238281	537.255859375	2	13	6.1.1.3963.4	1	32.4366	4836.806	32.2893
1	330.47	330.47	94.9999988079071	57.2499990463257	54.0000021457672	TRINITY_DN45806_c0_g1::TRINITY_DN45806_c0_g1_i1::g.104285::m.104285; TRINITY_DN45762_c1_g1::TRINITY_DN45762_c1_g1_i1::g.104222::m.104222	type:5prime_partial len:401 gc:universal TRINITY_DN45806_c0_g1_i1:2-1204(+); type:5prime_partial len:401 gc:universal TRINITY_DN45762_c1_g1_i1:2283-1081(-)			0	96.9399988651276	ADDRVAPCIGG			-0.0026628200430423	1072.49450683594	537.2545	1072.49719238281	537.255859375	2	13	8.1.1.3514.3	1	32.2348	5693.711	32.3204
1	330.47	330.47	94.9999988079071	57.2499990463257	54.0000021457672	TRINITY_DN45806_c0_g1::TRINITY_DN45806_c0_g1_i1::g.104285::m.104285; TRINITY_DN45762_c1_g1::TRINITY_DN45762_c1_g1_i1::g.104222::m.104222	type:5prime_partial len:401 gc:universal TRINITY_DN45806_c0_g1_i1:2-1204(+); type:5prime_partial len:401 gc:universal TRINITY_DN45762_c1_g1_i1:2283-1081(-)			0	96.7100024223328	ADDRVAPCIGG			0.00246413005515933	1072.49963378906	537.2571	1072.49719238281	537.255859375	2	13	10.1.1.3194.7	1	31.9494	58308.38	32.004
1	330.47	330.47	94.9999988079071	57.2499990463257	54.0000021457672	TRINITY_DN45806_c0_g1::TRINITY_DN45806_c0_g1_i1::g.104285::m.104285; TRINITY_DN45762_c1_g1::TRINITY_DN45762_c1_g1_i1::g.104222::m.104222	type:5prime_partial len:401 gc:universal TRINITY_DN45806_c0_g1_i1:2-1204(+); type:5prime_partial len:401 gc:universal TRINITY_DN45762_c1_g1_i1:2283-1081(-)			0	96.560001373291	ADDRVAPCIGG			-0.00412767007946968	1072.49304199219	537.2538	1072.49719238281	537.255859375	2	14	11.1.1.3996.2	1	32.3151	1659.764	32.2797
1	330.47	330.47	94.9999988079071	57.2499990463257	54.0000021457672	TRINITY_DN45806_c0_g1::TRINITY_DN45806_c0_g1_i1::g.104285::m.104285; TRINITY_DN45762_c1_g1::TRINITY_DN45762_c1_g1_i1::g.104222::m.104222	type:5prime_partial len:401 gc:universal TRINITY_DN45806_c0_g1_i1:2-1204(+); type:5prime_partial len:401 gc:universal TRINITY_DN45762_c1_g1_i1:2283-1081(-)			0	94.9199974536896	ADDRVAPCIGG			0.000144792997161858	1072.49731445313	537.2559	1072.49719238281	537.255859375	2	10	7.1.1.4042.2	1	32.3471	1746.119	32.1209
1	330.47	330.47	94.9999988079071	57.2499990463257	54.0000021457672	TRINITY_DN45806_c0_g1::TRINITY_DN45806_c0_g1_i1::g.104285::m.104285; TRINITY_DN45762_c1_g1::TRINITY_DN45762_c1_g1_i1::g.104222::m.104222	type:5prime_partial len:401 gc:universal TRINITY_DN45806_c0_g1_i1:2-1204(+); type:5prime_partial len:401 gc:universal TRINITY_DN45762_c1_g1_i1:2283-1081(-)			0	94.9100017547607	ADDRVAPCIGG			-0.000343488005455583	1072.49682617188	537.2557	1072.49719238281	537.255859375	2	13	5.1.1.3296.8	1	31.9768	158643.7	31.7686
1	330.47	330.47	94.9999988079071	57.2499990463257	54.0000021457672	TRINITY_DN45806_c0_g1::TRINITY_DN45806_c0_g1_i1::g.104285::m.104285; TRINITY_DN45762_c1_g1::TRINITY_DN45762_c1_g1_i1::g.104222::m.104222	type:5prime_partial len:401 gc:universal TRINITY_DN45806_c0_g1_i1:2-1204(+); type:5prime_partial len:401 gc:universal TRINITY_DN45762_c1_g1_i1:2283-1081(-)			0	93.7900006771088	ADDRVAPCIGG			-0.000465557997813448	1072.49670410156	537.2556	1072.49719238281	537.255859375	2	11	1.1.1.4012.3	1	33.2211	347.7711	32.9969
1	330.47	330.47	94.9999988079071	57.2499990463257	54.0000021457672	TRINITY_DN45806_c0_g1::TRINITY_DN45806_c0_g1_i1::g.104285::m.104285; TRINITY_DN45762_c1_g1::TRINITY_DN45762_c1_g1_i1::g.104222::m.104222	type:5prime_partial len:401 gc:universal TRINITY_DN45806_c0_g1_i1:2-1204(+); type:5prime_partial len:401 gc:universal TRINITY_DN45762_c1_g1_i1:2283-1081(-)			0	92.6999986171722	ADDRVAPCIGG			-0.00327317998744547	1072.49389648438	537.2542	1072.49719238281	537.255859375	2	10	12.1.1.3450.3	1	33.1621	197.6462	32.7377
1	330.47	330.47	94.9999988079071	57.2499990463257	54.0000021457672	TRINITY_DN45806_c0_g1::TRINITY_DN45806_c0_g1_i1::g.104285::m.104285; TRINITY_DN45762_c1_g1::TRINITY_DN45762_c1_g1_i1::g.104222::m.104222	type:5prime_partial len:401 gc:universal TRINITY_DN45806_c0_g1_i1:2-1204(+); type:5prime_partial len:401 gc:universal TRINITY_DN45762_c1_g1_i1:2283-1081(-)			0	88.8599991798401	ADDRVAPCIGG			-0.00254074996337295	1072.49462890625	537.2546	1072.49719238281	537.255859375	2	13	1.1.1.3990.4	1	32.3453	11772	32.2006
1	330.47	330.47	94.9999988079071	57.2499990463257	54.0000021457672	TRINITY_DN45806_c0_g1::TRINITY_DN45806_c0_g1_i1::g.104285::m.104285; TRINITY_DN45762_c1_g1::TRINITY_DN45762_c1_g1_i1::g.104222::m.104222	type:5prime_partial len:401 gc:universal TRINITY_DN45806_c0_g1_i1:2-1204(+); type:5prime_partial len:401 gc:universal TRINITY_DN45762_c1_g1_i1:2283-1081(-)			0	88.239997625351	ADDRVAPCIGG			-0.0026628200430423	1072.49450683594	537.2545	1072.49719238281	537.255859375	2	13	8.1.1.3519.2	1	32.4354	5693.711	32.3204
1	330.47	330.47	94.9999988079071	57.2499990463257	54.0000021457672	TRINITY_DN45806_c0_g1::TRINITY_DN45806_c0_g1_i1::g.104285::m.104285; TRINITY_DN45762_c1_g1::TRINITY_DN45762_c1_g1_i1::g.104222::m.104222	type:5prime_partial len:401 gc:universal TRINITY_DN45806_c0_g1_i1:2-1204(+); type:5prime_partial len:401 gc:universal TRINITY_DN45762_c1_g1_i1:2283-1081(-)			0	88.0999982357025	ADDRVAPCIGG			0.000266863993601874	1072.49743652344	537.256	1072.49719238281	537.255859375	2	9	6.1.1.3974.6	1	32.8479	2451.429	32.45
1	330.47	330.47	94.9999988079071	57.2499990463257	54.0000021457672	TRINITY_DN45806_c0_g1::TRINITY_DN45806_c0_g1_i1::g.104285::m.104285; TRINITY_DN45762_c1_g1::TRINITY_DN45762_c1_g1_i1::g.104222::m.104222	type:5prime_partial len:401 gc:universal TRINITY_DN45806_c0_g1_i1:2-1204(+); type:5prime_partial len:401 gc:universal TRINITY_DN45762_c1_g1_i1:2283-1081(-)			0	87.2399985790253	ADDRVAPCIGG			0.000144792997161858	1072.49731445313	537.2559	1072.49719238281	537.255859375	2	12	7.1.1.4036.3	1	32.1396	1746.119	32.1209
1	330.47	330.47	94.9999988079071	57.2499990463257	54.0000021457672	TRINITY_DN45806_c0_g1::TRINITY_DN45806_c0_g1_i1::g.104285::m.104285; TRINITY_DN45762_c1_g1::TRINITY_DN45762_c1_g1_i1::g.104222::m.104222	type:5prime_partial len:401 gc:universal TRINITY_DN45806_c0_g1_i1:2-1204(+); type:5prime_partial len:401 gc:universal TRINITY_DN45762_c1_g1_i1:2283-1081(-)			0	86.4000022411346	ADDRVAPCIGG			0.000266863993601874	1072.49743652344	537.256	1072.49719238281	537.255859375	2	7	3.1.1.3649.5	1	32.7275	576.0695	32.2859
1	330.47	330.47	94.9999988079071	57.2499990463257	54.0000021457672	TRINITY_DN45806_c0_g1::TRINITY_DN45806_c0_g1_i1::g.104285::m.104285; TRINITY_DN45762_c1_g1::TRINITY_DN45762_c1_g1_i1::g.104222::m.104222	type:5prime_partial len:401 gc:universal TRINITY_DN45806_c0_g1_i1:2-1204(+); type:5prime_partial len:401 gc:universal TRINITY_DN45762_c1_g1_i1:2283-1081(-)			0	80.1199972629547	ADDRVAPCIGG			-0.00254074996337295	1072.49462890625	537.2546	1072.49719238281	537.255859375	2	9	5.1.1.3344.12	1	33.9089	727.6786	33.7644
1	330.47	330.47	94.9999988079071	57.2499990463257	54.0000021457672	TRINITY_DN45806_c0_g1::TRINITY_DN45806_c0_g1_i1::g.104285::m.104285; TRINITY_DN45762_c1_g1::TRINITY_DN45762_c1_g1_i1::g.104222::m.104222	type:5prime_partial len:401 gc:universal TRINITY_DN45806_c0_g1_i1:2-1204(+); type:5prime_partial len:401 gc:universal TRINITY_DN45762_c1_g1_i1:2283-1081(-)			0	78.4699976444244	ADDRVAPCIGG			0.00173171004280448	1072.49890136719	537.2567	1072.49719238281	537.255859375	2	12	2.1.1.3323.7	1	32.1498	3753.24	32.2363
1	330.47	330.47	94.9999988079071	57.2499990463257	54.0000021457672	TRINITY_DN45806_c0_g1::TRINITY_DN45806_c0_g1_i1::g.104285::m.104285; TRINITY_DN45762_c1_g1::TRINITY_DN45762_c1_g1_i1::g.104222::m.104222	type:5prime_partial len:401 gc:universal TRINITY_DN45806_c0_g1_i1:2-1204(+); type:5prime_partial len:401 gc:universal TRINITY_DN45762_c1_g1_i1:2283-1081(-)			0	65.7999992370605	ADDRVAPCIGG			0.00209792004898191	1072.49926757813	537.2569	1072.49719238281	537.255859375	2	10	3.1.1.3639.3	1	32.3102	6182.007	31.9593
1	330.47	330.47	94.9999988079071	57.2499990463257	54.0000021457672	TRINITY_DN45806_c0_g1::TRINITY_DN45806_c0_g1_i1::g.104285::m.104285; TRINITY_DN45762_c1_g1::TRINITY_DN45762_c1_g1_i1::g.104222::m.104222	type:5prime_partial len:401 gc:universal TRINITY_DN45806_c0_g1_i1:2-1204(+); type:5prime_partial len:401 gc:universal TRINITY_DN45762_c1_g1_i1:2283-1081(-)			0	61.4499986171722	ADDRVAPCIGG			-0.000709699001163244	1072.49645996094	537.2555	1072.49719238281	537.255859375	2	8	1.1.1.4022.4	1	33.6232	259.8654	33.3185
1	330.47	330.47	94.9999988079071	57.2499990463257	54.0000021457672	TRINITY_DN45806_c0_g1::TRINITY_DN45806_c0_g1_i1::g.104285::m.104285; TRINITY_DN45762_c1_g1::TRINITY_DN45762_c1_g1_i1::g.104222::m.104222	type:5prime_partial len:401 gc:universal TRINITY_DN45806_c0_g1_i1:2-1204(+); type:5prime_partial len:401 gc:universal TRINITY_DN45762_c1_g1_i1:2283-1081(-)			0	57.0500016212463	ADDRVAPCIGG			-0.000465557997813448	1072.49670410156	537.2556	1072.49719238281	537.255859375	2	9	1.1.1.4007.3	1	33.0203	347.7711	32.9969
1	330.47	330.47	94.9999988079071	57.2499990463257	54.0000021457672	TRINITY_DN45806_c0_g1::TRINITY_DN45806_c0_g1_i1::g.104285::m.104285; TRINITY_DN45762_c1_g1::TRINITY_DN45762_c1_g1_i1::g.104222::m.104222	type:5prime_partial len:401 gc:universal TRINITY_DN45806_c0_g1_i1:2-1204(+); type:5prime_partial len:401 gc:universal TRINITY_DN45762_c1_g1_i1:2283-1081(-)			0	55.6400001049042	ADDRVAPCIGG			-9.9347198556643E-05	1072.4970703125	537.2558	1072.49719238281	537.255859375	2	9	6.1.1.3969.4	1	32.6332	4942.925	32.2893
1	330.47	330.47	94.9999988079071	57.2499990463257	54.0000021457672	TRINITY_DN45806_c0_g1::TRINITY_DN45806_c0_g1_i1::g.104285::m.104285; TRINITY_DN45762_c1_g1::TRINITY_DN45762_c1_g1_i1::g.104222::m.104222	type:5prime_partial len:401 gc:universal TRINITY_DN45806_c0_g1_i1:2-1204(+); type:5prime_partial len:401 gc:universal TRINITY_DN45762_c1_g1_i1:2283-1081(-)			0	51.5500009059906	ADDRVAPCIGG			-0.00254074996337295	1072.49462890625	537.2546	1072.49719238281	537.255859375	2	10	1.1.1.3979.7	1	31.9052	11712.32	32.2006
1	330.47	330.47	94.9999988079071	57.2499990463257	54.0000021457672	TRINITY_DN45806_c0_g1::TRINITY_DN45806_c0_g1_i1::g.104285::m.104285; TRINITY_DN45762_c1_g1::TRINITY_DN45762_c1_g1_i1::g.104222::m.104222	type:5prime_partial len:401 gc:universal TRINITY_DN45806_c0_g1_i1:2-1204(+); type:5prime_partial len:401 gc:universal TRINITY_DN45762_c1_g1_i1:2283-1081(-)			0	46.399998664856	ADDRVAPCIGG			-0.00254074996337295	1072.49462890625	537.2546	1072.49719238281	537.255859375	2	8	5.1.1.3349.8	1	34.1089	727.6786	33.7644
1	330.47	330.47	94.9999988079071	57.2499990463257	54.0000021457672	TRINITY_DN45806_c0_g1::TRINITY_DN45806_c0_g1_i1::g.104285::m.104285; TRINITY_DN45762_c1_g1::TRINITY_DN45762_c1_g1_i1::g.104222::m.104222	type:5prime_partial len:401 gc:universal TRINITY_DN45806_c0_g1_i1:2-1204(+); type:5prime_partial len:401 gc:universal TRINITY_DN45762_c1_g1_i1:2283-1081(-)			0	45.550000667572	ADDRVAPCIGG			0.00173171004280448	1072.49890136719	537.2567	1072.49719238281	537.255859375	2	10	2.1.1.3318.4	1	31.9473	3747.26	32.2363
1	330.47	330.47	94.9999988079071	57.2499990463257	54.0000021457672	TRINITY_DN45806_c0_g1::TRINITY_DN45806_c0_g1_i1::g.104285::m.104285; TRINITY_DN45762_c1_g1::TRINITY_DN45762_c1_g1_i1::g.104222::m.104222	type:5prime_partial len:401 gc:universal TRINITY_DN45806_c0_g1_i1:2-1204(+); type:5prime_partial len:401 gc:universal TRINITY_DN45762_c1_g1_i1:2283-1081(-)			0	44.2600011825562	ADDRVAPCIGG			0.000266863993601874	1072.49743652344	537.256	1072.49719238281	537.255859375	2	9	9.1.1.3325.10	1	32.4516	29187.54	32.1857
1	330.47	330.47	94.9999988079071	57.2499990463257	54.0000021457672	TRINITY_DN45806_c0_g1::TRINITY_DN45806_c0_g1_i1::g.104285::m.104285; TRINITY_DN45762_c1_g1::TRINITY_DN45762_c1_g1_i1::g.104222::m.104222	type:5prime_partial len:401 gc:universal TRINITY_DN45806_c0_g1_i1:2-1204(+); type:5prime_partial len:401 gc:universal TRINITY_DN45762_c1_g1_i1:2283-1081(-)			0	44.2200005054474	ADDRVAPCIGG			-0.0026628200430423	1072.49450683594	537.2545	1072.49719238281	537.255859375	2	8	5.1.1.3324.9	1	33.1056	1987.981	32.6739
1	330.47	330.47	94.9999988079071	57.2499990463257	54.0000021457672	TRINITY_DN45806_c0_g1::TRINITY_DN45806_c0_g1_i1::g.104285::m.104285; TRINITY_DN45762_c1_g1::TRINITY_DN45762_c1_g1_i1::g.104222::m.104222	type:5prime_partial len:401 gc:universal TRINITY_DN45806_c0_g1_i1:2-1204(+); type:5prime_partial len:401 gc:universal TRINITY_DN45762_c1_g1_i1:2283-1081(-)			0	41.6200011968613	ADDRVAPCIGG			0.00331861991435289	1072.50048828125	537.2575	1072.49719238281	537.255859375	2	6	5.1.1.3540.11	1	41.7585	141.0515	41.6854
1	330.47	330.47	94.9999988079071	57.2499990463257	54.0000021457672	TRINITY_DN45806_c0_g1::TRINITY_DN45806_c0_g1_i1::g.104285::m.104285; TRINITY_DN45762_c1_g1::TRINITY_DN45762_c1_g1_i1::g.104222::m.104222	type:5prime_partial len:401 gc:universal TRINITY_DN45806_c0_g1_i1:2-1204(+); type:5prime_partial len:401 gc:universal TRINITY_DN45762_c1_g1_i1:2283-1081(-)			0	41.2499994039536	ADDRVAPCIGG			-0.00290695996955037	1072.49426269531	537.2544	1072.49719238281	537.255859375	2	10	1.1.1.4002.5	1	32.825	4312.881	32.3982
1	330.47	330.47	94.9999988079071	57.2499990463257	54.0000021457672	TRINITY_DN45806_c0_g1::TRINITY_DN45806_c0_g1_i1::g.104285::m.104285; TRINITY_DN45762_c1_g1::TRINITY_DN45762_c1_g1_i1::g.104222::m.104222	type:5prime_partial len:401 gc:universal TRINITY_DN45806_c0_g1_i1:2-1204(+); type:5prime_partial len:401 gc:universal TRINITY_DN45762_c1_g1_i1:2283-1081(-)			0	38.740000128746	ADDRVAPCIGG			-0.000465557997813448	1072.49670410156	537.2556	1072.49719238281	537.255859375	2	8	5.1.1.3329.15	1	33.3044	1255.772	33.3195
1	330.47	330.47	94.9999988079071	57.2499990463257	54.0000021457672	TRINITY_DN45806_c0_g1::TRINITY_DN45806_c0_g1_i1::g.104285::m.104285; TRINITY_DN45762_c1_g1::TRINITY_DN45762_c1_g1_i1::g.104222::m.104222	type:5prime_partial len:401 gc:universal TRINITY_DN45806_c0_g1_i1:2-1204(+); type:5prime_partial len:401 gc:universal TRINITY_DN45762_c1_g1_i1:2283-1081(-)			0	37.7900004386902	ADDRVAPCIGG			-0.00388352992013097	1072.49328613281	537.2539	1072.49719238281	537.255859375	2	11	12.1.1.3423.6	1	32.0841	14526.16	31.8574
1	330.47	330.47	94.9999988079071	57.2499990463257	54.0000021457672	TRINITY_DN45806_c0_g1::TRINITY_DN45806_c0_g1_i1::g.104285::m.104285; TRINITY_DN45762_c1_g1::TRINITY_DN45762_c1_g1_i1::g.104222::m.104222	type:5prime_partial len:401 gc:universal TRINITY_DN45806_c0_g1_i1:2-1204(+); type:5prime_partial len:401 gc:universal TRINITY_DN45762_c1_g1_i1:2283-1081(-)			0	35.7699990272522	ADDRVAPCIGG			-0.000343488005455583	1072.49682617188	537.2557	1072.49719238281	537.255859375	2	9	5.1.1.3285.13	1	31.5505	158643.7	31.7686
1	330.47	330.47	94.9999988079071	57.2499990463257	54.0000021457672	TRINITY_DN45806_c0_g1::TRINITY_DN45806_c0_g1_i1::g.104285::m.104285; TRINITY_DN45762_c1_g1::TRINITY_DN45762_c1_g1_i1::g.104222::m.104222	type:5prime_partial len:401 gc:universal TRINITY_DN45806_c0_g1_i1:2-1204(+); type:5prime_partial len:401 gc:universal TRINITY_DN45762_c1_g1_i1:2283-1081(-)			0	33.4500014781952	ADDRVAPCIGG			0.000266863993601874	1072.49743652344	537.256	1072.49719238281	537.255859375	2	9	10.1.1.3218.14	1	32.8972	4858.225	32.4773
1	330.47	330.47	94.9999988079071	57.2499990463257	54.0000021457672	TRINITY_DN45806_c0_g1::TRINITY_DN45806_c0_g1_i1::g.104285::m.104285; TRINITY_DN45762_c1_g1::TRINITY_DN45762_c1_g1_i1::g.104222::m.104222	type:5prime_partial len:401 gc:universal TRINITY_DN45806_c0_g1_i1:2-1204(+); type:5prime_partial len:401 gc:universal TRINITY_DN45762_c1_g1_i1:2283-1081(-)			0	30.9899985790253	ADDRVAPCIGG			-0.0026628200430423	1072.49450683594	537.2545	1072.49719238281	537.255859375	2	11	8.1.1.3524.3	1	32.6361	5693.711	32.3204
1	330.47	330.47	94.9999988079071	57.2499990463257	54.0000021457672	TRINITY_DN45806_c0_g1::TRINITY_DN45806_c0_g1_i1::g.104285::m.104285; TRINITY_DN45762_c1_g1::TRINITY_DN45762_c1_g1_i1::g.104222::m.104222	type:5prime_partial len:401 gc:universal TRINITY_DN45806_c0_g1_i1:2-1204(+); type:5prime_partial len:401 gc:universal TRINITY_DN45762_c1_g1_i1:2283-1081(-)			0	30.1400005817413	ADDRVAPCIGG			-0.00424973992630839	1072.49291992188	537.2537	1072.49719238281	537.255859375	2	10	11.1.1.3985.4	1	32.1143	1503.227	32.2281
1	330.47	330.47	94.9999988079071	57.2499990463257	54.0000021457672	TRINITY_DN45806_c0_g1::TRINITY_DN45806_c0_g1_i1::g.104285::m.104285; TRINITY_DN45762_c1_g1::TRINITY_DN45762_c1_g1_i1::g.104222::m.104222	type:5prime_partial len:401 gc:universal TRINITY_DN45806_c0_g1_i1:2-1204(+); type:5prime_partial len:401 gc:universal TRINITY_DN45762_c1_g1_i1:2283-1081(-)			0	30.0399988889694	ADDRVAPCIGG			0.000144792997161858	1072.49731445313	537.2559	1072.49719238281	537.255859375	2	7	10.1.1.3234.10	1	33.5357	507.0488	33.3568
1	330.47	330.47	94.9999988079071	57.2499990463257	54.0000021457672	TRINITY_DN45806_c0_g1::TRINITY_DN45806_c0_g1_i1::g.104285::m.104285; TRINITY_DN45762_c1_g1::TRINITY_DN45762_c1_g1_i1::g.104222::m.104222	type:5prime_partial len:401 gc:universal TRINITY_DN45806_c0_g1_i1:2-1204(+); type:5prime_partial len:401 gc:universal TRINITY_DN45762_c1_g1_i1:2283-1081(-)			0	29.9400001764297	ADDRVAPCIGG			-0.0026628200430423	1072.49450683594	537.2545	1072.49719238281	537.255859375	2	9	5.1.1.3469.2	1	38.9175	164.1125	38.4984
1	330.47	330.47	94.9999988079071	57.2499990463257	54.0000021457672	TRINITY_DN45806_c0_g1::TRINITY_DN45806_c0_g1_i1::g.104285::m.104285; TRINITY_DN45762_c1_g1::TRINITY_DN45762_c1_g1_i1::g.104222::m.104222	type:5prime_partial len:401 gc:universal TRINITY_DN45806_c0_g1_i1:2-1204(+); type:5prime_partial len:401 gc:universal TRINITY_DN45762_c1_g1_i1:2283-1081(-)			0	28.6700010299683	ADDRVAPCIGG			-0.000709699001163244	1072.49645996094	537.2555	1072.49719238281	537.255859375	2	9	5.1.1.3319.9	1	32.9038	2774.076	32.4761
1	330.47	330.47	94.9999988079071	57.2499990463257	54.0000021457672	TRINITY_DN45806_c0_g1::TRINITY_DN45806_c0_g1_i1::g.104285::m.104285; TRINITY_DN45762_c1_g1::TRINITY_DN45762_c1_g1_i1::g.104222::m.104222	type:5prime_partial len:401 gc:universal TRINITY_DN45806_c0_g1_i1:2-1204(+); type:5prime_partial len:401 gc:universal TRINITY_DN45762_c1_g1_i1:2283-1081(-)			0	28.5299986600876	ADDRVAPCIGG			-0.00290695996955037	1072.49426269531	537.2544	1072.49719238281	537.255859375	2	8	1.1.1.4017.3	1	33.4181	334.5276	32.9969
1	330.47	330.47	94.9999988079071	57.2499990463257	54.0000021457672	TRINITY_DN45806_c0_g1::TRINITY_DN45806_c0_g1_i1::g.104285::m.104285; TRINITY_DN45762_c1_g1::TRINITY_DN45762_c1_g1_i1::g.104222::m.104222	type:5prime_partial len:401 gc:universal TRINITY_DN45806_c0_g1_i1:2-1204(+); type:5prime_partial len:401 gc:universal TRINITY_DN45762_c1_g1_i1:2283-1081(-)			0	28.3199995756149	ADDRVAPCIGG			-0.00290695996955037	1072.49426269531	537.2544	1072.49719238281	537.255859375	2	10	5.1.1.3308.7	1	32.461	17709.02	32.0428
1	330.47	330.47	94.9999988079071	57.2499990463257	54.0000021457672	TRINITY_DN45806_c0_g1::TRINITY_DN45806_c0_g1_i1::g.104285::m.104285; TRINITY_DN45762_c1_g1::TRINITY_DN45762_c1_g1_i1::g.104222::m.104222	type:5prime_partial len:401 gc:universal TRINITY_DN45806_c0_g1_i1:2-1204(+); type:5prime_partial len:401 gc:universal TRINITY_DN45762_c1_g1_i1:2283-1081(-)			0	27.1800011396408	ADDRVAPCIGG			-0.0026628200430423	1072.49450683594	537.2545	1072.49719238281	537.255859375	2	9	8.1.1.3509.4	1	32.034	5668.222	32.3204
1	330.47	330.47	94.9999988079071	57.2499990463257	54.0000021457672	TRINITY_DN45806_c0_g1::TRINITY_DN45806_c0_g1_i1::g.104285::m.104285; TRINITY_DN45762_c1_g1::TRINITY_DN45762_c1_g1_i1::g.104222::m.104222	type:5prime_partial len:401 gc:universal TRINITY_DN45806_c0_g1_i1:2-1204(+); type:5prime_partial len:401 gc:universal TRINITY_DN45762_c1_g1_i1:2283-1081(-)			0	26.240000128746	ADDRVAPCIGG			-0.00412767007946968	1072.49304199219	537.2538	1072.49719238281	537.255859375	2	10	11.1.1.4001.3	1	32.5051	1659.764	32.2797
1	330.47	330.47	94.9999988079071	57.2499990463257	54.0000021457672	TRINITY_DN45806_c0_g1::TRINITY_DN45806_c0_g1_i1::g.104285::m.104285; TRINITY_DN45762_c1_g1::TRINITY_DN45762_c1_g1_i1::g.104222::m.104222	type:5prime_partial len:401 gc:universal TRINITY_DN45806_c0_g1_i1:2-1204(+); type:5prime_partial len:401 gc:universal TRINITY_DN45762_c1_g1_i1:2283-1081(-)			0	25.6099998950958	ADDRVAPCIGG			0.00527175003662705	1072.50244140625	537.2585	1072.49719238281	537.255859375	2	5	9.1.1.3363.8	1	33.9713	174.1995	34.0678
1	330.47	330.47	94.9999988079071	57.2499990463257	54.0000021457672	TRINITY_DN45806_c0_g1::TRINITY_DN45806_c0_g1_i1::g.104285::m.104285; TRINITY_DN45762_c1_g1::TRINITY_DN45762_c1_g1_i1::g.104222::m.104222	type:5prime_partial len:401 gc:universal TRINITY_DN45806_c0_g1_i1:2-1204(+); type:5prime_partial len:401 gc:universal TRINITY_DN45762_c1_g1_i1:2283-1081(-)			0	24.9699994921684	ADDRVAPCIGG			0.000511004007421434	1072.49768066406	537.2561	1072.49719238281	537.255859375	2	5	5.1.1.3514.10	1	40.7075	148.3326	40.8355
1	330.47	330.47	94.9999988079071	57.2499990463257	54.0000021457672	TRINITY_DN45806_c0_g1::TRINITY_DN45806_c0_g1_i1::g.104285::m.104285; TRINITY_DN45762_c1_g1::TRINITY_DN45762_c1_g1_i1::g.104222::m.104222	type:5prime_partial len:401 gc:universal TRINITY_DN45806_c0_g1_i1:2-1204(+); type:5prime_partial len:401 gc:universal TRINITY_DN45762_c1_g1_i1:2283-1081(-)			0	24.5299994945526	ADDRVAPCIGG			-0.00412767007946968	1072.49304199219	537.2538	1072.49719238281	537.255859375	2	7	12.1.1.3444.3	1	32.9224	292.7595	32.4964
1	330.47	330.47	94.9999988079071	57.2499990463257	54.0000021457672	TRINITY_DN45806_c0_g1::TRINITY_DN45806_c0_g1_i1::g.104285::m.104285; TRINITY_DN45762_c1_g1::TRINITY_DN45762_c1_g1_i1::g.104222::m.104222	type:5prime_partial len:401 gc:universal TRINITY_DN45806_c0_g1_i1:2-1204(+); type:5prime_partial len:401 gc:universal TRINITY_DN45762_c1_g1_i1:2283-1081(-)			0	22.8300005197525	ADDRVAPCIGG			0.000266863993601874	1072.49743652344	537.256	1072.49719238281	537.255859375	2	11	9.1.1.3319.15	1	32.2103	29187.54	32.1857
1	330.47	330.47	94.9999988079071	57.2499990463257	54.0000021457672	TRINITY_DN45806_c0_g1::TRINITY_DN45806_c0_g1_i1::g.104285::m.104285; TRINITY_DN45762_c1_g1::TRINITY_DN45762_c1_g1_i1::g.104222::m.104222	type:5prime_partial len:401 gc:universal TRINITY_DN45806_c0_g1_i1:2-1204(+); type:5prime_partial len:401 gc:universal TRINITY_DN45762_c1_g1_i1:2283-1081(-)			0	22.6500004529953	ADDRVAPCIGG			0.00209792004898191	1072.49926757813	537.2569	1072.49719238281	537.255859375	2	11	3.1.1.3634.2	1	32.092	6182.007	31.9593
1	330.47	330.47	94.9999988079071	57.2499990463257	54.0000021457672	TRINITY_DN45806_c0_g1::TRINITY_DN45806_c0_g1_i1::g.104285::m.104285; TRINITY_DN45762_c1_g1::TRINITY_DN45762_c1_g1_i1::g.104222::m.104222	type:5prime_partial len:401 gc:universal TRINITY_DN45806_c0_g1_i1:2-1204(+); type:5prime_partial len:401 gc:universal TRINITY_DN45762_c1_g1_i1:2283-1081(-)			0	21.7500001192093	ADDRVAPCIGG			-0.00254074996337295	1072.49462890625	537.2546	1072.49719238281	537.255859375	2	7	5.1.1.3339.11	1	33.7086	727.6786	33.7644
1	330.47	330.47	94.9999988079071	57.2499990463257	54.0000021457672	TRINITY_DN45806_c0_g1::TRINITY_DN45806_c0_g1_i1::g.104285::m.104285; TRINITY_DN45762_c1_g1::TRINITY_DN45762_c1_g1_i1::g.104222::m.104222	type:5prime_partial len:401 gc:universal TRINITY_DN45806_c0_g1_i1:2-1204(+); type:5prime_partial len:401 gc:universal TRINITY_DN45762_c1_g1_i1:2283-1081(-)			0	19.6299999952316	ADDRVAPCIGG			0.0641096010804176	1072.56127929688	537.2879	1072.49719238281	537.255859375	2	6	5.1.1.3588.6	1	43.683	197.172	43.7032
1	330.47	330.47	94.9999988079071	57.2499990463257	54.0000021457672	TRINITY_DN45806_c0_g1::TRINITY_DN45806_c0_g1_i1::g.104285::m.104285; TRINITY_DN45762_c1_g1::TRINITY_DN45762_c1_g1_i1::g.104222::m.104222	type:5prime_partial len:401 gc:universal TRINITY_DN45806_c0_g1_i1:2-1204(+); type:5prime_partial len:401 gc:universal TRINITY_DN45762_c1_g1_i1:2283-1081(-)			0	18.0500000715256	ADDRVAPCIGG			-0.000465557997813448	1072.49670410156	537.2556	1072.49719238281	537.255859375	2	5	10.1.1.3228.11	1	33.2952	1474.518	32.874
1	330.47	330.47	94.9999988079071	57.2499990463257	54.0000021457672	TRINITY_DN45806_c0_g1::TRINITY_DN45806_c0_g1_i1::g.104285::m.104285; TRINITY_DN45762_c1_g1::TRINITY_DN45762_c1_g1_i1::g.104222::m.104222	type:5prime_partial len:401 gc:universal TRINITY_DN45806_c0_g1_i1:2-1204(+); type:5prime_partial len:401 gc:universal TRINITY_DN45762_c1_g1_i1:2283-1081(-)			0	17.9199993610382	ADDRVAPCIGG			0.000266863993601874	1072.49743652344	537.256	1072.49719238281	537.255859375	2	8	3.1.1.3644.2	1	32.5275	2833.805	32.0814
1	330.47	330.47	94.9999988079071	57.2499990463257	54.0000021457672	TRINITY_DN45806_c0_g1::TRINITY_DN45806_c0_g1_i1::g.104285::m.104285; TRINITY_DN45762_c1_g1::TRINITY_DN45762_c1_g1_i1::g.104222::m.104222	type:5prime_partial len:401 gc:universal TRINITY_DN45806_c0_g1_i1:2-1204(+); type:5prime_partial len:401 gc:universal TRINITY_DN45762_c1_g1_i1:2283-1081(-)			0	17.2000005841255	ADDRVAPCIGG			0.000266863993601874	1072.49743652344	537.256	1072.49719238281	537.255859375	2	9	10.1.1.3212.11	1	32.6575	20356.4	32.24
1	330.47	330.47	94.9999988079071	57.2499990463257	54.0000021457672	TRINITY_DN45806_c0_g1::TRINITY_DN45806_c0_g1_i1::g.104285::m.104285; TRINITY_DN45762_c1_g1::TRINITY_DN45762_c1_g1_i1::g.104222::m.104222	type:5prime_partial len:401 gc:universal TRINITY_DN45806_c0_g1_i1:2-1204(+); type:5prime_partial len:401 gc:universal TRINITY_DN45762_c1_g1_i1:2283-1081(-)			0	17.1200007200241	ADDRVAPCIGG			-0.000343488005455583	1072.49682617188	537.2557	1072.49719238281	537.255859375	2	10	5.1.1.3302.9	1	32.2215	121414.6	31.8078
1	330.47	330.47	94.9999988079071	57.2499990463257	54.0000021457672	TRINITY_DN45806_c0_g1::TRINITY_DN45806_c0_g1_i1::g.104285::m.104285; TRINITY_DN45762_c1_g1::TRINITY_DN45762_c1_g1_i1::g.104222::m.104222	type:5prime_partial len:401 gc:universal TRINITY_DN45806_c0_g1_i1:2-1204(+); type:5prime_partial len:401 gc:universal TRINITY_DN45762_c1_g1_i1:2283-1081(-)			0	17.0100003480911	ADDRVAPCIGG			0.000755144981667399	1072.49792480469	537.2562	1072.49719238281	537.255859375	2	4	9.1.1.3379.9	1	34.6153	112.5359	34.4712
1	330.47	330.47	94.9999988079071	57.2499990463257	54.0000021457672	TRINITY_DN45806_c0_g1::TRINITY_DN45806_c0_g1_i1::g.104285::m.104285; TRINITY_DN45762_c1_g1::TRINITY_DN45762_c1_g1_i1::g.104222::m.104222	type:5prime_partial len:401 gc:universal TRINITY_DN45806_c0_g1_i1:2-1204(+); type:5prime_partial len:401 gc:universal TRINITY_DN45762_c1_g1_i1:2283-1081(-)			0	15.5799999833107	ADDRVAPCIGG			-0.000465557997813448	1072.49670410156	537.2556	1072.49719238281	537.255859375	2	8	8.1.1.3529.3	1	32.8261	4367.358	32.4005
1	330.47	330.47	94.9999988079071	57.2499990463257	54.0000021457672	TRINITY_DN45806_c0_g1::TRINITY_DN45806_c0_g1_i1::g.104285::m.104285; TRINITY_DN45762_c1_g1::TRINITY_DN45762_c1_g1_i1::g.104222::m.104222	type:5prime_partial len:401 gc:universal TRINITY_DN45806_c0_g1_i1:2-1204(+); type:5prime_partial len:401 gc:universal TRINITY_DN45762_c1_g1_i1:2283-1081(-)			0	15.0600001215935	ADDRVAPCIGG			-9.9347198556643E-05	1072.4970703125	537.2558	1072.49719238281	537.255859375	2	6	6.1.1.3979.4	1	33.0495	674.3905	32.6163
1	330.47	330.47	94.9999988079071	57.2499990463257	54.0000021457672	TRINITY_DN45806_c0_g1::TRINITY_DN45806_c0_g1_i1::g.104285::m.104285; TRINITY_DN45762_c1_g1::TRINITY_DN45762_c1_g1_i1::g.104222::m.104222	type:5prime_partial len:401 gc:universal TRINITY_DN45806_c0_g1_i1:2-1204(+); type:5prime_partial len:401 gc:universal TRINITY_DN45762_c1_g1_i1:2283-1081(-)			0	99.0000009536743	ADDRVAPCIGGVI			-0.00157626997679472	1284.64807128906	643.3313	1284.64965820313	643.332092285156	2	13	9.1.1.3739.5	1	49.0797	2225.606	48.8525
1	330.47	330.47	94.9999988079071	57.2499990463257	54.0000021457672	TRINITY_DN45806_c0_g1::TRINITY_DN45806_c0_g1_i1::g.104285::m.104285; TRINITY_DN45762_c1_g1::TRINITY_DN45762_c1_g1_i1::g.104222::m.104222	type:5prime_partial len:401 gc:universal TRINITY_DN45806_c0_g1_i1:2-1204(+); type:5prime_partial len:401 gc:universal TRINITY_DN45762_c1_g1_i1:2283-1081(-)			0	99.0000009536743	ADDRVAPCIGGVI			-0.00157626997679472	1284.64807128906	643.3313	1284.64965820313	643.332092285156	2	15	9.1.1.3734.13	1	48.8817	2225.606	48.8525
1	330.47	330.47	94.9999988079071	57.2499990463257	54.0000021457672	TRINITY_DN45806_c0_g1::TRINITY_DN45806_c0_g1_i1::g.104285::m.104285; TRINITY_DN45762_c1_g1::TRINITY_DN45762_c1_g1_i1::g.104222::m.104222	type:5prime_partial len:401 gc:universal TRINITY_DN45806_c0_g1_i1:2-1204(+); type:5prime_partial len:401 gc:universal TRINITY_DN45762_c1_g1_i1:2283-1081(-)			0	99.0000009536743	ADDRVAPCIGGVI			-0.00133213005028665	1284.64831542969	643.3314	1284.64965820313	643.332092285156	2	14	10.1.1.3599.11	1	48.1782	2006.896	48.3473
1	330.47	330.47	94.9999988079071	57.2499990463257	54.0000021457672	TRINITY_DN45806_c0_g1::TRINITY_DN45806_c0_g1_i1::g.104285::m.104285; TRINITY_DN45762_c1_g1::TRINITY_DN45762_c1_g1_i1::g.104222::m.104222	type:5prime_partial len:401 gc:universal TRINITY_DN45806_c0_g1_i1:2-1204(+); type:5prime_partial len:401 gc:universal TRINITY_DN45762_c1_g1_i1:2283-1081(-)			0	98.360002040863	ADDRVAPCIGGVI			-0.00133213005028665	1284.64831542969	643.3314	1284.64965820313	643.332092285156	2	16	10.1.1.3604.5	1	48.3759	2006.896	48.3473
1	330.47	330.47	94.9999988079071	57.2499990463257	54.0000021457672	TRINITY_DN45806_c0_g1::TRINITY_DN45806_c0_g1_i1::g.104285::m.104285; TRINITY_DN45762_c1_g1::TRINITY_DN45762_c1_g1_i1::g.104222::m.104222	type:5prime_partial len:401 gc:universal TRINITY_DN45806_c0_g1_i1:2-1204(+); type:5prime_partial len:401 gc:universal TRINITY_DN45762_c1_g1_i1:2283-1081(-)			0	98.0700016021729	ADDRVAPCIGGVI			-0.00462803011760116	1284.64501953125	643.3298	1284.64965820313	643.332092285156	2	16	1.1.1.4400.6	1	48.5369	2796.96	48.511
1	330.47	330.47	94.9999988079071	57.2499990463257	54.0000021457672	TRINITY_DN45806_c0_g1::TRINITY_DN45806_c0_g1_i1::g.104285::m.104285; TRINITY_DN45762_c1_g1::TRINITY_DN45762_c1_g1_i1::g.104222::m.104222	type:5prime_partial len:401 gc:universal TRINITY_DN45806_c0_g1_i1:2-1204(+); type:5prime_partial len:401 gc:universal TRINITY_DN45762_c1_g1_i1:2283-1081(-)			0	97.9900002479553	ADDRVAPCIGGVI			-0.00157626997679472	1284.64807128906	643.3313	1284.64965820313	643.332092285156	2	12	9.1.1.3729.8	1	48.6787	2225.606	48.8525
1	330.47	330.47	94.9999988079071	57.2499990463257	54.0000021457672	TRINITY_DN45806_c0_g1::TRINITY_DN45806_c0_g1_i1::g.104285::m.104285; TRINITY_DN45762_c1_g1::TRINITY_DN45762_c1_g1_i1::g.104222::m.104222	type:5prime_partial len:401 gc:universal TRINITY_DN45806_c0_g1_i1:2-1204(+); type:5prime_partial len:401 gc:universal TRINITY_DN45762_c1_g1_i1:2283-1081(-)			0	97.8900015354156	ADDRVAPCIGGVI			-0.00499424012377858	1284.64465332031	643.3296	1284.64965820313	643.332092285156	2	12	5.1.1.3731.6	1	49.4589	499.6786	49.0224
1	330.47	330.47	94.9999988079071	57.2499990463257	54.0000021457672	TRINITY_DN45806_c0_g1::TRINITY_DN45806_c0_g1_i1::g.104285::m.104285; TRINITY_DN45762_c1_g1::TRINITY_DN45762_c1_g1_i1::g.104222::m.104222	type:5prime_partial len:401 gc:universal TRINITY_DN45806_c0_g1_i1:2-1204(+); type:5prime_partial len:401 gc:universal TRINITY_DN45762_c1_g1_i1:2283-1081(-)			0	96.5399980545044	ADDRVAPCIGGVI			-0.00462803011760116	1284.64501953125	643.3298	1284.64965820313	643.332092285156	2	11	1.1.1.4405.9	1	48.7453	2796.96	48.511
1	330.47	330.47	94.9999988079071	57.2499990463257	54.0000021457672	TRINITY_DN45806_c0_g1::TRINITY_DN45806_c0_g1_i1::g.104285::m.104285; TRINITY_DN45762_c1_g1::TRINITY_DN45762_c1_g1_i1::g.104222::m.104222	type:5prime_partial len:401 gc:universal TRINITY_DN45806_c0_g1_i1:2-1204(+); type:5prime_partial len:401 gc:universal TRINITY_DN45762_c1_g1_i1:2283-1081(-)			0	95.880001783371	ADDRVAPCIGGVI			-0.00133213005028665	1284.64831542969	643.3314	1284.64965820313	643.332092285156	2	12	10.1.1.3609.9	1	48.586	2006.896	48.3473
1	330.47	330.47	94.9999988079071	57.2499990463257	54.0000021457672	TRINITY_DN45806_c0_g1::TRINITY_DN45806_c0_g1_i1::g.104285::m.104285; TRINITY_DN45762_c1_g1::TRINITY_DN45762_c1_g1_i1::g.104222::m.104222	type:5prime_partial len:401 gc:universal TRINITY_DN45806_c0_g1_i1:2-1204(+); type:5prime_partial len:401 gc:universal TRINITY_DN45762_c1_g1_i1:2283-1081(-)			0	95.1399981975555	ADDRVAPCIGGVI			-0.00499424012377858	1284.64465332031	643.3296	1284.64965820313	643.332092285156	2	15	5.1.1.3716.9	1	48.8489	12923.92	48.4114
1	330.47	330.47	94.9999988079071	57.2499990463257	54.0000021457672	TRINITY_DN45806_c0_g1::TRINITY_DN45806_c0_g1_i1::g.104285::m.104285; TRINITY_DN45762_c1_g1::TRINITY_DN45762_c1_g1_i1::g.104222::m.104222	type:5prime_partial len:401 gc:universal TRINITY_DN45806_c0_g1_i1:2-1204(+); type:5prime_partial len:401 gc:universal TRINITY_DN45762_c1_g1_i1:2283-1081(-)			0	92.8699970245361	ADDRVAPCIGGVI			-0.00499424012377858	1284.64465332031	643.3296	1284.64965820313	643.332092285156	2	15	5.1.1.3711.7	1	48.6366	12190.79	48.452
1	330.47	330.47	94.9999988079071	57.2499990463257	54.0000021457672	TRINITY_DN45806_c0_g1::TRINITY_DN45806_c0_g1_i1::g.104285::m.104285; TRINITY_DN45762_c1_g1::TRINITY_DN45762_c1_g1_i1::g.104222::m.104222	type:5prime_partial len:401 gc:universal TRINITY_DN45806_c0_g1_i1:2-1204(+); type:5prime_partial len:401 gc:universal TRINITY_DN45762_c1_g1_i1:2283-1081(-)			0	92.5000011920929	ADDRVAPCIGGVI			-0.00413974979892373	1284.6455078125	643.33	1284.64965820313	643.332092285156	2	11	3.1.1.4095.4	1	48.8414	341.9182	48.8137
1	330.47	330.47	94.9999988079071	57.2499990463257	54.0000021457672	TRINITY_DN45806_c0_g1::TRINITY_DN45806_c0_g1_i1::g.104285::m.104285; TRINITY_DN45762_c1_g1::TRINITY_DN45762_c1_g1_i1::g.104222::m.104222	type:5prime_partial len:401 gc:universal TRINITY_DN45806_c0_g1_i1:2-1204(+); type:5prime_partial len:401 gc:universal TRINITY_DN45762_c1_g1_i1:2283-1081(-)			0	89.6799981594086	ADDRVAPCIGGVI			-0.00511630997061729	1284.64453125	643.3295	1284.64965820313	643.332092285156	2	12	5.1.1.3721.9	1	49.0533	3674.758	48.6142
1	330.47	330.47	94.9999988079071	57.2499990463257	54.0000021457672	TRINITY_DN45806_c0_g1::TRINITY_DN45806_c0_g1_i1::g.104285::m.104285; TRINITY_DN45762_c1_g1::TRINITY_DN45762_c1_g1_i1::g.104222::m.104222	type:5prime_partial len:401 gc:universal TRINITY_DN45806_c0_g1_i1:2-1204(+); type:5prime_partial len:401 gc:universal TRINITY_DN45762_c1_g1_i1:2283-1081(-)			0	88.0900025367737	ADDRVAPCIGGVI			-0.00475009996443987	1284.64489746094	643.3297	1284.64965820313	643.332092285156	2	11	5.1.1.3726.7	1	49.2586	954.6009	48.8182
1	330.47	330.47	94.9999988079071	57.2499990463257	54.0000021457672	TRINITY_DN45806_c0_g1::TRINITY_DN45806_c0_g1_i1::g.104285::m.104285; TRINITY_DN45762_c1_g1::TRINITY_DN45762_c1_g1_i1::g.104222::m.104222	type:5prime_partial len:401 gc:universal TRINITY_DN45806_c0_g1_i1:2-1204(+); type:5prime_partial len:401 gc:universal TRINITY_DN45762_c1_g1_i1:2283-1081(-)			0	84.3200027942657	ADDRVAPCIGGVI			-0.00499424012377858	1284.64465332031	643.3296	1284.64965820313	643.332092285156	2	16	5.1.1.3706.9	1	48.437	12190.79	48.452
1	330.47	330.47	94.9999988079071	57.2499990463257	54.0000021457672	TRINITY_DN45806_c0_g1::TRINITY_DN45806_c0_g1_i1::g.104285::m.104285; TRINITY_DN45762_c1_g1::TRINITY_DN45762_c1_g1_i1::g.104222::m.104222	type:5prime_partial len:401 gc:universal TRINITY_DN45806_c0_g1_i1:2-1204(+); type:5prime_partial len:401 gc:universal TRINITY_DN45762_c1_g1_i1:2283-1081(-)			0	66.5799975395203	ADDRVAPCIGGVI			-0.00499424012377858	1284.64465332031	643.3296	1284.64965820313	643.332092285156	2	10	5.1.1.3701.8	1	48.2336	12190.79	48.452
1	330.47	330.47	94.9999988079071	57.2499990463257	54.0000021457672	TRINITY_DN45806_c0_g1::TRINITY_DN45806_c0_g1_i1::g.104285::m.104285; TRINITY_DN45762_c1_g1::TRINITY_DN45762_c1_g1_i1::g.104222::m.104222	type:5prime_partial len:401 gc:universal TRINITY_DN45806_c0_g1_i1:2-1204(+); type:5prime_partial len:401 gc:universal TRINITY_DN45762_c1_g1_i1:2283-1081(-)			0	65.6199991703033	ADDRVAPCIGGVI			-0.00462803011760116	1284.64501953125	643.3298	1284.64965820313	643.332092285156	2	9	1.1.1.4395.5	1	48.3286	2796.96	48.511
1	330.47	330.47	94.9999988079071	57.2499990463257	54.0000021457672	TRINITY_DN45806_c0_g1::TRINITY_DN45806_c0_g1_i1::g.104285::m.104285; TRINITY_DN45762_c1_g1::TRINITY_DN45762_c1_g1_i1::g.104222::m.104222	type:5prime_partial len:401 gc:universal TRINITY_DN45806_c0_g1_i1:2-1204(+); type:5prime_partial len:401 gc:universal TRINITY_DN45762_c1_g1_i1:2283-1081(-)			0	62.5	ADDRVAPCIGGVI			-0.00438388995826244	1284.64526367188	643.3299	1284.64965820313	643.332092285156	2	10	12.1.1.3841.7	1	48.5964	473.6993	48.6065
1	330.47	330.47	94.9999988079071	57.2499990463257	54.0000021457672	TRINITY_DN45806_c0_g1::TRINITY_DN45806_c0_g1_i1::g.104285::m.104285; TRINITY_DN45762_c1_g1::TRINITY_DN45762_c1_g1_i1::g.104222::m.104222	type:5prime_partial len:401 gc:universal TRINITY_DN45806_c0_g1_i1:2-1204(+); type:5prime_partial len:401 gc:universal TRINITY_DN45762_c1_g1_i1:2283-1081(-)			0	45.7199990749359	ADDRVAPCIGGVI			-0.00438388995826244	1284.64526367188	643.3299	1284.64965820313	643.332092285156	2	9	12.1.1.3846.5	1	48.7992	473.6993	48.6065
1	330.47	330.47	94.9999988079071	57.2499990463257	54.0000021457672	TRINITY_DN45806_c0_g1::TRINITY_DN45806_c0_g1_i1::g.104285::m.104285; TRINITY_DN45762_c1_g1::TRINITY_DN45762_c1_g1_i1::g.104222::m.104222	type:5prime_partial len:401 gc:universal TRINITY_DN45806_c0_g1_i1:2-1204(+); type:5prime_partial len:401 gc:universal TRINITY_DN45762_c1_g1_i1:2283-1081(-)			0	43.07000041008	ADDRVAPCIGGVI			-0.00133213005028665	1284.64831542969	643.3314	1284.64965820313	643.332092285156	2	9	10.1.1.3614.8	1	48.7905	1964.216	48.3473
1	330.47	330.47	94.9999988079071	57.2499990463257	54.0000021457672	TRINITY_DN45806_c0_g1::TRINITY_DN45806_c0_g1_i1::g.104285::m.104285; TRINITY_DN45762_c1_g1::TRINITY_DN45762_c1_g1_i1::g.104222::m.104222	type:5prime_partial len:401 gc:universal TRINITY_DN45806_c0_g1_i1:2-1204(+); type:5prime_partial len:401 gc:universal TRINITY_DN45762_c1_g1_i1:2283-1081(-)			0	34.5499992370605	ADDRVAPCIGGVI			-0.00133213005028665	1284.64831542969	643.3314	1284.64965820313	643.332092285156	2	9	8.1.1.3936.14	1	48.7232	229.9912	48.81
1	330.47	330.47	94.9999988079071	57.2499990463257	54.0000021457672	TRINITY_DN45806_c0_g1::TRINITY_DN45806_c0_g1_i1::g.104285::m.104285; TRINITY_DN45762_c1_g1::TRINITY_DN45762_c1_g1_i1::g.104222::m.104222	type:5prime_partial len:401 gc:universal TRINITY_DN45806_c0_g1_i1:2-1204(+); type:5prime_partial len:401 gc:universal TRINITY_DN45762_c1_g1_i1:2283-1081(-)			0	29.339998960495	ADDRVAPCIGGVI			-0.00462803011760116	1284.64501953125	643.3298	1284.64965820313	643.332092285156	2	8	1.1.1.4410.9	1	48.9526	2949.859	48.511
1	330.47	330.47	94.9999988079071	57.2499990463257	54.0000021457672	TRINITY_DN45806_c0_g1::TRINITY_DN45806_c0_g1_i1::g.104285::m.104285; TRINITY_DN45762_c1_g1::TRINITY_DN45762_c1_g1_i1::g.104222::m.104222	type:5prime_partial len:401 gc:universal TRINITY_DN45806_c0_g1_i1:2-1204(+); type:5prime_partial len:401 gc:universal TRINITY_DN45762_c1_g1_i1:2283-1081(-)			0	19.6299999952316	ADDRVAPCIGGVI			-0.00462803011760116	1284.64501953125	643.3298	1284.64965820313	643.332092285156	2	7	5.1.1.3743.9	1	49.9607	112.2169	49.8428
1	330.47	330.47	94.9999988079071	57.2499990463257	54.0000021457672	TRINITY_DN45806_c0_g1::TRINITY_DN45806_c0_g1_i1::g.104285::m.104285; TRINITY_DN45762_c1_g1::TRINITY_DN45762_c1_g1_i1::g.104222::m.104222	type:5prime_partial len:401 gc:universal TRINITY_DN45806_c0_g1_i1:2-1204(+); type:5prime_partial len:401 gc:universal TRINITY_DN45762_c1_g1_i1:2283-1081(-)			0	99.0000009536743	ADDRVAPCIGGVIL			-0.00299865007400513	1397.73071289063	699.8726	1397.73364257813	699.874145507813	2	14	9.1.1.3931.5	1	56.7611	1829.445	56.4846
1	330.47	330.47	94.9999988079071	57.2499990463257	54.0000021457672	TRINITY_DN45806_c0_g1::TRINITY_DN45806_c0_g1_i1::g.104285::m.104285; TRINITY_DN45762_c1_g1::TRINITY_DN45762_c1_g1_i1::g.104222::m.104222	type:5prime_partial len:401 gc:universal TRINITY_DN45806_c0_g1_i1:2-1204(+); type:5prime_partial len:401 gc:universal TRINITY_DN45762_c1_g1_i1:2283-1081(-)			0	99.0000009536743	ADDRVAPCIGGVIL			-0.00702696992084384	1397.72668457031	699.8706	1397.73364257813	699.874145507813	2	11	1.1.1.4608.16	1	56.9746	1063.675	56.7477
1	330.47	330.47	94.9999988079071	57.2499990463257	54.0000021457672	TRINITY_DN45806_c0_g1::TRINITY_DN45806_c0_g1_i1::g.104285::m.104285; TRINITY_DN45762_c1_g1::TRINITY_DN45762_c1_g1_i1::g.104222::m.104222	type:5prime_partial len:401 gc:universal TRINITY_DN45806_c0_g1_i1:2-1204(+); type:5prime_partial len:401 gc:universal TRINITY_DN45762_c1_g1_i1:2283-1081(-)			0	98.580002784729	ADDRVAPCIGGVIL			-0.00385313993319869	1397.72985839844	699.8722	1397.73364257813	699.874145507813	2	11	10.1.1.3822.10	1	57.1794	1986.059	56.7372
1	330.47	330.47	94.9999988079071	57.2499990463257	54.0000021457672	TRINITY_DN45806_c0_g1::TRINITY_DN45806_c0_g1_i1::g.104285::m.104285; TRINITY_DN45762_c1_g1::TRINITY_DN45762_c1_g1_i1::g.104222::m.104222	type:5prime_partial len:401 gc:universal TRINITY_DN45806_c0_g1_i1:2-1204(+); type:5prime_partial len:401 gc:universal TRINITY_DN45762_c1_g1_i1:2283-1081(-)			0	98.5099971294403	ADDRVAPCIGGVIL			-0.00385313993319869	1397.72985839844	699.8722	1397.73364257813	699.874145507813	2	12	10.1.1.3807.8	1	56.5641	1920.766	56.7773
1	330.47	330.47	94.9999988079071	57.2499990463257	54.0000021457672	TRINITY_DN45806_c0_g1::TRINITY_DN45806_c0_g1_i1::g.104285::m.104285; TRINITY_DN45762_c1_g1::TRINITY_DN45762_c1_g1_i1::g.104222::m.104222	type:5prime_partial len:401 gc:universal TRINITY_DN45806_c0_g1_i1:2-1204(+); type:5prime_partial len:401 gc:universal TRINITY_DN45762_c1_g1_i1:2283-1081(-)			0	94.539999961853	ADDRVAPCIGGVIL			-0.00739317992702127	1397.72631835938	699.8704	1397.73364257813	699.874145507813	2	14	5.1.1.3909.10	1	56.6535	3046.012	56.6619
1	330.47	330.47	94.9999988079071	57.2499990463257	54.0000021457672	TRINITY_DN45806_c0_g1::TRINITY_DN45806_c0_g1_i1::g.104285::m.104285; TRINITY_DN45762_c1_g1::TRINITY_DN45762_c1_g1_i1::g.104222::m.104222	type:5prime_partial len:401 gc:universal TRINITY_DN45806_c0_g1_i1:2-1204(+); type:5prime_partial len:401 gc:universal TRINITY_DN45762_c1_g1_i1:2283-1081(-)			0	93.8700020313263	ADDRVAPCIGGVIL			-0.00739317992702127	1397.72631835938	699.8704	1397.73364257813	699.874145507813	2	14	5.1.1.3914.10	1	56.8553	3046.012	56.6619
1	330.47	330.47	94.9999988079071	57.2499990463257	54.0000021457672	TRINITY_DN45806_c0_g1::TRINITY_DN45806_c0_g1_i1::g.104285::m.104285; TRINITY_DN45762_c1_g1::TRINITY_DN45762_c1_g1_i1::g.104222::m.104222	type:5prime_partial len:401 gc:universal TRINITY_DN45806_c0_g1_i1:2-1204(+); type:5prime_partial len:401 gc:universal TRINITY_DN45762_c1_g1_i1:2283-1081(-)			0	89.0399992465973	ADDRVAPCIGGVIL			-0.00385313993319869	1397.72985839844	699.8722	1397.73364257813	699.874145507813	2	12	10.1.1.3817.9	1	56.9691	1920.766	56.7773
1	330.47	330.47	94.9999988079071	57.2499990463257	54.0000021457672	TRINITY_DN45806_c0_g1::TRINITY_DN45806_c0_g1_i1::g.104285::m.104285; TRINITY_DN45762_c1_g1::TRINITY_DN45762_c1_g1_i1::g.104222::m.104222	type:5prime_partial len:401 gc:universal TRINITY_DN45806_c0_g1_i1:2-1204(+); type:5prime_partial len:401 gc:universal TRINITY_DN45762_c1_g1_i1:2283-1081(-)			0	81.470000743866	ADDRVAPCIGGVIL			-0.00702696992084384	1397.72668457031	699.8706	1397.73364257813	699.874145507813	2	10	1.1.1.4598.16	1	56.5718	1063.675	56.7477
1	330.47	330.47	94.9999988079071	57.2499990463257	54.0000021457672	TRINITY_DN45806_c0_g1::TRINITY_DN45806_c0_g1_i1::g.104285::m.104285; TRINITY_DN45762_c1_g1::TRINITY_DN45762_c1_g1_i1::g.104222::m.104222	type:5prime_partial len:401 gc:universal TRINITY_DN45806_c0_g1_i1:2-1204(+); type:5prime_partial len:401 gc:universal TRINITY_DN45762_c1_g1_i1:2283-1081(-)			0	80.8399975299835	ADDRVAPCIGGVIL			-0.00727111008018255	1397.72644042969	699.8705	1397.73364257813	699.874145507813	2	11	12.1.1.4031.13	1	56.2418	254.7573	56.1292
1	330.47	330.47	94.9999988079071	57.2499990463257	54.0000021457672	TRINITY_DN45806_c0_g1::TRINITY_DN45806_c0_g1_i1::g.104285::m.104285; TRINITY_DN45762_c1_g1::TRINITY_DN45762_c1_g1_i1::g.104222::m.104222	type:5prime_partial len:401 gc:universal TRINITY_DN45806_c0_g1_i1:2-1204(+); type:5prime_partial len:401 gc:universal TRINITY_DN45762_c1_g1_i1:2283-1081(-)			0	71.3100016117096	ADDRVAPCIGGVIL			-0.00739317992702127	1397.72631835938	699.8704	1397.73364257813	699.874145507813	2	11	5.1.1.3919.8	1	57.0575	3155.217	56.6619
1	330.47	330.47	94.9999988079071	57.2499990463257	54.0000021457672	TRINITY_DN45806_c0_g1::TRINITY_DN45806_c0_g1_i1::g.104285::m.104285; TRINITY_DN45762_c1_g1::TRINITY_DN45762_c1_g1_i1::g.104222::m.104222	type:5prime_partial len:401 gc:universal TRINITY_DN45806_c0_g1_i1:2-1204(+); type:5prime_partial len:401 gc:universal TRINITY_DN45762_c1_g1_i1:2283-1081(-)			0	60.860002040863	ADDRVAPCIGGVIL			-0.00702696992084384	1397.72668457031	699.8706	1397.73364257813	699.874145507813	2	10	1.1.1.4603.17	1	56.777	1063.675	56.7477
1	330.47	330.47	94.9999988079071	57.2499990463257	54.0000021457672	TRINITY_DN45806_c0_g1::TRINITY_DN45806_c0_g1_i1::g.104285::m.104285; TRINITY_DN45762_c1_g1::TRINITY_DN45762_c1_g1_i1::g.104222::m.104222	type:5prime_partial len:401 gc:universal TRINITY_DN45806_c0_g1_i1:2-1204(+); type:5prime_partial len:401 gc:universal TRINITY_DN45762_c1_g1_i1:2283-1081(-)			0	59.9900007247925	ADDRVAPCIGGVIL			-0.00739317992702127	1397.72631835938	699.8704	1397.73364257813	699.874145507813	2	11	5.1.1.3904.9	1	56.447	3046.012	56.6619
1	330.47	330.47	94.9999988079071	57.2499990463257	54.0000021457672	TRINITY_DN45806_c0_g1::TRINITY_DN45806_c0_g1_i1::g.104285::m.104285; TRINITY_DN45762_c1_g1::TRINITY_DN45762_c1_g1_i1::g.104222::m.104222	type:5prime_partial len:401 gc:universal TRINITY_DN45806_c0_g1_i1:2-1204(+); type:5prime_partial len:401 gc:universal TRINITY_DN45762_c1_g1_i1:2283-1081(-)			0	55.0100028514862	ADDRVAPCIGGVIL			-0.00727111008018255	1397.72644042969	699.8705	1397.73364257813	699.874145507813	2	8	5.1.1.3924.10	1	57.261	1487.214	56.8234
1	330.47	330.47	94.9999988079071	57.2499990463257	54.0000021457672	TRINITY_DN45806_c0_g1::TRINITY_DN45806_c0_g1_i1::g.104285::m.104285; TRINITY_DN45762_c1_g1::TRINITY_DN45762_c1_g1_i1::g.104222::m.104222	type:5prime_partial len:401 gc:universal TRINITY_DN45806_c0_g1_i1:2-1204(+); type:5prime_partial len:401 gc:universal TRINITY_DN45762_c1_g1_i1:2283-1081(-)			0	51.7899990081787	ADDRVAPCIGGVIL			-0.00727111008018255	1397.72644042969	699.8705	1397.73364257813	699.874145507813	2	9	12.1.1.4026.10	1	56.0385	254.7573	56.1292
1	330.47	330.47	94.9999988079071	57.2499990463257	54.0000021457672	TRINITY_DN45806_c0_g1::TRINITY_DN45806_c0_g1_i1::g.104285::m.104285; TRINITY_DN45762_c1_g1::TRINITY_DN45762_c1_g1_i1::g.104222::m.104222	type:5prime_partial len:401 gc:universal TRINITY_DN45806_c0_g1_i1:2-1204(+); type:5prime_partial len:401 gc:universal TRINITY_DN45762_c1_g1_i1:2283-1081(-)			0	37.1499985456467	ADDRVAPCIGGVIL			-0.00299865007400513	1397.73071289063	699.8726	1397.73364257813	699.874145507813	2	11	9.1.1.3921.8	1	56.3563	1829.445	56.4846
1	330.47	330.47	94.9999988079071	57.2499990463257	54.0000021457672	TRINITY_DN45806_c0_g1::TRINITY_DN45806_c0_g1_i1::g.104285::m.104285; TRINITY_DN45762_c1_g1::TRINITY_DN45762_c1_g1_i1::g.104222::m.104222	type:5prime_partial len:401 gc:universal TRINITY_DN45806_c0_g1_i1:2-1204(+); type:5prime_partial len:401 gc:universal TRINITY_DN45762_c1_g1_i1:2283-1081(-)			0	28.9700001478195	ADDRVAPCIGGVIL			-0.00348692992702127	1397.73022460938	699.8724	1397.73364257813	699.874145507813	2	8	8.1.1.4136.9	1	56.8278	94.6868	56.8379
1	330.47	330.47	94.9999988079071	57.2499990463257	54.0000021457672	TRINITY_DN45806_c0_g1::TRINITY_DN45806_c0_g1_i1::g.104285::m.104285; TRINITY_DN45762_c1_g1::TRINITY_DN45762_c1_g1_i1::g.104222::m.104222	type:5prime_partial len:401 gc:universal TRINITY_DN45806_c0_g1_i1:2-1204(+); type:5prime_partial len:401 gc:universal TRINITY_DN45762_c1_g1_i1:2283-1081(-)			0	22.1100002527237	ADDRVAPCIGGVIL			-0.00641662022098899	1397.72729492188	699.8709	1397.73364257813	699.874145507813	2	8	3.1.1.4274.8	1	56.165	132.7178	56.1291
1	330.47	330.47	94.9999988079071	57.2499990463257	54.0000021457672	TRINITY_DN45806_c0_g1::TRINITY_DN45806_c0_g1_i1::g.104285::m.104285; TRINITY_DN45762_c1_g1::TRINITY_DN45762_c1_g1_i1::g.104222::m.104222	type:5prime_partial len:401 gc:universal TRINITY_DN45806_c0_g1_i1:2-1204(+); type:5prime_partial len:401 gc:universal TRINITY_DN45762_c1_g1_i1:2283-1081(-)			0	95.0600028038025	ADESTGSVAKRF			0.00630080979317427	1266.62670898438	423.2162	1266.62048339844	423.214080810547	3	7	3.1.1.3511.2	1	27.7432	518.056	27.693
1	330.47	330.47	94.9999988079071	57.2499990463257	54.0000021457672	TRINITY_DN45806_c0_g1::TRINITY_DN45806_c0_g1_i1::g.104285::m.104285; TRINITY_DN45762_c1_g1::TRINITY_DN45762_c1_g1_i1::g.104222::m.104222	type:5prime_partial len:401 gc:universal TRINITY_DN45806_c0_g1_i1:2-1204(+); type:5prime_partial len:401 gc:universal TRINITY_DN45762_c1_g1_i1:2283-1081(-)			0	74.5100021362305	ADESTGSVAKRF			0.00630080979317427	1266.62670898438	423.2162	1266.62048339844	423.214080810547	3	10	1.1.1.3824.2	1	27.7711	539.1922	27.6958
1	330.47	330.47	94.9999988079071	57.2499990463257	54.0000021457672	TRINITY_DN45806_c0_g1::TRINITY_DN45806_c0_g1_i1::g.104285::m.104285; TRINITY_DN45762_c1_g1::TRINITY_DN45762_c1_g1_i1::g.104222::m.104222	type:5prime_partial len:401 gc:universal TRINITY_DN45806_c0_g1_i1:2-1204(+); type:5prime_partial len:401 gc:universal TRINITY_DN45762_c1_g1_i1:2283-1081(-)			0	67.9899990558624	ADESTGSVAKRF			0.00511062983423471	1266.62548828125	423.2158	1266.62048339844	423.214080810547	3	7	12.1.1.3280.4	1	26.6191	834.9738	26.7208
1	330.47	330.47	94.9999988079071	57.2499990463257	54.0000021457672	TRINITY_DN45806_c0_g1::TRINITY_DN45806_c0_g1_i1::g.104285::m.104285; TRINITY_DN45762_c1_g1::TRINITY_DN45762_c1_g1_i1::g.104222::m.104222	type:5prime_partial len:401 gc:universal TRINITY_DN45806_c0_g1_i1:2-1204(+); type:5prime_partial len:401 gc:universal TRINITY_DN45762_c1_g1_i1:2283-1081(-)			0	62.9700005054474	ADESTGSVAKRF			-0.00180355994962156	1266.61865234375	634.3166	1266.62048339844	634.317504882813	2	6	9.1.1.3192.10	1	27.1837	146.8487	27.232
1	330.47	330.47	94.9999988079071	57.2499990463257	54.0000021457672	TRINITY_DN45806_c0_g1::TRINITY_DN45806_c0_g1_i1::g.104285::m.104285; TRINITY_DN45762_c1_g1::TRINITY_DN45762_c1_g1_i1::g.104222::m.104222	type:5prime_partial len:401 gc:universal TRINITY_DN45806_c0_g1_i1:2-1204(+); type:5prime_partial len:401 gc:universal TRINITY_DN45762_c1_g1_i1:2283-1081(-)			0	42.2800004482269	ADESTGSVAKRF			0.00630080979317427	1266.62670898438	423.2162	1266.62048339844	423.214080810547	3	8	1.1.1.3819.2	1	27.5704	539.1922	27.6958
1	330.47	330.47	94.9999988079071	57.2499990463257	54.0000021457672	TRINITY_DN45806_c0_g1::TRINITY_DN45806_c0_g1_i1::g.104285::m.104285; TRINITY_DN45762_c1_g1::TRINITY_DN45762_c1_g1_i1::g.104222::m.104222	type:5prime_partial len:401 gc:universal TRINITY_DN45806_c0_g1_i1:2-1204(+); type:5prime_partial len:401 gc:universal TRINITY_DN45762_c1_g1_i1:2283-1081(-)			0	30.2899986505508	ADESTGSVAKRF			0.00630080979317427	1266.62670898438	423.2162	1266.62048339844	423.214080810547	3	6	4.1.1.3443.3	1	27.227	473.1958	27.3276
1	330.47	330.47	94.9999988079071	57.2499990463257	54.0000021457672	TRINITY_DN45806_c0_g1::TRINITY_DN45806_c0_g1_i1::g.104285::m.104285; TRINITY_DN45762_c1_g1::TRINITY_DN45762_c1_g1_i1::g.104222::m.104222	type:5prime_partial len:401 gc:universal TRINITY_DN45806_c0_g1_i1:2-1204(+); type:5prime_partial len:401 gc:universal TRINITY_DN45762_c1_g1_i1:2283-1081(-)			0	20.6499993801117	ADESTGSVAKRF			-0.00912777986377478	1266.611328125	634.3129	1266.62048339844	634.317504882813	2	5	10.1.1.3083.19	1	27.5472	205.7953	27.5954
1	330.47	330.47	94.9999988079071	57.2499990463257	54.0000021457672	TRINITY_DN45806_c0_g1::TRINITY_DN45806_c0_g1_i1::g.104285::m.104285; TRINITY_DN45762_c1_g1::TRINITY_DN45762_c1_g1_i1::g.104222::m.104222	type:5prime_partial len:401 gc:universal TRINITY_DN45806_c0_g1_i1:2-1204(+); type:5prime_partial len:401 gc:universal TRINITY_DN45762_c1_g1_i1:2283-1081(-)			0	15.1500001549721	ADESTGSVAKRF			0.00602615997195244	1266.62646484375	423.2161	1266.62048339844	423.214080810547	3	6	9.1.1.3198.3	1	27.3992	1760.527	27.2718
1	330.47	330.47	94.9999988079071	57.2499990463257	54.0000021457672	TRINITY_DN45806_c0_g1::TRINITY_DN45806_c0_g1_i1::g.104285::m.104285; TRINITY_DN45762_c1_g1::TRINITY_DN45762_c1_g1_i1::g.104222::m.104222	type:5prime_partial len:401 gc:universal TRINITY_DN45806_c0_g1_i1:2-1204(+); type:5prime_partial len:401 gc:universal TRINITY_DN45762_c1_g1_i1:2283-1081(-)			0	99.0000009536743	ADESTGSVAKRFQ			-0.00177010998595506	1394.67724609375	465.8997	1394.67895507813	465.900268554688	3	16	12.1.1.3287.5	1	26.8994	7883.606	26.8388
1	330.47	330.47	94.9999988079071	57.2499990463257	54.0000021457672	TRINITY_DN45806_c0_g1::TRINITY_DN45806_c0_g1_i1::g.104285::m.104285; TRINITY_DN45762_c1_g1::TRINITY_DN45762_c1_g1_i1::g.104222::m.104222	type:5prime_partial len:401 gc:universal TRINITY_DN45806_c0_g1_i1:2-1204(+); type:5prime_partial len:401 gc:universal TRINITY_DN45762_c1_g1_i1:2283-1081(-)			0	99.0000009536743	ADESTGSVAKRFQ			-0.00177010998595506	1394.67724609375	465.8997	1394.67895507813	465.900268554688	3	10	12.1.1.3293.5	1	27.137	7883.606	26.8388
1	330.47	330.47	94.9999988079071	57.2499990463257	54.0000021457672	TRINITY_DN45806_c0_g1::TRINITY_DN45806_c0_g1_i1::g.104285::m.104285; TRINITY_DN45762_c1_g1::TRINITY_DN45762_c1_g1_i1::g.104222::m.104222	type:5prime_partial len:401 gc:universal TRINITY_DN45806_c0_g1_i1:2-1204(+); type:5prime_partial len:401 gc:universal TRINITY_DN45762_c1_g1_i1:2283-1081(-)			0	99.0000009536743	ADESTGSVAKRFQ			-0.00204476993530989	1394.67700195313	465.8996	1394.67895507813	465.900268554688	3	11	12.1.1.3299.2	1	27.3895	3347.684	26.9573
1	330.47	330.47	94.9999988079071	57.2499990463257	54.0000021457672	TRINITY_DN45806_c0_g1::TRINITY_DN45806_c0_g1_i1::g.104285::m.104285; TRINITY_DN45762_c1_g1::TRINITY_DN45762_c1_g1_i1::g.104222::m.104222	type:5prime_partial len:401 gc:universal TRINITY_DN45806_c0_g1_i1:2-1204(+); type:5prime_partial len:401 gc:universal TRINITY_DN45762_c1_g1_i1:2283-1081(-)			0	99.0000009536743	ADESTGSVAKRFQ			0.00573721015825868	1394.68469238281	465.9022	1394.67895507813	465.900268554688	3	16	2.1.1.3200.8	1	27.1717	14377.98	27.1167
1	330.47	330.47	94.9999988079071	57.2499990463257	54.0000021457672	TRINITY_DN45806_c0_g1::TRINITY_DN45806_c0_g1_i1::g.104285::m.104285; TRINITY_DN45762_c1_g1::TRINITY_DN45762_c1_g1_i1::g.104222::m.104222	type:5prime_partial len:401 gc:universal TRINITY_DN45806_c0_g1_i1:2-1204(+); type:5prime_partial len:401 gc:universal TRINITY_DN45762_c1_g1_i1:2283-1081(-)			0	99.0000009536743	ADESTGSVAKRFQ			0.00573721015825868	1394.68469238281	465.9022	1394.67895507813	465.900268554688	3	10	2.1.1.3206.3	1	27.4074	14377.98	27.1167
1	330.47	330.47	94.9999988079071	57.2499990463257	54.0000021457672	TRINITY_DN45806_c0_g1::TRINITY_DN45806_c0_g1_i1::g.104285::m.104285; TRINITY_DN45762_c1_g1::TRINITY_DN45762_c1_g1_i1::g.104222::m.104222	type:5prime_partial len:401 gc:universal TRINITY_DN45806_c0_g1_i1:2-1204(+); type:5prime_partial len:401 gc:universal TRINITY_DN45762_c1_g1_i1:2283-1081(-)			0	99.0000009536743	ADESTGSVAKRFQ			0.00665273983031511	1394.68566894531	465.9025	1394.67895507813	465.900268554688	3	15	3.1.1.3514.3	1	27.8826	5847.764	27.8178
1	330.47	330.47	94.9999988079071	57.2499990463257	54.0000021457672	TRINITY_DN45806_c0_g1::TRINITY_DN45806_c0_g1_i1::g.104285::m.104285; TRINITY_DN45762_c1_g1::TRINITY_DN45762_c1_g1_i1::g.104222::m.104222	type:5prime_partial len:401 gc:universal TRINITY_DN45806_c0_g1_i1:2-1204(+); type:5prime_partial len:401 gc:universal TRINITY_DN45762_c1_g1_i1:2283-1081(-)			0	99.0000009536743	ADESTGSVAKRFQ			-0.00337423989549279	1394.67565917969	698.3451	1394.67895507813	698.346801757813	2	11	9.1.1.3197.10	1	27.386	1441.567	27.6286
1	330.47	330.47	94.9999988079071	57.2499990463257	54.0000021457672	TRINITY_DN45806_c0_g1::TRINITY_DN45806_c0_g1_i1::g.104285::m.104285; TRINITY_DN45762_c1_g1::TRINITY_DN45762_c1_g1_i1::g.104222::m.104222	type:5prime_partial len:401 gc:universal TRINITY_DN45806_c0_g1_i1:2-1204(+); type:5prime_partial len:401 gc:universal TRINITY_DN45762_c1_g1_i1:2283-1081(-)			0	99.0000009536743	ADESTGSVAKRFQ			0.0061034201644361	1394.68505859375	465.9023	1394.67895507813	465.900268554688	3	15	9.1.1.3203.2	1	27.6002	24558.41	27.6286
1	330.47	330.47	94.9999988079071	57.2499990463257	54.0000021457672	TRINITY_DN45806_c0_g1::TRINITY_DN45806_c0_g1_i1::g.104285::m.104285; TRINITY_DN45762_c1_g1::TRINITY_DN45762_c1_g1_i1::g.104222::m.104222	type:5prime_partial len:401 gc:universal TRINITY_DN45806_c0_g1_i1:2-1204(+); type:5prime_partial len:401 gc:universal TRINITY_DN45762_c1_g1_i1:2283-1081(-)			0	99.0000009536743	ADESTGSVAKRFQ			0.00637808023020625	1394.68542480469	465.9024	1394.67895507813	465.900268554688	3	10	10.1.1.3095.6	1	28.0123	18440.64	27.6749
1	330.47	330.47	94.9999988079071	57.2499990463257	54.0000021457672	TRINITY_DN45806_c0_g1::TRINITY_DN45806_c0_g1_i1::g.104285::m.104285; TRINITY_DN45762_c1_g1::TRINITY_DN45762_c1_g1_i1::g.104222::m.104222	type:5prime_partial len:401 gc:universal TRINITY_DN45806_c0_g1_i1:2-1204(+); type:5prime_partial len:401 gc:universal TRINITY_DN45762_c1_g1_i1:2283-1081(-)			0	99.0000009536743	ADESTGSVAKRFQ			0.00637808023020625	1394.68542480469	465.9024	1394.67895507813	465.900268554688	3	11	10.1.1.3089.11	1	27.7721	18440.64	27.6749
1	330.47	330.47	94.9999988079071	57.2499990463257	54.0000021457672	TRINITY_DN45806_c0_g1::TRINITY_DN45806_c0_g1_i1::g.104285::m.104285; TRINITY_DN45762_c1_g1::TRINITY_DN45762_c1_g1_i1::g.104222::m.104222	type:5prime_partial len:401 gc:universal TRINITY_DN45806_c0_g1_i1:2-1204(+); type:5prime_partial len:401 gc:universal TRINITY_DN45762_c1_g1_i1:2283-1081(-)			0	99.0000009536743	ADESTGSVAKRFQ			0.0061034201644361	1394.68505859375	465.9023	1394.67895507813	465.900268554688	3	14	4.1.1.3451.3	1	27.5354	6324.243	27.5257
1	330.47	330.47	94.9999988079071	57.2499990463257	54.0000021457672	TRINITY_DN45806_c0_g1::TRINITY_DN45806_c0_g1_i1::g.104285::m.104285; TRINITY_DN45762_c1_g1::TRINITY_DN45762_c1_g1_i1::g.104222::m.104222	type:5prime_partial len:401 gc:universal TRINITY_DN45806_c0_g1_i1:2-1204(+); type:5prime_partial len:401 gc:universal TRINITY_DN45762_c1_g1_i1:2283-1081(-)			0	99.0000009536743	ADESTGSVAKRFQ			0.00573721015825868	1394.68469238281	465.9022	1394.67895507813	465.900268554688	3	10	4.1.1.3462.2	1	27.9849	5002.2	27.5656
1	330.47	330.47	94.9999988079071	57.2499990463257	54.0000021457672	TRINITY_DN45806_c0_g1::TRINITY_DN45806_c0_g1_i1::g.104285::m.104285; TRINITY_DN45762_c1_g1::TRINITY_DN45762_c1_g1_i1::g.104222::m.104222	type:5prime_partial len:401 gc:universal TRINITY_DN45806_c0_g1_i1:2-1204(+); type:5prime_partial len:401 gc:universal TRINITY_DN45762_c1_g1_i1:2283-1081(-)			0	99.0000009536743	ADESTGSVAKRFQ			0.0061034201644361	1394.68505859375	465.9023	1394.67895507813	465.900268554688	3	9	4.1.1.3445.2	1	27.2975	6324.243	27.5257
1	330.47	330.47	94.9999988079071	57.2499990463257	54.0000021457672	TRINITY_DN45806_c0_g1::TRINITY_DN45806_c0_g1_i1::g.104285::m.104285; TRINITY_DN45762_c1_g1::TRINITY_DN45762_c1_g1_i1::g.104222::m.104222	type:5prime_partial len:401 gc:universal TRINITY_DN45806_c0_g1_i1:2-1204(+); type:5prime_partial len:401 gc:universal TRINITY_DN45762_c1_g1_i1:2283-1081(-)			0	99.0000009536743	ADESTGSVAKRFQ			0.0061034201644361	1394.68505859375	465.9023	1394.67895507813	465.900268554688	3	9	9.1.1.3194.2	1	27.25	24638.97	27.6286
1	330.47	330.47	94.9999988079071	57.2499990463257	54.0000021457672	TRINITY_DN45806_c0_g1::TRINITY_DN45806_c0_g1_i1::g.104285::m.104285; TRINITY_DN45762_c1_g1::TRINITY_DN45762_c1_g1_i1::g.104222::m.104222	type:5prime_partial len:401 gc:universal TRINITY_DN45806_c0_g1_i1:2-1204(+); type:5prime_partial len:401 gc:universal TRINITY_DN45762_c1_g1_i1:2283-1081(-)			0	99.0000009536743	ADESTGSVAKRFQ			0.00637808023020625	1394.68542480469	465.9024	1394.67895507813	465.900268554688	3	15	6.1.1.3768.2	1	27.2688	3443.761	27.131
1	330.47	330.47	94.9999988079071	57.2499990463257	54.0000021457672	TRINITY_DN45806_c0_g1::TRINITY_DN45806_c0_g1_i1::g.104285::m.104285; TRINITY_DN45762_c1_g1::TRINITY_DN45762_c1_g1_i1::g.104222::m.104222	type:5prime_partial len:401 gc:universal TRINITY_DN45806_c0_g1_i1:2-1204(+); type:5prime_partial len:401 gc:universal TRINITY_DN45762_c1_g1_i1:2283-1081(-)			0	99.0000009536743	ADESTGSVAKRFQ			-0.00231943000108004	1394.67663574219	465.8995	1394.67895507813	465.900268554688	3	12	11.1.1.3728.2	1	27.4399	1382.998	27.2784
1	330.47	330.47	94.9999988079071	57.2499990463257	54.0000021457672	TRINITY_DN45806_c0_g1::TRINITY_DN45806_c0_g1_i1::g.104285::m.104285; TRINITY_DN45762_c1_g1::TRINITY_DN45762_c1_g1_i1::g.104222::m.104222	type:5prime_partial len:401 gc:universal TRINITY_DN45806_c0_g1_i1:2-1204(+); type:5prime_partial len:401 gc:universal TRINITY_DN45762_c1_g1_i1:2283-1081(-)			0	99.0000009536743	ADESTGSVAKRFQ			0.00335683999583125	1394.68237304688	465.9014	1394.67895507813	465.900268554688	3	11	9.1.1.3215.3	1	28.0473	20637.46	27.6679
1	330.47	330.47	94.9999988079071	57.2499990463257	54.0000021457672	TRINITY_DN45806_c0_g1::TRINITY_DN45806_c0_g1_i1::g.104285::m.104285; TRINITY_DN45762_c1_g1::TRINITY_DN45762_c1_g1_i1::g.104222::m.104222	type:5prime_partial len:401 gc:universal TRINITY_DN45806_c0_g1_i1:2-1204(+); type:5prime_partial len:401 gc:universal TRINITY_DN45762_c1_g1_i1:2283-1081(-)			0	99.0000009536743	ADESTGSVAKRFQ			0.00665273983031511	1394.68566894531	465.9025	1394.67895507813	465.900268554688	3	10	3.1.1.3509.2	1	27.6712	5847.764	27.8178
1	330.47	330.47	94.9999988079071	57.2499990463257	54.0000021457672	TRINITY_DN45806_c0_g1::TRINITY_DN45806_c0_g1_i1::g.104285::m.104285; TRINITY_DN45762_c1_g1::TRINITY_DN45762_c1_g1_i1::g.104222::m.104222	type:5prime_partial len:401 gc:universal TRINITY_DN45806_c0_g1_i1:2-1204(+); type:5prime_partial len:401 gc:universal TRINITY_DN45762_c1_g1_i1:2283-1081(-)			0	99.0000009536743	ADESTGSVAKRFQ			0.00637808023020625	1394.68542480469	465.9024	1394.67895507813	465.900268554688	3	14	6.1.1.3762.3	1	27.0345	3443.761	27.131
1	330.47	330.47	94.9999988079071	57.2499990463257	54.0000021457672	TRINITY_DN45806_c0_g1::TRINITY_DN45806_c0_g1_i1::g.104285::m.104285; TRINITY_DN45762_c1_g1::TRINITY_DN45762_c1_g1_i1::g.104222::m.104222	type:5prime_partial len:401 gc:universal TRINITY_DN45806_c0_g1_i1:2-1204(+); type:5prime_partial len:401 gc:universal TRINITY_DN45762_c1_g1_i1:2283-1081(-)			0	99.0000009536743	ADESTGSVAKRFQ			0.0061034201644361	1394.68505859375	465.9023	1394.67895507813	465.900268554688	3	10	4.1.1.3457.2	1	27.7841	6324.243	27.5257
1	330.47	330.47	94.9999988079071	57.2499990463257	54.0000021457672	TRINITY_DN45806_c0_g1::TRINITY_DN45806_c0_g1_i1::g.104285::m.104285; TRINITY_DN45762_c1_g1::TRINITY_DN45762_c1_g1_i1::g.104222::m.104222	type:5prime_partial len:401 gc:universal TRINITY_DN45806_c0_g1_i1:2-1204(+); type:5prime_partial len:401 gc:universal TRINITY_DN45762_c1_g1_i1:2283-1081(-)			0	99.0000009536743	ADESTGSVAKRFQ			0.0030821799300611	1394.68212890625	465.9013	1394.67895507813	465.900268554688	3	11	6.1.1.3780.2	1	27.491	951.0331	27.3306
1	330.47	330.47	94.9999988079071	57.2499990463257	54.0000021457672	TRINITY_DN45806_c0_g1::TRINITY_DN45806_c0_g1_i1::g.104285::m.104285; TRINITY_DN45762_c1_g1::TRINITY_DN45762_c1_g1_i1::g.104222::m.104222	type:5prime_partial len:401 gc:universal TRINITY_DN45806_c0_g1_i1:2-1204(+); type:5prime_partial len:401 gc:universal TRINITY_DN45762_c1_g1_i1:2283-1081(-)			0	99.0000009536743	ADESTGSVAKRFQ			0.0061034201644361	1394.68505859375	465.9023	1394.67895507813	465.900268554688	3	9	2.1.1.3211.3	1	27.6187	7773.048	27.1968
1	330.47	330.47	94.9999988079071	57.2499990463257	54.0000021457672	TRINITY_DN45806_c0_g1::TRINITY_DN45806_c0_g1_i1::g.104285::m.104285; TRINITY_DN45762_c1_g1::TRINITY_DN45762_c1_g1_i1::g.104222::m.104222	type:5prime_partial len:401 gc:universal TRINITY_DN45806_c0_g1_i1:2-1204(+); type:5prime_partial len:401 gc:universal TRINITY_DN45762_c1_g1_i1:2283-1081(-)			0	99.0000009536743	ADESTGSVAKRFQ			0.0061034201644361	1394.68505859375	465.9023	1394.67895507813	465.900268554688	3	10	8.1.1.3392.4	1	27.5505	6025.974	27.2141
1	330.47	330.47	94.9999988079071	57.2499990463257	54.0000021457672	TRINITY_DN45806_c0_g1::TRINITY_DN45806_c0_g1_i1::g.104285::m.104285; TRINITY_DN45762_c1_g1::TRINITY_DN45762_c1_g1_i1::g.104222::m.104222	type:5prime_partial len:401 gc:universal TRINITY_DN45806_c0_g1_i1:2-1204(+); type:5prime_partial len:401 gc:universal TRINITY_DN45762_c1_g1_i1:2283-1081(-)			0	98.9400029182434	ADESTGSVAKRFQ			-0.00259408005513251	1394.67639160156	465.8994	1394.67895507813	465.900268554688	3	14	11.1.1.3711.2	1	27.216	3004.244	27.1642
1	330.47	330.47	94.9999988079071	57.2499990463257	54.0000021457672	TRINITY_DN45806_c0_g1::TRINITY_DN45806_c0_g1_i1::g.104285::m.104285; TRINITY_DN45762_c1_g1::TRINITY_DN45762_c1_g1_i1::g.104222::m.104222	type:5prime_partial len:401 gc:universal TRINITY_DN45806_c0_g1_i1:2-1204(+); type:5prime_partial len:401 gc:universal TRINITY_DN45762_c1_g1_i1:2283-1081(-)			0	98.6699998378754	ADESTGSVAKRFQ			0.00637808023020625	1394.68542480469	465.9024	1394.67895507813	465.900268554688	3	12	7.1.1.3906.2	1	28.1455	2310.271	27.9089
1	330.47	330.47	94.9999988079071	57.2499990463257	54.0000021457672	TRINITY_DN45806_c0_g1::TRINITY_DN45806_c0_g1_i1::g.104285::m.104285; TRINITY_DN45762_c1_g1::TRINITY_DN45762_c1_g1_i1::g.104222::m.104222	type:5prime_partial len:401 gc:universal TRINITY_DN45806_c0_g1_i1:2-1204(+); type:5prime_partial len:401 gc:universal TRINITY_DN45762_c1_g1_i1:2283-1081(-)			0	98.6599981784821	ADESTGSVAKRFQ			0.0061034201644361	1394.68505859375	465.9023	1394.67895507813	465.900268554688	3	14	8.1.1.3386.3	1	27.3114	6025.974	27.2141
1	330.47	330.47	94.9999988079071	57.2499990463257	54.0000021457672	TRINITY_DN45806_c0_g1::TRINITY_DN45806_c0_g1_i1::g.104285::m.104285; TRINITY_DN45762_c1_g1::TRINITY_DN45762_c1_g1_i1::g.104222::m.104222	type:5prime_partial len:401 gc:universal TRINITY_DN45806_c0_g1_i1:2-1204(+); type:5prime_partial len:401 gc:universal TRINITY_DN45762_c1_g1_i1:2283-1081(-)			0	98.6000001430511	ADESTGSVAKRFQ			0.00637808023020625	1394.68542480469	465.9024	1394.67895507813	465.900268554688	3	14	1.1.1.3828.2	1	27.9152	6252.242	27.8566
1	330.47	330.47	94.9999988079071	57.2499990463257	54.0000021457672	TRINITY_DN45806_c0_g1::TRINITY_DN45806_c0_g1_i1::g.104285::m.104285; TRINITY_DN45762_c1_g1::TRINITY_DN45762_c1_g1_i1::g.104222::m.104222	type:5prime_partial len:401 gc:universal TRINITY_DN45806_c0_g1_i1:2-1204(+); type:5prime_partial len:401 gc:universal TRINITY_DN45762_c1_g1_i1:2283-1081(-)			0	98.5400021076202	ADESTGSVAKRFQ			0.0061034201644361	1394.68505859375	465.9023	1394.67895507813	465.900268554688	3	8	5.1.1.3185.2	1	27.5437	11473.37	27.2232
1	330.47	330.47	94.9999988079071	57.2499990463257	54.0000021457672	TRINITY_DN45806_c0_g1::TRINITY_DN45806_c0_g1_i1::g.104285::m.104285; TRINITY_DN45762_c1_g1::TRINITY_DN45762_c1_g1_i1::g.104222::m.104222	type:5prime_partial len:401 gc:universal TRINITY_DN45806_c0_g1_i1:2-1204(+); type:5prime_partial len:401 gc:universal TRINITY_DN45762_c1_g1_i1:2283-1081(-)			0	98.5300004482269	ADESTGSVAKRFQ			0.0061034201644361	1394.68505859375	465.9023	1394.67895507813	465.900268554688	3	13	8.1.1.3380.3	1	27.1074	6025.974	27.2141
1	330.47	330.47	94.9999988079071	57.2499990463257	54.0000021457672	TRINITY_DN45806_c0_g1::TRINITY_DN45806_c0_g1_i1::g.104285::m.104285; TRINITY_DN45762_c1_g1::TRINITY_DN45762_c1_g1_i1::g.104222::m.104222	type:5prime_partial len:401 gc:universal TRINITY_DN45806_c0_g1_i1:2-1204(+); type:5prime_partial len:401 gc:universal TRINITY_DN45762_c1_g1_i1:2283-1081(-)			0	98.4499990940094	ADESTGSVAKRFQ			0.00637808023020625	1394.68542480469	465.9024	1394.67895507813	465.900268554688	3	12	1.1.1.3835.2	1	28.1272	6252.242	27.8566
1	330.47	330.47	94.9999988079071	57.2499990463257	54.0000021457672	TRINITY_DN45806_c0_g1::TRINITY_DN45806_c0_g1_i1::g.104285::m.104285; TRINITY_DN45762_c1_g1::TRINITY_DN45762_c1_g1_i1::g.104222::m.104222	type:5prime_partial len:401 gc:universal TRINITY_DN45806_c0_g1_i1:2-1204(+); type:5prime_partial len:401 gc:universal TRINITY_DN45762_c1_g1_i1:2283-1081(-)			0	98.0599999427795	ADESTGSVAKRFQ			-0.0103323003277183	1394.66870117188	698.3416	1394.67895507813	698.346801757813	2	11	5.1.1.3173.9	1	27.0996	988.4305	27.2232
1	330.47	330.47	94.9999988079071	57.2499990463257	54.0000021457672	TRINITY_DN45806_c0_g1::TRINITY_DN45806_c0_g1_i1::g.104285::m.104285; TRINITY_DN45762_c1_g1::TRINITY_DN45762_c1_g1_i1::g.104222::m.104222	type:5prime_partial len:401 gc:universal TRINITY_DN45806_c0_g1_i1:2-1204(+); type:5prime_partial len:401 gc:universal TRINITY_DN45762_c1_g1_i1:2283-1081(-)			0	97.1700012683868	ADESTGSVAKRFQ			0.0061034201644361	1394.68505859375	465.9023	1394.67895507813	465.900268554688	3	13	9.1.1.3209.3	1	27.8428	24558.41	27.6286
1	330.47	330.47	94.9999988079071	57.2499990463257	54.0000021457672	TRINITY_DN45806_c0_g1::TRINITY_DN45806_c0_g1_i1::g.104285::m.104285; TRINITY_DN45762_c1_g1::TRINITY_DN45762_c1_g1_i1::g.104222::m.104222	type:5prime_partial len:401 gc:universal TRINITY_DN45806_c0_g1_i1:2-1204(+); type:5prime_partial len:401 gc:universal TRINITY_DN45762_c1_g1_i1:2283-1081(-)			0	97.1599996089935	ADESTGSVAKRFQ			0.00280753010883927	1394.68176269531	465.9012	1394.67895507813	465.900268554688	3	9	1.1.1.3849.2	1	28.5659	215.6147	28.2686
1	330.47	330.47	94.9999988079071	57.2499990463257	54.0000021457672	TRINITY_DN45806_c0_g1::TRINITY_DN45806_c0_g1_i1::g.104285::m.104285; TRINITY_DN45762_c1_g1::TRINITY_DN45762_c1_g1_i1::g.104222::m.104222	type:5prime_partial len:401 gc:universal TRINITY_DN45806_c0_g1_i1:2-1204(+); type:5prime_partial len:401 gc:universal TRINITY_DN45762_c1_g1_i1:2283-1081(-)			0	96.6499984264374	ADESTGSVAKRFQ			0.0061034201644361	1394.68505859375	465.9023	1394.67895507813	465.900268554688	3	7	6.1.1.3756.3	1	26.7909	3353.322	27.0911
1	330.47	330.47	94.9999988079071	57.2499990463257	54.0000021457672	TRINITY_DN45806_c0_g1::TRINITY_DN45806_c0_g1_i1::g.104285::m.104285; TRINITY_DN45762_c1_g1::TRINITY_DN45762_c1_g1_i1::g.104222::m.104222	type:5prime_partial len:401 gc:universal TRINITY_DN45806_c0_g1_i1:2-1204(+); type:5prime_partial len:401 gc:universal TRINITY_DN45762_c1_g1_i1:2283-1081(-)			0	94.42999958992	ADESTGSVAKRFQ			0.00637808023020625	1394.68542480469	465.9024	1394.67895507813	465.900268554688	3	9	7.1.1.3893.2	1	27.7245	2310.358	27.9089
1	330.47	330.47	94.9999988079071	57.2499990463257	54.0000021457672	TRINITY_DN45806_c0_g1::TRINITY_DN45806_c0_g1_i1::g.104285::m.104285; TRINITY_DN45762_c1_g1::TRINITY_DN45762_c1_g1_i1::g.104222::m.104222	type:5prime_partial len:401 gc:universal TRINITY_DN45806_c0_g1_i1:2-1204(+); type:5prime_partial len:401 gc:universal TRINITY_DN45762_c1_g1_i1:2283-1081(-)			0	94.0100014209747	ADESTGSVAKRFQ			0.00637808023020625	1394.68542480469	465.9024	1394.67895507813	465.900268554688	3	13	7.1.1.3901.2	1	27.944	2310.271	27.9089
1	330.47	330.47	94.9999988079071	57.2499990463257	54.0000021457672	TRINITY_DN45806_c0_g1::TRINITY_DN45806_c0_g1_i1::g.104285::m.104285; TRINITY_DN45762_c1_g1::TRINITY_DN45762_c1_g1_i1::g.104222::m.104222	type:5prime_partial len:401 gc:universal TRINITY_DN45806_c0_g1_i1:2-1204(+); type:5prime_partial len:401 gc:universal TRINITY_DN45762_c1_g1_i1:2283-1081(-)			0	90.1700019836426	ADESTGSVAKRFQ			0.0061034201644361	1394.68505859375	465.9023	1394.67895507813	465.900268554688	3	9	5.1.1.3179.2	1	27.3044	11473.37	27.2232
1	330.47	330.47	94.9999988079071	57.2499990463257	54.0000021457672	TRINITY_DN45806_c0_g1::TRINITY_DN45806_c0_g1_i1::g.104285::m.104285; TRINITY_DN45762_c1_g1::TRINITY_DN45762_c1_g1_i1::g.104222::m.104222	type:5prime_partial len:401 gc:universal TRINITY_DN45806_c0_g1_i1:2-1204(+); type:5prime_partial len:401 gc:universal TRINITY_DN45762_c1_g1_i1:2283-1081(-)			0	86.760002374649	ADESTGSVAKRFQ			0.00637808023020625	1394.68542480469	465.9024	1394.67895507813	465.900268554688	3	8	1.1.1.3823.2	1	27.704	6252.242	27.8566
1	330.47	330.47	94.9999988079071	57.2499990463257	54.0000021457672	TRINITY_DN45806_c0_g1::TRINITY_DN45806_c0_g1_i1::g.104285::m.104285; TRINITY_DN45762_c1_g1::TRINITY_DN45762_c1_g1_i1::g.104222::m.104222	type:5prime_partial len:401 gc:universal TRINITY_DN45806_c0_g1_i1:2-1204(+); type:5prime_partial len:401 gc:universal TRINITY_DN45762_c1_g1_i1:2283-1081(-)			0	84.3800008296967	ADESTGSVAKRFQ			0.0061034201644361	1394.68505859375	465.9023	1394.67895507813	465.900268554688	3	8	8.1.1.3374.4	1	26.9187	5770.006	27.2141
1	330.47	330.47	94.9999988079071	57.2499990463257	54.0000021457672	TRINITY_DN45806_c0_g1::TRINITY_DN45806_c0_g1_i1::g.104285::m.104285; TRINITY_DN45762_c1_g1::TRINITY_DN45762_c1_g1_i1::g.104222::m.104222	type:5prime_partial len:401 gc:universal TRINITY_DN45806_c0_g1_i1:2-1204(+); type:5prime_partial len:401 gc:universal TRINITY_DN45762_c1_g1_i1:2283-1081(-)			0	71.3500022888184	ADESTGSVAKRFQ			0.00665273983031511	1394.68566894531	465.9025	1394.67895507813	465.900268554688	3	8	7.1.1.3913.2	1	28.3761	1323.99	27.9893
1	330.47	330.47	94.9999988079071	57.2499990463257	54.0000021457672	TRINITY_DN45806_c0_g1::TRINITY_DN45806_c0_g1_i1::g.104285::m.104285; TRINITY_DN45762_c1_g1::TRINITY_DN45762_c1_g1_i1::g.104222::m.104222	type:5prime_partial len:401 gc:universal TRINITY_DN45806_c0_g1_i1:2-1204(+); type:5prime_partial len:401 gc:universal TRINITY_DN45762_c1_g1_i1:2283-1081(-)			0	71.2000012397766	ADESTGSVAKRFQ			0.00573721015825868	1394.68469238281	465.9022	1394.67895507813	465.900268554688	3	8	2.1.1.3195.4	1	26.9678	14377.98	27.1167
1	330.47	330.47	94.9999988079071	57.2499990463257	54.0000021457672	TRINITY_DN45806_c0_g1::TRINITY_DN45806_c0_g1_i1::g.104285::m.104285; TRINITY_DN45762_c1_g1::TRINITY_DN45762_c1_g1_i1::g.104222::m.104222	type:5prime_partial len:401 gc:universal TRINITY_DN45806_c0_g1_i1:2-1204(+); type:5prime_partial len:401 gc:universal TRINITY_DN45762_c1_g1_i1:2283-1081(-)			0	66.1800026893616	ADESTGSVAKRFQ			-0.00177010998595506	1394.67724609375	465.8997	1394.67895507813	465.900268554688	3	9	12.1.1.3281.2	1	26.6532	7883.606	26.8388
1	330.47	330.47	94.9999988079071	57.2499990463257	54.0000021457672	TRINITY_DN45806_c0_g1::TRINITY_DN45806_c0_g1_i1::g.104285::m.104285; TRINITY_DN45762_c1_g1::TRINITY_DN45762_c1_g1_i1::g.104222::m.104222	type:5prime_partial len:401 gc:universal TRINITY_DN45806_c0_g1_i1:2-1204(+); type:5prime_partial len:401 gc:universal TRINITY_DN45762_c1_g1_i1:2283-1081(-)			0	53.219997882843	ADESTGSVAKRFQ			0.00280753010883927	1394.68176269531	465.9012	1394.67895507813	465.900268554688	3	7	9.1.1.3225.4	1	28.4481	1949.195	28.0286
1	330.47	330.47	94.9999988079071	57.2499990463257	54.0000021457672	TRINITY_DN45806_c0_g1::TRINITY_DN45806_c0_g1_i1::g.104285::m.104285; TRINITY_DN45762_c1_g1::TRINITY_DN45762_c1_g1_i1::g.104222::m.104222	type:5prime_partial len:401 gc:universal TRINITY_DN45806_c0_g1_i1:2-1204(+); type:5prime_partial len:401 gc:universal TRINITY_DN45762_c1_g1_i1:2283-1081(-)			0	48.7100005149841	ADESTGSVAKRFQ			0.00637808023020625	1394.68542480469	465.9024	1394.67895507813	465.900268554688	3	7	1.1.1.3841.2	1	28.3319	1716.426	28.0173
1	330.47	330.47	94.9999988079071	57.2499990463257	54.0000021457672	TRINITY_DN45806_c0_g1::TRINITY_DN45806_c0_g1_i1::g.104285::m.104285; TRINITY_DN45762_c1_g1::TRINITY_DN45762_c1_g1_i1::g.104222::m.104222	type:5prime_partial len:401 gc:universal TRINITY_DN45806_c0_g1_i1:2-1204(+); type:5prime_partial len:401 gc:universal TRINITY_DN45762_c1_g1_i1:2283-1081(-)			0	44.7299987077713	ADESTGSVAKRFQ			0.00665273983031511	1394.68566894531	465.9025	1394.67895507813	465.900268554688	3	7	3.1.1.3519.3	1	28.0792	5847.764	27.8178
1	330.47	330.47	94.9999988079071	57.2499990463257	54.0000021457672	TRINITY_DN45806_c0_g1::TRINITY_DN45806_c0_g1_i1::g.104285::m.104285; TRINITY_DN45762_c1_g1::TRINITY_DN45762_c1_g1_i1::g.104222::m.104222	type:5prime_partial len:401 gc:universal TRINITY_DN45806_c0_g1_i1:2-1204(+); type:5prime_partial len:401 gc:universal TRINITY_DN45762_c1_g1_i1:2283-1081(-)			0	43.4300005435944	ADESTGSVAKRFQ			0.00280753010883927	1394.68176269531	465.9012	1394.67895507813	465.900268554688	3	5	9.1.1.3230.3	1	28.6453	1022.956	28.2301
1	330.47	330.47	94.9999988079071	57.2499990463257	54.0000021457672	TRINITY_DN45806_c0_g1::TRINITY_DN45806_c0_g1_i1::g.104285::m.104285; TRINITY_DN45762_c1_g1::TRINITY_DN45762_c1_g1_i1::g.104222::m.104222	type:5prime_partial len:401 gc:universal TRINITY_DN45806_c0_g1_i1:2-1204(+); type:5prime_partial len:401 gc:universal TRINITY_DN45762_c1_g1_i1:2283-1081(-)			0	99.0000009536743	ADESTGSVAKRFQS			0.0061184698715806	1481.71716308594	494.913	1481.71105957031	494.910949707031	3	8	10.1.1.3088.9	1	27.7291	988.2217	27.7939
1	330.47	330.47	94.9999988079071	57.2499990463257	54.0000021457672	TRINITY_DN45806_c0_g1::TRINITY_DN45806_c0_g1_i1::g.104285::m.104285; TRINITY_DN45762_c1_g1::TRINITY_DN45762_c1_g1_i1::g.104222::m.104222	type:5prime_partial len:401 gc:universal TRINITY_DN45806_c0_g1_i1:2-1204(+); type:5prime_partial len:401 gc:universal TRINITY_DN45762_c1_g1_i1:2283-1081(-)			0	99.0000009536743	ADESTGSVAKRFQS			0.00163238996174186	1481.71264648438	494.9115	1481.71105957031	494.910949707031	3	9	9.1.1.3211.5	1	27.9252	1383.038	28.1093
1	330.47	330.47	94.9999988079071	57.2499990463257	54.0000021457672	TRINITY_DN45806_c0_g1::TRINITY_DN45806_c0_g1_i1::g.104285::m.104285; TRINITY_DN45762_c1_g1::TRINITY_DN45762_c1_g1_i1::g.104222::m.104222	type:5prime_partial len:401 gc:universal TRINITY_DN45806_c0_g1_i1:2-1204(+); type:5prime_partial len:401 gc:universal TRINITY_DN45762_c1_g1_i1:2283-1081(-)			0	99.0000009536743	ADESTGSVAKRFQS			0.00227325991727412	1481.71325683594	494.9117	1481.71105957031	494.910949707031	3	11	6.1.1.3770.3	1	27.3538	235.3289	27.4159
1	330.47	330.47	94.9999988079071	57.2499990463257	54.0000021457672	TRINITY_DN45806_c0_g1::TRINITY_DN45806_c0_g1_i1::g.104285::m.104285; TRINITY_DN45762_c1_g1::TRINITY_DN45762_c1_g1_i1::g.104222::m.104222	type:5prime_partial len:401 gc:universal TRINITY_DN45806_c0_g1_i1:2-1204(+); type:5prime_partial len:401 gc:universal TRINITY_DN45762_c1_g1_i1:2283-1081(-)			0	98.8300025463104	ADESTGSVAKRFQS			0.00227325991727412	1481.71325683594	494.9117	1481.71105957031	494.910949707031	3	9	4.1.1.3456.3	1	27.7606	291.9171	27.8461
1	330.47	330.47	94.9999988079071	57.2499990463257	54.0000021457672	TRINITY_DN45806_c0_g1::TRINITY_DN45806_c0_g1_i1::g.104285::m.104285; TRINITY_DN45762_c1_g1::TRINITY_DN45762_c1_g1_i1::g.104222::m.104222	type:5prime_partial len:401 gc:universal TRINITY_DN45806_c0_g1_i1:2-1204(+); type:5prime_partial len:401 gc:universal TRINITY_DN45762_c1_g1_i1:2283-1081(-)			0	95.2499985694885	ADESTGSVAKRFQS			0.00135773001238704	1481.71240234375	494.9114	1481.71105957031	494.910949707031	3	12	8.1.1.3389.2	1	27.448	418.5415	27.4935
1	330.47	330.47	94.9999988079071	57.2499990463257	54.0000021457672	TRINITY_DN45806_c0_g1::TRINITY_DN45806_c0_g1_i1::g.104285::m.104285; TRINITY_DN45762_c1_g1::TRINITY_DN45762_c1_g1_i1::g.104222::m.104222	type:5prime_partial len:401 gc:universal TRINITY_DN45806_c0_g1_i1:2-1204(+); type:5prime_partial len:401 gc:universal TRINITY_DN45762_c1_g1_i1:2283-1081(-)			0	80.1199972629547	ADESTGSVAKRFQS			0.0061184698715806	1481.71716308594	494.913	1481.71105957031	494.910949707031	3	11	1.1.1.3829.2	1	27.9721	259.343	28.0681
1	330.47	330.47	94.9999988079071	57.2499990463257	54.0000021457672	TRINITY_DN45806_c0_g1::TRINITY_DN45806_c0_g1_i1::g.104285::m.104285; TRINITY_DN45762_c1_g1::TRINITY_DN45762_c1_g1_i1::g.104222::m.104222	type:5prime_partial len:401 gc:universal TRINITY_DN45806_c0_g1_i1:2-1204(+); type:5prime_partial len:401 gc:universal TRINITY_DN45762_c1_g1_i1:2283-1081(-)			0	50.0299990177155	ADESTGSVAKRFQS			0.00190705002751201	1481.712890625	494.9116	1481.71105957031	494.910949707031	3	8	9.1.1.3217.5	1	28.1243	1383.06	28.1093
1	330.47	330.47	94.9999988079071	57.2499990463257	54.0000021457672	TRINITY_DN45806_c0_g1::TRINITY_DN45806_c0_g1_i1::g.104285::m.104285; TRINITY_DN45762_c1_g1::TRINITY_DN45762_c1_g1_i1::g.104222::m.104222	type:5prime_partial len:401 gc:universal TRINITY_DN45806_c0_g1_i1:2-1204(+); type:5prime_partial len:401 gc:universal TRINITY_DN45762_c1_g1_i1:2283-1081(-)			0	47.5699990987778	ADESTGSVAKRFQS			-0.0025790398940444	1481.70849609375	494.9101	1481.71105957031	494.910949707031	3	8	12.1.1.3289.4	1	26.9717	466.9208	27.0365
1	330.47	330.47	94.9999988079071	57.2499990463257	54.0000021457672	TRINITY_DN45806_c0_g1::TRINITY_DN45806_c0_g1_i1::g.104285::m.104285; TRINITY_DN45762_c1_g1::TRINITY_DN45762_c1_g1_i1::g.104222::m.104222	type:5prime_partial len:401 gc:universal TRINITY_DN45806_c0_g1_i1:2-1204(+); type:5prime_partial len:401 gc:universal TRINITY_DN45762_c1_g1_i1:2283-1081(-)			0	47.5199997425079	ADESTGSVAKRFQS			0.00227325991727412	1481.71325683594	494.9117	1481.71105957031	494.910949707031	3	8	4.1.1.3461.3	1	27.9615	291.9171	27.8461
1	330.47	330.47	94.9999988079071	57.2499990463257	54.0000021457672	TRINITY_DN45806_c0_g1::TRINITY_DN45806_c0_g1_i1::g.104285::m.104285; TRINITY_DN45762_c1_g1::TRINITY_DN45762_c1_g1_i1::g.104222::m.104222	type:5prime_partial len:401 gc:universal TRINITY_DN45806_c0_g1_i1:2-1204(+); type:5prime_partial len:401 gc:universal TRINITY_DN45762_c1_g1_i1:2283-1081(-)			0	31.0000002384186	ADESTGSVAKRFQS			0.0061184698715806	1481.71716308594	494.913	1481.71105957031	494.910949707031	3	9	1.1.1.3836.2	1	28.167	258.2455	28.0681
1	330.47	330.47	94.9999988079071	57.2499990463257	54.0000021457672	TRINITY_DN45806_c0_g1::TRINITY_DN45806_c0_g1_i1::g.104285::m.104285; TRINITY_DN45762_c1_g1::TRINITY_DN45762_c1_g1_i1::g.104222::m.104222	type:5prime_partial len:401 gc:universal TRINITY_DN45806_c0_g1_i1:2-1204(+); type:5prime_partial len:401 gc:universal TRINITY_DN45762_c1_g1_i1:2283-1081(-)			0	15.5799999833107	ADESTGSVAKRFQS			0.00135773001238704	1481.71240234375	494.9114	1481.71105957031	494.910949707031	3	7	8.1.1.3394.3	1	27.6375	418.5415	27.4935
1	330.47	330.47	94.9999988079071	57.2499990463257	54.0000021457672	TRINITY_DN45806_c0_g1::TRINITY_DN45806_c0_g1_i1::g.104285::m.104285; TRINITY_DN45762_c1_g1::TRINITY_DN45762_c1_g1_i1::g.104222::m.104222	type:5prime_partial len:401 gc:universal TRINITY_DN45806_c0_g1_i1:2-1204(+); type:5prime_partial len:401 gc:universal TRINITY_DN45762_c1_g1_i1:2283-1081(-)			0	99.0000009536743	ADESTGSVAKRFQSIN			0.000495445972774178	1708.83850097656	570.6201	1708.83801269531	570.619934082031	3	10	6.1.1.4041.3	1	34.8797	231.2111	34.9015
1	330.47	330.47	94.9999988079071	57.2499990463257	54.0000021457672	TRINITY_DN45806_c0_g1::TRINITY_DN45806_c0_g1_i1::g.104285::m.104285; TRINITY_DN45762_c1_g1::TRINITY_DN45762_c1_g1_i1::g.104222::m.104222	type:5prime_partial len:401 gc:universal TRINITY_DN45806_c0_g1_i1:2-1204(+); type:5prime_partial len:401 gc:universal TRINITY_DN45762_c1_g1_i1:2283-1081(-)			0	60.4399979114532	ADESTGSVAKRFQSIN			0.00342512992210686	1708.84143066406	570.6211	1708.83801269531	570.619934082031	3	9	9.1.1.3408.10	1	35.7828	1800.947	35.671
1	330.47	330.47	94.9999988079071	57.2499990463257	54.0000021457672	TRINITY_DN45806_c0_g1::TRINITY_DN45806_c0_g1_i1::g.104285::m.104285; TRINITY_DN45762_c1_g1::TRINITY_DN45762_c1_g1_i1::g.104222::m.104222	type:5prime_partial len:401 gc:universal TRINITY_DN45806_c0_g1_i1:2-1204(+); type:5prime_partial len:401 gc:universal TRINITY_DN45762_c1_g1_i1:2283-1081(-)			0	48.0300009250641	ADESTGSVAKRFQSIN			-0.00133561005350202	1708.83666992188	570.6195	1708.83801269531	570.619934082031	3	7	2.1.1.3412.18	1	35.7606	699.8688	35.8506
1	330.47	330.47	94.9999988079071	57.2499990463257	54.0000021457672	TRINITY_DN45806_c0_g1::TRINITY_DN45806_c0_g1_i1::g.104285::m.104285; TRINITY_DN45762_c1_g1::TRINITY_DN45762_c1_g1_i1::g.104222::m.104222	type:5prime_partial len:401 gc:universal TRINITY_DN45806_c0_g1_i1:2-1204(+); type:5prime_partial len:401 gc:universal TRINITY_DN45762_c1_g1_i1:2283-1081(-)			0	99.0000009536743	AGGESLFVANH			-0.0048352899029851	1100.52026367188	551.2674	1100.52502441406	551.269836425781	2	17	12.1.1.3543.2	1	36.8064	1459.681	37.0094
1	330.47	330.47	94.9999988079071	57.2499990463257	54.0000021457672	TRINITY_DN45806_c0_g1::TRINITY_DN45806_c0_g1_i1::g.104285::m.104285; TRINITY_DN45762_c1_g1::TRINITY_DN45762_c1_g1_i1::g.104222::m.104222	type:5prime_partial len:401 gc:universal TRINITY_DN45806_c0_g1_i1:2-1204(+); type:5prime_partial len:401 gc:universal TRINITY_DN45762_c1_g1_i1:2283-1081(-)			0	99.0000009536743	AGGESLFVANH			-0.0048352899029851	1100.52026367188	551.2674	1100.52502441406	551.269836425781	2	15	12.1.1.3549.5	1	37.0242	1459.681	37.0094
1	330.47	330.47	94.9999988079071	57.2499990463257	54.0000021457672	TRINITY_DN45806_c0_g1::TRINITY_DN45806_c0_g1_i1::g.104285::m.104285; TRINITY_DN45762_c1_g1::TRINITY_DN45762_c1_g1_i1::g.104222::m.104222	type:5prime_partial len:401 gc:universal TRINITY_DN45806_c0_g1_i1:2-1204(+); type:5prime_partial len:401 gc:universal TRINITY_DN45762_c1_g1_i1:2283-1081(-)			0	99.0000009536743	AGGESLFVANH			-0.0048352899029851	1100.52026367188	551.2674	1100.52502441406	551.269836425781	2	10	12.1.1.3554.4	1	37.2275	1459.681	37.0094
1	330.47	330.47	94.9999988079071	57.2499990463257	54.0000021457672	TRINITY_DN45806_c0_g1::TRINITY_DN45806_c0_g1_i1::g.104285::m.104285; TRINITY_DN45762_c1_g1::TRINITY_DN45762_c1_g1_i1::g.104222::m.104222	type:5prime_partial len:401 gc:universal TRINITY_DN45806_c0_g1_i1:2-1204(+); type:5prime_partial len:401 gc:universal TRINITY_DN45762_c1_g1_i1:2283-1081(-)			0	99.0000009536743	AGGESLFVANH	Deamidated(N)@10		-0.00203445996157825	1101.50708007813	551.7608	1101.50903320313	551.761840820313	2	11	12.1.1.3589.9	1	38.6291	403.518	38.5987
1	330.47	330.47	94.9999988079071	57.2499990463257	54.0000021457672	TRINITY_DN45806_c0_g1::TRINITY_DN45806_c0_g1_i1::g.104285::m.104285; TRINITY_DN45762_c1_g1::TRINITY_DN45762_c1_g1_i1::g.104222::m.104222	type:5prime_partial len:401 gc:universal TRINITY_DN45806_c0_g1_i1:2-1204(+); type:5prime_partial len:401 gc:universal TRINITY_DN45762_c1_g1_i1:2283-1081(-)			0	99.0000009536743	AGGESLFVANH			0.00175650999881327	1100.52685546875	551.2707	1100.52502441406	551.269836425781	2	15	9.1.1.3444.7	1	37.2218	2398.381	37.1665
1	330.47	330.47	94.9999988079071	57.2499990463257	54.0000021457672	TRINITY_DN45806_c0_g1::TRINITY_DN45806_c0_g1_i1::g.104285::m.104285; TRINITY_DN45762_c1_g1::TRINITY_DN45762_c1_g1_i1::g.104222::m.104222	type:5prime_partial len:401 gc:universal TRINITY_DN45806_c0_g1_i1:2-1204(+); type:5prime_partial len:401 gc:universal TRINITY_DN45762_c1_g1_i1:2283-1081(-)			0	99.0000009536743	AGGESLFVANH	Deamidated(N)@10		-0.00105790002271533	1101.50805664063	551.7613	1101.50903320313	551.761840820313	2	16	9.1.1.3481.5	1	38.7144	523.2477	38.7262
1	330.47	330.47	94.9999988079071	57.2499990463257	54.0000021457672	TRINITY_DN45806_c0_g1::TRINITY_DN45806_c0_g1_i1::g.104285::m.104285; TRINITY_DN45762_c1_g1::TRINITY_DN45762_c1_g1_i1::g.104222::m.104222	type:5prime_partial len:401 gc:universal TRINITY_DN45806_c0_g1_i1:2-1204(+); type:5prime_partial len:401 gc:universal TRINITY_DN45762_c1_g1_i1:2283-1081(-)			0	99.0000009536743	AGGESLFVANH	Deamidated(N)@10		0.00199385988526046	1101.51110839844	551.7628	1101.50903320313	551.761840820313	2	11	10.1.1.3357.9	1	38.4596	540.6413	38.445
1	330.47	330.47	94.9999988079071	57.2499990463257	54.0000021457672	TRINITY_DN45806_c0_g1::TRINITY_DN45806_c0_g1_i1::g.104285::m.104285; TRINITY_DN45762_c1_g1::TRINITY_DN45762_c1_g1_i1::g.104222::m.104222	type:5prime_partial len:401 gc:universal TRINITY_DN45806_c0_g1_i1:2-1204(+); type:5prime_partial len:401 gc:universal TRINITY_DN45762_c1_g1_i1:2283-1081(-)			0	99.0000009536743	AGGESLFVANH			-0.00141731998883188	1100.52368164063	551.2691	1100.52502441406	551.269836425781	2	16	8.1.1.3646.2	1	37.2553	966.7101	37.3254
1	330.47	330.47	94.9999988079071	57.2499990463257	54.0000021457672	TRINITY_DN45806_c0_g1::TRINITY_DN45806_c0_g1_i1::g.104285::m.104285; TRINITY_DN45762_c1_g1::TRINITY_DN45762_c1_g1_i1::g.104222::m.104222	type:5prime_partial len:401 gc:universal TRINITY_DN45806_c0_g1_i1:2-1204(+); type:5prime_partial len:401 gc:universal TRINITY_DN45762_c1_g1_i1:2283-1081(-)			0	99.0000009536743	AGGESLFVANH			-0.00105110998265445	1100.52404785156	551.2693	1100.52502441406	551.269836425781	2	14	10.1.1.3313.5	1	36.7005	539.6161	36.6891
1	330.47	330.47	94.9999988079071	57.2499990463257	54.0000021457672	TRINITY_DN45806_c0_g1::TRINITY_DN45806_c0_g1_i1::g.104285::m.104285; TRINITY_DN45762_c1_g1::TRINITY_DN45762_c1_g1_i1::g.104222::m.104222	type:5prime_partial len:401 gc:universal TRINITY_DN45806_c0_g1_i1:2-1204(+); type:5prime_partial len:401 gc:universal TRINITY_DN45762_c1_g1_i1:2283-1081(-)			0	99.0000009536743	AGGESLFVANH			-0.00141731998883188	1100.52368164063	551.2691	1100.52502441406	551.269836425781	2	17	8.1.1.3651.2	1	37.4648	966.7101	37.3254
1	330.47	330.47	94.9999988079071	57.2499990463257	54.0000021457672	TRINITY_DN45806_c0_g1::TRINITY_DN45806_c0_g1_i1::g.104285::m.104285; TRINITY_DN45762_c1_g1::TRINITY_DN45762_c1_g1_i1::g.104222::m.104222	type:5prime_partial len:401 gc:universal TRINITY_DN45806_c0_g1_i1:2-1204(+); type:5prime_partial len:401 gc:universal TRINITY_DN45762_c1_g1_i1:2283-1081(-)			0	99.0000009536743	AGGESLFVANH			-0.00117317994590849	1100.52392578125	551.2692	1100.52502441406	551.269836425781	2	16	4.1.1.3732.3	1	37.1874	960.0822	37.1687
1	330.47	330.47	94.9999988079071	57.2499990463257	54.0000021457672	TRINITY_DN45806_c0_g1::TRINITY_DN45806_c0_g1_i1::g.104285::m.104285; TRINITY_DN45762_c1_g1::TRINITY_DN45762_c1_g1_i1::g.104222::m.104222	type:5prime_partial len:401 gc:universal TRINITY_DN45806_c0_g1_i1:2-1204(+); type:5prime_partial len:401 gc:universal TRINITY_DN45762_c1_g1_i1:2283-1081(-)			0	99.0000009536743	AGGESLFVANH			-0.00117317994590849	1100.52392578125	551.2692	1100.52502441406	551.269836425781	2	12	4.1.1.3737.4	1	37.4066	960.0822	37.1687
1	330.47	330.47	94.9999988079071	57.2499990463257	54.0000021457672	TRINITY_DN45806_c0_g1::TRINITY_DN45806_c0_g1_i1::g.104285::m.104285; TRINITY_DN45762_c1_g1::TRINITY_DN45762_c1_g1_i1::g.104222::m.104222	type:5prime_partial len:401 gc:universal TRINITY_DN45806_c0_g1_i1:2-1204(+); type:5prime_partial len:401 gc:universal TRINITY_DN45762_c1_g1_i1:2283-1081(-)			0	99.0000009536743	AGGESLFVANH	Deamidated(N)@10		-0.000813756021670997	1101.50830078125	551.7614	1101.50903320313	551.761840820313	2	11	4.1.1.3770.4	1	38.7154	250.9476	38.6481
1	330.47	330.47	94.9999988079071	57.2499990463257	54.0000021457672	TRINITY_DN45806_c0_g1::TRINITY_DN45806_c0_g1_i1::g.104285::m.104285; TRINITY_DN45762_c1_g1::TRINITY_DN45762_c1_g1_i1::g.104222::m.104222	type:5prime_partial len:401 gc:universal TRINITY_DN45806_c0_g1_i1:2-1204(+); type:5prime_partial len:401 gc:universal TRINITY_DN45762_c1_g1_i1:2283-1081(-)			0	99.0000009536743	AGGESLFVANH	Deamidated(N)@10		-0.000813756021670997	1101.50830078125	551.7614	1101.50903320313	551.761840820313	2	9	4.1.1.3765.4	1	38.509	250.9476	38.6481
1	330.47	330.47	94.9999988079071	57.2499990463257	54.0000021457672	TRINITY_DN45806_c0_g1::TRINITY_DN45806_c0_g1_i1::g.104285::m.104285; TRINITY_DN45762_c1_g1::TRINITY_DN45762_c1_g1_i1::g.104222::m.104222	type:5prime_partial len:401 gc:universal TRINITY_DN45806_c0_g1_i1:2-1204(+); type:5prime_partial len:401 gc:universal TRINITY_DN45762_c1_g1_i1:2283-1081(-)			0	99.0000009536743	AGGESLFVANH			0.0021227200049907	1100.52722167969	551.2709	1100.52502441406	551.269836425781	2	9	6.1.1.4087.6	1	36.5728	208.9017	36.6573
1	330.47	330.47	94.9999988079071	57.2499990463257	54.0000021457672	TRINITY_DN45806_c0_g1::TRINITY_DN45806_c0_g1_i1::g.104285::m.104285; TRINITY_DN45762_c1_g1::TRINITY_DN45762_c1_g1_i1::g.104222::m.104222	type:5prime_partial len:401 gc:universal TRINITY_DN45806_c0_g1_i1:2-1204(+); type:5prime_partial len:401 gc:universal TRINITY_DN45762_c1_g1_i1:2283-1081(-)			0	99.0000009536743	AGGESLFVANH			-0.00141731998883188	1100.52368164063	551.2691	1100.52502441406	551.269836425781	2	14	5.1.1.3420.11	1	36.9564	2197.167	36.9382
1	330.47	330.47	94.9999988079071	57.2499990463257	54.0000021457672	TRINITY_DN45806_c0_g1::TRINITY_DN45806_c0_g1_i1::g.104285::m.104285; TRINITY_DN45762_c1_g1::TRINITY_DN45762_c1_g1_i1::g.104222::m.104222	type:5prime_partial len:401 gc:universal TRINITY_DN45806_c0_g1_i1:2-1204(+); type:5prime_partial len:401 gc:universal TRINITY_DN45762_c1_g1_i1:2283-1081(-)			0	98.9600002765656	AGGESLFVANH			-0.00703254994004965	1100.51806640625	551.2663	1100.52502441406	551.269836425781	2	10	11.1.1.4157.3	1	37.1222	125.286	37.2069
1	330.47	330.47	94.9999988079071	57.2499990463257	54.0000021457672	TRINITY_DN45806_c0_g1::TRINITY_DN45806_c0_g1_i1::g.104285::m.104285; TRINITY_DN45762_c1_g1::TRINITY_DN45762_c1_g1_i1::g.104222::m.104222	type:5prime_partial len:401 gc:universal TRINITY_DN45806_c0_g1_i1:2-1204(+); type:5prime_partial len:401 gc:universal TRINITY_DN45762_c1_g1_i1:2283-1081(-)			0	98.9000022411346	AGGESLFVANH	Deamidated(N)@10		-0.00105790002271533	1101.50805664063	551.7613	1101.50903320313	551.761840820313	2	10	2.1.1.3473.10	1	38.2235	866.925	38.2064
1	330.47	330.47	94.9999988079071	57.2499990463257	54.0000021457672	TRINITY_DN45806_c0_g1::TRINITY_DN45806_c0_g1_i1::g.104285::m.104285; TRINITY_DN45762_c1_g1::TRINITY_DN45762_c1_g1_i1::g.104222::m.104222	type:5prime_partial len:401 gc:universal TRINITY_DN45806_c0_g1_i1:2-1204(+); type:5prime_partial len:401 gc:universal TRINITY_DN45762_c1_g1_i1:2283-1081(-)			0	98.7900018692017	AGGESLFVANH	Deamidated(N)@10		-0.00520829018205404	1101.50390625	551.7592	1101.50903320313	551.761840820313	2	9	11.1.1.4205.5	1	38.5479	188.1799	38.4397
1	330.47	330.47	94.9999988079071	57.2499990463257	54.0000021457672	TRINITY_DN45806_c0_g1::TRINITY_DN45806_c0_g1_i1::g.104285::m.104285; TRINITY_DN45762_c1_g1::TRINITY_DN45762_c1_g1_i1::g.104222::m.104222	type:5prime_partial len:401 gc:universal TRINITY_DN45806_c0_g1_i1:2-1204(+); type:5prime_partial len:401 gc:universal TRINITY_DN45762_c1_g1_i1:2283-1081(-)			0	98.4499990940094	AGGESLFVANH			-0.0017835299950093	1100.52331542969	551.2689	1100.52502441406	551.269836425781	2	9	1.1.1.4110.8	1	37.1604	1632.56	36.9333
1	330.47	330.47	94.9999988079071	57.2499990463257	54.0000021457672	TRINITY_DN45806_c0_g1::TRINITY_DN45806_c0_g1_i1::g.104285::m.104285; TRINITY_DN45762_c1_g1::TRINITY_DN45762_c1_g1_i1::g.104222::m.104222	type:5prime_partial len:401 gc:universal TRINITY_DN45806_c0_g1_i1:2-1204(+); type:5prime_partial len:401 gc:universal TRINITY_DN45762_c1_g1_i1:2283-1081(-)			0	98.1599986553192	AGGESLFVANH	Deamidated(N)@10		-0.00166824995540082	1101.50744628906	551.761	1101.50903320313	551.761840820313	2	11	5.1.1.3447.13	1	38.0352	594.2815	38.0536
1	330.47	330.47	94.9999988079071	57.2499990463257	54.0000021457672	TRINITY_DN45806_c0_g1::TRINITY_DN45806_c0_g1_i1::g.104285::m.104285; TRINITY_DN45762_c1_g1::TRINITY_DN45762_c1_g1_i1::g.104222::m.104222	type:5prime_partial len:401 gc:universal TRINITY_DN45806_c0_g1_i1:2-1204(+); type:5prime_partial len:401 gc:universal TRINITY_DN45762_c1_g1_i1:2283-1081(-)			0	98.1500029563904	AGGESLFVANH	Deamidated(N)@10		-0.00117996998596936	1101.50793457031	551.7612	1101.50903320313	551.761840820313	2	11	1.1.1.4137.6	1	38.2483	330.8148	38.3001
1	330.47	330.47	94.9999988079071	57.2499990463257	54.0000021457672	TRINITY_DN45806_c0_g1::TRINITY_DN45806_c0_g1_i1::g.104285::m.104285; TRINITY_DN45762_c1_g1::TRINITY_DN45762_c1_g1_i1::g.104222::m.104222	type:5prime_partial len:401 gc:universal TRINITY_DN45806_c0_g1_i1:2-1204(+); type:5prime_partial len:401 gc:universal TRINITY_DN45762_c1_g1_i1:2283-1081(-)			0	98.1000006198883	AGGESLFVANH			-0.0017835299950093	1100.52331542969	551.2689	1100.52502441406	551.269836425781	2	8	1.1.1.4100.7	1	36.7554	1632.56	36.9333
1	330.47	330.47	94.9999988079071	57.2499990463257	54.0000021457672	TRINITY_DN45806_c0_g1::TRINITY_DN45806_c0_g1_i1::g.104285::m.104285; TRINITY_DN45762_c1_g1::TRINITY_DN45762_c1_g1_i1::g.104222::m.104222	type:5prime_partial len:401 gc:universal TRINITY_DN45806_c0_g1_i1:2-1204(+); type:5prime_partial len:401 gc:universal TRINITY_DN45762_c1_g1_i1:2283-1081(-)			0	97.7400004863739	AGGESLFVANH			-0.00105110998265445	1100.52404785156	551.2693	1100.52502441406	551.269836425781	2	8	4.1.1.3742.2	1	37.6091	1009.091	37.1687
1	330.47	330.47	94.9999988079071	57.2499990463257	54.0000021457672	TRINITY_DN45806_c0_g1::TRINITY_DN45806_c0_g1_i1::g.104285::m.104285; TRINITY_DN45762_c1_g1::TRINITY_DN45762_c1_g1_i1::g.104222::m.104222	type:5prime_partial len:401 gc:universal TRINITY_DN45806_c0_g1_i1:2-1204(+); type:5prime_partial len:401 gc:universal TRINITY_DN45762_c1_g1_i1:2283-1081(-)			0	95.1099991798401	AGGESLFVANH	Deamidated(N)@10		-0.00105790002271533	1101.50805664063	551.7613	1101.50903320313	551.761840820313	2	9	7.1.1.4239.2	1	38.1793	108.5337	38.139
1	330.47	330.47	94.9999988079071	57.2499990463257	54.0000021457672	TRINITY_DN45806_c0_g1::TRINITY_DN45806_c0_g1_i1::g.104285::m.104285; TRINITY_DN45762_c1_g1::TRINITY_DN45762_c1_g1_i1::g.104222::m.104222	type:5prime_partial len:401 gc:universal TRINITY_DN45806_c0_g1_i1:2-1204(+); type:5prime_partial len:401 gc:universal TRINITY_DN45762_c1_g1_i1:2283-1081(-)			0	91.2599980831146	AGGESLFVANH			-0.00117317994590849	1100.52392578125	551.2692	1100.52502441406	551.269836425781	2	7	8.1.1.3658.4	1	37.7533	927.9794	37.3254
1	330.47	330.47	94.9999988079071	57.2499990463257	54.0000021457672	TRINITY_DN45806_c0_g1::TRINITY_DN45806_c0_g1_i1::g.104285::m.104285; TRINITY_DN45762_c1_g1::TRINITY_DN45762_c1_g1_i1::g.104222::m.104222	type:5prime_partial len:401 gc:universal TRINITY_DN45806_c0_g1_i1:2-1204(+); type:5prime_partial len:401 gc:universal TRINITY_DN45762_c1_g1_i1:2283-1081(-)			0	82.5999975204468	AGGESLFVANH	Deamidated(N)@10		-0.00117996998596936	1101.50793457031	551.7612	1101.50903320313	551.761840820313	2	10	1.1.1.4142.4	1	38.4428	330.8148	38.3001
1	330.47	330.47	94.9999988079071	57.2499990463257	54.0000021457672	TRINITY_DN45806_c0_g1::TRINITY_DN45806_c0_g1_i1::g.104285::m.104285; TRINITY_DN45762_c1_g1::TRINITY_DN45762_c1_g1_i1::g.104222::m.104222	type:5prime_partial len:401 gc:universal TRINITY_DN45806_c0_g1_i1:2-1204(+); type:5prime_partial len:401 gc:universal TRINITY_DN45762_c1_g1_i1:2283-1081(-)			0	77.7899980545044	AGGESLFVANH			0.00163444003555924	1100.52673339844	551.2706	1100.52502441406	551.269836425781	2	8	2.1.1.3441.6	1	36.9337	673.8364	36.8747
1	330.47	330.47	94.9999988079071	57.2499990463257	54.0000021457672	TRINITY_DN45806_c0_g1::TRINITY_DN45806_c0_g1_i1::g.104285::m.104285; TRINITY_DN45762_c1_g1::TRINITY_DN45762_c1_g1_i1::g.104222::m.104222	type:5prime_partial len:401 gc:universal TRINITY_DN45806_c0_g1_i1:2-1204(+); type:5prime_partial len:401 gc:universal TRINITY_DN45762_c1_g1_i1:2283-1081(-)			0	74.0599989891052	AGGESLFVANH	Deamidated(N)@10		-8.13345031929202E-05	1101.50903320313	551.7618	1101.50903320313	551.761840820313	2	7	6.1.1.4141.6	1	38.4162	178.6615	38.3807
1	330.47	330.47	94.9999988079071	57.2499990463257	54.0000021457672	TRINITY_DN45806_c0_g1::TRINITY_DN45806_c0_g1_i1::g.104285::m.104285; TRINITY_DN45762_c1_g1::TRINITY_DN45762_c1_g1_i1::g.104222::m.104222	type:5prime_partial len:401 gc:universal TRINITY_DN45806_c0_g1_i1:2-1204(+); type:5prime_partial len:401 gc:universal TRINITY_DN45762_c1_g1_i1:2283-1081(-)			0	71.670001745224	AGGESLFVANH	Deamidated(N)@10		-0.00142411002889276	1101.50769042969	551.7611	1101.50903320313	551.761840820313	2	6	8.1.1.3683.6	1	38.7317	329.1271	38.6339
1	330.47	330.47	94.9999988079071	57.2499990463257	54.0000021457672	TRINITY_DN45806_c0_g1::TRINITY_DN45806_c0_g1_i1::g.104285::m.104285; TRINITY_DN45762_c1_g1::TRINITY_DN45762_c1_g1_i1::g.104222::m.104222	type:5prime_partial len:401 gc:universal TRINITY_DN45806_c0_g1_i1:2-1204(+); type:5prime_partial len:401 gc:universal TRINITY_DN45762_c1_g1_i1:2283-1081(-)			0	53.219997882843	AGGESLFVANH			0.00175650999881327	1100.52685546875	551.2707	1100.52502441406	551.269836425781	2	6	9.1.1.3438.9	1	36.9817	2398.381	37.1665
1	330.47	330.47	94.9999988079071	57.2499990463257	54.0000021457672	TRINITY_DN45806_c0_g1::TRINITY_DN45806_c0_g1_i1::g.104285::m.104285; TRINITY_DN45762_c1_g1::TRINITY_DN45762_c1_g1_i1::g.104222::m.104222	type:5prime_partial len:401 gc:universal TRINITY_DN45806_c0_g1_i1:2-1204(+); type:5prime_partial len:401 gc:universal TRINITY_DN45762_c1_g1_i1:2283-1081(-)			0	48.2100009918213	AGGESLFVANH			-0.00117317994590849	1100.52392578125	551.2692	1100.52502441406	551.269836425781	2	7	4.1.1.3727.3	1	36.9859	960.0822	37.1687
1	330.47	330.47	94.9999988079071	57.2499990463257	54.0000021457672	TRINITY_DN45806_c0_g1::TRINITY_DN45806_c0_g1_i1::g.104285::m.104285; TRINITY_DN45762_c1_g1::TRINITY_DN45762_c1_g1_i1::g.104222::m.104222	type:5prime_partial len:401 gc:universal TRINITY_DN45806_c0_g1_i1:2-1204(+); type:5prime_partial len:401 gc:universal TRINITY_DN45762_c1_g1_i1:2283-1081(-)			0	32.2499990463257	AGGESLFVANH			0.00163444003555924	1100.52673339844	551.2706	1100.52502441406	551.269836425781	2	6	3.1.1.3776.8	1	37.1654	275.8023	37.0465
1	330.47	330.47	94.9999988079071	57.2499990463257	54.0000021457672	TRINITY_DN45806_c0_g1::TRINITY_DN45806_c0_g1_i1::g.104285::m.104285; TRINITY_DN45762_c1_g1::TRINITY_DN45762_c1_g1_i1::g.104222::m.104222	type:5prime_partial len:401 gc:universal TRINITY_DN45806_c0_g1_i1:2-1204(+); type:5prime_partial len:401 gc:universal TRINITY_DN45762_c1_g1_i1:2283-1081(-)			0	21.3899999856949	AGGESLFVANH			-0.00044075699406676	1100.52465820313	551.2696	1100.52502441406	551.269836425781	2	7	7.1.1.4208.3	1	37.0008	91.113	36.9824
1	330.47	330.47	94.9999988079071	57.2499990463257	54.0000021457672	TRINITY_DN45806_c0_g1::TRINITY_DN45806_c0_g1_i1::g.104285::m.104285; TRINITY_DN45762_c1_g1::TRINITY_DN45762_c1_g1_i1::g.104222::m.104222	type:5prime_partial len:401 gc:universal TRINITY_DN45806_c0_g1_i1:2-1204(+); type:5prime_partial len:401 gc:universal TRINITY_DN45762_c1_g1_i1:2283-1081(-)			0	21.2899997830391	AGGESLFVANH			0.00175650999881327	1100.52685546875	551.2707	1100.52502441406	551.269836425781	2	5	9.1.1.3449.9	1	37.4256	2398.381	37.1665
1	330.47	330.47	94.9999988079071	57.2499990463257	54.0000021457672	TRINITY_DN45806_c0_g1::TRINITY_DN45806_c0_g1_i1::g.104285::m.104285; TRINITY_DN45762_c1_g1::TRINITY_DN45762_c1_g1_i1::g.104222::m.104222	type:5prime_partial len:401 gc:universal TRINITY_DN45806_c0_g1_i1:2-1204(+); type:5prime_partial len:401 gc:universal TRINITY_DN45762_c1_g1_i1:2283-1081(-)			0	15.5000001192093	AGGESLFVANH	Deamidated(N)@10		-0.00166824995540082	1101.50744628906	551.761	1101.50903320313	551.761840820313	2	7	5.1.1.3451.7	1	38.1987	594.2815	38.0536
1	330.47	330.47	94.9999988079071	57.2499990463257	54.0000021457672	TRINITY_DN45806_c0_g1::TRINITY_DN45806_c0_g1_i1::g.104285::m.104285; TRINITY_DN45762_c1_g1::TRINITY_DN45762_c1_g1_i1::g.104222::m.104222	type:5prime_partial len:401 gc:universal TRINITY_DN45806_c0_g1_i1:2-1204(+); type:5prime_partial len:401 gc:universal TRINITY_DN45762_c1_g1_i1:2283-1081(-)			0	64.7800028324127	AGGESLFVANHAY			-0.0016399200540036	1334.62390136719	668.3192	1334.62548828125	668.320007324219	2	12	9.1.1.3592.4	1	43.1644	548.6614	43.2913
1	330.47	330.47	94.9999988079071	57.2499990463257	54.0000021457672	TRINITY_DN45806_c0_g1::TRINITY_DN45806_c0_g1_i1::g.104285::m.104285; TRINITY_DN45762_c1_g1::TRINITY_DN45762_c1_g1_i1::g.104222::m.104222	type:5prime_partial len:401 gc:universal TRINITY_DN45806_c0_g1_i1:2-1204(+); type:5prime_partial len:401 gc:universal TRINITY_DN45762_c1_g1_i1:2283-1081(-)			0	58.7499976158142	AIIENANVL			-0.000425456004450098	955.533447265625	478.774	955.533874511719	478.774200439453	2	8	1.1.1.4361.7	1	46.9733	1350.427	47.0359
1	330.47	330.47	94.9999988079071	57.2499990463257	54.0000021457672	TRINITY_DN45806_c0_g1::TRINITY_DN45806_c0_g1_i1::g.104285::m.104285; TRINITY_DN45762_c1_g1::TRINITY_DN45762_c1_g1_i1::g.104222::m.104222	type:5prime_partial len:401 gc:universal TRINITY_DN45806_c0_g1_i1:2-1204(+); type:5prime_partial len:401 gc:universal TRINITY_DN45762_c1_g1_i1:2283-1081(-)			0	36.0599994659424	AIIENANVL			0.00403010984882712	955.537902832031	478.7762	955.533874511719	478.774200439453	2	10	5.1.1.3669.6	1	46.9284	4504.437	46.9568
1	330.47	330.47	94.9999988079071	57.2499990463257	54.0000021457672	TRINITY_DN45806_c0_g1::TRINITY_DN45806_c0_g1_i1::g.104285::m.104285; TRINITY_DN45762_c1_g1::TRINITY_DN45762_c1_g1_i1::g.104222::m.104222	type:5prime_partial len:401 gc:universal TRINITY_DN45806_c0_g1_i1:2-1204(+); type:5prime_partial len:401 gc:universal TRINITY_DN45762_c1_g1_i1:2283-1081(-)			0	35.4099988937378	AIIENANVL			0.00341975991614163	955.537292480469	478.7759	955.533874511719	478.774200439453	2	10	10.1.1.3577.6	1	47.2814	3828.029	47.2207
1	330.47	330.47	94.9999988079071	57.2499990463257	54.0000021457672	TRINITY_DN45806_c0_g1::TRINITY_DN45806_c0_g1_i1::g.104285::m.104285; TRINITY_DN45762_c1_g1::TRINITY_DN45762_c1_g1_i1::g.104222::m.104222	type:5prime_partial len:401 gc:universal TRINITY_DN45806_c0_g1_i1:2-1204(+); type:5prime_partial len:401 gc:universal TRINITY_DN45762_c1_g1_i1:2283-1081(-)			0	29.9899995326996	AIIENANVL			-0.00158511998597533	955.532287597656	478.7734	955.533874511719	478.774200439453	2	6	12.1.1.3801.5	1	46.9636	489.1673	46.8677
1	330.47	330.47	94.9999988079071	57.2499990463257	54.0000021457672	TRINITY_DN45806_c0_g1::TRINITY_DN45806_c0_g1_i1::g.104285::m.104285; TRINITY_DN45762_c1_g1::TRINITY_DN45762_c1_g1_i1::g.104222::m.104222	type:5prime_partial len:401 gc:universal TRINITY_DN45806_c0_g1_i1:2-1204(+); type:5prime_partial len:401 gc:universal TRINITY_DN45762_c1_g1_i1:2283-1081(-)			0	20.6200003623962	AIIENANVL			0.00403010984882712	955.537902832031	478.7762	955.533874511719	478.774200439453	2	8	5.1.1.3674.6	1	47.1285	4504.437	46.9568
1	330.47	330.47	94.9999988079071	57.2499990463257	54.0000021457672	TRINITY_DN45806_c0_g1::TRINITY_DN45806_c0_g1_i1::g.104285::m.104285; TRINITY_DN45762_c1_g1::TRINITY_DN45762_c1_g1_i1::g.104222::m.104222	type:5prime_partial len:401 gc:universal TRINITY_DN45806_c0_g1_i1:2-1204(+); type:5prime_partial len:401 gc:universal TRINITY_DN45762_c1_g1_i1:2283-1081(-)			0	20.2500000596046	AIIENANVL			0.00360286002978683	955.537475585938	478.776	955.533874511719	478.774200439453	2	6	3.1.1.4048.3	1	46.9097	268.0562	47.0821
1	330.47	330.47	94.9999988079071	57.2499990463257	54.0000021457672	TRINITY_DN45806_c0_g1::TRINITY_DN45806_c0_g1_i1::g.104285::m.104285; TRINITY_DN45762_c1_g1::TRINITY_DN45762_c1_g1_i1::g.104222::m.104222	type:5prime_partial len:401 gc:universal TRINITY_DN45806_c0_g1_i1:2-1204(+); type:5prime_partial len:401 gc:universal TRINITY_DN45762_c1_g1_i1:2283-1081(-)			0	17.2800004482269	AIIENANVL			0.0017718099988997	955.53564453125	478.7751	955.533874511719	478.774200439453	2	7	7.1.1.4522.3	1	47.3281	274.5123	47.2517
1	330.47	330.47	94.9999988079071	57.2499990463257	54.0000021457672	TRINITY_DN45806_c0_g1::TRINITY_DN45806_c0_g1_i1::g.104285::m.104285; TRINITY_DN45762_c1_g1::TRINITY_DN45762_c1_g1_i1::g.104222::m.104222	type:5prime_partial len:401 gc:universal TRINITY_DN45806_c0_g1_i1:2-1204(+); type:5prime_partial len:401 gc:universal TRINITY_DN45762_c1_g1_i1:2283-1081(-)			0	28.5100013017654	AIIENANVLA			0.00164531997870654	1026.57263183594	514.2936	1026.57092285156	514.292785644531	2	8	10.1.1.3542.8	1	45.8632	1364	45.9256
1	330.47	330.47	94.9999988079071	57.2499990463257	54.0000021457672	TRINITY_DN45806_c0_g1::TRINITY_DN45806_c0_g1_i1::g.104285::m.104285; TRINITY_DN45762_c1_g1::TRINITY_DN45762_c1_g1_i1::g.104222::m.104222	type:5prime_partial len:401 gc:universal TRINITY_DN45806_c0_g1_i1:2-1204(+); type:5prime_partial len:401 gc:universal TRINITY_DN45762_c1_g1_i1:2283-1081(-)			0	99.0000009536743	AIIENANVLAR			-0.0010770499939099	1182.67102050781	592.3428	1182.67211914063	592.343322753906	2	8	4.1.1.3798.8	1	39.8533	81.8369	39.8229
1	330.47	330.47	94.9999988079071	57.2499990463257	54.0000021457672	TRINITY_DN45806_c0_g1::TRINITY_DN45806_c0_g1_i1::g.104285::m.104285; TRINITY_DN45762_c1_g1::TRINITY_DN45762_c1_g1_i1::g.104222::m.104222	type:5prime_partial len:401 gc:universal TRINITY_DN45806_c0_g1_i1:2-1204(+); type:5prime_partial len:401 gc:universal TRINITY_DN45762_c1_g1_i1:2283-1081(-)			0	98.8600015640259	AIIENANVLAR			-0.00486123003065586	1182.66723632813	592.3409	1182.67211914063	592.343322753906	2	11	5.1.1.3467.14	1	38.8436	776.8443	38.9394
1	330.47	330.47	94.9999988079071	57.2499990463257	54.0000021457672	TRINITY_DN45806_c0_g1::TRINITY_DN45806_c0_g1_i1::g.104285::m.104285; TRINITY_DN45762_c1_g1::TRINITY_DN45762_c1_g1_i1::g.104222::m.104222	type:5prime_partial len:401 gc:universal TRINITY_DN45806_c0_g1_i1:2-1204(+); type:5prime_partial len:401 gc:universal TRINITY_DN45762_c1_g1_i1:2283-1081(-)			0	84.0799987316132	AIIENANVLAR			-0.00425087986513972	1182.66784667969	592.3412	1182.67211914063	592.343322753906	2	8	10.1.1.3384.13	1	39.5472	555.5689	39.6049
1	330.47	330.47	94.9999988079071	57.2499990463257	54.0000021457672	TRINITY_DN45806_c0_g1::TRINITY_DN45806_c0_g1_i1::g.104285::m.104285; TRINITY_DN45762_c1_g1::TRINITY_DN45762_c1_g1_i1::g.104222::m.104222	type:5prime_partial len:401 gc:universal TRINITY_DN45806_c0_g1_i1:2-1204(+); type:5prime_partial len:401 gc:universal TRINITY_DN45762_c1_g1_i1:2283-1081(-)			0	56.5100014209747	AIIENANVLAR			-0.00144326000008732	1182.67065429688	592.3426	1182.67211914063	592.343322753906	2	8	9.1.1.3502.11	1	39.5457	262.7476	39.6068
1	330.47	330.47	94.9999988079071	57.2499990463257	54.0000021457672	TRINITY_DN45806_c0_g1::TRINITY_DN45806_c0_g1_i1::g.104285::m.104285; TRINITY_DN45762_c1_g1::TRINITY_DN45762_c1_g1_i1::g.104222::m.104222	type:5prime_partial len:401 gc:universal TRINITY_DN45806_c0_g1_i1:2-1204(+); type:5prime_partial len:401 gc:universal TRINITY_DN45762_c1_g1_i1:2283-1081(-)			0	99.0000009536743	ALANSQACQGKYAASGASAAGGESL			-0.00696762977167964	2282.052734375	761.6915	2282.05981445313	761.69384765625	3	13	2.1.1.3425.14	1	36.2968	463.9847	36.384
1	330.47	330.47	94.9999988079071	57.2499990463257	54.0000021457672	TRINITY_DN45806_c0_g1::TRINITY_DN45806_c0_g1_i1::g.104285::m.104285; TRINITY_DN45762_c1_g1::TRINITY_DN45762_c1_g1_i1::g.104222::m.104222	type:5prime_partial len:401 gc:universal TRINITY_DN45806_c0_g1_i1:2-1204(+); type:5prime_partial len:401 gc:universal TRINITY_DN45762_c1_g1_i1:2283-1081(-)			0	57.8999996185303	ALANSQACQGKYAASGASAAGGESL			-0.000742039002943784	2282.05908203125	761.6936	2282.05981445313	761.69384765625	3	9	9.1.1.3440.9	1	37.0814	160.8856	37.0864
1	330.47	330.47	94.9999988079071	57.2499990463257	54.0000021457672	TRINITY_DN45806_c0_g1::TRINITY_DN45806_c0_g1_i1::g.104285::m.104285; TRINITY_DN45762_c1_g1::TRINITY_DN45762_c1_g1_i1::g.104222::m.104222	type:5prime_partial len:401 gc:universal TRINITY_DN45806_c0_g1_i1:2-1204(+); type:5prime_partial len:401 gc:universal TRINITY_DN45762_c1_g1_i1:2283-1081(-)			0	33.6199998855591	ALANSQACQGKYAASGASAAGGESL			-0.00696762977167964	2282.052734375	761.6915	2282.05981445313	761.69384765625	3	8	2.1.1.3430.12	1	36.5019	463.9847	36.384
1	330.47	330.47	94.9999988079071	57.2499990463257	54.0000021457672	TRINITY_DN45806_c0_g1::TRINITY_DN45806_c0_g1_i1::g.104285::m.104285; TRINITY_DN45762_c1_g1::TRINITY_DN45762_c1_g1_i1::g.104222::m.104222	type:5prime_partial len:401 gc:universal TRINITY_DN45806_c0_g1_i1:2-1204(+); type:5prime_partial len:401 gc:universal TRINITY_DN45762_c1_g1_i1:2283-1081(-)			0	49.2799997329712	AMNQCPLH			0.000827922020107508	912.395446777344	457.205	912.394592285156	457.204559326172	2	7	9.1.1.3226.7	1	28.4953	1193.043	28.5138
1	330.47	330.47	94.9999988079071	57.2499990463257	54.0000021457672	TRINITY_DN45806_c0_g1::TRINITY_DN45806_c0_g1_i1::g.104285::m.104285; TRINITY_DN45762_c1_g1::TRINITY_DN45762_c1_g1_i1::g.104222::m.104222	type:5prime_partial len:401 gc:universal TRINITY_DN45806_c0_g1_i1:2-1204(+); type:5prime_partial len:401 gc:universal TRINITY_DN45762_c1_g1_i1:2283-1081(-)			0	45.8299994468689	AMNQCPLH			-0.00234591006301343	912.392272949219	457.2034	912.394592285156	457.204559326172	2	5	12.1.1.3317.3	1	28.0863	513.1932	27.9586
1	330.47	330.47	94.9999988079071	57.2499990463257	54.0000021457672	TRINITY_DN45806_c0_g1::TRINITY_DN45806_c0_g1_i1::g.104285::m.104285; TRINITY_DN45762_c1_g1::TRINITY_DN45762_c1_g1_i1::g.104222::m.104222	type:5prime_partial len:401 gc:universal TRINITY_DN45806_c0_g1_i1:2-1204(+); type:5prime_partial len:401 gc:universal TRINITY_DN45762_c1_g1_i1:2283-1081(-)			0	35.0600004196167	AMNQCPLH			0.000827922020107508	912.395446777344	457.205	912.394592285156	457.204559326172	2	6	9.1.1.3231.5	1	28.6953	1193.043	28.5138
1	330.47	330.47	94.9999988079071	57.2499990463257	54.0000021457672	TRINITY_DN45806_c0_g1::TRINITY_DN45806_c0_g1_i1::g.104285::m.104285; TRINITY_DN45762_c1_g1::TRINITY_DN45762_c1_g1_i1::g.104222::m.104222	type:5prime_partial len:401 gc:universal TRINITY_DN45806_c0_g1_i1:2-1204(+); type:5prime_partial len:401 gc:universal TRINITY_DN45762_c1_g1_i1:2283-1081(-)			0	21.1600005626678	AMNQCPLH			0.00107205996755511	912.395690917969	457.2051	912.394592285156	457.204559326172	2	7	8.1.1.3414.4	1	28.4306	697.9556	28.3353
1	330.47	330.47	94.9999988079071	57.2499990463257	54.0000021457672	TRINITY_DN45806_c0_g1::TRINITY_DN45806_c0_g1_i1::g.104285::m.104285; TRINITY_DN45762_c1_g1::TRINITY_DN45762_c1_g1_i1::g.104222::m.104222	type:5prime_partial len:401 gc:universal TRINITY_DN45806_c0_g1_i1:2-1204(+); type:5prime_partial len:401 gc:universal TRINITY_DN45762_c1_g1_i1:2283-1081(-)			0	18.6000004410744	AMNQCPLH			-0.0027731501031667	912.391845703125	457.2032	912.394592285156	457.204559326172	2	6	11.1.1.3811.3	1	28.5818	203.8224	28.5229
1	330.47	330.47	94.9999988079071	57.2499990463257	54.0000021457672	TRINITY_DN45806_c0_g1::TRINITY_DN45806_c0_g1_i1::g.104285::m.104285; TRINITY_DN45762_c1_g1::TRINITY_DN45762_c1_g1_i1::g.104222::m.104222	type:5prime_partial len:401 gc:universal TRINITY_DN45806_c0_g1_i1:2-1204(+); type:5prime_partial len:401 gc:universal TRINITY_DN45762_c1_g1_i1:2283-1081(-)			0	81.8899989128113	ANSQACQGKYA			0.00128913996741176	1139.50427246094	570.7594	1139.5029296875	570.758728027344	2	9	9.1.1.2944.3	1	18.978	206.7626	19.0354
1	330.47	330.47	94.9999988079071	57.2499990463257	54.0000021457672	TRINITY_DN45806_c0_g1::TRINITY_DN45806_c0_g1_i1::g.104285::m.104285; TRINITY_DN45762_c1_g1::TRINITY_DN45762_c1_g1_i1::g.104222::m.104222	type:5prime_partial len:401 gc:universal TRINITY_DN45806_c0_g1_i1:2-1204(+); type:5prime_partial len:401 gc:universal TRINITY_DN45762_c1_g1_i1:2283-1081(-)			0	15.7700002193451	ANSQACQGKYAASGASAAGGES	Cation:Na(E)@21		-0.011514799669385	2006.82495117188	669.9489	2006.83642578125	669.952758789063	3	8	5.1.1.3097.16	1	24.0819	149.2348	24.087
1	330.47	330.47	94.9999988079071	57.2499990463257	54.0000021457672	TRINITY_DN45806_c0_g1::TRINITY_DN45806_c0_g1_i1::g.104285::m.104285; TRINITY_DN45762_c1_g1::TRINITY_DN45762_c1_g1_i1::g.104222::m.104222	type:5prime_partial len:401 gc:universal TRINITY_DN45806_c0_g1_i1:2-1204(+); type:5prime_partial len:401 gc:universal TRINITY_DN45762_c1_g1_i1:2283-1081(-)			0	99.0000009536743	ANSQACQGKYAASGASAAGGESL			-0.0106066996231675	2097.92797851563	700.3166	2097.9384765625	700.320129394531	3	25	1.1.1.4013.5	1	33.2731	671.2088	33.1977
1	330.47	330.47	94.9999988079071	57.2499990463257	54.0000021457672	TRINITY_DN45806_c0_g1::TRINITY_DN45806_c0_g1_i1::g.104285::m.104285; TRINITY_DN45762_c1_g1::TRINITY_DN45762_c1_g1_i1::g.104222::m.104222	type:5prime_partial len:401 gc:universal TRINITY_DN45806_c0_g1_i1:2-1204(+); type:5prime_partial len:401 gc:universal TRINITY_DN45762_c1_g1_i1:2283-1081(-)			0	99.0000009536743	ANSQACQGKYAASGASAAGGESL			-0.00419805990532041	2097.93432617188	700.3187	2097.9384765625	700.320129394531	3	15	2.1.1.3345.7	1	33.0468	961.6507	33.2152
1	330.47	330.47	94.9999988079071	57.2499990463257	54.0000021457672	TRINITY_DN45806_c0_g1::TRINITY_DN45806_c0_g1_i1::g.104285::m.104285; TRINITY_DN45762_c1_g1::TRINITY_DN45762_c1_g1_i1::g.104222::m.104222	type:5prime_partial len:401 gc:universal TRINITY_DN45806_c0_g1_i1:2-1204(+); type:5prime_partial len:401 gc:universal TRINITY_DN45762_c1_g1_i1:2283-1081(-)			0	99.0000009536743	ANSQACQGKYAASGASAAGGESL			-0.00419805990532041	2097.93432617188	700.3187	2097.9384765625	700.320129394531	3	27	2.1.1.3350.5	1	33.2509	961.6507	33.2152
1	330.47	330.47	94.9999988079071	57.2499990463257	54.0000021457672	TRINITY_DN45806_c0_g1::TRINITY_DN45806_c0_g1_i1::g.104285::m.104285; TRINITY_DN45762_c1_g1::TRINITY_DN45762_c1_g1_i1::g.104222::m.104222	type:5prime_partial len:401 gc:universal TRINITY_DN45806_c0_g1_i1:2-1204(+); type:5prime_partial len:401 gc:universal TRINITY_DN45762_c1_g1_i1:2283-1081(-)			0	99.0000009536743	ANSQACQGKYAASGASAAGGESL			-0.0106066996231675	2097.92797851563	700.3166	2097.9384765625	700.320129394531	3	26	5.1.1.3318.11	1	32.8668	1992.441	32.8752
1	330.47	330.47	94.9999988079071	57.2499990463257	54.0000021457672	TRINITY_DN45806_c0_g1::TRINITY_DN45806_c0_g1_i1::g.104285::m.104285; TRINITY_DN45762_c1_g1::TRINITY_DN45762_c1_g1_i1::g.104222::m.104222	type:5prime_partial len:401 gc:universal TRINITY_DN45806_c0_g1_i1:2-1204(+); type:5prime_partial len:401 gc:universal TRINITY_DN45762_c1_g1_i1:2283-1081(-)			0	99.0000009536743	ANSQACQGKYAASGASAAGGESL			-0.0106066996231675	2097.92797851563	700.3166	2097.9384765625	700.320129394531	3	19	5.1.1.3323.7	1	33.072	1992.441	32.8752
1	330.47	330.47	94.9999988079071	57.2499990463257	54.0000021457672	TRINITY_DN45806_c0_g1::TRINITY_DN45806_c0_g1_i1::g.104285::m.104285; TRINITY_DN45762_c1_g1::TRINITY_DN45762_c1_g1_i1::g.104222::m.104222	type:5prime_partial len:401 gc:universal TRINITY_DN45806_c0_g1_i1:2-1204(+); type:5prime_partial len:401 gc:universal TRINITY_DN45762_c1_g1_i1:2283-1081(-)			0	99.0000009536743	ANSQACQGKYAASGASAAGGESL			0.00404168991371989	2097.94262695313	700.3215	2097.9384765625	700.320129394531	3	14	9.1.1.3341.11	1	33.1004	630.5934	32.9033
1	330.47	330.47	94.9999988079071	57.2499990463257	54.0000021457672	TRINITY_DN45806_c0_g1::TRINITY_DN45806_c0_g1_i1::g.104285::m.104285; TRINITY_DN45762_c1_g1::TRINITY_DN45762_c1_g1_i1::g.104222::m.104222	type:5prime_partial len:401 gc:universal TRINITY_DN45806_c0_g1_i1:2-1204(+); type:5prime_partial len:401 gc:universal TRINITY_DN45762_c1_g1_i1:2283-1081(-)			0	99.0000009536743	ANSQACQGKYAASGASAAGGESL	Cation:Na(E)@21		-0.00542982993647456	2119.9150390625	707.6456	2119.92041015625	707.6474609375	3	14	2.1.1.3348.6	1	33.1693	195.563	33.2152
1	330.47	330.47	94.9999988079071	57.2499990463257	54.0000021457672	TRINITY_DN45806_c0_g1::TRINITY_DN45806_c0_g1_i1::g.104285::m.104285; TRINITY_DN45762_c1_g1::TRINITY_DN45762_c1_g1_i1::g.104222::m.104222	type:5prime_partial len:401 gc:universal TRINITY_DN45806_c0_g1_i1:2-1204(+); type:5prime_partial len:401 gc:universal TRINITY_DN45762_c1_g1_i1:2283-1081(-)			0	99.0000009536743	ANSQACQGKYAASGASAAGGESL			-0.00401494977995753	2097.9345703125	700.3188	2097.9384765625	700.320129394531	3	12	10.1.1.3215.18	1	32.7894	1215.586	32.874
1	330.47	330.47	94.9999988079071	57.2499990463257	54.0000021457672	TRINITY_DN45806_c0_g1::TRINITY_DN45806_c0_g1_i1::g.104285::m.104285; TRINITY_DN45762_c1_g1::TRINITY_DN45762_c1_g1_i1::g.104222::m.104222	type:5prime_partial len:401 gc:universal TRINITY_DN45806_c0_g1_i1:2-1204(+); type:5prime_partial len:401 gc:universal TRINITY_DN45762_c1_g1_i1:2283-1081(-)			0	99.0000009536743	ANSQACQGKYAASGASAAGGESL	Cation:Na(E)@21		-0.011472299695015	2119.90893554688	707.6436	2119.92041015625	707.6474609375	3	13	5.1.1.3316.12	1	32.7893	466.5941	32.8752
1	330.47	330.47	94.9999988079071	57.2499990463257	54.0000021457672	TRINITY_DN45806_c0_g1::TRINITY_DN45806_c0_g1_i1::g.104285::m.104285; TRINITY_DN45762_c1_g1::TRINITY_DN45762_c1_g1_i1::g.104222::m.104222	type:5prime_partial len:401 gc:universal TRINITY_DN45806_c0_g1_i1:2-1204(+); type:5prime_partial len:401 gc:universal TRINITY_DN45762_c1_g1_i1:2283-1081(-)			0	99.0000009536743	ANSQACQGKYAASGASAAGGESL	Cation:Na(E)@21		-0.011472299695015	2119.90893554688	707.6436	2119.92041015625	707.6474609375	3	13	5.1.1.3321.17	1	32.9913	466.5941	32.8752
1	330.47	330.47	94.9999988079071	57.2499990463257	54.0000021457672	TRINITY_DN45806_c0_g1::TRINITY_DN45806_c0_g1_i1::g.104285::m.104285; TRINITY_DN45762_c1_g1::TRINITY_DN45762_c1_g1_i1::g.104222::m.104222	type:5prime_partial len:401 gc:universal TRINITY_DN45806_c0_g1_i1:2-1204(+); type:5prime_partial len:401 gc:universal TRINITY_DN45762_c1_g1_i1:2283-1081(-)			0	98.8099992275238	ANSQACQGKYAASGASAAGGESL			-0.00419805990532041	2097.93432617188	700.3187	2097.9384765625	700.320129394531	3	11	2.1.1.3355.8	1	33.4559	961.6507	33.2152
1	330.47	330.47	94.9999988079071	57.2499990463257	54.0000021457672	TRINITY_DN45806_c0_g1::TRINITY_DN45806_c0_g1_i1::g.104285::m.104285; TRINITY_DN45762_c1_g1::TRINITY_DN45762_c1_g1_i1::g.104222::m.104222	type:5prime_partial len:401 gc:universal TRINITY_DN45806_c0_g1_i1:2-1204(+); type:5prime_partial len:401 gc:universal TRINITY_DN45762_c1_g1_i1:2283-1081(-)			0	95.389997959137	ANSQACQGKYAASGASAAGGESL			-0.00401494977995753	2097.9345703125	700.3188	2097.9384765625	700.320129394531	3	9	10.1.1.3221.16	1	33.0267	1215.586	32.874
1	330.47	330.47	94.9999988079071	57.2499990463257	54.0000021457672	TRINITY_DN45806_c0_g1::TRINITY_DN45806_c0_g1_i1::g.104285::m.104285; TRINITY_DN45762_c1_g1::TRINITY_DN45762_c1_g1_i1::g.104222::m.104222	type:5prime_partial len:401 gc:universal TRINITY_DN45806_c0_g1_i1:2-1204(+); type:5prime_partial len:401 gc:universal TRINITY_DN45762_c1_g1_i1:2283-1081(-)			0	78.14000248909	ANSQACQGKYAASGASAAGGESL			-0.00547978980466723	2097.93310546875	700.3183	2097.9384765625	700.320129394531	3	9	6.1.1.3975.5	1	32.8887	141.42	32.8596
1	330.47	330.47	94.9999988079071	57.2499990463257	54.0000021457672	TRINITY_DN45806_c0_g1::TRINITY_DN45806_c0_g1_i1::g.104285::m.104285; TRINITY_DN45762_c1_g1::TRINITY_DN45762_c1_g1_i1::g.104222::m.104222	type:5prime_partial len:401 gc:universal TRINITY_DN45806_c0_g1_i1:2-1204(+); type:5prime_partial len:401 gc:universal TRINITY_DN45762_c1_g1_i1:2283-1081(-)			0	77.1099984645844	ANSQACQGKYAASGASAAGGESL			-0.0106066996231675	2097.92797851563	700.3166	2097.9384765625	700.320129394531	3	11	5.1.1.3312.5	1	32.629	1992.441	32.8752
1	330.47	330.47	94.9999988079071	57.2499990463257	54.0000021457672	TRINITY_DN45806_c0_g1::TRINITY_DN45806_c0_g1_i1::g.104285::m.104285; TRINITY_DN45762_c1_g1::TRINITY_DN45762_c1_g1_i1::g.104222::m.104222	type:5prime_partial len:401 gc:universal TRINITY_DN45806_c0_g1_i1:2-1204(+); type:5prime_partial len:401 gc:universal TRINITY_DN45762_c1_g1_i1:2283-1081(-)			0	76.120001077652	ANSQACQGKYAASGASAAGGESL			0.00404168991371989	2097.94262695313	700.3215	2097.9384765625	700.320129394531	3	11	9.1.1.3336.11	1	32.8982	630.5934	32.9033
1	330.47	330.47	94.9999988079071	57.2499990463257	54.0000021457672	TRINITY_DN45806_c0_g1::TRINITY_DN45806_c0_g1_i1::g.104285::m.104285; TRINITY_DN45762_c1_g1::TRINITY_DN45762_c1_g1_i1::g.104222::m.104222	type:5prime_partial len:401 gc:universal TRINITY_DN45806_c0_g1_i1:2-1204(+); type:5prime_partial len:401 gc:universal TRINITY_DN45762_c1_g1_i1:2283-1081(-)			0	99.0000009536743	ASAAGGESLFVANH			-0.00586667004972696	1329.62548828125	665.82	1329.63134765625	665.822937011719	2	22	1.1.1.4137.7	1	38.255	3600.663	38.3001
1	330.47	330.47	94.9999988079071	57.2499990463257	54.0000021457672	TRINITY_DN45806_c0_g1::TRINITY_DN45806_c0_g1_i1::g.104285::m.104285; TRINITY_DN45762_c1_g1::TRINITY_DN45762_c1_g1_i1::g.104222::m.104222	type:5prime_partial len:401 gc:universal TRINITY_DN45806_c0_g1_i1:2-1204(+); type:5prime_partial len:401 gc:universal TRINITY_DN45762_c1_g1_i1:2283-1081(-)			0	99.0000009536743	ASAAGGESLFVANH			-0.00586667004972696	1329.62548828125	665.82	1329.63134765625	665.822937011719	2	22	1.1.1.4142.5	1	38.4495	3600.663	38.3001
1	330.47	330.47	94.9999988079071	57.2499990463257	54.0000021457672	TRINITY_DN45806_c0_g1::TRINITY_DN45806_c0_g1_i1::g.104285::m.104285; TRINITY_DN45762_c1_g1::TRINITY_DN45762_c1_g1_i1::g.104222::m.104222	type:5prime_partial len:401 gc:universal TRINITY_DN45806_c0_g1_i1:2-1204(+); type:5prime_partial len:401 gc:universal TRINITY_DN45762_c1_g1_i1:2283-1081(-)			0	99.0000009536743	ASAAGGESLFVANH			-0.00586667004972696	1329.62548828125	665.82	1329.63134765625	665.822937011719	2	20	1.1.1.4147.3	1	38.6411	3600.663	38.3001
1	330.47	330.47	94.9999988079071	57.2499990463257	54.0000021457672	TRINITY_DN45806_c0_g1::TRINITY_DN45806_c0_g1_i1::g.104285::m.104285; TRINITY_DN45762_c1_g1::TRINITY_DN45762_c1_g1_i1::g.104222::m.104222	type:5prime_partial len:401 gc:universal TRINITY_DN45806_c0_g1_i1:2-1204(+); type:5prime_partial len:401 gc:universal TRINITY_DN45762_c1_g1_i1:2283-1081(-)			0	99.0000009536743	ASAAGGESLFVANH			-0.00525631988421083	1329.62609863281	665.8203	1329.63134765625	665.822937011719	2	16	1.1.1.4152.6	1	38.8531	1630.081	38.4209
1	330.47	330.47	94.9999988079071	57.2499990463257	54.0000021457672	TRINITY_DN45806_c0_g1::TRINITY_DN45806_c0_g1_i1::g.104285::m.104285; TRINITY_DN45762_c1_g1::TRINITY_DN45762_c1_g1_i1::g.104222::m.104222	type:5prime_partial len:401 gc:universal TRINITY_DN45806_c0_g1_i1:2-1204(+); type:5prime_partial len:401 gc:universal TRINITY_DN45762_c1_g1_i1:2283-1081(-)			0	99.0000009536743	ASAAGGESLFVANH	Deamidated(N)@13		-0.00623966986313462	1330.60913085938	666.3118	1330.61535644531	666.31494140625	2	22	1.1.1.4171.4	1	39.6133	889.7017	39.5092
1	330.47	330.47	94.9999988079071	57.2499990463257	54.0000021457672	TRINITY_DN45806_c0_g1::TRINITY_DN45806_c0_g1_i1::g.104285::m.104285; TRINITY_DN45762_c1_g1::TRINITY_DN45762_c1_g1_i1::g.104222::m.104222	type:5prime_partial len:401 gc:universal TRINITY_DN45806_c0_g1_i1:2-1204(+); type:5prime_partial len:401 gc:universal TRINITY_DN45762_c1_g1_i1:2283-1081(-)			0	99.0000009536743	ASAAGGESLFVANH			-0.00208248989656568	1329.62927246094	665.8219	1329.63134765625	665.822937011719	2	12	2.1.1.3468.12	1	38.0263	1216.581	38.1659
1	330.47	330.47	94.9999988079071	57.2499990463257	54.0000021457672	TRINITY_DN45806_c0_g1::TRINITY_DN45806_c0_g1_i1::g.104285::m.104285; TRINITY_DN45762_c1_g1::TRINITY_DN45762_c1_g1_i1::g.104222::m.104222	type:5prime_partial len:401 gc:universal TRINITY_DN45806_c0_g1_i1:2-1204(+); type:5prime_partial len:401 gc:universal TRINITY_DN45762_c1_g1_i1:2283-1081(-)			0	99.0000009536743	ASAAGGESLFVANH			-0.00208248989656568	1329.62927246094	665.8219	1329.63134765625	665.822937011719	2	20	2.1.1.3473.16	1	38.2352	1216.581	38.1659
1	330.47	330.47	94.9999988079071	57.2499990463257	54.0000021457672	TRINITY_DN45806_c0_g1::TRINITY_DN45806_c0_g1_i1::g.104285::m.104285; TRINITY_DN45762_c1_g1::TRINITY_DN45762_c1_g1_i1::g.104222::m.104222	type:5prime_partial len:401 gc:universal TRINITY_DN45806_c0_g1_i1:2-1204(+); type:5prime_partial len:401 gc:universal TRINITY_DN45762_c1_g1_i1:2283-1081(-)			0	99.0000009536743	ASAAGGESLFVANH	Deamidated(N)@13		-0.00269963010214269	1330.61267089844	666.3136	1330.61535644531	666.31494140625	2	17	2.1.1.3496.18	1	39.1723	428.6894	39.1807
1	330.47	330.47	94.9999988079071	57.2499990463257	54.0000021457672	TRINITY_DN45806_c0_g1::TRINITY_DN45806_c0_g1_i1::g.104285::m.104285; TRINITY_DN45762_c1_g1::TRINITY_DN45762_c1_g1_i1::g.104222::m.104222	type:5prime_partial len:401 gc:universal TRINITY_DN45806_c0_g1_i1:2-1204(+); type:5prime_partial len:401 gc:universal TRINITY_DN45762_c1_g1_i1:2283-1081(-)			0	99.0000009536743	ASAAGGESLFVANH	Deamidated(N)@13		-0.00526311015710235	1330.61010742188	666.3123	1330.61535644531	666.31494140625	2	20	2.1.1.3502.6	1	39.4071	1043.36	39.3402
1	330.47	330.47	94.9999988079071	57.2499990463257	54.0000021457672	TRINITY_DN45806_c0_g1::TRINITY_DN45806_c0_g1_i1::g.104285::m.104285; TRINITY_DN45762_c1_g1::TRINITY_DN45762_c1_g1_i1::g.104222::m.104222	type:5prime_partial len:401 gc:universal TRINITY_DN45806_c0_g1_i1:2-1204(+); type:5prime_partial len:401 gc:universal TRINITY_DN45762_c1_g1_i1:2283-1081(-)			0	99.0000009536743	ASAAGGESLFVANH	Deamidated(N)@13		-0.00526311015710235	1330.61010742188	666.3123	1330.61535644531	666.31494140625	2	14	2.1.1.3508.3	1	39.6322	1043.36	39.3402
1	330.47	330.47	94.9999988079071	57.2499990463257	54.0000021457672	TRINITY_DN45806_c0_g1::TRINITY_DN45806_c0_g1_i1::g.104285::m.104285; TRINITY_DN45762_c1_g1::TRINITY_DN45762_c1_g1_i1::g.104222::m.104222	type:5prime_partial len:401 gc:universal TRINITY_DN45806_c0_g1_i1:2-1204(+); type:5prime_partial len:401 gc:universal TRINITY_DN45762_c1_g1_i1:2283-1081(-)			0	99.0000009536743	ASAAGGESLFVANH			-0.00452389009296894	1329.62683105469	665.8207	1329.63134765625	665.822937011719	2	22	3.1.1.3819.3	1	38.5595	567.4935	38.6878
1	330.47	330.47	94.9999988079071	57.2499990463257	54.0000021457672	TRINITY_DN45806_c0_g1::TRINITY_DN45806_c0_g1_i1::g.104285::m.104285; TRINITY_DN45762_c1_g1::TRINITY_DN45762_c1_g1_i1::g.104222::m.104222	type:5prime_partial len:401 gc:universal TRINITY_DN45806_c0_g1_i1:2-1204(+); type:5prime_partial len:401 gc:universal TRINITY_DN45762_c1_g1_i1:2283-1081(-)			0	99.0000009536743	ASAAGGESLFVANH			-0.00452389009296894	1329.62683105469	665.8207	1329.63134765625	665.822937011719	2	19	3.1.1.3824.7	1	38.7653	567.4935	38.6878
1	330.47	330.47	94.9999988079071	57.2499990463257	54.0000021457672	TRINITY_DN45806_c0_g1::TRINITY_DN45806_c0_g1_i1::g.104285::m.104285; TRINITY_DN45762_c1_g1::TRINITY_DN45762_c1_g1_i1::g.104222::m.104222	type:5prime_partial len:401 gc:universal TRINITY_DN45806_c0_g1_i1:2-1204(+); type:5prime_partial len:401 gc:universal TRINITY_DN45762_c1_g1_i1:2283-1081(-)			0	99.0000009536743	ASAAGGESLFVANH	Deamidated(N)@13		-0.00294377002865076	1330.61242675781	666.3135	1330.61535644531	666.31494140625	2	18	3.1.1.3853.3	1	39.9578	700.7551	40.1257
1	330.47	330.47	94.9999988079071	57.2499990463257	54.0000021457672	TRINITY_DN45806_c0_g1::TRINITY_DN45806_c0_g1_i1::g.104285::m.104285; TRINITY_DN45762_c1_g1::TRINITY_DN45762_c1_g1_i1::g.104222::m.104222	type:5prime_partial len:401 gc:universal TRINITY_DN45806_c0_g1_i1:2-1204(+); type:5prime_partial len:401 gc:universal TRINITY_DN45762_c1_g1_i1:2283-1081(-)			0	99.0000009536743	ASAAGGESLFVANH	Deamidated(N)@13		-0.00294377002865076	1330.61242675781	666.3135	1330.61535644531	666.31494140625	2	21	3.1.1.3858.5	1	40.1601	700.7551	40.1257
1	330.47	330.47	94.9999988079071	57.2499990463257	54.0000021457672	TRINITY_DN45806_c0_g1::TRINITY_DN45806_c0_g1_i1::g.104285::m.104285; TRINITY_DN45762_c1_g1::TRINITY_DN45762_c1_g1_i1::g.104222::m.104222	type:5prime_partial len:401 gc:universal TRINITY_DN45806_c0_g1_i1:2-1204(+); type:5prime_partial len:401 gc:universal TRINITY_DN45762_c1_g1_i1:2283-1081(-)			0	99.0000009536743	ASAAGGESLFVANH			-0.00830806978046894	1329.623046875	665.8188	1329.63134765625	665.822937011719	2	22	5.1.1.3447.20	1	38.0469	3687.034	38.014
1	330.47	330.47	94.9999988079071	57.2499990463257	54.0000021457672	TRINITY_DN45806_c0_g1::TRINITY_DN45806_c0_g1_i1::g.104285::m.104285; TRINITY_DN45762_c1_g1::TRINITY_DN45762_c1_g1_i1::g.104222::m.104222	type:5prime_partial len:401 gc:universal TRINITY_DN45806_c0_g1_i1:2-1204(+); type:5prime_partial len:401 gc:universal TRINITY_DN45762_c1_g1_i1:2283-1081(-)			0	99.0000009536743	ASAAGGESLFVANH			-0.00830806978046894	1329.623046875	665.8188	1329.63134765625	665.822937011719	2	14	5.1.1.3453.20	1	38.2883	3687.034	38.014
1	330.47	330.47	94.9999988079071	57.2499990463257	54.0000021457672	TRINITY_DN45806_c0_g1::TRINITY_DN45806_c0_g1_i1::g.104285::m.104285; TRINITY_DN45762_c1_g1::TRINITY_DN45762_c1_g1_i1::g.104222::m.104222	type:5prime_partial len:401 gc:universal TRINITY_DN45806_c0_g1_i1:2-1204(+); type:5prime_partial len:401 gc:universal TRINITY_DN45762_c1_g1_i1:2283-1081(-)			0	99.0000009536743	ASAAGGESLFVANH			-0.0048901098780334	1329.62646484375	665.8205	1329.63134765625	665.822937011719	2	14	7.1.1.4234.6	1	38.0083	170.5951	38.0596
1	330.47	330.47	94.9999988079071	57.2499990463257	54.0000021457672	TRINITY_DN45806_c0_g1::TRINITY_DN45806_c0_g1_i1::g.104285::m.104285; TRINITY_DN45762_c1_g1::TRINITY_DN45762_c1_g1_i1::g.104222::m.104222	type:5prime_partial len:401 gc:universal TRINITY_DN45806_c0_g1_i1:2-1204(+); type:5prime_partial len:401 gc:universal TRINITY_DN45762_c1_g1_i1:2283-1081(-)			0	99.0000009536743	ASAAGGESLFVANH	Deamidated(N)@13		-0.0058734598569572	1330.60949707031	666.312	1330.61535644531	666.31494140625	2	17	7.1.1.4271.5	1	39.3329	259.2966	39.4171
1	330.47	330.47	94.9999988079071	57.2499990463257	54.0000021457672	TRINITY_DN45806_c0_g1::TRINITY_DN45806_c0_g1_i1::g.104285::m.104285; TRINITY_DN45762_c1_g1::TRINITY_DN45762_c1_g1_i1::g.104222::m.104222	type:5prime_partial len:401 gc:universal TRINITY_DN45806_c0_g1_i1:2-1204(+); type:5prime_partial len:401 gc:universal TRINITY_DN45762_c1_g1_i1:2283-1081(-)			0	99.0000009536743	ASAAGGESLFVANH			-0.00122800003737211	1329.63012695313	665.8223	1329.63134765625	665.822937011719	2	21	9.1.1.3475.8	1	38.4739	4223.439	38.7262
1	330.47	330.47	94.9999988079071	57.2499990463257	54.0000021457672	TRINITY_DN45806_c0_g1::TRINITY_DN45806_c0_g1_i1::g.104285::m.104285; TRINITY_DN45762_c1_g1::TRINITY_DN45762_c1_g1_i1::g.104222::m.104222	type:5prime_partial len:401 gc:universal TRINITY_DN45806_c0_g1_i1:2-1204(+); type:5prime_partial len:401 gc:universal TRINITY_DN45762_c1_g1_i1:2283-1081(-)			0	99.0000009536743	ASAAGGESLFVANH			-0.00122800003737211	1329.63012695313	665.8223	1329.63134765625	665.822937011719	2	22	9.1.1.3480.10	1	38.6804	4223.439	38.7262
1	330.47	330.47	94.9999988079071	57.2499990463257	54.0000021457672	TRINITY_DN45806_c0_g1::TRINITY_DN45806_c0_g1_i1::g.104285::m.104285; TRINITY_DN45762_c1_g1::TRINITY_DN45762_c1_g1_i1::g.104222::m.104222	type:5prime_partial len:401 gc:universal TRINITY_DN45806_c0_g1_i1:2-1204(+); type:5prime_partial len:401 gc:universal TRINITY_DN45762_c1_g1_i1:2283-1081(-)			0	99.0000009536743	ASAAGGESLFVANH			-0.00122800003737211	1329.63012695313	665.8223	1329.63134765625	665.822937011719	2	22	9.1.1.3485.15	1	38.8826	4223.439	38.7262
1	330.47	330.47	94.9999988079071	57.2499990463257	54.0000021457672	TRINITY_DN45806_c0_g1::TRINITY_DN45806_c0_g1_i1::g.104285::m.104285; TRINITY_DN45762_c1_g1::TRINITY_DN45762_c1_g1_i1::g.104222::m.104222	type:5prime_partial len:401 gc:universal TRINITY_DN45806_c0_g1_i1:2-1204(+); type:5prime_partial len:401 gc:universal TRINITY_DN45762_c1_g1_i1:2283-1081(-)			0	99.0000009536743	ASAAGGESLFVANH			-0.00122800003737211	1329.63012695313	665.8223	1329.63134765625	665.822937011719	2	19	9.1.1.3490.12	1	39.0831	4223.439	38.7262
1	330.47	330.47	94.9999988079071	57.2499990463257	54.0000021457672	TRINITY_DN45806_c0_g1::TRINITY_DN45806_c0_g1_i1::g.104285::m.104285; TRINITY_DN45762_c1_g1::TRINITY_DN45762_c1_g1_i1::g.104222::m.104222	type:5prime_partial len:401 gc:universal TRINITY_DN45806_c0_g1_i1:2-1204(+); type:5prime_partial len:401 gc:universal TRINITY_DN45762_c1_g1_i1:2283-1081(-)			0	99.0000009536743	ASAAGGESLFVANH	Deamidated(N)@13		0.000962479971349239	1330.61633300781	666.3154	1330.61535644531	666.31494140625	2	15	9.1.1.3502.16	1	39.554	309.1008	39.5278
1	330.47	330.47	94.9999988079071	57.2499990463257	54.0000021457672	TRINITY_DN45806_c0_g1::TRINITY_DN45806_c0_g1_i1::g.104285::m.104285; TRINITY_DN45762_c1_g1::TRINITY_DN45762_c1_g1_i1::g.104222::m.104222	type:5prime_partial len:401 gc:universal TRINITY_DN45806_c0_g1_i1:2-1204(+); type:5prime_partial len:401 gc:universal TRINITY_DN45762_c1_g1_i1:2283-1081(-)			0	99.0000009536743	ASAAGGESLFVANH	Deamidated(N)@13		0.000718339986633509	1330.61608886719	666.3153	1330.61535644531	666.31494140625	2	21	9.1.1.3508.6	1	39.791	945.52	39.7245
1	330.47	330.47	94.9999988079071	57.2499990463257	54.0000021457672	TRINITY_DN45806_c0_g1::TRINITY_DN45806_c0_g1_i1::g.104285::m.104285; TRINITY_DN45762_c1_g1::TRINITY_DN45762_c1_g1_i1::g.104222::m.104222	type:5prime_partial len:401 gc:universal TRINITY_DN45806_c0_g1_i1:2-1204(+); type:5prime_partial len:401 gc:universal TRINITY_DN45762_c1_g1_i1:2283-1081(-)			0	99.0000009536743	ASAAGGESLFVANH	Deamidated(N)@13		-0.00233342009596527	1330.61303710938	666.3138	1330.61535644531	666.31494140625	2	13	9.1.1.3516.6	1	40.111	911.7166	39.7636
1	330.47	330.47	94.9999988079071	57.2499990463257	54.0000021457672	TRINITY_DN45806_c0_g1::TRINITY_DN45806_c0_g1_i1::g.104285::m.104285; TRINITY_DN45762_c1_g1::TRINITY_DN45762_c1_g1_i1::g.104222::m.104222	type:5prime_partial len:401 gc:universal TRINITY_DN45806_c0_g1_i1:2-1204(+); type:5prime_partial len:401 gc:universal TRINITY_DN45762_c1_g1_i1:2283-1081(-)			0	99.0000009536743	ASAAGGESLFVANH			-0.0124585004523396	1329.61889648438	665.8167	1329.63134765625	665.822937011719	2	15	11.1.1.4200.5	1	38.3486	372.5963	38.4397
1	330.47	330.47	94.9999988079071	57.2499990463257	54.0000021457672	TRINITY_DN45806_c0_g1::TRINITY_DN45806_c0_g1_i1::g.104285::m.104285; TRINITY_DN45762_c1_g1::TRINITY_DN45762_c1_g1_i1::g.104222::m.104222	type:5prime_partial len:401 gc:universal TRINITY_DN45806_c0_g1_i1:2-1204(+); type:5prime_partial len:401 gc:universal TRINITY_DN45762_c1_g1_i1:2283-1081(-)			0	99.0000009536743	ASAAGGESLFVANH			-0.0124585004523396	1329.61889648438	665.8167	1329.63134765625	665.822937011719	2	15	11.1.1.4206.4	1	38.5949	372.5963	38.4397
1	330.47	330.47	94.9999988079071	57.2499990463257	54.0000021457672	TRINITY_DN45806_c0_g1::TRINITY_DN45806_c0_g1_i1::g.104285::m.104285; TRINITY_DN45762_c1_g1::TRINITY_DN45762_c1_g1_i1::g.104222::m.104222	type:5prime_partial len:401 gc:universal TRINITY_DN45806_c0_g1_i1:2-1204(+); type:5prime_partial len:401 gc:universal TRINITY_DN45762_c1_g1_i1:2283-1081(-)			0	99.0000009536743	ASAAGGESLFVANH	Deamidated(N)@13		-0.0105120996013284	1330.60485839844	666.3097	1330.61535644531	666.31494140625	2	20	11.1.1.4232.7	1	39.5685	471.4778	39.5
1	330.47	330.47	94.9999988079071	57.2499990463257	54.0000021457672	TRINITY_DN45806_c0_g1::TRINITY_DN45806_c0_g1_i1::g.104285::m.104285; TRINITY_DN45762_c1_g1::TRINITY_DN45762_c1_g1_i1::g.104222::m.104222	type:5prime_partial len:401 gc:universal TRINITY_DN45806_c0_g1_i1:2-1204(+); type:5prime_partial len:401 gc:universal TRINITY_DN45762_c1_g1_i1:2283-1081(-)			0	99.0000009536743	ASAAGGESLFVANH			-0.00806393008679152	1329.62329101563	665.8189	1329.63134765625	665.822937011719	2	19	12.1.1.3583.7	1	38.3928	2913.424	38.5987
1	330.47	330.47	94.9999988079071	57.2499990463257	54.0000021457672	TRINITY_DN45806_c0_g1::TRINITY_DN45806_c0_g1_i1::g.104285::m.104285; TRINITY_DN45762_c1_g1::TRINITY_DN45762_c1_g1_i1::g.104222::m.104222	type:5prime_partial len:401 gc:universal TRINITY_DN45806_c0_g1_i1:2-1204(+); type:5prime_partial len:401 gc:universal TRINITY_DN45762_c1_g1_i1:2283-1081(-)			0	99.0000009536743	ASAAGGESLFVANH			-0.00806393008679152	1329.62329101563	665.8189	1329.63134765625	665.822937011719	2	23	12.1.1.3589.10	1	38.6341	2913.424	38.5987
1	330.47	330.47	94.9999988079071	57.2499990463257	54.0000021457672	TRINITY_DN45806_c0_g1::TRINITY_DN45806_c0_g1_i1::g.104285::m.104285; TRINITY_DN45762_c1_g1::TRINITY_DN45762_c1_g1_i1::g.104222::m.104222	type:5prime_partial len:401 gc:universal TRINITY_DN45806_c0_g1_i1:2-1204(+); type:5prime_partial len:401 gc:universal TRINITY_DN45762_c1_g1_i1:2283-1081(-)			0	99.0000009536743	ASAAGGESLFVANH			-0.00806393008679152	1329.62329101563	665.8189	1329.63134765625	665.822937011719	2	20	12.1.1.3594.10	1	38.8366	2913.424	38.5987
1	330.47	330.47	94.9999988079071	57.2499990463257	54.0000021457672	TRINITY_DN45806_c0_g1::TRINITY_DN45806_c0_g1_i1::g.104285::m.104285; TRINITY_DN45762_c1_g1::TRINITY_DN45762_c1_g1_i1::g.104222::m.104222	type:5prime_partial len:401 gc:universal TRINITY_DN45806_c0_g1_i1:2-1204(+); type:5prime_partial len:401 gc:universal TRINITY_DN45762_c1_g1_i1:2283-1081(-)			0	99.0000009536743	ASAAGGESLFVANH	Deamidated(N)@13		-0.00953556969761848	1330.60583496094	666.3102	1330.61535644531	666.31494140625	2	19	12.1.1.3605.4	1	39.262	829.8543	39.3248
1	330.47	330.47	94.9999988079071	57.2499990463257	54.0000021457672	TRINITY_DN45806_c0_g1::TRINITY_DN45806_c0_g1_i1::g.104285::m.104285; TRINITY_DN45762_c1_g1::TRINITY_DN45762_c1_g1_i1::g.104222::m.104222	type:5prime_partial len:401 gc:universal TRINITY_DN45806_c0_g1_i1:2-1204(+); type:5prime_partial len:401 gc:universal TRINITY_DN45762_c1_g1_i1:2283-1081(-)			0	99.0000009536743	ASAAGGESLFVANH	Deamidated(N)@13		-0.00953556969761848	1330.60583496094	666.3102	1330.61535644531	666.31494140625	2	14	12.1.1.3614.4	1	39.633	829.8543	39.3248
1	330.47	330.47	94.9999988079071	57.2499990463257	54.0000021457672	TRINITY_DN45806_c0_g1::TRINITY_DN45806_c0_g1_i1::g.104285::m.104285; TRINITY_DN45762_c1_g1::TRINITY_DN45762_c1_g1_i1::g.104222::m.104222	type:5prime_partial len:401 gc:universal TRINITY_DN45806_c0_g1_i1:2-1204(+); type:5prime_partial len:401 gc:universal TRINITY_DN45762_c1_g1_i1:2283-1081(-)			0	99.0000009536743	ASAAGGESLFVANH	Deamidated(N)@13		-0.00623966986313462	1330.60913085938	666.3118	1330.61535644531	666.31494140625	2	14	1.1.1.4165.5	1	39.3664	889.7017	39.5092
1	330.47	330.47	94.9999988079071	57.2499990463257	54.0000021457672	TRINITY_DN45806_c0_g1::TRINITY_DN45806_c0_g1_i1::g.104285::m.104285; TRINITY_DN45762_c1_g1::TRINITY_DN45762_c1_g1_i1::g.104222::m.104222	type:5prime_partial len:401 gc:universal TRINITY_DN45806_c0_g1_i1:2-1204(+); type:5prime_partial len:401 gc:universal TRINITY_DN45762_c1_g1_i1:2283-1081(-)			0	99.0000009536743	ASAAGGESLFVANH			-0.00171628000680357	1329.62963867188	665.8221	1329.63134765625	665.822937011719	2	17	6.1.1.4138.5	1	38.2879	429.3275	38.3807
1	330.47	330.47	94.9999988079071	57.2499990463257	54.0000021457672	TRINITY_DN45806_c0_g1::TRINITY_DN45806_c0_g1_i1::g.104285::m.104285; TRINITY_DN45762_c1_g1::TRINITY_DN45762_c1_g1_i1::g.104222::m.104222	type:5prime_partial len:401 gc:universal TRINITY_DN45806_c0_g1_i1:2-1204(+); type:5prime_partial len:401 gc:universal TRINITY_DN45762_c1_g1_i1:2283-1081(-)			0	99.0000009536743	ASAAGGESLFVANH			-0.00171628000680357	1329.62963867188	665.8221	1329.63134765625	665.822937011719	2	16	6.1.1.4143.6	1	38.4972	429.3275	38.3807
1	330.47	330.47	94.9999988079071	57.2499990463257	54.0000021457672	TRINITY_DN45806_c0_g1::TRINITY_DN45806_c0_g1_i1::g.104285::m.104285; TRINITY_DN45762_c1_g1::TRINITY_DN45762_c1_g1_i1::g.104222::m.104222	type:5prime_partial len:401 gc:universal TRINITY_DN45806_c0_g1_i1:2-1204(+); type:5prime_partial len:401 gc:universal TRINITY_DN45762_c1_g1_i1:2283-1081(-)			0	99.0000009536743	ASAAGGESLFVANH			-0.00464597018435597	1329.62670898438	665.8206	1329.63134765625	665.822937011719	2	22	8.1.1.3677.5	1	38.5031	2850.777	38.6339
1	330.47	330.47	94.9999988079071	57.2499990463257	54.0000021457672	TRINITY_DN45806_c0_g1::TRINITY_DN45806_c0_g1_i1::g.104285::m.104285; TRINITY_DN45762_c1_g1::TRINITY_DN45762_c1_g1_i1::g.104222::m.104222	type:5prime_partial len:401 gc:universal TRINITY_DN45806_c0_g1_i1:2-1204(+); type:5prime_partial len:401 gc:universal TRINITY_DN45762_c1_g1_i1:2283-1081(-)			0	99.0000009536743	ASAAGGESLFVANH			-0.00464597018435597	1329.62670898438	665.8206	1329.63134765625	665.822937011719	2	19	8.1.1.3683.8	1	38.7384	2850.777	38.6339
1	330.47	330.47	94.9999988079071	57.2499990463257	54.0000021457672	TRINITY_DN45806_c0_g1::TRINITY_DN45806_c0_g1_i1::g.104285::m.104285; TRINITY_DN45762_c1_g1::TRINITY_DN45762_c1_g1_i1::g.104222::m.104222	type:5prime_partial len:401 gc:universal TRINITY_DN45806_c0_g1_i1:2-1204(+); type:5prime_partial len:401 gc:universal TRINITY_DN45762_c1_g1_i1:2283-1081(-)			0	99.0000009536743	ASAAGGESLFVANH			-0.00464597018435597	1329.62670898438	665.8206	1329.63134765625	665.822937011719	2	15	8.1.1.3689.7	1	38.9877	2850.777	38.6339
1	330.47	330.47	94.9999988079071	57.2499990463257	54.0000021457672	TRINITY_DN45806_c0_g1::TRINITY_DN45806_c0_g1_i1::g.104285::m.104285; TRINITY_DN45762_c1_g1::TRINITY_DN45762_c1_g1_i1::g.104222::m.104222	type:5prime_partial len:401 gc:universal TRINITY_DN45806_c0_g1_i1:2-1204(+); type:5prime_partial len:401 gc:universal TRINITY_DN45762_c1_g1_i1:2283-1081(-)			0	99.0000009536743	ASAAGGESLFVANH	Deamidated(N)@13		-0.00685002002865076	1330.60852050781	666.3115	1330.61535644531	666.31494140625	2	16	5.1.1.3470.3	1	38.9469	988.4538	39.0574
1	330.47	330.47	94.9999988079071	57.2499990463257	54.0000021457672	TRINITY_DN45806_c0_g1::TRINITY_DN45806_c0_g1_i1::g.104285::m.104285; TRINITY_DN45762_c1_g1::TRINITY_DN45762_c1_g1_i1::g.104222::m.104222	type:5prime_partial len:401 gc:universal TRINITY_DN45806_c0_g1_i1:2-1204(+); type:5prime_partial len:401 gc:universal TRINITY_DN45762_c1_g1_i1:2283-1081(-)			0	99.0000009536743	ASAAGGESLFVANH	Deamidated(N)@13		-0.0105120996013284	1330.60485839844	666.3097	1330.61535644531	666.31494140625	2	14	11.1.1.4227.5	1	39.3614	471.4778	39.5
1	330.47	330.47	94.9999988079071	57.2499990463257	54.0000021457672	TRINITY_DN45806_c0_g1::TRINITY_DN45806_c0_g1_i1::g.104285::m.104285; TRINITY_DN45762_c1_g1::TRINITY_DN45762_c1_g1_i1::g.104222::m.104222	type:5prime_partial len:401 gc:universal TRINITY_DN45806_c0_g1_i1:2-1204(+); type:5prime_partial len:401 gc:universal TRINITY_DN45762_c1_g1_i1:2283-1081(-)			0	99.0000009536743	ASAAGGESLFVANH	Deamidated(N)@13		-0.00184514001011848	1330.61352539063	666.314	1330.61535644531	666.31494140625	2	19	6.1.1.4179.2	1	39.8785	309.9104	40.0031
1	330.47	330.47	94.9999988079071	57.2499990463257	54.0000021457672	TRINITY_DN45806_c0_g1::TRINITY_DN45806_c0_g1_i1::g.104285::m.104285; TRINITY_DN45762_c1_g1::TRINITY_DN45762_c1_g1_i1::g.104222::m.104222	type:5prime_partial len:401 gc:universal TRINITY_DN45806_c0_g1_i1:2-1204(+); type:5prime_partial len:401 gc:universal TRINITY_DN45762_c1_g1_i1:2283-1081(-)			0	99.0000009536743	ASAAGGESLFVANH			-0.00464597018435597	1329.62670898438	665.8206	1329.63134765625	665.822937011719	2	21	10.1.1.3357.13	1	38.4729	1186.977	38.4053
1	330.47	330.47	94.9999988079071	57.2499990463257	54.0000021457672	TRINITY_DN45806_c0_g1::TRINITY_DN45806_c0_g1_i1::g.104285::m.104285; TRINITY_DN45762_c1_g1::TRINITY_DN45762_c1_g1_i1::g.104222::m.104222	type:5prime_partial len:401 gc:universal TRINITY_DN45806_c0_g1_i1:2-1204(+); type:5prime_partial len:401 gc:universal TRINITY_DN45762_c1_g1_i1:2283-1081(-)			0	99.0000009536743	ASAAGGESLFVANH			-0.00464597018435597	1329.62670898438	665.8206	1329.63134765625	665.822937011719	2	10	10.1.1.3363.17	1	38.7109	1186.977	38.4053
1	330.47	330.47	94.9999988079071	57.2499990463257	54.0000021457672	TRINITY_DN45806_c0_g1::TRINITY_DN45806_c0_g1_i1::g.104285::m.104285; TRINITY_DN45762_c1_g1::TRINITY_DN45762_c1_g1_i1::g.104222::m.104222	type:5prime_partial len:401 gc:universal TRINITY_DN45806_c0_g1_i1:2-1204(+); type:5prime_partial len:401 gc:universal TRINITY_DN45762_c1_g1_i1:2283-1081(-)			0	99.0000009536743	ASAAGGESLFVANH	Deamidated(N)@13		-0.00294377002865076	1330.61242675781	666.3135	1330.61535644531	666.31494140625	2	19	10.1.1.3387.3	1	39.6581	1031.796	39.7616
1	330.47	330.47	94.9999988079071	57.2499990463257	54.0000021457672	TRINITY_DN45806_c0_g1::TRINITY_DN45806_c0_g1_i1::g.104285::m.104285; TRINITY_DN45762_c1_g1::TRINITY_DN45762_c1_g1_i1::g.104222::m.104222	type:5prime_partial len:401 gc:universal TRINITY_DN45806_c0_g1_i1:2-1204(+); type:5prime_partial len:401 gc:universal TRINITY_DN45762_c1_g1_i1:2283-1081(-)			0	99.0000009536743	ASAAGGESLFVANH	Deamidated(N)@13		-0.00294377002865076	1330.61242675781	666.3135	1330.61535644531	666.31494140625	2	18	10.1.1.3393.4	1	39.8948	1031.796	39.7616
1	330.47	330.47	94.9999988079071	57.2499990463257	54.0000021457672	TRINITY_DN45806_c0_g1::TRINITY_DN45806_c0_g1_i1::g.104285::m.104285; TRINITY_DN45762_c1_g1::TRINITY_DN45762_c1_g1_i1::g.104222::m.104222	type:5prime_partial len:401 gc:universal TRINITY_DN45806_c0_g1_i1:2-1204(+); type:5prime_partial len:401 gc:universal TRINITY_DN45762_c1_g1_i1:2283-1081(-)			0	99.0000009536743	ASAAGGESLFVANH	Deamidated(N)@13		-0.00294377002865076	1330.61242675781	666.3135	1330.61535644531	666.31494140625	2	19	8.1.1.3719.6	1	40.1853	653.8077	40.1576
1	330.47	330.47	94.9999988079071	57.2499990463257	54.0000021457672	TRINITY_DN45806_c0_g1::TRINITY_DN45806_c0_g1_i1::g.104285::m.104285; TRINITY_DN45762_c1_g1::TRINITY_DN45762_c1_g1_i1::g.104222::m.104222	type:5prime_partial len:401 gc:universal TRINITY_DN45806_c0_g1_i1:2-1204(+); type:5prime_partial len:401 gc:universal TRINITY_DN45762_c1_g1_i1:2283-1081(-)			0	99.0000009536743	ASAAGGESLFVANH	Deamidated(N)@13		-0.00184514001011848	1330.61352539063	666.314	1330.61535644531	666.31494140625	2	12	6.1.1.4185.5	1	40.0961	309.9104	40.0031
1	330.47	330.47	94.9999988079071	57.2499990463257	54.0000021457672	TRINITY_DN45806_c0_g1::TRINITY_DN45806_c0_g1_i1::g.104285::m.104285; TRINITY_DN45762_c1_g1::TRINITY_DN45762_c1_g1_i1::g.104222::m.104222	type:5prime_partial len:401 gc:universal TRINITY_DN45806_c0_g1_i1:2-1204(+); type:5prime_partial len:401 gc:universal TRINITY_DN45762_c1_g1_i1:2283-1081(-)			0	99.0000009536743	ASAAGGESLFVANH			-0.00464597018435597	1329.62670898438	665.8206	1329.63134765625	665.822937011719	2	13	10.1.1.3351.10	1	38.2344	1186.842	38.4053
1	330.47	330.47	94.9999988079071	57.2499990463257	54.0000021457672	TRINITY_DN45806_c0_g1::TRINITY_DN45806_c0_g1_i1::g.104285::m.104285; TRINITY_DN45762_c1_g1::TRINITY_DN45762_c1_g1_i1::g.104222::m.104222	type:5prime_partial len:401 gc:universal TRINITY_DN45806_c0_g1_i1:2-1204(+); type:5prime_partial len:401 gc:universal TRINITY_DN45762_c1_g1_i1:2283-1081(-)			0	99.0000009536743	ASAAGGESLFVANH			-0.00208248989656568	1329.62927246094	665.8219	1329.63134765625	665.822937011719	2	10	2.1.1.3478.10	1	38.4358	1216.581	38.1659
1	330.47	330.47	94.9999988079071	57.2499990463257	54.0000021457672	TRINITY_DN45806_c0_g1::TRINITY_DN45806_c0_g1_i1::g.104285::m.104285; TRINITY_DN45762_c1_g1::TRINITY_DN45762_c1_g1_i1::g.104222::m.104222	type:5prime_partial len:401 gc:universal TRINITY_DN45806_c0_g1_i1:2-1204(+); type:5prime_partial len:401 gc:universal TRINITY_DN45762_c1_g1_i1:2283-1081(-)			0	99.0000009536743	ASAAGGESLFVANH	Deamidated(N)@13		-0.00294377002865076	1330.61242675781	666.3135	1330.61535644531	666.31494140625	2	13	8.1.1.3713.6	1	39.9442	653.8077	40.1576
1	330.47	330.47	94.9999988079071	57.2499990463257	54.0000021457672	TRINITY_DN45806_c0_g1::TRINITY_DN45806_c0_g1_i1::g.104285::m.104285; TRINITY_DN45762_c1_g1::TRINITY_DN45762_c1_g1_i1::g.104222::m.104222	type:5prime_partial len:401 gc:universal TRINITY_DN45806_c0_g1_i1:2-1204(+); type:5prime_partial len:401 gc:universal TRINITY_DN45762_c1_g1_i1:2283-1081(-)			0	99.0000009536743	ASAAGGESLFVANH			-0.0048901098780334	1329.62646484375	665.8205	1329.63134765625	665.822937011719	2	21	4.1.1.3762.5	1	38.4021	2018.019	38.6481
1	330.47	330.47	94.9999988079071	57.2499990463257	54.0000021457672	TRINITY_DN45806_c0_g1::TRINITY_DN45806_c0_g1_i1::g.104285::m.104285; TRINITY_DN45762_c1_g1::TRINITY_DN45762_c1_g1_i1::g.104222::m.104222	type:5prime_partial len:401 gc:universal TRINITY_DN45806_c0_g1_i1:2-1204(+); type:5prime_partial len:401 gc:universal TRINITY_DN45762_c1_g1_i1:2283-1081(-)			0	99.0000009536743	ASAAGGESLFVANH			-0.0048901098780334	1329.62646484375	665.8205	1329.63134765625	665.822937011719	2	22	4.1.1.3767.6	1	38.6029	2018.019	38.6481
1	330.47	330.47	94.9999988079071	57.2499990463257	54.0000021457672	TRINITY_DN45806_c0_g1::TRINITY_DN45806_c0_g1_i1::g.104285::m.104285; TRINITY_DN45762_c1_g1::TRINITY_DN45762_c1_g1_i1::g.104222::m.104222	type:5prime_partial len:401 gc:universal TRINITY_DN45806_c0_g1_i1:2-1204(+); type:5prime_partial len:401 gc:universal TRINITY_DN45762_c1_g1_i1:2283-1081(-)			0	99.0000009536743	ASAAGGESLFVANH			-0.0048901098780334	1329.62646484375	665.8205	1329.63134765625	665.822937011719	2	22	4.1.1.3772.9	1	38.8044	2018.019	38.6481
1	330.47	330.47	94.9999988079071	57.2499990463257	54.0000021457672	TRINITY_DN45806_c0_g1::TRINITY_DN45806_c0_g1_i1::g.104285::m.104285; TRINITY_DN45762_c1_g1::TRINITY_DN45762_c1_g1_i1::g.104222::m.104222	type:5prime_partial len:401 gc:universal TRINITY_DN45806_c0_g1_i1:2-1204(+); type:5prime_partial len:401 gc:universal TRINITY_DN45762_c1_g1_i1:2283-1081(-)			0	99.0000009536743	ASAAGGESLFVANH			-0.0048901098780334	1329.62646484375	665.8205	1329.63134765625	665.822937011719	2	13	4.1.1.3777.10	1	39.0067	2018.019	38.6481
1	330.47	330.47	94.9999988079071	57.2499990463257	54.0000021457672	TRINITY_DN45806_c0_g1::TRINITY_DN45806_c0_g1_i1::g.104285::m.104285; TRINITY_DN45762_c1_g1::TRINITY_DN45762_c1_g1_i1::g.104222::m.104222	type:5prime_partial len:401 gc:universal TRINITY_DN45806_c0_g1_i1:2-1204(+); type:5prime_partial len:401 gc:universal TRINITY_DN45762_c1_g1_i1:2283-1081(-)			0	99.0000009536743	ASAAGGESLFVANH	Deamidated(N)@13		-0.0058734598569572	1330.60949707031	666.312	1330.61535644531	666.31494140625	2	15	4.1.1.3794.9	1	39.689	993.733	39.7822
1	330.47	330.47	94.9999988079071	57.2499990463257	54.0000021457672	TRINITY_DN45806_c0_g1::TRINITY_DN45806_c0_g1_i1::g.104285::m.104285; TRINITY_DN45762_c1_g1::TRINITY_DN45762_c1_g1_i1::g.104222::m.104222	type:5prime_partial len:401 gc:universal TRINITY_DN45806_c0_g1_i1:2-1204(+); type:5prime_partial len:401 gc:universal TRINITY_DN45762_c1_g1_i1:2283-1081(-)			0	99.0000009536743	ASAAGGESLFVANH	Deamidated(N)@13		-0.0058734598569572	1330.60949707031	666.312	1330.61535644531	666.31494140625	2	18	4.1.1.3799.14	1	39.892	993.733	39.7822
1	330.47	330.47	94.9999988079071	57.2499990463257	54.0000021457672	TRINITY_DN45806_c0_g1::TRINITY_DN45806_c0_g1_i1::g.104285::m.104285; TRINITY_DN45762_c1_g1::TRINITY_DN45762_c1_g1_i1::g.104222::m.104222	type:5prime_partial len:401 gc:universal TRINITY_DN45806_c0_g1_i1:2-1204(+); type:5prime_partial len:401 gc:universal TRINITY_DN45762_c1_g1_i1:2283-1081(-)			0	99.0000009536743	ASAAGGESLFVANH			-0.00830806978046894	1329.623046875	665.8188	1329.63134765625	665.822937011719	2	9	5.1.1.3458.15	1	38.4833	3126.1	38.0536
1	330.47	330.47	94.9999988079071	57.2499990463257	54.0000021457672	TRINITY_DN45806_c0_g1::TRINITY_DN45806_c0_g1_i1::g.104285::m.104285; TRINITY_DN45762_c1_g1::TRINITY_DN45762_c1_g1_i1::g.104222::m.104222	type:5prime_partial len:401 gc:universal TRINITY_DN45806_c0_g1_i1:2-1204(+); type:5prime_partial len:401 gc:universal TRINITY_DN45762_c1_g1_i1:2283-1081(-)			0	99.0000009536743	ASAAGGESLFVANH			-0.00830806978046894	1329.623046875	665.8188	1329.63134765625	665.822937011719	2	11	5.1.1.3441.20	1	37.8097	3687.034	38.014
1	330.47	330.47	94.9999988079071	57.2499990463257	54.0000021457672	TRINITY_DN45806_c0_g1::TRINITY_DN45806_c0_g1_i1::g.104285::m.104285; TRINITY_DN45762_c1_g1::TRINITY_DN45762_c1_g1_i1::g.104222::m.104222	type:5prime_partial len:401 gc:universal TRINITY_DN45806_c0_g1_i1:2-1204(+); type:5prime_partial len:401 gc:universal TRINITY_DN45762_c1_g1_i1:2283-1081(-)			0	98.0599999427795	ASAAGGESLFVANH	Deamidated(N)@13		-0.0058734598569572	1330.60949707031	666.312	1330.61535644531	666.31494140625	2	9	4.1.1.3805.7	1	40.1313	1004.33	39.8229
1	330.47	330.47	94.9999988079071	57.2499990463257	54.0000021457672	TRINITY_DN45806_c0_g1::TRINITY_DN45806_c0_g1_i1::g.104285::m.104285; TRINITY_DN45762_c1_g1::TRINITY_DN45762_c1_g1_i1::g.104222::m.104222	type:5prime_partial len:401 gc:universal TRINITY_DN45806_c0_g1_i1:2-1204(+); type:5prime_partial len:401 gc:universal TRINITY_DN45762_c1_g1_i1:2283-1081(-)			0	58.950001001358	ASAAGGESLFVANH			-0.00806393008679152	1329.62329101563	665.8189	1329.63134765625	665.822937011719	2	6	12.1.1.3599.19	1	39.0371	2844.426	38.5987
1	330.47	330.47	94.9999988079071	57.2499990463257	54.0000021457672	TRINITY_DN45806_c0_g1::TRINITY_DN45806_c0_g1_i1::g.104285::m.104285; TRINITY_DN45762_c1_g1::TRINITY_DN45762_c1_g1_i1::g.104222::m.104222	type:5prime_partial len:401 gc:universal TRINITY_DN45806_c0_g1_i1:2-1204(+); type:5prime_partial len:401 gc:universal TRINITY_DN45762_c1_g1_i1:2283-1081(-)			0	99.0000009536743	ASAAGGESLFVANHAY			-0.00254922988824546	1563.72924804688	782.8719	1563.73181152344	782.873168945313	2	20	9.1.1.3613.11	1	44.0126	941.0274	44.2184
1	330.47	330.47	94.9999988079071	57.2499990463257	54.0000021457672	TRINITY_DN45806_c0_g1::TRINITY_DN45806_c0_g1_i1::g.104285::m.104285; TRINITY_DN45762_c1_g1::TRINITY_DN45762_c1_g1_i1::g.104222::m.104222	type:5prime_partial len:401 gc:universal TRINITY_DN45806_c0_g1_i1:2-1204(+); type:5prime_partial len:401 gc:universal TRINITY_DN45762_c1_g1_i1:2283-1081(-)			0	99.0000009536743	ASAAGGESLFVANHAY			-0.00254922988824546	1563.72924804688	782.8719	1563.73181152344	782.873168945313	2	21	9.1.1.3619.9	1	44.2485	941.0274	44.2184
1	330.47	330.47	94.9999988079071	57.2499990463257	54.0000021457672	TRINITY_DN45806_c0_g1::TRINITY_DN45806_c0_g1_i1::g.104285::m.104285; TRINITY_DN45762_c1_g1::TRINITY_DN45762_c1_g1_i1::g.104222::m.104222	type:5prime_partial len:401 gc:universal TRINITY_DN45806_c0_g1_i1:2-1204(+); type:5prime_partial len:401 gc:universal TRINITY_DN45762_c1_g1_i1:2283-1081(-)			0	99.0000009536743	ASAAGGESLFVANHAY			-0.00254922988824546	1563.72924804688	782.8719	1563.73181152344	782.873168945313	2	18	9.1.1.3624.7	1	44.4444	941.0274	44.2184
1	330.47	330.47	94.9999988079071	57.2499990463257	54.0000021457672	TRINITY_DN45806_c0_g1::TRINITY_DN45806_c0_g1_i1::g.104285::m.104285; TRINITY_DN45762_c1_g1::TRINITY_DN45762_c1_g1_i1::g.104222::m.104222	type:5prime_partial len:401 gc:universal TRINITY_DN45806_c0_g1_i1:2-1204(+); type:5prime_partial len:401 gc:universal TRINITY_DN45762_c1_g1_i1:2283-1081(-)			0	99.0000009536743	ASAAGGESLFVANHAY			-0.0103617003187537	1563.72143554688	782.868	1563.73181152344	782.873168945313	2	19	12.1.1.3736.5	1	44.4145	125.4574	44.3797
1	330.47	330.47	94.9999988079071	57.2499990463257	54.0000021457672	TRINITY_DN45806_c0_g1::TRINITY_DN45806_c0_g1_i1::g.104285::m.104285; TRINITY_DN45762_c1_g1::TRINITY_DN45762_c1_g1_i1::g.104222::m.104222	type:5prime_partial len:401 gc:universal TRINITY_DN45806_c0_g1_i1:2-1204(+); type:5prime_partial len:401 gc:universal TRINITY_DN45762_c1_g1_i1:2283-1081(-)			0	99.0000009536743	ASGASAAGGESL	Cation:Na(E)@10		-0.00527303013950586	998.4228515625	500.2187	998.428100585938	500.221313476563	2	11	11.1.1.3705.3	1	27.0214	406.3861	27.1236
1	330.47	330.47	94.9999988079071	57.2499990463257	54.0000021457672	TRINITY_DN45806_c0_g1::TRINITY_DN45806_c0_g1_i1::g.104285::m.104285; TRINITY_DN45762_c1_g1::TRINITY_DN45762_c1_g1_i1::g.104222::m.104222	type:5prime_partial len:401 gc:universal TRINITY_DN45806_c0_g1_i1:2-1204(+); type:5prime_partial len:401 gc:universal TRINITY_DN45762_c1_g1_i1:2283-1081(-)			0	99.0000009536743	ASGASAAGGESL			-0.00147778005339205	976.444702148438	489.2296	976.446166992188	489.230346679688	2	16	12.1.1.3290.5	1	27.0164	4736.128	26.9968
1	330.47	330.47	94.9999988079071	57.2499990463257	54.0000021457672	TRINITY_DN45806_c0_g1::TRINITY_DN45806_c0_g1_i1::g.104285::m.104285; TRINITY_DN45762_c1_g1::TRINITY_DN45762_c1_g1_i1::g.104222::m.104222	type:5prime_partial len:401 gc:universal TRINITY_DN45806_c0_g1_i1:2-1204(+); type:5prime_partial len:401 gc:universal TRINITY_DN45762_c1_g1_i1:2283-1081(-)			0	99.0000009536743	ASGASAAGGESL			-0.00147778005339205	976.444702148438	489.2296	976.446166992188	489.230346679688	2	15	12.1.1.3296.3	1	27.258	4736.128	26.9968
1	330.47	330.47	94.9999988079071	57.2499990463257	54.0000021457672	TRINITY_DN45806_c0_g1::TRINITY_DN45806_c0_g1_i1::g.104285::m.104285; TRINITY_DN45762_c1_g1::TRINITY_DN45762_c1_g1_i1::g.104222::m.104222	type:5prime_partial len:401 gc:universal TRINITY_DN45806_c0_g1_i1:2-1204(+); type:5prime_partial len:401 gc:universal TRINITY_DN45762_c1_g1_i1:2283-1081(-)			0	99.0000009536743	ASGASAAGGESL			0.00230640009976923	976.448486328125	489.2315	976.446166992188	489.230346679688	2	17	2.1.1.3202.5	1	27.2482	4983.207	27.2767
1	330.47	330.47	94.9999988079071	57.2499990463257	54.0000021457672	TRINITY_DN45806_c0_g1::TRINITY_DN45806_c0_g1_i1::g.104285::m.104285; TRINITY_DN45762_c1_g1::TRINITY_DN45762_c1_g1_i1::g.104222::m.104222	type:5prime_partial len:401 gc:universal TRINITY_DN45806_c0_g1_i1:2-1204(+); type:5prime_partial len:401 gc:universal TRINITY_DN45762_c1_g1_i1:2283-1081(-)			0	99.0000009536743	ASGASAAGGESL			0.000109139000414871	976.4462890625	489.2304	976.446166992188	489.230346679688	2	17	9.1.1.3193.3	1	27.2035	8003.641	27.232
1	330.47	330.47	94.9999988079071	57.2499990463257	54.0000021457672	TRINITY_DN45806_c0_g1::TRINITY_DN45806_c0_g1_i1::g.104285::m.104285; TRINITY_DN45762_c1_g1::TRINITY_DN45762_c1_g1_i1::g.104222::m.104222	type:5prime_partial len:401 gc:universal TRINITY_DN45806_c0_g1_i1:2-1204(+); type:5prime_partial len:401 gc:universal TRINITY_DN45762_c1_g1_i1:2283-1081(-)			0	99.0000009536743	ASGASAAGGESL	Cation:Na(E)@10		-0.00142781005706638	998.426696777344	500.2206	998.428100585938	500.221313476563	2	13	6.1.1.3759.2	1	26.9267	162.0813	27.0114
1	330.47	330.47	94.9999988079071	57.2499990463257	54.0000021457672	TRINITY_DN45806_c0_g1::TRINITY_DN45806_c0_g1_i1::g.104285::m.104285; TRINITY_DN45762_c1_g1::TRINITY_DN45762_c1_g1_i1::g.104222::m.104222	type:5prime_partial len:401 gc:universal TRINITY_DN45806_c0_g1_i1:2-1204(+); type:5prime_partial len:401 gc:universal TRINITY_DN45762_c1_g1_i1:2283-1081(-)			0	99.0000009536743	ASGASAAGGESL	Cation:Na(E)@10		-0.00142781005706638	998.426696777344	500.2206	998.428100585938	500.221313476563	2	13	6.1.1.3765.2	1	27.1657	162.0813	27.0114
1	330.47	330.47	94.9999988079071	57.2499990463257	54.0000021457672	TRINITY_DN45806_c0_g1::TRINITY_DN45806_c0_g1_i1::g.104285::m.104285; TRINITY_DN45762_c1_g1::TRINITY_DN45762_c1_g1_i1::g.104222::m.104222	type:5prime_partial len:401 gc:universal TRINITY_DN45806_c0_g1_i1:2-1204(+); type:5prime_partial len:401 gc:universal TRINITY_DN45762_c1_g1_i1:2283-1081(-)			0	99.0000009536743	ASGASAAGGESL			-0.000501213013194501	976.445678710938	489.2301	976.446166992188	489.230346679688	2	13	7.1.1.3886.3	1	27.6164	489.2176	27.5411
1	330.47	330.47	94.9999988079071	57.2499990463257	54.0000021457672	TRINITY_DN45806_c0_g1::TRINITY_DN45806_c0_g1_i1::g.104285::m.104285; TRINITY_DN45762_c1_g1::TRINITY_DN45762_c1_g1_i1::g.104222::m.104222	type:5prime_partial len:401 gc:universal TRINITY_DN45806_c0_g1_i1:2-1204(+); type:5prime_partial len:401 gc:universal TRINITY_DN45762_c1_g1_i1:2283-1081(-)			0	99.0000009536743	ASGASAAGGESL			0.000292243988951668	976.446472167969	489.2305	976.446166992188	489.230346679688	2	17	10.1.1.3084.10	1	27.572	19246.76	27.5556
1	330.47	330.47	94.9999988079071	57.2499990463257	54.0000021457672	TRINITY_DN45806_c0_g1::TRINITY_DN45806_c0_g1_i1::g.104285::m.104285; TRINITY_DN45762_c1_g1::TRINITY_DN45762_c1_g1_i1::g.104222::m.104222	type:5prime_partial len:401 gc:universal TRINITY_DN45806_c0_g1_i1:2-1204(+); type:5prime_partial len:401 gc:universal TRINITY_DN45762_c1_g1_i1:2283-1081(-)			0	99.0000009536743	ASGASAAGGESL			0.000292243988951668	976.446472167969	489.2305	976.446166992188	489.230346679688	2	12	10.1.1.3090.7	1	27.8051	19246.76	27.5556
1	330.47	330.47	94.9999988079071	57.2499990463257	54.0000021457672	TRINITY_DN45806_c0_g1::TRINITY_DN45806_c0_g1_i1::g.104285::m.104285; TRINITY_DN45762_c1_g1::TRINITY_DN45762_c1_g1_i1::g.104222::m.104222	type:5prime_partial len:401 gc:universal TRINITY_DN45806_c0_g1_i1:2-1204(+); type:5prime_partial len:401 gc:universal TRINITY_DN45762_c1_g1_i1:2283-1081(-)			0	99.0000009536743	ASGASAAGGESL			-0.000684318016283214	976.445495605469	489.23	976.446166992188	489.230346679688	2	16	6.1.1.3762.4	1	27.0462	626.3256	27.0114
1	330.47	330.47	94.9999988079071	57.2499990463257	54.0000021457672	TRINITY_DN45806_c0_g1::TRINITY_DN45806_c0_g1_i1::g.104285::m.104285; TRINITY_DN45762_c1_g1::TRINITY_DN45762_c1_g1_i1::g.104222::m.104222	type:5prime_partial len:401 gc:universal TRINITY_DN45806_c0_g1_i1:2-1204(+); type:5prime_partial len:401 gc:universal TRINITY_DN45762_c1_g1_i1:2283-1081(-)			0	99.0000009536743	ASGASAAGGESL			0.000109139000414871	976.4462890625	489.2304	976.446166992188	489.230346679688	2	17	1.1.1.3823.4	1	27.7174	1627.321	27.7358
1	330.47	330.47	94.9999988079071	57.2499990463257	54.0000021457672	TRINITY_DN45806_c0_g1::TRINITY_DN45806_c0_g1_i1::g.104285::m.104285; TRINITY_DN45762_c1_g1::TRINITY_DN45762_c1_g1_i1::g.104222::m.104222	type:5prime_partial len:401 gc:universal TRINITY_DN45806_c0_g1_i1:2-1204(+); type:5prime_partial len:401 gc:universal TRINITY_DN45762_c1_g1_i1:2283-1081(-)			0	99.0000009536743	ASGASAAGGESL			0.000109139000414871	976.4462890625	489.2304	976.446166992188	489.230346679688	2	16	1.1.1.3828.3	1	27.9319	1627.321	27.7358
1	330.47	330.47	94.9999988079071	57.2499990463257	54.0000021457672	TRINITY_DN45806_c0_g1::TRINITY_DN45806_c0_g1_i1::g.104285::m.104285; TRINITY_DN45762_c1_g1::TRINITY_DN45762_c1_g1_i1::g.104222::m.104222	type:5prime_partial len:401 gc:universal TRINITY_DN45806_c0_g1_i1:2-1204(+); type:5prime_partial len:401 gc:universal TRINITY_DN45762_c1_g1_i1:2283-1081(-)			0	99.0000009536743	ASGASAAGGESL	Cation:Na(E)@10		0.000769451027736068	998.428894042969	500.2217	998.428100585938	500.221313476563	2	15	9.1.1.3193.4	1	27.2085	2451.437	27.232
1	330.47	330.47	94.9999988079071	57.2499990463257	54.0000021457672	TRINITY_DN45806_c0_g1::TRINITY_DN45806_c0_g1_i1::g.104285::m.104285; TRINITY_DN45762_c1_g1::TRINITY_DN45762_c1_g1_i1::g.104222::m.104222	type:5prime_partial len:401 gc:universal TRINITY_DN45806_c0_g1_i1:2-1204(+); type:5prime_partial len:401 gc:universal TRINITY_DN45762_c1_g1_i1:2283-1081(-)			0	99.0000009536743	ASGASAAGGESL			0.000109139000414871	976.4462890625	489.2304	976.446166992188	489.230346679688	2	17	4.1.1.3450.2	1	27.504	2368.758	27.4859
1	330.47	330.47	94.9999988079071	57.2499990463257	54.0000021457672	TRINITY_DN45806_c0_g1::TRINITY_DN45806_c0_g1_i1::g.104285::m.104285; TRINITY_DN45762_c1_g1::TRINITY_DN45762_c1_g1_i1::g.104222::m.104222	type:5prime_partial len:401 gc:universal TRINITY_DN45806_c0_g1_i1:2-1204(+); type:5prime_partial len:401 gc:universal TRINITY_DN45762_c1_g1_i1:2283-1081(-)			0	99.0000009536743	ASGASAAGGESL			0.000109139000414871	976.4462890625	489.2304	976.446166992188	489.230346679688	2	15	4.1.1.3456.2	1	27.7439	2368.758	27.4859
1	330.47	330.47	94.9999988079071	57.2499990463257	54.0000021457672	TRINITY_DN45806_c0_g1::TRINITY_DN45806_c0_g1_i1::g.104285::m.104285; TRINITY_DN45762_c1_g1::TRINITY_DN45762_c1_g1_i1::g.104222::m.104222	type:5prime_partial len:401 gc:universal TRINITY_DN45806_c0_g1_i1:2-1204(+); type:5prime_partial len:401 gc:universal TRINITY_DN45762_c1_g1_i1:2283-1081(-)			0	99.0000009536743	ASGASAAGGESL			-0.000135002002934925	976.446044921875	489.2303	976.446166992188	489.230346679688	2	17	8.1.1.3379.2	1	27.0675	3200.746	27.169
1	330.47	330.47	94.9999988079071	57.2499990463257	54.0000021457672	TRINITY_DN45806_c0_g1::TRINITY_DN45806_c0_g1_i1::g.104285::m.104285; TRINITY_DN45762_c1_g1::TRINITY_DN45762_c1_g1_i1::g.104222::m.104222	type:5prime_partial len:401 gc:universal TRINITY_DN45806_c0_g1_i1:2-1204(+); type:5prime_partial len:401 gc:universal TRINITY_DN45762_c1_g1_i1:2283-1081(-)			0	99.0000009536743	ASGASAAGGESL			0.00230640009976923	976.448486328125	489.2315	976.446166992188	489.230346679688	2	13	3.1.1.3511.3	1	27.7482	1115.087	27.693
1	330.47	330.47	94.9999988079071	57.2499990463257	54.0000021457672	TRINITY_DN45806_c0_g1::TRINITY_DN45806_c0_g1_i1::g.104285::m.104285; TRINITY_DN45762_c1_g1::TRINITY_DN45762_c1_g1_i1::g.104222::m.104222	type:5prime_partial len:401 gc:universal TRINITY_DN45806_c0_g1_i1:2-1204(+); type:5prime_partial len:401 gc:universal TRINITY_DN45762_c1_g1_i1:2283-1081(-)			0	99.0000009536743	ASGASAAGGESL			-0.000318106991471723	976.445861816406	489.2302	976.446166992188	489.230346679688	2	16	5.1.1.3178.8	1	27.2751	7027.711	27.2625
1	330.47	330.47	94.9999988079071	57.2499990463257	54.0000021457672	TRINITY_DN45806_c0_g1::TRINITY_DN45806_c0_g1_i1::g.104285::m.104285; TRINITY_DN45762_c1_g1::TRINITY_DN45762_c1_g1_i1::g.104222::m.104222	type:5prime_partial len:401 gc:universal TRINITY_DN45806_c0_g1_i1:2-1204(+); type:5prime_partial len:401 gc:universal TRINITY_DN45762_c1_g1_i1:2283-1081(-)			0	99.0000009536743	ASGASAAGGESL			-0.000135002002934925	976.446044921875	489.2303	976.446166992188	489.230346679688	2	15	8.1.1.3385.2	1	27.265	3200.746	27.169
1	330.47	330.47	94.9999988079071	57.2499990463257	54.0000021457672	TRINITY_DN45806_c0_g1::TRINITY_DN45806_c0_g1_i1::g.104285::m.104285; TRINITY_DN45762_c1_g1::TRINITY_DN45762_c1_g1_i1::g.104222::m.104222	type:5prime_partial len:401 gc:universal TRINITY_DN45806_c0_g1_i1:2-1204(+); type:5prime_partial len:401 gc:universal TRINITY_DN45762_c1_g1_i1:2283-1081(-)			0	99.0000009536743	ASGASAAGGESL			0.000292243988951668	976.446472167969	489.2305	976.446166992188	489.230346679688	2	11	9.1.1.3205.4	1	27.6838	7780.951	27.2718
1	330.47	330.47	94.9999988079071	57.2499990463257	54.0000021457672	TRINITY_DN45806_c0_g1::TRINITY_DN45806_c0_g1_i1::g.104285::m.104285; TRINITY_DN45762_c1_g1::TRINITY_DN45762_c1_g1_i1::g.104222::m.104222	type:5prime_partial len:401 gc:universal TRINITY_DN45806_c0_g1_i1:2-1204(+); type:5prime_partial len:401 gc:universal TRINITY_DN45762_c1_g1_i1:2283-1081(-)			0	99.0000009536743	ASGASAAGGESL			-0.00611644983291626	976.440063476563	489.2273	976.446166992188	489.230346679688	2	14	11.1.1.3704.2	1	26.9764	1298.533	27.1236
1	330.47	330.47	94.9999988079071	57.2499990463257	54.0000021457672	TRINITY_DN45806_c0_g1::TRINITY_DN45806_c0_g1_i1::g.104285::m.104285; TRINITY_DN45762_c1_g1::TRINITY_DN45762_c1_g1_i1::g.104222::m.104222	type:5prime_partial len:401 gc:universal TRINITY_DN45806_c0_g1_i1:2-1204(+); type:5prime_partial len:401 gc:universal TRINITY_DN45762_c1_g1_i1:2283-1081(-)			0	99.0000009536743	ASGASAAGGESL			-0.000135002002934925	976.446044921875	489.2303	976.446166992188	489.230346679688	2	12	8.1.1.3391.3	1	27.5287	3255.212	27.169
1	330.47	330.47	94.9999988079071	57.2499990463257	54.0000021457672	TRINITY_DN45806_c0_g1::TRINITY_DN45806_c0_g1_i1::g.104285::m.104285; TRINITY_DN45762_c1_g1::TRINITY_DN45762_c1_g1_i1::g.104222::m.104222	type:5prime_partial len:401 gc:universal TRINITY_DN45806_c0_g1_i1:2-1204(+); type:5prime_partial len:401 gc:universal TRINITY_DN45762_c1_g1_i1:2283-1081(-)			0	99.0000009536743	ASGASAAGGESL			0.00230640009976923	976.448486328125	489.2315	976.446166992188	489.230346679688	2	12	2.1.1.3207.5	1	27.4529	4983.207	27.2767
1	330.47	330.47	94.9999988079071	57.2499990463257	54.0000021457672	TRINITY_DN45806_c0_g1::TRINITY_DN45806_c0_g1_i1::g.104285::m.104285; TRINITY_DN45762_c1_g1::TRINITY_DN45762_c1_g1_i1::g.104222::m.104222	type:5prime_partial len:401 gc:universal TRINITY_DN45806_c0_g1_i1:2-1204(+); type:5prime_partial len:401 gc:universal TRINITY_DN45762_c1_g1_i1:2283-1081(-)			0	98.9400029182434	ASGASAAGGESL			-0.00611644983291626	976.440063476563	489.2273	976.446166992188	489.230346679688	2	14	11.1.1.3710.3	1	27.1825	1298.533	27.1236
1	330.47	330.47	94.9999988079071	57.2499990463257	54.0000021457672	TRINITY_DN45806_c0_g1::TRINITY_DN45806_c0_g1_i1::g.104285::m.104285; TRINITY_DN45762_c1_g1::TRINITY_DN45762_c1_g1_i1::g.104222::m.104222	type:5prime_partial len:401 gc:universal TRINITY_DN45806_c0_g1_i1:2-1204(+); type:5prime_partial len:401 gc:universal TRINITY_DN45762_c1_g1_i1:2283-1081(-)			0	98.2699990272522	ASGASAAGGESL	Cation:Na(E)@10		0.00131876999512315	998.429443359375	500.222	998.428100585938	500.221313476563	2	15	2.1.1.3203.4	1	27.2916	1341.763	27.2767
[truncated: 11,394 more rows]
