# Supplementary material for: A Novel Analysis of the Peptide Terminome Characterizes Dynamics of Proteolytic Regulation in Vertebrate Skeletal Muscle Under Severe Stress
Source: Proteomes. 2019 Feb 13;7(1):6. doi: 10.3390/proteomes7010006 (PMC6473766; doi:10.3390/proteomes7010006)
Supplement: Supplementary file 1 [file proteomes-07-00006-s001.zip › supplementary/Table S6.xlsx]

## Sheet: Area - ions
Protein	Peptide	Precursor MZ	Precursor Charge	RT	Fragment MZ	Fragment Charge	Ion Type	Residue	0-1 (DataSET01.wiff (sample 1))	0-1 (DataSET13.wiff (sample 1))	0-1 (DataSET25.wiff (sample 1))	0-1 (DataSET37.wiff (sample 1))	0-2 (DataSET05.wiff (sample 1))	0-2 (DataSET17.wiff (sample 1))	0-2 (DataSET29.wiff (sample 1))	0-2 (DataSET41.wiff (sample 1))	0-3 (DataSET09.wiff (sample 1))	0-3 (DataSET21.wiff (sample 1))	0-3 (DataSET33.wiff (sample 1))	0-3 (DataSET45.wiff (sample 1))	1-1 (DataSET02.wiff (sample 1))	1-1 (DataSET14.wiff (sample 1))	1-1 (DataSET26.wiff (sample 1))	1-1 (DataSET38.wiff (sample 1))	1-2 (DataSET06.wiff (sample 1))	1-2 (DataSET18.wiff (sample 1))	1-2 (DataSET30.wiff (sample 1))	1-2 (DataSET42.wiff (sample 1))	1-3 (DataSET10.wiff (sample 1))	1-3 (DataSET22.wiff (sample 1))	1-3 (DataSET34.wiff (sample 1))	1-3 (DataSET46.wiff (sample 1))	5-1 (DataSET03.wiff (sample 1))	5-1 (DataSET15.wiff (sample 1))	5-1 (DataSET27.wiff (sample 1))	5-1 (DataSET39.wiff (sample 1))	5-2 (DataSET07.wiff (sample 1))	5-2 (DataSET19.wiff (sample 1))	5-2 (DataSET31.wiff (sample 1))	5-2 (DataSET43.wiff (sample 1))	5-3 (DataSET11.wiff (sample 1))	5-3 (DataSET23.wiff (sample 1))	5-3 (DataSET35.wiff (sample 1))	5-3 (DataSET47.wiff (sample 1))	10-1 (DataSET04.wiff (sample 1))	10-1 (DataSET16.wiff (sample 1))	10-1 (DataSET28.wiff (sample 1))	10-1 (DataSET40.wiff (sample 1))	10-2 (DataSET08.wiff (sample 1))
TRINITY_DN45806_c0_g1::TRINITY_DN45806_c0_g1_i1::g.104285::m.104285	FTADDRVAPCIGG	661.314	2	39.8245	876.421	1	b	8	1.10096e+07	1.01791e+07	8.81927e+06	9.39966e+06	2.00459e+07	1.55678e+07	1.6567e+07	1.89755e+07	8.72537e+06	7.40697e+06	6.76793e+06	8.11888e+06	3.73789e+06	3.49357e+06	3.03386e+06	3.12599e+06	3.60942e+06	3.07411e+06	2.39525e+06	1.9347e+06	1.71953e+07	1.76563e+07	1.7503e+07	1.63852e+07	2.38515e+06	2.1165e+06	1.75747e+06	1.71481e+06	2.76286e+06	2.33748e+06	1.98611e+06	2.0551e+06	1.36963e+06	1.3645e+06	1.14005e+06	1.15926e+06	59472	46063.4	49817.3	47713.6	2.31388e+06
TRINITY_DN45806_c0_g1::TRINITY_DN45806_c0_g1_i1::g.104285::m.104285	FTADDRVAPCIGG	661.314	2	39.8245	1076.48	1	b	10	6.72139e+06	6.39525e+06	5.7612e+06	5.96327e+06	1.35855e+07	1.04938e+07	1.11973e+07	1.22261e+07	5.55969e+06	4.6247e+06	4.2534e+06	5.1668e+06	2.38215e+06	2.25217e+06	1.9631e+06	2.00149e+06	2.34784e+06	1.99292e+06	1.55796e+06	1.24547e+06	1.17173e+07	1.17457e+07	1.13611e+07	1.0726e+07	1.55363e+06	1.38188e+06	1.13625e+06	1.1298e+06	1.74499e+06	1.50123e+06	1.29351e+06	1.34417e+06	921960	897019	733256	748356	35382.6	29277.8	30751.2	26995.8	1.47909e+06
TRINITY_DN45806_c0_g1::TRINITY_DN45806_c0_g1_i1::g.104285::m.104285	FTADDRVAPCIGG	661.314	2	39.8245	1073.5	1	y	11	4.35562e+06	4.19319e+06	3.71248e+06	3.7313e+06	9.06041e+06	7.01713e+06	7.55884e+06	8.01808e+06	3.57011e+06	2.99539e+06	2.68252e+06	3.18074e+06	1.42637e+06	1.36229e+06	1.18802e+06	1.16383e+06	1.34856e+06	1.14955e+06	899159	717620	8.06023e+06	7.79652e+06	7.64647e+06	7.0884e+06	895611	777782	655505	639974	992297	888645	746462	764704	516367	509212	416586	421005	19884.9	15348.7	16564.9	17158.3	855501
TRINITY_DN45806_c0_g1::TRINITY_DN45806_c0_g1_i1::g.104285::m.104285	FTADDRVAPCIGG	661.314	2	39.8245	706.315	1	b	6	1.2046e+06	1.16618e+06	1.05524e+06	1.03385e+06	2.77199e+06	2.17429e+06	2.29478e+06	2.39143e+06	958567	862031	745033	871092	383382	371170	334750	310982	378634	320494	251660	195121	2.46385e+06	2.40615e+06	2.31348e+06	2.17612e+06	251778	219802	180056	171170	289377	242425	204365	205620	140493	135089	119336	115810	5382.15	4598.25	4805.67	4677.3	241315
TRINITY_DN45806_c0_g1::TRINITY_DN45806_c0_g1_i1::g.104285::m.104285	FTADDRVAPCIGG	661.314	2	39.8245	887.44	1	y	9	1.25411e+06	1.18474e+06	1.09964e+06	1.06554e+06	2.85425e+06	2.28095e+06	2.44139e+06	2.5116e+06	986910	890632	772692	886835	391487	385669	326142	322511	385451	331505	257826	213479	2.55562e+06	2.55307e+06	2.43321e+06	2.26831e+06	253346	220444	183992	183140	287785	250240	212957	213714	140821	147572	115014	122380	4923.53	4881.32	5011.04	4857.53	237612
TRINITY_DN45806_c0_g1::TRINITY_DN45806_c0_g1_i1::g.104285::m.104285	FTADDRVAPCIGG	661.314	2	39.8245	805.384	1	b	7	1.9222e+06	1.82312e+06	1.68892e+06	1.55999e+06	5.12585e+06	3.99219e+06	4.31139e+06	4.06211e+06	1.51011e+06	1.32273e+06	1.15157e+06	1.30581e+06	549987	522304	463763	450525	525708	460087	352925	278857	4.48927e+06	4.26969e+06	4.06883e+06	3.7715e+06	350240	305606	256199	254670	393345	342192	296579	302468	193430	200906	159629	165312	8444.84	6687.83	7048.05	6602.32	337697
TRINITY_DN45806_c0_g1::TRINITY_DN45806_c0_g1_i1::g.104285::m.104285	FTADDRVAPCIGG	661.314	2	39.8245	1189.57	1	b	11	1.45519e+06	1.34277e+06	1.2376e+06	1.22464e+06	3.19685e+06	2.49241e+06	2.6749e+06	2.685e+06	1.13214e+06	986789	895624	1.02323e+06	461729	428148	383896	386429	440468	370045	287976	240711	2.83915e+06	2.83448e+06	2.69892e+06	2.49868e+06	295167	265287	213484	208551	329779	296337	248563	244910	177061	177368	138090	138328	7392.44	6280.25	6289.55	5551.1	284672
TRINITY_DN45806_c0_g1::TRINITY_DN45806_c0_g1_i1::g.104285::m.104285	FTADDRVAPCIGG	661.314	2	39.8245	1002.47	1	y	10	1.21004e+06	1.1308e+06	1.03774e+06	996373	2.85363e+06	2.31087e+06	2.35828e+06	2.42728e+06	917528	817898	741114	830616	364971	359152	307425	309414	359036	307649	237117	204640	2.62884e+06	2.52378e+06	2.3976e+06	2.24591e+06	239791	207885	171117	171658	270751	231341	192056	204101	137892	138772	107985	114067	5013.87	4766.8	5402.21	5186.19	229692
TRINITY_DN45806_c0_g1::TRINITY_DN45806_c0_g1_i1::g.104285::m.104285	FTADDRVAPCIGG	661.314	2	39.8245	1174.55	1	y	12	774450	740790	668289	661063	1.85037e+06	1.46209e+06	1.53034e+06	1.59581e+06	621879	547531	478493	566557	254810	243115	212198	213960	247917	212862	168711	138696	1.66247e+06	1.59786e+06	1.53926e+06	1.40578e+06	164204	148452	122328	121765	182161	162654	137483	137156	100397	101119	76436.3	77036.7	5380.65	4347.99	4865.01	4993.55	160319
TRINITY_DN45806_c0_g1::TRINITY_DN45806_c0_g1_i1::g.104285::m.104285	FTADDRVAPCIGG	661.314	2	39.8245	772.413	1	y	8			404209		1.08155e+06	894946	892624	903736		334232											989192	965271	914579	841864													4669.62			2958.88
TRINITY_DN45806_c0_g1::TRINITY_DN45806_c0_g1_i1::g.104285::m.104285	FTADDRVAP	496.246	2	29.4784	743.368	1	y	7	2.26333e+06	2.29653e+06	2.26337e+06	2.28476e+06	2.55269e+06	2.08679e+06	2.2771e+06	2.20581e+06	2.29752e+06	1.96013e+06	1.97365e+06	1.96758e+06	225721	222858	202906	198625	5.45172e+06	5.60709e+06	5.43077e+06	4.85513e+06	4.75997e+06	4.75435e+06	4.23023e+06	4.7403e+06	2.26736e+06	2.24346e+06	2.06088e+06	2.05255e+06	2.809e+06	2.4136e+06	2.32452e+06	2.42103e+06	1.77009e+06	1.66416e+06	1.65746e+06	1.64368e+06	2.06431e+06	1.98011e+06	2.0113e+06	1.80687e+06	2.1964e+06
TRINITY_DN45806_c0_g1::TRINITY_DN45806_c0_g1_i1::g.104285::m.104285	FTADDRVAP	496.246	2	29.4784	557.304	1	y	5	789918	820677	786468	776767	870205	756992	805430	762762	818970	681256	680583	689770	66881.6	74246.1	65375	66148.2	2.16171e+06	2.17005e+06	2.098e+06	1.86539e+06	1.8662e+06	1.81221e+06	1.6055e+06	1.77767e+06	804000	785017	734576	699626	990634	881904	849265	863692	590922	558551	561356	554146	729851	657647	628108	622746	787146
TRINITY_DN45806_c0_g1::TRINITY_DN45806_c0_g1_i1::g.104285::m.104285	FTADDRVAP	496.246	2	29.4784	844.416	1	y	8	852430	889733	869454	832500	938376	801465	840446	807122	887115	728218	732126	746381	75995.6	75469	68979.9	70940.2	2.32299e+06	2.35774e+06	2.31359e+06	2.06282e+06	2.04508e+06	1.94387e+06	1.79746e+06	1.95898e+06	872407	816628	786668	769529	1.00976e+06	935135	918772	926362	636008	619428	608726	591115	774570	702116	743233	658288	837783
TRINITY_DN45806_c0_g1::TRINITY_DN45806_c0_g1_i1::g.104285::m.104285	FTADDRVAP	496.246	2	29.4784	876.421	1	b	8	1.05226e+06	1.03555e+06	1.03619e+06	1.05407e+06	1.11785e+06	942540	1.04032e+06	1.00363e+06	1.013e+06	888612	897679	891402	100857	101485	97812.9	90858.6	2.46379e+06	2.55176e+06	2.49781e+06	2.2383e+06	2.14232e+06	2.12991e+06	1.86553e+06	2.14223e+06	1.02861e+06	1.02382e+06	952300	934926	1.2762e+06	1.07883e+06	1.06074e+06	1.11173e+06	803004	758090	750751	739415	939451	868051	898677	826791	954888
TRINITY_DN45806_c0_g1::TRINITY_DN45806_c0_g1_i1::g.104285::m.104285	FTADDRVAP	496.246	2	29.4784	672.331	1	y	6	609317	607626	620420	586729	636199	575029	588874	565345	613619	501993	520926	521355	54232	54208.3	50272.4	51012.9	1.76174e+06	1.72436e+06	1.70825e+06	1.49811e+06	1.53731e+06	1.48496e+06	1.36698e+06	1.4471e+06	617037	570672	550551	537233	756172	670465	636685	648830	422410	443632	423492	416126	544919	482305	511511	464539	585766
TRINITY_DN45806_c0_g1::TRINITY_DN45806_c0_g1_i1::g.104285::m.104285	FTADDRVAP	496.246	2	29.4784	706.315	1	b	6	154646	163224	161685	154454	180784	152281	160349	148826	168996	135417	131745	140901	17232.4	10656.4	12390.9	12611.3	458460	452554	451307	397300	404340	395287	362690	377784	158295	155019	146875	137360	193254	173890	174281	171809	122650	111759	107431	106227	143580	127466	139716	118698	154986
TRINITY_DN45806_c0_g1::TRINITY_DN45806_c0_g1_i1::g.104285::m.104285	FTADDRVAP	496.246	2	29.4784	805.384	1	b	7	254482	252546	250664	237112	282462	234659	251876	243134	248526	209203	213808	218604	23715.5	23239.9	20200.3	21618.4	720753	713170	692208	602764	612135	599258	553149	597512	254772	245843	224255	228901	314105	281041	270976	274644	188344	177588	173326	175841	234431	207955	213204	199333	240071
TRINITY_DN45806_c0_g1::TRINITY_DN45806_c0_g1_i1::g.104285::m.104285	FTADDRVAP	496.246	2	29.4784	550.214	1	b	5
TRINITY_DN45806_c0_g1::TRINITY_DN45806_c0_g1_i1::g.104285::m.104285	FTADDRVAP	496.246	2	29.4784	442.277	1	y	4	211004	225954	227784	208323	226620	211639	217351	200566	220975	186840	185353	183842	20171.4	22203.4	23295.1	21941.3	613554	624292	582926	553918	569397	549827	500405	519310	212754	204670	201834	189109	261004	240112	236808	238636	157681	151061	149009	150434	191493	175652	184287	167775	213826
TRINITY_DN45806_c0_g1::TRINITY_DN45806_c0_g1_i1::g.104285::m.104285	FTADDRVAP	496.246	2	29.4784	438.714	2	b	8	120896	114294	115013	114085	124170	110407	114946	113893	109497	100179	97092.7	99204					343241	341142	335896	291707	292202	279533	271833	290744	115180	105423	105237	98509	142980	131767	128741	128538	87736.3	81822.8		79111.6	108744	96955.6	96358.6	87865.3	110486
TRINITY_DN45806_c0_g1::TRINITY_DN45806_c0_g1_i1::g.104285::m.104285	ADDRVAPCIGG	537.256	2	31.4749	828.367	1	b	8	1.20522e+06	1.18901e+06	1.11302e+06	1.0677e+06	4.82413e+06	4.1272e+06	4.06429e+06	4.09076e+06	1.03502e+06	914414	863557	916683	165808	167992	145933	143580	204586	180681	156575	124531	2.75692e+06	2.38227e+06	2.59487e+06	2.3611e+06	236719	220023	202000	206268	72534.7	62491.1	58794.3	63269.8	63666.3	66960.3	62139	59294.5	3423.06	3671.87	794.699	3427.1	281482
TRINITY_DN45806_c0_g1::TRINITY_DN45806_c0_g1_i1::g.104285::m.104285	ADDRVAPCIGG	537.256	2	31.4749	628.305	1	b	6	863453	853266	810810	751366	4.07346e+06	3.4185e+06	3.38489e+06	3.32329e+06	733656	642154	610744	640543	125410	116350	105360	100737	142363	124879	96461.8	87680.2	2.13619e+06	1.9042e+06	1.95966e+06	1.82284e+06	161938	143565	137934	134058	50149.8	45010	42067	40387.7	42007.3	45687	41005.1	40629	1009.62	1792.4		2466.85	192159
TRINITY_DN45806_c0_g1::TRINITY_DN45806_c0_g1_i1::g.104285::m.104285	ADDRVAPCIGG	537.256	2	31.4749	941.451	1	b	9	634892	603397	561151	541860	2.48182e+06	2.03348e+06	2.09959e+06	2.11568e+06	511737	455102	438773	468870	85094.8	79294.7	77014.8	67263.8	110088	94465.5	84034.6	67035.5	1.37439e+06	1.21658e+06	1.34077e+06	1.1923e+06	129289	109007	108751	103888	35977.2	28973	35153.3	26423.8	30190.9	34418.2	33295.3	28096.7	1831.45	1341.01		1421.93	145684
TRINITY_DN45806_c0_g1::TRINITY_DN45806_c0_g1_i1::g.104285::m.104285	ADDRVAPCIGG	537.256	2	31.4749	557.268	1	b	5	138145	137434	131537	124532	652424	532276	542192	527298	117549	112101	103616	108395	21170.4	17508.5	19436.4	15738.8	20084.6	17620.1	15848	13688.4	334297	297010	304579	278005	25469.8	25854.9	22375.1	23931.8	7531.57	8136.09	8321.17	7317.3	6593.32	6730.29	7044.72	7595.14	654.224	226.962	563.11		32768.5
TRINITY_DN45806_c0_g1::TRINITY_DN45806_c0_g1_i1::g.104285::m.104285	ADDRVAPCIGG	537.256	2	31.4749	725.358	1	b	7																																			1795.64		862.312	118.224	832.94	568.779
TRINITY_DN45806_c0_g1::TRINITY_DN45806_c0_g1_i1::g.104285::m.104285	ADDRVAPCIGG	537.256	2	31.4749	887.44	1	y	9																																					795.462		697.842	303.031
TRINITY_DN45806_c0_g1::TRINITY_DN45806_c0_g1_i1::g.104285::m.104285	ADDRVAPCIGG	537.256	2	31.4749	772.413	1	y	8																																					214.014		151.12	70.1382
TRINITY_DN45806_c0_g1::TRINITY_DN45806_c0_g1_i1::g.104285::m.104285	ADDRVAPCIGG	537.256	2	31.4749	1002.47	1	y	10																																						38.1561	76.3216	94.0674
TRINITY_DN45806_c0_g1::TRINITY_DN45806_c0_g1_i1::g.104285::m.104285	ADDRVAPCIGG	537.256	2	31.4749	998.472	1	b	10																																						38.1561	114.478	38.1611
TRINITY_DN45806_c0_g1::TRINITY_DN45806_c0_g1_i1::g.104285::m.104285	ADDRVAPCIGG	537.256	2	31.4749	458.199	1	b	4	127403	124001	120517	116126	583798	479067	483258	462946	118927	110728	104192	108384	20991.9	14918.3	17726.4	19012.9	20095.6	17294.1	14979	12923.4	302610	269858	273768	257910	24192.2	26500.5	19749.5	22893.4	8012.52	6440.03	6484.68	7769.59	6916.9	7212.05	8508.05	4145.29	373.116	185.727	2252.56	498.805	33871.1
TRINITY_DN45806_c0_g1::TRINITY_DN45806_c0_g1_i1::g.104285::m.104285	SGGQSEEEASVNL	653.792	2	36.5468	1175.48	1	b	12	19979.6	23508.6	25339.9	20992.3	217672	220489	235758	177137	24521.7	22222.9	19209.4	19856.6	32724.5	30394.3	31063.5	27349.6	7312.82	8195.26	8562.95	7323.07	177283	189083	159168	170952	5553.68	6701.63	6140.41	5483.95	4460.11	4658.86	3884.57	4261.03	3639.51	3478.12	3831.04	3371.3	7625.15	7123.19	6626.65	5460.32	4550.17
TRINITY_DN45806_c0_g1::TRINITY_DN45806_c0_g1_i1::g.104285::m.104285	SGGQSEEEASVNL	653.792	2	36.5468	875.338	1	b	9	72934.5	84084.3	84942	71068	776174	770143	797215	645866	79071.3	79578.3	71661.3	70737.7	107770	111214	105736	98507.1	26934	31592.9	27619.1	22850.8	618750	614862	570015	599251	22191.2	20754	18673.2	18383	15794.7	17390.1	14301.5	14514.9	10550.5	14165.1	11399.4	10675.3	24931.1	23317.4	22988.9	21150.8	18353.4
TRINITY_DN45806_c0_g1::TRINITY_DN45806_c0_g1_i1::g.104285::m.104285	SGGQSEEEASVNL	653.792	2	36.5468	962.37	1	b	10	48956.5	55139.9	53930	47560.2	513558	498911	520069	418786	53682.4	47016.2	42845	47338.4	72264.7	72322.1	70334.7	62782.3	17409.5	19194.5	17558.8	14876.2	409733	411185	369241	391120	14879.1	14307.9	12323.7	11920.4	10883	11084.7	9853.24	8228.98	6948.71	8196.55	7513.75	6297.08	15597.9	14149.1	14769.2	13828	11247.6
TRINITY_DN45806_c0_g1::TRINITY_DN45806_c0_g1_i1::g.104285::m.104285	SGGQSEEEASVNL	653.792	2	36.5468	804.301	1	b	8	38959.6	43126.7	43058.3	38547.6	439943	417400	443075	359717	40919.7	42533	33774	36625.6	59293.7	55840.6	57793.1	49818.7	14461.2	16936.2	14932.6	14142.6	354173	348677	304047	330964	11744.2	12087	9981.18	10013	8583.09	8506.76	7864.04	6682.2	5199.25	6492.14	5920.66	6024.06	13691.9	11921	11344.9	10976.3	8936.88
TRINITY_DN45806_c0_g1::TRINITY_DN45806_c0_g1_i1::g.104285::m.104285	SGGQSEEEASVNL	653.792	2	36.5468	1061.44	1	b	11	59379.3	66290.9	67357.8	56402.4	535749	562792	568980	459669	65164.1	55489.1	59878.7	51655.7	88037	86003.8	78609.4	75585.4	19203.1	23278.8	21871.5	20380.4	462702	461434	396287	436355	15369.5	16954.5	14450.4	15901.1	13527.9	13221.5	11182.4	10776.3	7855.8	11396.1	8782.58	8036.7	18795.6	18347.9	16656.2	17881.7	13044.7
TRINITY_DN45806_c0_g1::TRINITY_DN45806_c0_g1_i1::g.104285::m.104285	SGGQSEEEASVNL	653.792	2	36.5468	675.258	1	b	7	32788.1	33187.8	32979.2	28438.2	319050	305223	315049	261784	34632.8	28109.6	24942.1	25926.8	46769.4	47822.8	50112.7	38236.8	10761.5	12569	12265.2	10108	261992	256577	227845	238160	10180.1	10548.9	8720.36	8250.35	7493.57	6881.27	6138.33	6065.5	4571.78	5888.65	5862.04	4493.49	11491.9	9857.99	10498.7	9167.48	6365.28
TRINITY_DN45806_c0_g1::TRINITY_DN45806_c0_g1_i1::g.104285::m.104285	SGGQSEEEASVNL	653.792	2	36.5468	432.245	1	y	4	29824.6	28092.6	28598.6	24358.3	278673	285972	289960	233360	31011.9	27244.8	25514.2	26747.9	43068.7	39968.7	39585	34564.5	9029.51	12825.7	10297.8	9709.82	228149	231594	215092	226361	8365.57	9439.53	7299.05	6690.77	6432.7	6968.12	6000.54	4635.17	4369.49	4842.81	4447.38	3807.4	8722.5	8862.4	9775.6	8200.42	4830.07
TRINITY_DN45806_c0_g1::TRINITY_DN45806_c0_g1_i1::g.104285::m.104285	SGGQSEEEASVNL	653.792	2	36.5468	546.215	1	b	6	28949.9	32497.7	35381.1	30565.2	341525	320452	347249	289414	31189.7	29245.3	25437.9	28183.4	46080.3	43927.3	40446.9	38591.9	10108.1	11650.9	11853.3	11306.6	282007	258560	246278	259473	9212.61	9545.44	8378.61	7872.45	6154.23	6733.01	5832.62	5545.47	5644.48	5562.38	4182.92	5056.5	9658.27	10464.3	9822.78	8042.34	6910.8
TRINITY_DN45806_c0_g1::TRINITY_DN45806_c0_g1_i1::g.104285::m.104285	SGGQSEEEASVNL	653.792	2	36.5468	644.786	2	b	13	16945.3	16840	17784.7	14971.4	174738	175998	182241	146006	15854.5	15885.5	13447.3	15298.7	22208.3	22974.2	19707.3	20518.7	5125.09	6963.95	6694.44	5629.35	144397	140390	128356	139026	4394.65	5977.35	3979.45	4114.09	3667.99	2781.96	3732.14	2977.93	1944.27	3332.98	2510.49	2561.01	6253.28	5462.13	4461.91	3898.62	4068.19
TRINITY_DN45806_c0_g1::TRINITY_DN45806_c0_g1_i1::g.104285::m.104285	SGGQSEEEASVNL	653.792	2	36.5468	503.282	1	y	5	16501.8	16984.8	16732.1	14584.7	169129	166997	174034	143004	18395.8	16178.6	14996.8	11908.6	23535.6	23892.1	20189.4	20349.4	5517.59	6968.3	6077.08	5804.54	142546	134444	123063	133916	4534.4	5525.53	4283.27	4277.5	3928.44	3514.54	2893.88	2363.21	2106.69	3172.5	2817.96	2775.93	5136.12	4736.59	6012.7	4516.7	4361.14
TRINITY_DN45806_c0_g1::TRINITY_DN45806_c0_g1_i1::g.104285::m.104285	TADDRVAPCIGG	587.78	2	32.2754	929.415	1	b	9	359626	361034	338793	310820	1.44145e+06	1.32276e+06	1.28708e+06	1.11511e+06	451769	393797	360437	377775	109920	104678	99933.4	92403.3	109584	90535.6	77172.6	68234.3	1.47762e+06	1.36276e+06	1.3243e+06	1.21459e+06	124658	111283	112300	100921	47974.6	37521.9	38879.4	37329.8	39783.7	41415.6	39204.7	37129.5	2303.38	160.234	747.691		186194
TRINITY_DN45806_c0_g1::TRINITY_DN45806_c0_g1_i1::g.104285::m.104285	TADDRVAPCIGG	587.78	2	32.2754	729.353	1	b	7	367353	360246	343361	325344	1.52294e+06	1.37913e+06	1.33825e+06	1.1863e+06	473518	402472	385563	395654	117790	106186	100879	98284.3	113893	96307.1	82574.4	64362.1	1.52868e+06	1.43093e+06	1.38935e+06	1.28019e+06	126412	116076	107167	105006	52128.9	41726.4	40429.5	37197.9	38899.8	44087.8	40908.3	36893.8	2337.33		1561.3	166.792	196188
TRINITY_DN45806_c0_g1::TRINITY_DN45806_c0_g1_i1::g.104285::m.104285	TADDRVAPCIGG	587.78	2	32.2754	1042.5	1	b	10	112451	109404	104779	93410.8	443159	398477	382606	328028	137799	125692	114688	110092	34095.5	33987	31358.8	25404.5	31292.1	29083.8	23661.5	17963.2	446615	404102	405577	365697	36750.3	34846.6	30901.1	30811.1	13652.9	12401.9	11843	11941.6	12341.1	13728.8	10839	10221.9	726.696		288.243	98.1994	58029.3
TRINITY_DN45806_c0_g1::TRINITY_DN45806_c0_g1_i1::g.104285::m.104285	TADDRVAPCIGG	587.78	2	32.2754	1002.47	1	y	10	61484.3	69095	63313.5	57402.1	273671	240487	231302	208638	83492.1	76311.3	67322.8	70095.4	21014.3	19484.6	16998.5	17135.4	19541.5	16857.1	13570.8	12693.7	276867	248980	248029	230237	22668.3	20399	18722	17643	7567.13	7360.26	7706.46	7564.72	8290.64	8085.82	7183.13	5996.84	548.264		267.056		35802
TRINITY_DN45806_c0_g1::TRINITY_DN45806_c0_g1_i1::g.104285::m.104285	TADDRVAPCIGG	587.78	2	32.2754	658.315	1	b	6	48849	50396.8	45098.3	44748.2	210835	175735	178824	154278	56869.8	53418.3	51545.1	51460.6	11846.7	16112.5	14163.1	11926.1	13140.2	13075.9	9651.11	8641.57	197412	191646	187086	164904	17533.9	14919.5	14238.8	15890.2	6079.36	5910.21	4174.46	5799.74	4860.34	5885.07	5456.89	4204.31		68.1164	269.144	76.2562	24559.1
TRINITY_DN45806_c0_g1::TRINITY_DN45806_c0_g1_i1::g.104285::m.104285	TADDRVAPCIGG	587.78	2	32.2754	446.207	1	y	5	137673	139174	132782	128081	554563	507829	501143	446759	177064	157858	145831	149055	45797.6	42706.7	39213.4	34534.6	40433.7	37912.5	28884	25133.6	558991	539613	525632	477808	51025	43645.9	45380.9	43159	18850.3	14743.1	14825.2	15262.2	14823.7	15253.7	16211.8	16627.8	1094.36	141.885	1531.89	129.841	74017.9
TRINITY_DN45806_c0_g1::TRINITY_DN45806_c0_g1_i1::g.104285::m.104285	TADDRVAPCIGG	587.78	2	32.2754	465.211	2	b	9	30736.3	29383.4	26590.6	25355.7	125102	110708	111676	102867	37271.1	33092.2	30874.3	30144.9	10146.9	11286.4	8774.12	8725.12	9533.57	7522.44	8245.36	5055.83	125062	119437	113155	103396	10809.6	10983.2	10177.7	9992.99	4840.98	4982.02	4450.13	4508.26	3343.94	4550.91	2510.76	3570.38	1398.33	179.239	416.788	532.478	15542.8
TRINITY_DN45806_c0_g1::TRINITY_DN45806_c0_g1_i1::g.104285::m.104285	TADDRVAPCIGG	587.78	2	32.2754	559.247	1	b	5	42962.9	44674.6	40951.8	38895.6	181679	159748	158056	136969	56154.7	46990.2	42032.3	45456.2	15328.6	11797.3	13350.4	12929.9	13597.3	11416.3	10229.4	6791.69	182377	165227	157024	142859	12969.6	14179.8	15713.5	12532.3	7084.79	5236.74	6133.49	3410.42	4292.16	4043.21	6101.72	4443.19	708.675	563.988	249.043		21223.8
TRINITY_DN45806_c0_g1::TRINITY_DN45806_c0_g1_i1::g.104285::m.104285	TADDRVAPCIGG	587.78	2	32.2754	550.264	2	b	11	49249.2	50237.3	52024	49059.6	209917	184852	185510	167786	66136.2	59906	57205	56689.5	15308.5	15156.3	14747.7	13283.8	18053.3	12006.9	10415.3	8964.4	208886	194471	197080	178406	17407.6	15189.9	16842.7	15164.2	7260.78	7350.79	6751.98	5304.67	6492.23	5305.54	5532.26	5334.38	942.372	73.9986	125.574	286.81	28496
TRINITY_DN45806_c0_g1::TRINITY_DN45806_c0_g1_i1::g.104285::m.104285	TADDRVAPCIGG	587.78	2	32.2754	521.753	2	b	10	81188.8	76385.2	72877.6	65855.8	306350	271902	268837	241711	98404.5	86152.8	75612	78984.6	24309.5	20889.5	21688.3	20054.6	22169.8	19490.7	18280.5	13684.5	300060	291259	278423	257603	28529.1	23250.2	23629	22321.1	9564.68	8305.77	8482.91	7899.82	8755.23	7484.99	9099.22	8954.18	1192.87		485.486	99.7248	37661.9
TRINITY_DN45806_c0_g1::TRINITY_DN45806_c0_g1_i1::g.104285::m.104285	FTADDRVAPC	547.75	2	31.8552	876.421	1	b	8	347975	322215	300166	282470	826291	670683	668983	612757	366016	314639	289313	295320	90187.5	86118.1	74824.5	69171.5	16023.5	13604.9	10208.7	8355.24	443823	382931	411455	366682	77202.6	62445.1	58329.5	58067.5	23455.9	23293.8	20010.5	17511.8	27045.4	26735	25586.8	22836.6			342.82		133921
TRINITY_DN45806_c0_g1::TRINITY_DN45806_c0_g1_i1::g.104285::m.104285	FTADDRVAPC	547.75	2	31.8552	846.377	1	y	8	411382	389276	368150	352273	1.0347e+06	853375	847727	738098	443728	376879	352873	352768	104959	96442.9	87449.1	81413.9	17897.9	15927.5	11958.5	9402.6	540666	470473	487074	450368	92305.8	75631.2	71723.2	68651.6	29526.6	25860.2	21510.3	19553.4	31504	30761.6	28734.9	27107.2	114.332	192.175			152690
TRINITY_DN45806_c0_g1::TRINITY_DN45806_c0_g1_i1::g.104285::m.104285	FTADDRVAPC	547.75	2	31.8552	660.313	1	y	6	136738	125397	115705	110413	332310	266007	267153	244188	137585	118654	115185	112647	37005.9	32693.2	28459.1	24887.8	6233.14	4818.9	4014.42	2962.33	178680	153919	164040	142469	27170.3	21771.1	22456.1	21466.8	10484	7589.31	7194.02	6955.5	10065.9	9948.18	8630.28	9301.09		52.8969		38.1102	49348.6
TRINITY_DN45806_c0_g1::TRINITY_DN45806_c0_g1_i1::g.104285::m.104285	FTADDRVAPC	547.75	2	31.8552	775.34	1	y	7	99656.1	94886.7	93976.8	90023.8	257086	213098	207451	187274	106587	92405	81625.9	87808.6	23830.4	23825.4	21602.9	20667	3521.44	3902.84	3019.34	2491.07	141221	110440	117135	109046	21492.8	19102.8	18074.7	16329.9	7608.93	5745.5	5999.27	4788.22	7909.3	7708.03	7221.65	7209.88		38.1102	228.752	76.2393	37414.5
TRINITY_DN45806_c0_g1::TRINITY_DN45806_c0_g1_i1::g.104285::m.104285	FTADDRVAPC	547.75	2	31.8552	947.425	1	y	9	126632	127048	110682	112999	327425	257375	259578	230919	139237	117364	109545	112102	30488.9	30357.7	28994.8	24262.9	5945.35	4846.03	3760.99	2628.18	168551	139223	158993	134854	28062.2	23183.9	22099.6	20868.4	9659.78	8371.75	8241.71	7217.21	10848.8	10119	8256.35	8916.42			114.478	38.1605	52162.8
TRINITY_DN45806_c0_g1::TRINITY_DN45806_c0_g1_i1::g.104285::m.104285	FTADDRVAPC	547.75	2	31.8552	805.384	1	b	7	47588.9	47897.9	43034.8	37681.2	124538	99192.9	105779	89668.6	57216	48658.2	46194.9	45609.7	16071.2	13897	12162.7	12239.6	2792.78	2462.9	2363.53	1812.83	65606.3	56332.1	62866.8	57306.1	10559.9	10581.8	10589.2	10075.4	3487.1	2720.24	2433.29	3875.04	4880.57	4045.76	3394.29	3731.49	38.1191	152.507			19705
TRINITY_DN45806_c0_g1::TRINITY_DN45806_c0_g1_i1::g.104285::m.104285	FTADDRVAPC	547.75	2	31.8552	706.315	1	b	6	38678.4	39763	36226.1	33698	104825	85277.3	84942.9	76644.5	44093.8	34920.7	38071.2	35133	10951.9	11088.4	10354.1	9047.03	2541.84	1589.62	1376.06	1072.91	61222.2	49240.6	50204.2	47017.3	8731.55	7601.73	7376.43	6620.39	3579.03	2548.68	2882.97	2133.15	3509.22	2859.05	2903.49	2751.24	36.4718		78.6336	172.396	15233.5
TRINITY_DN45806_c0_g1::TRINITY_DN45806_c0_g1_i1::g.104285::m.104285	FTADDRVAPC	547.75	2	31.8552	438.714	2	b	8																		1018.75	516.426																				114.361
TRINITY_DN45806_c0_g1::TRINITY_DN45806_c0_g1_i1::g.104285::m.104285	FTADDRVAPC	547.75	2	31.8552	435.187	1	b	4																		315.445	418.883																			164.515
TRINITY_DN45806_c0_g1::TRINITY_DN45806_c0_g1_i1::g.104285::m.104285	FTADDRVAPC	547.75	2	31.8552	487.241	2	b	9																	1750.46		299.027														1185.17				159.8
TRINITY_DN45806_c0_g1::TRINITY_DN45806_c0_g1_i1::g.104285::m.104285	GKYAASGASAAGGESL	698.839	2	28.4639	1178.54	1	b	14	51005.4	56038.3	55556	50251.6	286772	265267	263658	241809	164775	137829	142485	139442	172434	164753	158152	152862	21335.5	22326.9	23542.4	18214.7	176269	171570	172784	160922	14072	12941.8	12149.8	11650.8	4219.67	3589.06	3475.79	3504.38	5340.12	4907.54	4469.14	5208.04	14977.5	13951	12695.2	12226.2	13108.1
TRINITY_DN45806_c0_g1::TRINITY_DN45806_c0_g1_i1::g.104285::m.104285	GKYAASGASAAGGESL	698.839	2	28.4639	935.458	1	b	11	39059.2	40352.9	38326.7	36386	215048	191024	186118	178509	120780	98439.6	104829	103442	128288	122473	115048	112197	17088.6	16702.2	16036.4	13778.2	125874	127101	128341	116494	10228.3	9156.11	8180.97	8485.94	3400.41	3305.33	2740.22	2347.49	3598.03	3941.74	3511.99	3237.46	10312.9	8609.25	9125.29	7730.87	10292.1
TRINITY_DN45806_c0_g1::TRINITY_DN45806_c0_g1_i1::g.104285::m.104285	GKYAASGASAAGGESL	698.839	2	28.4639	706.352	1	b	8	20772.1	20581.2	20563.5	18036.9	110185	107804	106128	94076.4	66314.8	57264.2	53040.4	52358.9	64381	64678.9	61295.7	58794.6	9500.48	9193.06	8253.28	7233.72	73175.8	69803.9	68722.4	64185.2	5315.8	4443.69	4335.03	4672.45	1645.19	1191.1	1424.24	1337.22	2328.5	1963.59	1761.61	1590.25	5325.73	4513.08	5205.03	4702.74	6282.28
TRINITY_DN45806_c0_g1::TRINITY_DN45806_c0_g1_i1::g.104285::m.104285	GKYAASGASAAGGESL	698.839	2	28.4639	864.421	1	b	10	24041.6	21025.9	22985.1	21718.1	126740	127513	118520	114189	70143.3	61914.8	64075.5	59385.6	75154.9	81388.6	71738.2	70688.4	10105.3	10114.9	7816.76	8524.58	80916.6	76275.8	78619.2	71815.2	5771.98	5445.28	5395.26	4692.23	2026.36	2043.24	1872.7	1506.44	1977.21	2317.66	2514.7	2049.53	6442.43	5796.57	6240.31	5427.58	5348.17
TRINITY_DN45806_c0_g1::TRINITY_DN45806_c0_g1_i1::g.104285::m.104285	GKYAASGASAAGGESL	698.839	2	28.4639	977.453	1	y	12	9673.92	9551.19	9263.07	7905.65	48119.5	50194.4	45121.6	38006.4	27609.4	24435.5	24125.4	23151.3	25507.8	28750.5	24318.2	26240.5	4426.27	3988.34	4242.45	3328.46	32335.4	29147.1	27506.3	29847.1	2773.68	1907.43	2275.01	2604.82	509.131	641.555	724.845	534.204	638.285	1245.05	811.28	489.119	2379.65	1895.46	2551.26	2027.81	2431.38
TRINITY_DN45806_c0_g1::TRINITY_DN45806_c0_g1_i1::g.104285::m.104285	GKYAASGASAAGGESL	698.839	2	28.4639	906.416	1	y	11	13689.6	15390.3	15735.9	15332.7	87054.6	74002.1	73278.4	71042.1	49910	42321.6	42551.2	42690.1	48859.8	51998.6	48575.1	44643.5	6983.42	6711.57	7044.61	5785.88	63790.1	63154.7	57661.7	59802.5	4210.57	4887.15	4021.08	3933.62	1375.24	1382.04	1105.77	1156.41	1916.16	1792.01	1964.95	1734.72	4347.03	3964.53	4240.16	3891.27	3582.63
TRINITY_DN45806_c0_g1::TRINITY_DN45806_c0_g1_i1::g.104285::m.104285	GKYAASGASAAGGESL	698.839	2	28.4639	992.48	1	b	12	15469.8	15019.9	14474.8	13240.3	83274.5	78266.5	76750.4	71556.6	46036.5	41773.4	42306	39442.2	46946.9	51608.2	45087.8	43698.1	6922.01	7179.47	5005.73	6583.39	51834.7	51553.9	48008.5	48866.6	4078.83	3962.56	3660.2	3781.89	1423.96	852.245	1307.36	1185.2	1561.28	1410.55	1585.92	1945.91	4380.57	4453.07	3709.89	2850.79	4364.8
TRINITY_DN45806_c0_g1::TRINITY_DN45806_c0_g1_i1::g.104285::m.104285	GKYAASGASAAGGESL	698.839	2	28.4639	1049.5	1	b	13	19288.9	18277.2	19128.5	17974.9	108597	96659.6	96714.4	89826.1	64200.4	51005.9	51855.1	48639.4	56562	62467.2	57877.3	53730.6	8472.03	7613.31	8176.19	6753.41	65726.1	62738.1	65638.1	57933.4	5155.12	4179.52	4011.01	3421.83	1368.82	1788.1	1470.55	2003.95	1508.65	1677.28	1687.1	1105.08	5124.41	4653.61	5117.33	4028.79	5109.48
TRINITY_DN45806_c0_g1::TRINITY_DN45806_c0_g1_i1::g.104285::m.104285	GKYAASGASAAGGESL	698.839	2	28.4639	793.384	1	b	9	12916.4	13404.9	13416.7	12616.9	70310.1	65778.8	67118.1	63511	42204.9	34119.8	36098.5	33018.8	39617.4	43644.1	36590.7	36591.5	5927.97	6270.22	5449.21	5181.67	46753.4	43693.2	44449.3	39181.9	3783.88	2934.51	2937.36	3431.08	1109.99	813.133	682.218	868.197	1175.66	1092.1	1220.17	1021.3	3299	3497.38	3773.04	2418.29	3307.53
TRINITY_DN45806_c0_g1::TRINITY_DN45806_c0_g1_i1::g.104285::m.104285	GKYAASGASAAGGESL	698.839	2	28.4639	819.384	1	y	10	9153.46	8492.11	8511.31	8257.54	48336.9	45134.8	43460.1	39919.4	26538.5	20965.1	22527.3	21794.3	25387.5	25085.3	24001.8	22501.6	3005.74	3613.23	3323.37	3246.97	31354.7	27256.3	25301.2	24746.2	2259.12	2488.16	1812.85	1908.82	646.978	391.962	519.102	567.431	718.09	906.449	1068.12	752.592	2730.1	2091.89	2225.27	2020.89	1770.62
TRINITY_DN45806_c0_g1::TRINITY_DN45806_c0_g1_i1::g.104285::m.104285	LSGGQSEEEASVNL	710.334	2	39.4446	1174.52	1	b	12	103706	105481	105716	91880	443693	412770	424718	422974	187373	172752	157476	172425	279970	295129	247258	261160	16839	23932.9	19910	18533.6	302177	240510	280241	252844	23099.8	23914.3	21052.8	20550.8	8699.54	8323.16	7272.48	8534.87	10290.1	11452.1	10281.4	9553.34	40107	36594.2	38496.4	36983.7	33644.9
TRINITY_DN45806_c0_g1::TRINITY_DN45806_c0_g1_i1::g.104285::m.104285	LSGGQSEEEASVNL	710.334	2	39.4446	988.422	1	b	10	77957.6	86138.7	78863.4	72846.8	400166	382252	379271	377303	155961	143674	124409	139712	228690	246684	203063	212198	13271.3	18097.2	17510.9	13875.9	255138	203804	236225	208708	18740	19014.5	15447.6	16244.5	6086.64	6553.24	5222.86	4457.37	8959.59	9952.22	8178.6	7936.14	31339.5	29709.7	27490.1	26181.5	28471.5
TRINITY_DN45806_c0_g1::TRINITY_DN45806_c0_g1_i1::g.104285::m.104285	LSGGQSEEEASVNL	710.334	2	39.4446	917.385	1	b	9	47525.1	51536.8	55213.8	44581.8	274287	252634	256265	230118	95465.9	100839	84170.8	91186	145166	159030	135668	140607	10266.3	12663.1	12003.7	9050.48	167367	133980	153182	139390	11751.7	12015.8	10986.3	10256.3	4608	4051.23	4091	3791.2	5264.15	5817.78	5797.85	4646.58	19888.6	19818.9	17191.8	16649.2	18453.7
TRINITY_DN45806_c0_g1::TRINITY_DN45806_c0_g1_i1::g.104285::m.104285	LSGGQSEEEASVNL	710.334	2	39.4446	1075.45	1	b	11	55460.7	61588.6	56436.1	51292.6	278879	260115	260882	231169	106044	102793	88275.2	96825.1	160298	173410	142526	149729	9181.24	12675.6	11221.9	11590.5	172428	136157	161680	140812	13157.6	12824.1	11399.3	10171.6	4962.03	4126.11	3366.64	4778.09	6667.91	6768.66	6025.72	5190.96	19875.6	19251.2	19842	16953.5	18110.8
TRINITY_DN45806_c0_g1::TRINITY_DN45806_c0_g1_i1::g.104285::m.104285	LSGGQSEEEASVNL	710.334	2	39.4446	788.342	1	b	8	36684.7	40232.6	36764.3	37727	194933	186882	189707	184931	73121.8	73535.7	60045.4	64474.3	109535	117940	98514.9	104301	8098.79	7647.1	8108.89	7417.11	122542	95476.3	110291	105875	9274.71	8654.57	7654.67	7873.92	3568.34	4236.36	3005.47	3351.63	4145.66	4979.73	3046.97	3766.19	14761.8	14760.5	13052.7	11378.3	13167.2
TRINITY_DN45806_c0_g1::TRINITY_DN45806_c0_g1_i1::g.104285::m.104285	LSGGQSEEEASVNL	710.334	2	39.4446	761.368	1	y	7	18507.8	19149.6	16282.3	16617.6	83075.2	81512.5	87848.4	85020.7	33936.2	29889.6	28584.6	31252.7	46928.7	52632.5	46369.6	44237.3	3718.34	4160.09	4227.53	3092.95	53683.3	44991	50347.1	46552.7	4764.1	3951.99	4277.94	3521.35	1762.34	1481.3	1202.64	1556.86	1359.74	2018.67	2355.5	1774.12	7517.18	6118.42	5557.22	5528.77	5366.92
TRINITY_DN45806_c0_g1::TRINITY_DN45806_c0_g1_i1::g.104285::m.104285	LSGGQSEEEASVNL	710.334	2	39.4446	977.442	1	y	9	6948.77	8318.36	7267.98	7810.31	28218	31429.2	33345.4	28712.7	13836	12903.3	10717.9	12761.4	18064.6	23727.3	20333.4	18544.8	1036.87	1764.94	1656	988.969	22363.8	19195.8	21606.1	18407.8	1612.67	1453.73	1602.84	1637.16	877.525	1072.36	828.576	1188.34	685.368	964.588	664.304	856.939	2832.14	1897.45	3146.6	2885.48	2865.11
TRINITY_DN45806_c0_g1::TRINITY_DN45806_c0_g1_i1::g.104285::m.104285	LSGGQSEEEASVNL	710.334	2	39.4446	659.299	1	b	7	31637.2	35318.3	33365.7	29609.7	183490	170342	172214	167425	61265.6	67760.6	59918	58702.7	100534	110569	94201.8	93172	6516.48	8137.41	8118.88	6233.6	116097	89074.3	102338	90762.5	9630.8	8619.86	8295.49	6986.31	2510	2866.11	2865.38	2622.69	3911.02	4068.33	4090.15	4228.12	13756.9	13828.1	12812.9	12053.3	11245
TRINITY_DN45806_c0_g1::TRINITY_DN45806_c0_g1_i1::g.104285::m.104285	LSGGQSEEEASVNL	710.334	2	39.4446	443.225	1	b	5	19353.4	23350.2	20097.7	21769	119044	109163	117256	103019	42087	44101.4	35528.7	39500.2	66634	72544.2	59473	57636.2	4357.15	4881.68	5348.14	3811.45	68571.3	56529.1	67692.6	61698.3	6618.68	5587.93	6217.18	5160.65	2070.82	1980.33	1034.52	1846.02	2125.94	2772.24	2302.69	2144.56	8516.09	9000.19	7849.7	7432.1	9051.82
TRINITY_DN45806_c0_g1::TRINITY_DN45806_c0_g1_i1::g.104285::m.104285	LSGGQSEEEASVNL	710.334	2	39.4446	644.786	2	b	13	16647.3	16948.8	18271.2	15887.1	74629.9	75149.1	75640.5	71932.7	33650.3	29774.1	26580.3	28240.5	50226	54273.6	46265.4	44181.5	3178.44	3576.06	3634.45	3264.66	49743.8	42805	46722.5	37743.6	4440.73	3918.95	3813.29	3930.26	2292.1	2207.28	841.704	1787.02	1627.24	1991.79	2110.99	1749.83	6181.76	6344.84	5703.79	5334.01	6501.35
TRINITY_DN45806_c0_g1::TRINITY_DN45806_c0_g1_i1::g.104285::m.104285	ADESTGSVAKRFQ	465.9	3	27.3588	892.5	1	y	8	72719.2	76670.6	76773.8	77064.4	83712.1	75863.9	77410.2	72934.6	235932	216010	216079	227721	85444.9	82938	79823.9	80415.4	39228.6	33611.5	37308.1	31625.3	117138	115642	114308	111987	37681.8	37291.7	36689.1	33667.6	19809.3	16881.4	16094.2	17083.6	18390.4	20211.2	20632	19419.9	53916	49439	49929.6	48654.1	58053
TRINITY_DN45806_c0_g1::TRINITY_DN45806_c0_g1_i1::g.104285::m.104285	ADESTGSVAKRFQ	465.9	3	27.3588	748.446	1	y	6	45196.6	43361.4	44090.4	46380.3	49800.6	49181.6	48089.1	46139.6	146443	136200	132185	139156	51390.3	50685.3	50657.8	45650	22682.2	21946.2	22520.7	18701	70678.3	76149.3	66854.6	64405.3	21103.4	22545.6	22195.7	19806.5	11752.5	8623.69	9821.05	9766.33	9878.73	13262.5	11366.7	11786.7	32222.7	30167.1	29093.3	29841.5	33885
TRINITY_DN45806_c0_g1::TRINITY_DN45806_c0_g1_i1::g.104285::m.104285	ADESTGSVAKRFQ	465.9	3	27.3588	605.315	2	y	11	171148	156405	157511	161063	179264	162486	164998	154545	494343	472663	451478	494807	195565	174270	172141	173735	90428.8	80812.7	82020.5	77397.2	238267	256073	232871	241924	86366.6	82346.2	74489	77211.2	40219.3	39109.2	37609.7	38122.7	44119.4	44363	48493.2	49246.9	119561	110911	108970	107063	127909
TRINITY_DN45806_c0_g1::TRINITY_DN45806_c0_g1_i1::g.104285::m.104285	ADESTGSVAKRFQ	465.9	3	27.3588	649.378	1	y	5	117177	120332	120983	112839	129890	122775	120974	113681	384666	353115	340697	372644	139487	133895	125224	126877	61564.7	59703	62714.8	55708.3	189102	187697	177524	182552	63753.2	63793	61197.9	58932	29585.8	28040.8	27351.2	27447	31559.4	31997.3	33817.2	31575.9	86371.4	76499.8	77604.9	76643.6	93599.9
TRINITY_DN45806_c0_g1::TRINITY_DN45806_c0_g1_i1::g.104285::m.104285	ADESTGSVAKRFQ	465.9	3	27.3588	578.341	1	y	4	46493	44544	44444.2	44294.2	54485.2	49846.4	47451.7	48337.4	146286	138680	131848	145282	55016.4	52447	45945.3	48672.4	24938.2	21991.2	22524	21618.5	71308.8	74263.9	68931.3	67335.3	24473.1	21333.8	21212.6	20146.7	10397.8	11104.6	8849.85	11073.6	11993.9	11747	11715.7	13137.9	32878.3	28390.4	27715	30678	37267.3
TRINITY_DN45806_c0_g1::TRINITY_DN45806_c0_g1_i1::g.104285::m.104285	ADESTGSVAKRFQ	465.9	3	27.3588	540.793	2	y	10	100702	94085.4	94281.1	97380.9	102891	104888	100840	101663	312878	294190	296185	308209	115956	107845	100970	109277	53631.6	48568.8	48113.1	46358.4	147040	154616	147999	143330	48538.9	49505.7	48916.9	47752.6	23000.2	20649.3	24390.2	23531.9	25551.1	26653.8	26738.1	31926.7	74944.6	69027.1	66628.8	66810.5	76756.8
TRINITY_DN45806_c0_g1::TRINITY_DN45806_c0_g1_i1::g.104285::m.104285	ADESTGSVAKRFQ	465.9	3	27.3588	993.548	1	y	9	19354.3	22006.4	21053.9	20976.9	26534.7	23363.2	22477.2	22032.5	70432.2	64403.3	62365.7	68915.6	25456.8	23284	23488.6	22954.2	11139	11168.5	11609.9	10608.3	34411.8	33222.9	33999.6	33630.9	11039.9	10223.2	10267	9975.77	5597.62	5428.38	4500.23	4872.84	5185.95	5608.04	6274.93	5540.26	15088.5	14431.1	14331.2	12827.6	17301.7
TRINITY_DN45806_c0_g1::TRINITY_DN45806_c0_g1_i1::g.104285::m.104285	ADESTGSVAKRFQ	465.9	3	27.3588	662.828	2	y	12	82365.3	78924.1	80059	82368.3	86071.5	87756.6	82399.4	77395.9	247449	233108	236585	253039	98252	84479.8	83642.7	81492.4	44177.4	38775.4	40474.7	37540	116110	124101	117815	119395	41992.5	39775.8	37295.1	37131.7	16820.8	16200.1	18369.8	18075.6	22949.2	21960.1	21645.4	21213.6	58951.6	53937.2	54408.1	53195.6	66093.4
TRINITY_DN45806_c0_g1::TRINITY_DN45806_c0_g1_i1::g.104285::m.104285	ADESTGSVAKRFQ	465.9	3	27.3588	689.341	2	b	13
TRINITY_DN45806_c0_g1::TRINITY_DN45806_c0_g1_i1::g.104285::m.104285	ADESTGSVAKRFQ	465.9	3	27.3588	835.478	1	y	7	32958.2	37570.3	32015.8	30107.4	36596	34457.3	35120.9	30555.1	111723	100604	97090.5	105065	39285.3	36564.1	38451	35396.2	18720	15747.8	13637.2	14314.1	53046.1	53160.2	52361.4	56449.6	17342.1	14186.8	16114	12923.4	7394.54	7622.47	6723.66	6478.69	7826.84	8622.32	8440.71	8742.74	24983.2	22567.9	21598.2	22400	24571.8
TRINITY_DN45806_c0_g1::TRINITY_DN45806_c0_g1_i1::g.104285::m.104285	ASGASAAGGESLFVANH	773.368	2	39.0704	1030.5	1	y	10	155177	169483	169181	144226	262228	254513	228493	212637	507761	489381	429247	431564	108903	114607	102765	97308.7	24034.3	22393.3	22927.5	20453.3	164242	165631	141515	134182	42520.9	37898.4	33653.5	31263	6767.32	6515.54	5306.05	5975.2	13019	15862.4	12907.4	12041.2	93705.9	91424.6	79689.6	75711.7	119221
TRINITY_DN45806_c0_g1::TRINITY_DN45806_c0_g1_i1::g.104285::m.104285	ASGASAAGGESLFVANH	773.368	2	39.0704	1101.53	1	y	11	110937	113983	113333	98967	173358	169953	155236	145675	336864	334427	288944	285531	68184.8	82793.9	65943.5	72209.2	15005.3	15630	15679.4	14340	113897	111912	97473.9	95752.1	25789.7	24827.5	22802.9	19688.1	4099.26	4431.2	4677.45	3384.32	9409.22	10616.6	9203.61	8859.42	67789.7	60645.1	57275.5	52354.4	80084.9
TRINITY_DN45806_c0_g1::TRINITY_DN45806_c0_g1_i1::g.104285::m.104285	ASGASAAGGESLFVANH	773.368	2	39.0704	973.474	1	y	9	44904.6	48290.3	51099.3	41686.1	77241.3	74720	70479.7	64364.3	137203	135099	120122	122962	32594	30729.5	30170.6	26230.1	6599.58	7044.97	5808.02	5763.19	47176	49216.2	46434.3	40111.3	11887.2	10444.8	9170.22	8511.81	2099.77	2110.54	1529.22	2381.02	4373.02	4665.71	4023.29	3788.28	28798.1	26026.5	22398.1	21420.1	35037.6
TRINITY_DN45806_c0_g1::TRINITY_DN45806_c0_g1_i1::g.104285::m.104285	ASGASAAGGESLFVANH	773.368	2	39.0704	787.41	1	y	7	35558.4	41037.5	38391.7	33168.3	59344.7	61792.4	51831	51584.2	116791	110489	101511	107239	25272.3	27144.6	22957.1	21545.6	5420.97	4886.81	4886.52	4130.92	39035.7	40454.8	32853.1	29173.8	9365.88	9549.76	7613.6	7406.91	1357.98	2135.33	1408.3	1166.5	3764.01	3794.88	3046.01	2662.01	21235	20889.4	18264.5	18100	24859.6
TRINITY_DN45806_c0_g1::TRINITY_DN45806_c0_g1_i1::g.104285::m.104285	ASGASAAGGESLFVANH	773.368	2	39.0704	1172.57	1	y	12	43091.4	50246.9	49489.6	41126.5	74696.8	74246.5	67170.6	60952.9	133965	136475	119743	115721	30375.1	29436	29640.1	25346.2	6315.17	6084.5	5869.95	5565.01	47805.3	45887.4	39946.4	38042.9	11175.1	9826.82	9164.03	8456.88	1363.82	1778.47	1716.52	1748	4265.35	4287.16	3487.42	3375.21	24063.6	23105.1	21816.6	20775.2	33391.2
TRINITY_DN45806_c0_g1::TRINITY_DN45806_c0_g1_i1::g.104285::m.104285	ASGASAAGGESLFVANH	773.368	2	39.0704	1205.58	1	b	14	14365.9	14984.7	13128.3	11130.1	19200	19660.4	16578.1	16145.5	41703.6	36242	35053.9	36850.2	8599.04	8597.97	8288.81	6860.22	1507.6	1865.94	1690.13	1799.25	14157.6	12474.2	12020	10382.5	2990.76	3773.18	2744.43	3447.55	530.749	715.793	678.917	699.179	839.39	1585.29	1532.22	1425.38	7750.5	7726.55	7182.54	5701.01	9478.81
TRINITY_DN45806_c0_g1::TRINITY_DN45806_c0_g1_i1::g.104285::m.104285	ASGASAAGGESLFVANH	773.368	2	39.0704	916.452	1	y	8	15107	14696.1	16088.5	14160.4	26706.4	28045.5	21904.4	20261.2	49818.6	51330.8	42634.4	44005.4	10895.1	10104.1	8972.4	9919.53	2105.53	2544.23	2400.83	2034.36	15216.6	19272.4	14745	15850.8	3791.72	4473.94	3608.37	2588.22	455.766	552.415	686.868	740.745	1475.68	1611.16	2047.49	1610.13	8198	8966.46	7317.56	8015.64	11400.6
TRINITY_DN45806_c0_g1::TRINITY_DN45806_c0_g1_i1::g.104285::m.104285	ASGASAAGGESLFVANH	773.368	2	39.0704	959.443	1	b	12	9266.66	9219.37	9383.02	7997.13	16173.7	15477.3	13457.1		26624	28650	24567.3	25022.7	5667.33	6046.58	6144.12	4653.29	1739.77	1498.41	1282.61	1260.39	9588.9	10200	8610.41	7833.71	1857.05	2516.09	2563.94	2608.76	390.836	419.481	343.352	449.949	597.354		752.661	794.397	5258.5	5489.38	4922.78	3910.64	6824.24
TRINITY_DN45806_c0_g1::TRINITY_DN45806_c0_g1_i1::g.104285::m.104285	ASGASAAGGESLFVANH	773.368	2	39.0704	1106.51	1	b	13	9806.92	10905	10316	8914.58	16008.8	15769.2	14255.5	12575.6	29123.5	29291.9	23561.9	27078.2	5780.59	6714.95	6301.39	6195.01	1643.96	1463.32		1495.92	9078.64	10754.2	8984.31	9371.28	2202.52		2520.61	1883.99		707.544	440.688	327.75	802.137	1267.96	621.223	886.257	5883.9	5558.21	4867.87	5460.23	6379.27
TRINITY_DN45806_c0_g1::TRINITY_DN45806_c0_g1_i1::g.104285::m.104285	ASGASAAGGESLFVANH	773.368	2	39.0704	587.294	1	y	5	38435.9	46373.5	43673.9	36068.7	69377	71560.6	61661.9	57310.9	129505	122502	114317	105046	28752.8	27484.1	25901.8	24148.5	7088.73	5950.43	5779.04	4832.79	44352.6	42518.4	35235.1	34696.7	9122.41	9910.2	8213.85	8893.91	1996.47	1768.3	680	1628.03	3754.09	3861.34	4118.51	3445.82	22333.1	22759.4	21794.1	20256.1	29252.2
TRINITY_DN45806_c0_g1::TRINITY_DN45806_c0_g1_i1::g.104285::m.104285	FTADDRVAPCIG	632.803	2	40.3755	1016.48	1	y	10	446726	443008	425685	360277	1.55285e+06	1.40297e+06	1.21477e+06	1.09568e+06	594172	531788	457452	432935	132331	131436	109123	96786.1	85692.3	73219.3	55344.6	36303.3	1.13655e+06	1.154e+06	977508	885488	117925	95111.3	83385.6	81367.3	50838.4	43631	34100.9	36143.9	40882	38463.6	29815.6	27930.7	1506.63	94.082	38.0951	696.979	117351
TRINITY_DN45806_c0_g1::TRINITY_DN45806_c0_g1_i1::g.104285::m.104285	FTADDRVAPCIG	632.803	2	40.3755	876.421	1	b	8	823340	816947	763671	646254	2.72563e+06	2.44798e+06	2.16608e+06	1.97022e+06	1.06433e+06	964643	826265	814554	238714	241883	191077	173120	157870	143025	107021	81215.9	1.97611e+06	2.04683e+06	1.72728e+06	1.56496e+06	216285	171610	147241	149552	100721	79981.3	66366.6	64415	74575.8	66444.8	57363.4	57824.8	4538.47			2955.03	217529
TRINITY_DN45806_c0_g1::TRINITY_DN45806_c0_g1_i1::g.104285::m.104285	FTADDRVAPCIG	632.803	2	40.3755	1076.48	1	b	10	509903	522952	484549	411569	1.75535e+06	1.56788e+06	1.38962e+06	1.22561e+06	669861	600462	517812	509382	146871	149728	124599	113208	106714	86150.2	71527.1	47313.1	1.26479e+06	1.30337e+06	1.11207e+06	993006	133956	113726	91654.6	100740	62493.6	51521.6	39919	38209.3	48032.7	46565.1	36947.7	36543.2	997.898	68.1266		955.057	141933
TRINITY_DN45806_c0_g1::TRINITY_DN45806_c0_g1_i1::g.104285::m.104285	FTADDRVAPCIG	632.803	2	40.3755	830.419	1	y	8	129869	135171	123331	103663	440412	398121	357941	310227	168119	161571	132655	129783	36305.4	41624.9	28391	26137.6	25773.2	21391.1	14493.8	9831.42	330956	331625	278325	249136	32405.3	28698.1	23293.6	24645.9	13765.1	12170.8	10575.9	9608.57	9681.46	12013.9	8615.07	8562.73	805.947	29.9862	230.285	431.216	32088.1
TRINITY_DN45806_c0_g1::TRINITY_DN45806_c0_g1_i1::g.104285::m.104285	FTADDRVAPCIG	632.803	2	40.3755	706.315	1	b	6	81885.9	83086.2	78586	63634.3	269869	261917	214161	197407	109241	105450	76915.1	81760.1	24405.7	25773.4	18860.4	18242.2	18548.6	14131.7	10826.9	7597.65	208031	202661	173151	157303	21775	16665.3	15802.4	14209	9265.47	9250.73	6035.64	6577.74	7790.87	8463.71	5439.02	6474.08					23042
TRINITY_DN45806_c0_g1::TRINITY_DN45806_c0_g1_i1::g.104285::m.104285	FTADDRVAPCIG	632.803	2	40.3755	945.446	1	y	9	116190	113866	109759	92487.4	384243	348442	305168	265149	148782	140736	117636	112400	31066.7	35143.2	24855.7	22037.3	22185.4	19119	14027.9	9436.4	279920	293566	244054	224166	33946.9	22914.8	22655.2	19993.4	12321.2	10756.6	9047.97	9873.05	10853.7	9908.57	7608.02	7140.44	627.229	20.674	76.2462		29488.8
TRINITY_DN45806_c0_g1::TRINITY_DN45806_c0_g1_i1::g.104285::m.104285	FTADDRVAPCIG	632.803	2	40.3755	805.384	1	b	7	112854	108190	107650	88179.3	382746	341357	293054	271632	144872	133143	109118	108775	29782.5	32889.2	25616.8	22481.8	20478.1	18454.7	13390.7	9292.43	271413	287761	238677	213614	28985.7	23635.6	19838.1	20634.1	12438.5	11066.3	8359.3	9002.52	10290.1	9532.42	7089.46	7584.44	610.934	1232.62	94.092	351.808	28711.8
TRINITY_DN45806_c0_g1::TRINITY_DN45806_c0_g1_i1::g.104285::m.104285	FTADDRVAPCIG	632.803	2	40.3755	1117.53	1	y	11	98295.5	101878	94309.3	83816.2	337063	299435	253107	241906	131536	121957	96641.3	96087	28275.5	26095	22518.7	19764.1	20011.8	14723.4	12471.1	9049.23	235958	256099	216246	190598	26661.9	19949.9	16785.4	17215.5	11964	8462.83	7716.34	8742.3	10266.2	8255.08	6915.62	5673.29	158.137		109.923	228.947	26345.5
TRINITY_DN45806_c0_g1::TRINITY_DN45806_c0_g1_i1::g.104285::m.104285	FTADDRVAPCIG	632.803	2	40.3755	715.392	1	y	7	45039.4	47434	44426	35613	148526	142594	121367	103551	57380.7	56094.5	43223.3	42947.6	12362.7	12984.8	9117.6	9467.69	8157.83	8360.59	5597.31	3500.61	111872	110543	100895	80299.9		9633.94				3711.07		2911.81		3486.51	3500.07		316.83	38.1303	71.9358	38.1561	10974.4
TRINITY_DN45806_c0_g1::TRINITY_DN45806_c0_g1_i1::g.104285::m.104285	FTADDRVAPCIG	632.803	2	40.3755	595.287	2	b	11	167739	154350	145601	126958	546076	487868	432448	392915	205021	197909	155814	161081	48870.7	47334	37274.3	35120.1	29980.6	24727	19518.4	13807.1	372532	397790	339974	322533	41672.8	33759.4	28887.3	30276	16716.8	14799.1	11788.8	12337.7	14187	12577.8	11330	10385	260.315	184.947		561.081	41378.3
TRINITY_DN45806_c0_g1::TRINITY_DN45806_c0_g1_i1::g.104285::m.104285	ASGASAAGGESL	489.23	2	27.341	846.359	1	b	11	88292.6	86102.7	88992.9	84369.6	241827	228724	219954	205007	181139	160483	160379	166852	163920	155222	135838	154165	27754.2	25912.3	26553.6	24838.2	219044	225284	214180	208845	35315	29899.6	29028.8	26492.9	12602	11431.1	11381.5	11317.8	12854.9	14367.8	13060.4	14221.2	48682.1	44398.4	45984.8	41957.8	50048.3
TRINITY_DN45806_c0_g1::TRINITY_DN45806_c0_g1_i1::g.104285::m.104285	ASGASAAGGESL	489.23	2	27.341	533.257	1	y	6	73547.8	75454	74961.9	77006.1	204823	195141	198301	187445	158007	140664	141734	148196	145287	134356	128648	129612	25702.1	23057.1	23808.3	21711.1	195073	207278	204704	194597	27555.3	28167.9	27105.1	25425.7	12470.4	9342.84	10010.1	9400.69	11371.9	11625.9	10652.3	12021	45189.3	42825.2	40841.4	36403.9	47282.9
TRINITY_DN45806_c0_g1::TRINITY_DN45806_c0_g1_i1::g.104285::m.104285	ASGASAAGGESL	489.23	2	27.341	759.327	1	b	10	90376.3	106551	98078.8	87639.4	265858	260854	252803	233895	198658	183824	181747	186386	182081	169486	160244	170391	33206.5	29028.3	30238.5	26800.8	258784	259140	249672	243214	38228.4	35193	34934.1	36078.9	14927.3	13421.7	12658.8	13968	14517.8	16097.4	16520	14875.2	55210.5	49994.6	53189.9	49345.3	56093.9
TRINITY_DN45806_c0_g1::TRINITY_DN45806_c0_g1_i1::g.104285::m.104285	ASGASAAGGESL	489.23	2	27.341	516.241	1	b	7	69159.2	65730.9	64705.2	63745.8	182994	175028	176303	165938	135631	120836	126916	128401	124459	116374	106761	118412	22649.2	19282.1	20093.9	17932.6	174055	176330	181546	166207	25829.5	23649.8	21778.1	21496.5	10731.5	9750.25	8072.72	8757.18	9002.02	11482.8	10990.3	12513.7	36635	34646.8	33106.5	33744	36556
TRINITY_DN45806_c0_g1::TRINITY_DN45806_c0_g1_i1::g.104285::m.104285	ASGASAAGGESL	489.23	2	27.341	691.326	1	y	8	34719.8	37503.3	34841.5	32104.4	107758	96490.3	98315.7	88268.4	76862	70085.7	67595.3	71695.8	66866.2	64754.2	59128.4	63216.7	11336.5	11075.2	10637.3	11016.8	93028	95149.6	94504.6	89103.2	13430.1	13752.6	14240.3	12494.2	4704.68	4634.66	5394.61	4972.52	5837.91	5708.72	5741.72	5658.93	19633.8	18060.3	18000.8	17757.8	20309
TRINITY_DN45806_c0_g1::TRINITY_DN45806_c0_g1_i1::g.104285::m.104285	ASGASAAGGESL	489.23	2	27.341	604.294	1	y	7	30294.4	26762.8	26369.7	23671.9	76332.9	73215.2	74333.6	70872.9	60132.1	51144.2	50055	53093	53644.7	48595.8	44497.9	47382.7	9096	8741.05	8657.72	8412.59	68410.5	69398.5	72276.5	73172.5	10635.3	9178.33	9733.26	10492.9	3260.6	3151.07	4958.1	2891.67	4219.11	5056.99	4372.57	4070.55	15189.1	13291.5	11908.3	12428.6	14939.5
TRINITY_DN45806_c0_g1::TRINITY_DN45806_c0_g1_i1::g.104285::m.104285	ASGASAAGGESL	489.23	2	27.341	573.263	1	b	8	18311.9	16289.3	17900.7	17082.1	49677	51739.4	48606	48326.8	34478.1	30073.1	32580.2	34941.4	34045.9	32840.5	34804.3	33085.2	6547.13	5686.91	5871.55	5593.17	47353.6	52674.1	49205.7	47750.4	6967.1	7823.26	6309.62	6037.62	2459.65	3057.07	2499.9	2761.14	2662.96	3502.12	3050.06	2287.67	9508.3	7516.92	9297.47	8112.98	11294.9
TRINITY_DN45806_c0_g1::TRINITY_DN45806_c0_g1_i1::g.104285::m.104285	ASGASAAGGESL	489.23	2	27.341	630.284	1	b	9	13971.4	15768.2	13798.8	15070.2	40230.4	39296.1	37944	39936.2	28558.1	28019.8	27606.3	30317.4	29840.7	27539	24705.1	25842.5	4525.3	5614.07	5506.03	4712.46	41342.9	42990	41843.6	41362.7	5661.23	5507.16	5868.65	4682.86	2537.72	1895.51	1926.16	1569.58	2845.09	2351.27	2407.38	2670.83	7505.87	7059.72	7567.51	7442.76	8471.5
TRINITY_DN45806_c0_g1::TRINITY_DN45806_c0_g1_i1::g.104285::m.104285	ASGASAAGGESL	489.23	2	27.341	819.384	1	y	10	9271.92	12396.8	8968.22	8710.64	29421.1	26003.7	29490	23423.7	20835	19699.6	22930.3	20960.2	19375	17664.4	17982.6	18372	4807.8	2974.76	4246.28	3505.81	26955.8	26575.9	26321.2	25086.7	3845.21	3641.64	3401.2	4055.53	1611.29	1438.62	1342.93	1353.47	2172.4	1634.49	2172.86	1787.67	5661.89	6656.77	5336.64	5454.44	5565.92
TRINITY_DN45806_c0_g1::TRINITY_DN45806_c0_g1_i1::g.104285::m.104285	ASGASAAGGESL	489.23	2	27.341	462.219	1	y	5	73180.1	71748.6	70535.5	64547.7	195779	184053	183724	175460	143896	131845	141351	138887	131365	123441	121319	121731	23845.3	19845.9	20492.4	19332.1	182831	190725	189782	171679	26673	26343.1	26176.7	24038.8	10394.4	9961.73	9509.66	9459.63	12054.1	12555.8	13216.2	11576.5	38805.2	33654.1	35345.6	37157	40412.1
TRINITY_DN45806_c0_g1::TRINITY_DN45806_c0_g1_i1::g.104285::m.104285	ADDRVAPCIGGVI	643.332	2	48.6851	1055.49	1	b	11	129462	125532	91028.8	93925.7	936381	933793	808277	675600	154717	145903	113733	91645.3	39326	34559.9	30698.5	23865.3	11166.1	8136.87	6968.02	4616.89	251898	226872	203613	178661	16700.5	13360.3	11513.4	12304.1	3830.43	2840.17	2306.25	2549.82	2289.71	2877.15	1455.27	1543.44	119.986				12916.1
TRINITY_DN45806_c0_g1::TRINITY_DN45806_c0_g1_i1::g.104285::m.104285	ADDRVAPCIGGVI	643.332	2	48.6851	828.367	1	b	8	23885.5	23515.8	17488.6	17738.9	177448	175304	151635	125648	26103.2	26731.2	21032.8	20579.6	6636.25	6055.84	5951.67	3757.23	3133.85	2660.4	1561.77	927.505	47826.9	43989.5	36340.9	33020.5	2884.39	1644.56	2037.8	2189.29	942.28	773.461	933.698	709.355	23.9047	603.459	235.804	411.247	1502.79	1678.12	1035.42		2055.01
TRINITY_DN45806_c0_g1::TRINITY_DN45806_c0_g1_i1::g.104285::m.104285	ADDRVAPCIGGVI	643.332	2	48.6851	941.451	1	b	9	21490.6	19862.7	15308.3	15119.6	157333	164232	136382	116900	26534.3	23981.6	20688.5	17553	7089.38	6534.76	5037.8	4255.84	2506.27	2149.41	1059.34	397.014	42344.2	39014.6	33421.5	27734.1	3526.81	2598.82	1700.82	1821.73	415.042		403.942	686.524	645.039	319.948	574.418	298.216	2226.8	1626.62	2412.86	38.1396	2496.04
TRINITY_DN45806_c0_g1::TRINITY_DN45806_c0_g1_i1::g.104285::m.104285	ADDRVAPCIGGVI	643.332	2	48.6851	658.359	1	y	7	14422.5	15130.8	11090.6	10457.2	116519	116512	95170.3	84920.8	19282.6	18569.6	14304.3	11270.4	4427.93	5289.96	4013.14	3829.14	1513.86	1927.69	631.474	541.534	30718.7	27706.2	23846.4	24386.6	2243.99	1596.7	1599.69	1403.82	479.197	710.297	318.893	299.355	349.251		545.994	136.716		433.877		114.351	1568.47
TRINITY_DN45806_c0_g1::TRINITY_DN45806_c0_g1_i1::g.104285::m.104285	ADDRVAPCIGGVI	643.332	2	48.6851	1154.56	1	b	12	15914.2	13815.4	12477.6	9486.73	116108	116444	100068	84636.2	19041.7	17782.7	14058.7	11223.2	4914.41	3303.34	3210.2	3170.77	1643.3	1457.84	404.938	397.198	31557.4	27248.2	25512.7	21800.1	2450.37	988.884	1490.39	1097.63	383.831	433.197	93.428	85.456	433.651	233.372	192.599	267.117					1805.15
TRINITY_DN45806_c0_g1::TRINITY_DN45806_c0_g1_i1::g.104285::m.104285	ADDRVAPCIGGVI	643.332	2	48.6851	998.472	1	b	10	13103.2	14023.3	10910.2	9853.97	107742	105753	92264.5	76132.6	17390.2	18174.7	13219	11431.3	4455.79	4548.25	3856.44	2992.36	1843.07	1397.55	421.115	761.746	28421.8	25231.1	23972.4	18948.6	1967.66	1449.77	1056.25	1446.41	361.114	344.69	193.786	341.278	419.955	112.441	112.475	104.856				38.1612	1699.89
TRINITY_DN45806_c0_g1::TRINITY_DN45806_c0_g1_i1::g.104285::m.104285	ADDRVAPCIGGVI	643.332	2	48.6851	729.396	1	y	8																	515.333	208.498											317.985	109.563		419.87	178.468		381.483	114.371	180.612	143.189		38.1605	734.292
TRINITY_DN45806_c0_g1::TRINITY_DN45806_c0_g1_i1::g.104285::m.104285	ADDRVAPCIGGVI	643.332	2	48.6851	528.251	2	b	11	19880.8	18819	15582.8	14979.5	153677	153139	132068	114885	23869.3	24580.6	18251.3	14378.4	5280.92	4148.07	6511.38	4631.72	2217.88	1450.69	395.57	800.281	39105.8	36815.9	33259.3	30686.4	2038.8	1579.96	2429.27	2040.6	1114.35	656.934	769.505	606.488	1035.85	262.213		111.063			115.786	181.028	1774.46
TRINITY_DN45806_c0_g1::TRINITY_DN45806_c0_g1_i1::g.104285::m.104285	ADDRVAPCIGGVI	643.332	2	48.6851	577.785	2	b	12	32014.6	31393.1	24550.4	22868.1	213966	227350	191287	175496	33961.2	37568.2	29125	21193.8	8921.72	9972.38	8254.38	5706.86	2832.44	2469.35	1674.11	1207.6	60831.7	55600.9	50807	49295.9	3753.27	3554.57	3017.87	3621.59	767.253	1068.44	848.629	709.52	627.845	833.353	711.317	626.178	29.9963		230.467	38.1605	4109.89
TRINITY_DN45806_c0_g1::TRINITY_DN45806_c0_g1_i1::g.104285::m.104285	ADDRVAPCIGGVI	643.332	2	48.6851	458.199	1	b	4														971.852			776.154	258.346	551.917							842.302	385.17		394.902	261.578	51.0287	126.97	26.5183	141.477	305.1	160.206		3388.61	2944.16		1234.38
TRINITY_DN45806_c0_g1::TRINITY_DN45806_c0_g1_i1::g.104285::m.104285	GTLLKPNMVT	537.305	2	38.4733	855.476	1	b	8	143215	149180	140810	126749	199362	192393	162814	157564	541365	542986	485347	478808	196767	188231	189109	172946	114370	118906	106925	103531	605493	578449	513190	495977	95647.7	98344.1	88755.8	84488.8	36251.9	39585.9	34461.7	33579.8	46324.7	48039.3	39494.7	39205.8	68241.4	70978.1	66679.8	57634.8	109399
TRINITY_DN45806_c0_g1::TRINITY_DN45806_c0_g1_i1::g.104285::m.104285	GTLLKPNMVT	537.305	2	38.4733	724.435	1	b	7	32771.3	32238.7	30601.3	26177.7	29857.5	31754.5	26532.2	23907.5	135785	138882	117811	116058	41296.7	50862.8	46797.1	42914.9	26478.6	26790	23215.3	21096.1	92204.7	82881.5	73453.5	72473.6	22624.2	22735.7	19238.5	18479	8720.14	9662.81	7694.75	7805.69	10086	10365.6	8302.44	8355.32	12685.4	11629.9	10904.9	9329.76	19033.2
TRINITY_DN45806_c0_g1::TRINITY_DN45806_c0_g1_i1::g.104285::m.104285	GTLLKPNMVT	537.305	2	38.4733	802.449	1	y	7	13686	14825.5	14530.6	11617.4	13614.7	13775.3	13535.8	10905.6	61215.7	60232.5	55908.6	50762.2	20155.2	19261.7	18794.5	18080.7	12200.4	13460.8	11339.1	10255.7	38558.1	39228.2	34746.6	32276.1	10281.4	9675.46	9389.48	7021.97	3772.36	4206.79	3955.02	3531.79	4621.54	4793.6	3478.15	3850.76	6533.6	5268.66	4433.5	4145.08	8788.83
TRINITY_DN45806_c0_g1::TRINITY_DN45806_c0_g1_i1::g.104285::m.104285	GTLLKPNMVT	537.305	2	38.4733	954.544	1	b	9	27340	31318.4	25543.2	25201.2	25674	25455.1	21089.2	21289.6	122986	126310	109787	106646	42173.1	44623.9	43321.2	40434.5	22929.6	25552.8	23827.7	20846.8	79469.3	72903.5	68793	67554.3	21610.5	19960.3	16994.6	17288.5	7793.84	7935.08	6988.91	7227.14	9552.34	9411.31	9173.92	7720.81	12695.7	11366.6	10744.1	10007	19223.9
TRINITY_DN45806_c0_g1::TRINITY_DN45806_c0_g1_i1::g.104285::m.104285	GTLLKPNMVT	537.305	2	38.4733	689.365	1	y	6	14454.6	17409.6	14981.1	14624.9	16291.5	17778.1	12802.1	12472.3	72614.1	70488.9	62374	61349.2	23946	26215	20950.5	22204.9	13671.4	14305.3	12898.7	11695.1	46506.3	48998.7	40969.4	38655.9	12870	12777.3	10408.1	10513.2	3960.89	3678.81	3857.85	3777.05	4869.87	4330.65	4761.3	4614.14	6250.98	4990.18	5165.24	5542.44	10755
TRINITY_DN45806_c0_g1::TRINITY_DN45806_c0_g1_i1::g.104285::m.104285	GTLLKPNMVT	537.305	2	38.4733	561.27	1	y	5	8848.62	11025.2	9157.64	7406.74	8381.52	8510.85	8047.53		42646.8	43362	37194.7	36449.5	13094.4	12380.8	13904.5	12138.2	7073.4	8056.2	6690.38	6075.6	26861.4	24010.9	20277.8	21217.4	5741.09	5866.87	5447.69	5401.18	2931.16	3315.12	1770.33	2513.36		3892.55	2721.27	2748.75	4303	3476.77	2965.68	3175.07	6876.05
TRINITY_DN45806_c0_g1::TRINITY_DN45806_c0_g1_i1::g.104285::m.104285	GTLLKPNMVT	537.305	2	38.4733	915.533	1	y	8			5712.22	6444.22					26658.4		23603.3				8854.7	8148.65	5688.76	6525.16		4259.87					5593.02	5663.36	4427.59	4675.9	1354.9	1869.57		1716.23	2369.86		1917.5			2655.21	2551.49		5143.61
TRINITY_DN45806_c0_g1::TRINITY_DN45806_c0_g1_i1::g.104285::m.104285	GTLLKPNMVT	537.305	2	38.4733	477.776	2	b	9	30368.5	30384.7	29505.5	25802.4	30720.8	28926.4	26961.9	23169	125389	123920	116762	107746	44743.7	44239.4	44636.7	41686.3	24702.4	25018	23899.9	20982.4	86215.9	85593.5	74842.7	75887.7	20987.3	21351.5	17405.6	20046	10320.9	9441.47	7712	7280.39	9838.63	10373	7959.22	7870.23	11958.6	11377.3	10647.4	10130.4	20904.9
TRINITY_DN45806_c0_g1::TRINITY_DN45806_c0_g1_i1::g.104285::m.104285	GTLLKPNMVT	537.305	2	38.4733	428.241	2	b	8	12645.4	11071.2	11364.7	8175.09	17940.1	17455.1	16641	15349.2	40888.1	40284.8	34155.3	35828	13789	12936.4	12741.7	11549.9	8343.24	8000.45	8172.87	6624.93	57020.1	56846.4	49836.7	52138.8	7276.34	6035.69	6123.12	6036.87	2958.4	2663.3	2569.74	3277.31	4646.01	4106.96	3600.77	3677.36	6774.04	5997.5	4806.98	4069.91	6933
TRINITY_DN45806_c0_g1::TRINITY_DN45806_c0_g1_i1::g.104285::m.104285	GTLLKPNMVT	537.305	2	38.4733	513.34	1	b	5																			4716.74													1588.15	1892.17
TRINITY_DN45806_c0_g1::TRINITY_DN45806_c0_g1_i1::g.104285::m.104285	SGGQSEE[NaX]EASVNL	664.782	2	36.5524	1083.42	1	b	11	30202.1	28807.9	28221.1	22093	261397	242141	253702	187074	32063.3	27193.8	21316.7	21249.9	38187.3	39239.4	39989.4	30663.1	10910.9	10197.1	9450.41	8278.8	216770	212230	164309	183128	9476.65	8483.11	6727.11	6477.19	6133.79	5084.55	5456.43	5016.01	3901.46	4445.6	3497.97	3557.12	10214.2	9921.24	6647	7302.07	6101.2
TRINITY_DN45806_c0_g1::TRINITY_DN45806_c0_g1_i1::g.104285::m.104285	SGGQSEE[NaX]EASVNL	664.782	2	36.5524	999.424	1	y	9	15408	15521.9	14546	11386.9	140817	136598	132082	104940	13447.1	14291.8	12110.4	11694	19144.1	20647.5	19701.5	16471.9	4957.74	5442.88	5909.99	3192.04	122040	115582	94828.4	104592	4434.47	4214.35	4104.21	3191.53	3517.7	3341.5	2962.08	2856.96	1784.16	2712.28	2151.09	1881.86	5068.34	5042.22	3809.43	3479.84	3129.48
TRINITY_DN45806_c0_g1::TRINITY_DN45806_c0_g1_i1::g.104285::m.104285	SGGQSEE[NaX]EASVNL	664.782	2	36.5524	984.352	1	b	10	16563.6	18285	17217.3	12128.6	160625	151943	151012	111652	18286.5	15321.2	12509.7	12831.3	20846.2	25228.5	20449.8	17910.8	6219.2	6593.25	4676.37	3936.08	130042	124861	106982	112247	5442.58	4640.68	3862.92	3506.02	3442.59	3686.22	2744.87	2507.25	2849.68	1897.42	2249.42	1658.19	6626.45	5637.89	4904.28	3918.23	4757.21
TRINITY_DN45806_c0_g1::TRINITY_DN45806_c0_g1_i1::g.104285::m.104285	SGGQSEE[NaX]EASVNL	664.782	2	36.5524	897.32	1	b	9	7444.05	8292.28	6999.98	5842.05	64718.5	63605.3	67126.6	51781.6	8061.15	7001.17	5912.74	6565.64	9727.18	10450.9	8773.27	7192.07	3029.42	3294.2	2395.58	2049.58	61323.7	55327.5	46977	48166.7	1987.07	1723.46	1449.93	2006.54	1430.09	2080.26	1369.72	1275.97	1064.99	1300.48	872.66	1095.06	2397.89	2514.48	1292.29	1097.64	1971.62
TRINITY_DN45806_c0_g1::TRINITY_DN45806_c0_g1_i1::g.104285::m.104285	SGGQSEE[NaX]EASVNL	664.782	2	36.5524	826.283	1	b	8	6407.9	5942.11	6089.64	4828.87	60900.4	56993	59989.5	44029.3	7255.01	6262.02	4795.2	4469.34	8509.17	8268.27	8136.22	6276.55	2501.8	2284.77	1789.23	1799	52281.4	44775.1	46025.4	38782	2094.25	1722.13	1696.68	1340.62	1214.27	1329.6	619.67	1130.91	709.656	928.733	795.769	807.31	2367.09	1468.67	1579.7	1700.75	1278.55
TRINITY_DN45806_c0_g1::TRINITY_DN45806_c0_g1_i1::g.104285::m.104285	SGGQSEE[NaX]EASVNL	664.782	2	36.5524	912.392	1	y	8	4674.97	4561.2	5330.41	3478.74	43185.8	39692.5	39925.5	34609.2	5822.96	4118.03	4145.28	4031.92	5314.17	6267.58	7351.1	5022.51	1604.64	2621.12	2032.74	1367.14	38453	35719.9	29877.4	29834.4	1499.81	1926.44	1085.75	1181.52	1407.05	1184.66	974.58	1135.34	640.673	1090.67	540.605	485.521	1333.48	1223.51	1729.61	1661.08	1363.06
TRINITY_DN45806_c0_g1::TRINITY_DN45806_c0_g1_i1::g.104285::m.104285	SGGQSEE[NaX]EASVNL	664.782	2	36.5524	1197.46	1	b	12	5139.38	5390.12	4905.32	2904.54	44519.7	41492.9	42174.6	30483.7	4877.91	4001.4	4182.26	3313.93	6791.41	6547.73	5795	5080.48	1650.22	1934.86	1162.18	1474.3	36247.7	32527.4	26700.7	29876.6	1872.39	849.046	1099.67	694.054	841.694	989.35	797.825	773.124	457.898	726.062	416.155	428.367	1458.43	1666.97	1358.65	903.255	885.541
TRINITY_DN45806_c0_g1::TRINITY_DN45806_c0_g1_i1::g.104285::m.104285	SGGQSEE[NaX]EASVNL	664.782	2	36.5524	697.24	1	b	7	3004.39	3475.97	3262.01	2820.53	37475.7	32556.1	30242.2	25422.4	3095.25	3388.41	3143.54	2582.52	3854.08	4948.61	4896.52	3988.81	1287.33	1203.97	613.632	826.381	28510.6	25222.5	25368.5	24238	1126.21	1025.46	1032.7	435.356	846.941	450.681	466.99	491.161	374.763	496.558	999.594	781.346	1335.48	856.961	908.051	872.321	985.084
TRINITY_DN45806_c0_g1::TRINITY_DN45806_c0_g1_i1::g.104285::m.104285	SGGQSEE[NaX]EASVNL	664.782	2	36.5524	783.35	1	y	7	4549.89	5570.91	4503.01	3680.81	39081.5	42434.9	38476.3	29659.6	5614.95	3739.71	2844.96	3950.26	5836.38	6672.05	6112.5	4192.15	1502.66	1477.37	895.553	1224.87	34707.2	31495.4	26821.5	29454.7	1690.43	1209.93	1428.52	910.868	640.465	633.154	790.663	611.852		708.348	763.147	725.031	1777.73	1672.23	1301.13	1281.76	1261.56
TRINITY_DN45806_c0_g1::TRINITY_DN45806_c0_g1_i1::g.104285::m.104285	SGGQSEE[NaX]EASVNL	664.782	2	36.5524	1184.5	1	y	11		1717.53	1474.91							1642.92	1251.25	678.77		1688.65	1645.97		672.085			594.75					419.695	303.216	342.056		343.393	305.277		267.107	267.111	228.849	305.631	406.321	492.564	490.367	405.74	298.343	114.473
TRINITY_DN45806_c0_g1::TRINITY_DN45806_c0_g1_i1::g.104285::m.104285	LSGGQSEEEASVNLN	767.355	2	34.8348	988.422	1	b	10	61877.1	61711.8	64450.6	61863.1	158272	149699	155031	132336	102677	88239.8	93741	95212.8	60647.3	61931	54717.4	54433.5	7660.06	8518.33	7979.57	6927.43	83068.5	84953.5	75423.9	80071.4	18481	17215.9	15486.9	13607.4	2949.53	2788.05	54.3284	2141.55	38.1605	6073.83	4603.58	4361.91	21011.7	21119.1	21300.3	19403.4	33465.1
TRINITY_DN45806_c0_g1::TRINITY_DN45806_c0_g1_i1::g.104285::m.104285	LSGGQSEEEASVNLN	767.355	2	34.8348	1174.52	1	b	12	55955.6	54458.8	51820.8	46572.7	136019	130633	132464	113184	90630.6	77135.3	74788.2	80621.5	56398.7	48570.7	49132.9	47981.1	6688.19	7643.59	6737.79	5852.04	69807.7	80251.7	69463.5	65726.8	13353.6	14219	13607.2	13287.5	2800.3	2125.29		1536.78	16.4033	4647.79	4409.83	3585.32	19266.9	17873.2	19901.7	16915.9	27327.9
TRINITY_DN45806_c0_g1::TRINITY_DN45806_c0_g1_i1::g.104285::m.104285	LSGGQSEEEASVNLN	767.355	2	34.8348	1075.45	1	b	11	36534.3	36221.7	36263.1	35257.4	96625.7	85124	95174.4	84109.6	59470	53284.8	58478.4	54329.4	33056.7	34129.5	35648.8	33929.9	5374.28	5005.16	4797.75	5186.72	50002.6	57627.2	46286	49289	10136.9	9987.85	9646.46	9382.14	1474.12	1150.45	152.644	1479.29	38.1605	2750.27	2732.07	3215.59	14193.4	12134.7	12867.7	10817.2	19839.7
TRINITY_DN45806_c0_g1::TRINITY_DN45806_c0_g1_i1::g.104285::m.104285	LSGGQSEEEASVNLN	767.355	2	34.8348	917.385	1	b	9	37998.1	37177.8	33120.8	35208.9	97865.7	93867.4	88153.1	78245.7	60312.7	54133.7	55706.1	52341.1	36572.8	32691.3	30637.8	33420.7	4902.22	5673.73	4836.35	6117.82	50472.2	50536.5	47280.4	44446.9	10129.6	11286.5	9901.28	7779.77	1871.6	1777.8		1454.58		3671.64	2751.88	2509.87	14024.2	11047.3	14118.8	13380.7	19170.4
TRINITY_DN45806_c0_g1::TRINITY_DN45806_c0_g1_i1::g.104285::m.104285	LSGGQSEEEASVNLN	767.355	2	34.8348	788.342	1	b	8	23631.1	25570.7	25931	26748.2	69025.7	68057.4	67064.3	60132.9	42591.7	37919	36019.4	37098.4	24529.7	24772.4	22617.1	21387.5	3082.77	3523.59	3577.28	3322.5	35017.3	33184.5	31417.8	33613.9	8070.25	7855.25	6951.62	6398.21	1223.34	593.257	76.2512	1255.32		2798.55	2451.46	1873.95	9615.23	8693.43	10226.7	9177.98	12720
TRINITY_DN45806_c0_g1::TRINITY_DN45806_c0_g1_i1::g.104285::m.104285	LSGGQSEEEASVNLN	767.355	2	34.8348	875.411	1	y	8	13380.5	13686.2	10509.1	12343.8	31879.7	30294.7	36214.9	27314.5	19591.7	18576.4	18104.4	19166.4	12035.5	14097.7	11455.2	14188.2	1825.64	2347.78	1861.61	1327.85	17302.9	18153.9	16446.4	15940.5	3440.43	3392.51	3731.05	4227.52		414.271	480.149	225.491		1410.31	1016.89	1003.91	4903.84	3516.24	4513.9	4190.39	7200.46
TRINITY_DN45806_c0_g1::TRINITY_DN45806_c0_g1_i1::g.104285::m.104285	LSGGQSEEEASVNLN	767.355	2	34.8348	1091.49	1	y	10	5376.86	4908.15	4021.35	3461	12120.1	11465.2	12299.1	12105.8	7989.82	8264.93	6406.01	7595.19	5913.51	4248.44	4733.35	4636.63	909.904	781.973	348.032	754.757	6518.96	7727.36	6939.67	5939.32	996.486	957.569	993.118	1335.22	416.267	263.593	109.999	84.1806		187.577	412.818	304.447	1076.23	1593.67	1776.6	1854.9	2557.06
TRINITY_DN45806_c0_g1::TRINITY_DN45806_c0_g1_i1::g.104285::m.104285	LSGGQSEEEASVNLN	767.355	2	34.8348	701.328	2	b	14	68210.7	65505.3	68573	64435.9	168118	155863	164543	144856	110031	96815.1	95518.6	99262.6	67769.4	59860.7	60304.7	60012.5	8544.95	9619.39	9079.35	8814.45	86982.6	92130.8	79616	87344.7	17330.1	18267.8	17976.9	15401.4	3215.45	2808.59	229.637	2436.4		5895.55	5615.18	5383.08	24585.4	23036	23914.7	21019.5	34479.6
TRINITY_DN45806_c0_g1::TRINITY_DN45806_c0_g1_i1::g.104285::m.104285	LSGGQSEEEASVNLN	767.355	2	34.8348	546.246	2	y	10	6267.59	5467.76	5323.89	5425	13572.7	15425.2	15950	15770.9	10374.6	8196.36	8601.09	10678.2	4909.01	5022.06	5839.71	4033.8	1363.56	910.17		697.453	8860.39	6494.52	8343.14	9037.91	2877.25	1802.86	2661.77	1684.3		250.511	64.0159	135.383		455.276	880.865	400.806	1689.64	2201.32	2106.99	1870.94	3848.9
TRINITY_DN45806_c0_g1::TRINITY_DN45806_c0_g1_i1::g.104285::m.104285	LSGGQSEEEASVNLN	767.355	2	34.8348	659.299	1	b	7	20979.8	22794.8	21347.2	19095.1	60227.4	56528.8	56990.8	50843.6	38482.9	33389	30622.1	32265.7	21642.1	21182.4	19908.1	19127.6	3040.3	3024.82	3030.89	2678.45	31761.5	30175.4	28998.3	27627.3	5916.89	6044.27	6668.3	4929.77	1294.49	1401.4	136.21	955.305	25.934	1759.81	2181.94	1790.17	8757.59	7769.83	8212.41	7402.95	12206.7
TRINITY_DN45806_c0_g1::TRINITY_DN45806_c0_g1_i1::g.104285::m.104285	SGGQSEEEASVN[Dea]L	654.284	2	36.5435	675.258	1	b	7	32788.1	33187.8	32979.2	28438.2	318657	302327	313657	261784	34632.8	28109.6	24942.1	26125.4	46769.4	47822.8	49579.6	38226	10761.5	12476.4	12265.2	10108	259827	256577	227125	237252	10180.1	10548.9	8720.36	8250.35	7493.57	6881.27	6138.33	6065.5	4385.92	5888.65	5862.04	4493.49	11491.9	9857.99	9916.58	9167.48	6217
TRINITY_DN45806_c0_g1::TRINITY_DN45806_c0_g1_i1::g.104285::m.104285	SGGQSEEEASVN[Dea]L	654.284	2	36.5435	962.37	1	b	10	48956.5	55596.7	53930	47560.2	514165	495240	520070	417899	53682.4	46987	42845	47338.4	72258.1	72322.4	69906.3	62782.3	17409.5	19070.4	17469	14876.2	409733	412285	368684	389755	14879.1	14260	12323.7	11920.4	10907	11049.6	9853.24	8228.98	6948.71	8196.55	7513.75	6285.69	15597.9	14149.1	14840.4	13828	11247.6
TRINITY_DN45806_c0_g1::TRINITY_DN45806_c0_g1_i1::g.104285::m.104285	SGGQSEEEASVN[Dea]L	654.284	2	36.5435	875.338	1	b	9	72934.5	84193.2	84942	71068	776175	767914	797217	639085	79591.5	79577.9	71661.3	70737.7	107770	111273	105979	98507.1	26934	30988.9	27619.1	22811.3	618750	614861	563980	599250	22284.8	20754.1	18673.2	18383	15794.7	17310.3	14301.5	14514.9	10550.5	14165.1	11399.4	10675.3	25014.3	23317.6	22988.9	21150.8	18353.4
TRINITY_DN45806_c0_g1::TRINITY_DN45806_c0_g1_i1::g.104285::m.104285	SGGQSEEEASVN[Dea]L	654.284	2	36.5435	804.301	1	b	8	38959.6	43010.6	43058.3	38547.6	439943	414612	443075	359717	40919.7	42533	33774	36625.6	59770.8	55534.9	57414.8	49818.7	14485.9	16962.5	14932.6	14142.6	354173	347369	304047	328292	11744.2	12087.2	9981.18	10013	8583.09	8506.76	7864.04	6682.2	5141.29	6492.14	5830.09	6024.06	13691.9	11921	11344.9	10976.3	9057.96
TRINITY_DN45806_c0_g1::TRINITY_DN45806_c0_g1_i1::g.104285::m.104285	SGGQSEEEASVN[Dea]L	654.284	2	36.5435	762.352	1	y	7		5884.85		5403.92	54702.2	50515.3	51528.4	43988.4					6691.41	7687.55	7533.31	6738					43645.3	46087.9	40822.5	42927.1
TRINITY_DN45806_c0_g1::TRINITY_DN45806_c0_g1_i1::g.104285::m.104285	SGGQSEEEASVN[Dea]L	654.284	2	36.5435	417.173	1	b	5	10334.2	11326.9	10531.9	8766.81	117885	113967	118776	93913.3	11600.8	11402	9177.7	9042.67	14440	15259.4	14959.7	10732.4	4406.11		4576.67	4183.28	98208.8	97513.9	88517.5	88310.7	3430.29	3726.63	2577.96		2846.72	2977.92	2224.01	2059.76	1574.63	2339.13	2179.91	1935.82	3505.93	4273.2	3124.83	2618.25
TRINITY_DN45806_c0_g1::TRINITY_DN45806_c0_g1_i1::g.104285::m.104285	SGGQSEEEASVN[Dea]L	654.284	2	36.5435	546.215	1	b	6	28949.9	32497.7	34651.5	30565.2	341525	317748	344908	289414	31189.7	29245.3	25437.9	28183.4	46080.3	43927.3	40180.3	38591.9	10108.1	11650.9	11853.3	11306.6	282007	258560	244773	259473	9706.21	9545.44	8378.61	7872.45	6154.23	6733.01	5832.62	6590.05	5644.48	5562.38	4582.64	5056.5	9658.27	10464.3	9822.78	8374.05	6910.8
TRINITY_DN45806_c0_g1::TRINITY_DN45806_c0_g1_i1::g.104285::m.104285	SGGQSEEEASVN[Dea]L	654.284	2	36.5435	654.284	2	y	13	154356	155761	162620	144757	669017	654606	626346	505370	134464	124535	122786	145911	103949	99055.8	114572	96845.6	89985.3	105513	92331.1	79170.5	672580	652719	584883	553535	69983.2	65894.5	57776	62946.3	41651	35172.1	28365.7	30542.1	33157.7	34546.4	36511.4	26994.7	66663	55219.8	61500.6	59356.9	58007.1
TRINITY_DN45806_c0_g1::TRINITY_DN45806_c0_g1_i1::g.104285::m.104285	SGGQSEEEASVNLN	710.813	2	30.8886	1175.48	1	b	12	48469.6	51483.3	52753.5	43259.2	177280	174138	170149	150240	67007.5	53970.2	50917.1	54480.3	33061.3	31771.3	30958.9	29008.3	15005.4	15581.1	15324.3	12989.8	191520	203092	181564	181505	21062.5	20948.4	18274.7	17645.8	6113.29	5577.19	5850.03	5484.11	6233.65	6836.28	7364.11	7367.22	15508.1	13426.8	14546.4	11902.6	19227.8
TRINITY_DN45806_c0_g1::TRINITY_DN45806_c0_g1_i1::g.104285::m.104285	SGGQSEEEASVNLN	710.813	2	30.8886	875.338	1	b	9	55654.1	53932.8	56148.3	48183.5	193260	188681	180948	162775	66279.7	62207.7	57892.8	61804	36885.7	31791.9	36082.6	32209.3	16377.6	15900.5	16796.6	14903	210033	215202	206980	191113	23868.9	21611.9	21044.7	19359.1	7385.6	7340.14	6499.78	5563.92	7866.97	8221.67	7428.22	7529.34	18552.3	15508.5	15421	14440.1	24010.4
TRINITY_DN45806_c0_g1::TRINITY_DN45806_c0_g1_i1::g.104285::m.104285	SGGQSEEEASVNLN	710.813	2	30.8886	1061.44	1	b	11	33099.1	34655.7	33682.6	30736.4	127012	121159	124408	110458	43138.3	34938	39168.6	36384.7	25032.4	21085.2	22117.1	21915.1	10781	11167.1	10188.4	10221.7	136297	142240	133447	125471	15713.8	14336.9	12890	13036.4	3956.95	3354.74	3692.15	3853.58	4881.99	5400.1	4436.52	4660.56	11851.5	9831.97	10005.3	11225.7	13078.5
TRINITY_DN45806_c0_g1::TRINITY_DN45806_c0_g1_i1::g.104285::m.104285	SGGQSEEEASVNLN	710.813	2	30.8886	804.301	1	b	8	26447.9	26964	28509.4	23251.2	96556	94429.8	90495.8	80806	34049	26488.8	27536.3	29073.7	17561.9	16158.7	15666.7	16668.4	7664.72	8973.23	8668.99	7417.97	112284	110399	98445.6	100038	11820.2	10265.3	10254.2	8505.11	2978.01	3844.06	2633.61	2717.41	3572.28	3823.9	3233.39	3533.27	8637.4	7113.8	7189.47	7936.51	12502.2
TRINITY_DN45806_c0_g1::TRINITY_DN45806_c0_g1_i1::g.104285::m.104285	SGGQSEEEASVNLN	710.813	2	30.8886	875.411	1	y	8	16361.7	15996.2	15883.5	13609.5	48693.3	54477.6	52994.2	47738.5	17334.3	16804	17058.8	15709.8	11596.7	11926	10107.1	8755.65	4929.8	5768.18	4510.13	4334.51	51294.2	57286.7	54762.1	55260.4	6362.75	7694.55	6821.99	5559.19	2200.9	1587.61	2065.43	1197	2794.8	2601.71	1637.73	2177.35	4824.67	5731.03	4844.08	3758.62	6210.87
TRINITY_DN45806_c0_g1::TRINITY_DN45806_c0_g1_i1::g.104285::m.104285	SGGQSEEEASVNLN	710.813	2	30.8886	962.37	1	b	10	25896.9	26708.9	25260.2	25309.1	99772	99495	99340.8	84546.8	34780.9	29770.5	27570.5	27914.9	19495.4	18158.1	16640.5	17264	7915.98	8883.52	7882.16	8815.91	114539	114768	109228	109055	11328	11811.8	11067.3	10578.1	3517.03	3614.5	3822.81	2870.36	3150.62	4060.78	4062.3	3607.73	9886.18	7412.1	8693.72	8192.79	12399.8
TRINITY_DN45806_c0_g1::TRINITY_DN45806_c0_g1_i1::g.104285::m.104285	SGGQSEEEASVNLN	710.813	2	30.8886	746.368	1	y	7	9974	10131.4	11614.3	8751.64	34471	36167.6	34505	31559.5	11180.2	10546.2	11821.5	11122.5	7174.2	6102.17	7035.99	7432.59	3336.62	2967.93	2779.4	3204.52	38798.8	41401.5	37319.2	34937.5	3606.79	4244.21	4816.35	4078.03	1540.3	1687.19	970.682	1275.66	1460.03	1634.51	1841.25	1258.82	2495.77	2415.7	2929.41	2766.43	4714.35
TRINITY_DN45806_c0_g1::TRINITY_DN45806_c0_g1_i1::g.104285::m.104285	SGGQSEEEASVNLN	710.813	2	30.8886	1091.49	1	y	10	2673.75	4488.32	3901.87	3012.24	14057.6	14016	11607.4	11889.5	4299.98	3278.16	4247.23	4447.74	2247.02	2828.31	2808.5	1835.38	1051.37	1771.03	897.125	898.166	15055.8	15041.6	15347.4	12872.7	1819.94	1808.61	1454.6	1462.16	568.932	381.588	180.329	459.693	647.659	492.595	554.459	523.104	1286.65	1276.34	1298.25	1131.12	1419.96
TRINITY_DN45806_c0_g1::TRINITY_DN45806_c0_g1_i1::g.104285::m.104285	SGGQSEEEASVNLN	710.813	2	30.8886	644.786	2	b	13	29343.8	29325.5	27250.9	24874	103800	98733.6	100094	88060.7	36311.9	31350.8	32072.7	32383.2	19377.5	17114.1	19247.1	17802.2	10684	8737.3	8082.27	6917.35	115174	118349	113026	103929	12079.9	12585.5	12400.6	11009	4802.63	3339.84	3537.91	3848.94	4848.76	4878.82	4781.55	4208.08	10051.2	8126.36	9351.56	8603.12	12462.8
TRINITY_DN45806_c0_g1::TRINITY_DN45806_c0_g1_i1::g.104285::m.104285	SGGQSEEEASVNLN	710.813	2	30.8886	459.256	1	y	4	10845.9	11829.8	13356.8	11151.2	42839.7	40349.2	42426.3	38070.8	15695.8	12131.3	13667.7	11515.2	7920.1	7109.83	7286.33	7811.52	3882.98	3849.32	3418.28	2985.91	48413.1	46604	45843.7	41935.1	4845.77	4601.21	4542.12	4151.66	1334.22	1967.98	1427.03	1770.7	1551.96	1644.41	2055.2	1675.48	3798.96	3559.8	3605.81	3568.59	4734.23
TRINITY_DN45806_c0_g1::TRINITY_DN45806_c0_g1_i1::g.104285::m.104285	FTADDRVAPCIGGVI	767.39	2	53.0148	876.421	1	b	8	19858.9	15341.3	10159.5	1078.31	315252	281941	223047	175235	122009	92087.5	51954.1	41890.9	37581.7	35038.1	26212.2	16655.6	1971.01	956.922	831.469	805.352	98935.5	79427.2	59626.9	48011.7	4047.24	3402.18	1988.28		845.649		328.855	862.269	276.155	737.296	170.199	45.8203	109.167		251.406	182.652	225.151
TRINITY_DN45806_c0_g1::TRINITY_DN45806_c0_g1_i1::g.104285::m.104285	FTADDRVAPCIGGVI	767.39	2	53.0148	1076.48	1	b	10	5664.51	4366.39	3245.24	139.624	102053	90997.3	69758.9	57663.5	38745.6	25889.2	16565.9	13025.6	11481.9	10312.2	7300.93	5600.61	316.795	317.155		113.448	31032.6	23755.6	18985.2	15058.6	1059	864.096		38.1611	190.798		449.36				228.665		1156.69	154.708	76.3021	741.267	66.0608
TRINITY_DN45806_c0_g1::TRINITY_DN45806_c0_g1_i1::g.104285::m.104285	FTADDRVAPCIGGVI	767.39	2	53.0148	1189.57	1	b	11	5427.59	5693.79	3789.74	495.414	109908	101358	84419.7	64064.5	42365.8	29405.4	16853.9	15814	13395.1	10249.6	8073.24	6039.52	980.783	459.675	76.2744	343.434	35421.4	28687.5	20725.6	16955.5	1232.93	578.262	645.181		228.959	38.1605		189.143		38.1605	224.445	38.1058	648.691
TRINITY_DN45806_c0_g1::TRINITY_DN45806_c0_g1_i1::g.104285::m.104285	FTADDRVAPCIGGVI	767.39	2	53.0148	1246.59	1	b	12	2724.76	2802.15	2150.15	283.215	54645.2	51224.8	38079.3	29510.2	24856.6	14618.4	8741.43	7370.99	9402.09	7413.21	10287.9	4041.71	558.693	496.059			17316.3	14972.7	9281.1	6663.8	452.183		362.848	38.1611	152.638			76.3123		133.912	76.3123	38.0804	253.2		222.031	124.551
TRINITY_DN45806_c0_g1::TRINITY_DN45806_c0_g1_i1::g.104285::m.104285	FTADDRVAPCIGGVI	767.39	2	53.0148	805.384	1	b	7	2859.76	3127.71	1561.38	251.875	47900.9	41246.8	33338.8	27472.4	21152.1	14083	7202.83	8165.95	4724.7	5973.34	4299.76	2869.66	745.548	260.464		170.334	15778.4	13037.9	8111.87	6577.24	1147.65	834.841	712.3	140.357			263.547		111.008	191.311		152.538	910.904	76.236	119.704	540.653
TRINITY_DN45806_c0_g1::TRINITY_DN45806_c0_g1_i1::g.104285::m.104285	FTADDRVAPCIGGVI	767.39	2	53.0148	1099.59	1	y	11	1050.6	555.237	353.506						4961.49							451.697	114.472	76.3116	38.1605	38.1605					120.026	151.564				86.5859		104.803		76.3223			38.1611	76.2713			76.3167
TRINITY_DN45806_c0_g1::TRINITY_DN45806_c0_g1_i1::g.104285::m.104285	FTADDRVAPCIGGVI	767.39	2	53.0148	1214.62	1	y	12		670.193		241.751									1896.42				114.483	190.794		152.639						114.477		38.1611		38.1605			76.3167	38.1561	57.1322		190.799	38.1561	42.8379
TRINITY_DN45806_c0_g1::TRINITY_DN45806_c0_g1_i1::g.104285::m.104285	FTADDRVAPCIGGVI	767.39	2	53.0148	767.39	2	y	15	26756.8	14711.3	10221.4	4854.72	274755	254885	199303	166975	120446	92056.4	54670.1	44857.9	46390.7	35088.2	28277.7	18178.6	7858.04	5368.75		1995.03	98299	77389.1	67191.2	52812.2	4448.91	2038.95	2951.96	1830.7	3148.54		3228.23	1431.09		1753.75	4153.58	2761.57	4141.47		1575.95
TRINITY_DN45806_c0_g1::TRINITY_DN45806_c0_g1_i1::g.104285::m.104285	FTADDRVAPCIGGVI	767.39	2	53.0148	984.566	1	y	10				182.772														274.335									152.639		38.1612			38.0806	38.1561	38.1303	38.1555						38.1397
TRINITY_DN45806_c0_g1::TRINITY_DN45806_c0_g1_i1::g.104285::m.104285	FTADDRVAPCIGGVI	767.39	2	53.0148	701.843	2	b	14	8467.51	7014.36	4050.37	434.074	139497	124042	100039	80999.8	56852.1	40009.3	23220.7	18066.8	16824.7	14709.6	11088	7804.68	920.146	484.536	132.208	566.909	45661.1	35750.5	23757.5	21144.5	1905.78	1332.43	920.494	743.347	519.793	196.305	131.611	339.289		151.948	116.781	244.931	512.928	51.8982		25.9441
TRINITY_DN45806_c0_g1::TRINITY_DN45806_c0_g1_i1::g.104285::m.104285	NAMNQCPLH	514.226	2	31.061	711.324	1	y	6	52026.6	48941.2	45561.5	39234.4	85706.9	76405.5	77395.2	61015.6	146618	116600	109348	106153	26989	24842.3	22283.5	22248.8	14129.2	9091.07	6760.32	3994	281094	260074	231255	226116	24784.7	21418.6	22533.2	17127.9	9615.45	10156.7	7798.53	7100.33	8419.13	7483.12	7198.11	7908.45	386.056	616.965	156.096	52.3931	31220.5
TRINITY_DN45806_c0_g1::TRINITY_DN45806_c0_g1_i1::g.104285::m.104285	NAMNQCPLH	514.226	2	31.061	842.365	1	y	7	46301.1	45970.8	44123.4	39157.1	88452.4	76572.5	73483	62137.3	142444	118455	101226	109809	26986	24911.2	23813.8	19972.2	11347.1	8794.59	5056.66	4481.14	290849	247108	226270	215825	22763.4	22622.6	19151.5	19547.4	10338.6	8818.01	8607.62	7796.36	8882.92	8346.92	7323.48	6234.45	267.021	381.392	457.897	137.208	29286.5
TRINITY_DN45806_c0_g1::TRINITY_DN45806_c0_g1_i1::g.104285::m.104285	NAMNQCPLH	514.226	2	31.061	597.281	1	y	5	9024.68	8302.38	9232.96	6754.72	16674.7	13476.8	15003.5	11068.7	26692.6	20708	18971	18187.5	4515.37	4030.21	1921.7	5177.59	2540.94	1533.56	1327.13	1577.33	48811.2	45421.5	19703.9	36771.8	4282.6	5170.93	4553.4	4622.07	2090.27	1916.16	1835.06	1427.09	1928.27	1792.31	1042.04	1560.26		638.974	461.758	55.9466	6545.39
TRINITY_DN45806_c0_g1::TRINITY_DN45806_c0_g1_i1::g.104285::m.104285	NAMNQCPLH	514.226	2	31.061	469.223	1	y	4	17609.9	18553.4	15593.8	14346.1	32382.8	26712.9	26548.4	22703.3	53460.7	41915.7	38439.2	36471.2	9212.13	5463	10139.7	9630.48	6715.09	4895.06		1735.76	105744	93881	87585.5	80796.7	9922.64	6791.34	10110.8	6980.38	5119	3795.71	2621.29	2997.53	4921.08		2650.15	5479	490.105	1980.4		194.062	11123.8
TRINITY_DN45806_c0_g1::TRINITY_DN45806_c0_g1_i1::g.104285::m.104285	NAMNQCPLH	514.226	2	31.061	421.686	2	y	7			3091.22	2673.9		6512.66				9185.7				2509.04	1976.59		896.1				20560.4	18719.8							1019.77	943.48	745.501		891.265					228.93		38.119
TRINITY_DN45806_c0_g1::TRINITY_DN45806_c0_g1_i1::g.104285::m.104285	NAMNQCPLH	514.226	2	31.061	514.226	2	y	9	102150	92464.1	89416	69045.6	161797	131081	129995	123402	248757	224704	215614	181422	32469.5	44014.3	45263.4	48113.6	31677.1	19238.2	4862.95	16859.4	459950	439991	398228	403072	51208.7	50142.7	43686.3	44251.3	18120.8	25455.2	13836.8	19084.8	23922.2	16457.4	10365.5	19908.9	9589.39	5828.55	6055.4		58149.6
TRINITY_DN45806_c0_g1::TRINITY_DN45806_c0_g1_i1::g.104285::m.104285	NAMNQCPLH	514.226	2	31.061	505.221	2	b	9	5329.43	6960.38		2342.52	14777	11304.8	3467.36		17995.8		12019.2			1404.17	661.301		2103.98								2772.68	6013.27	6136.47		798.439	3434.02			3694.73	545.718	246.213	1150.38	2457.5	4851.5	5489.75
TRINITY_DN45806_c0_g1::TRINITY_DN45806_c0_g1_i1::g.104285::m.104285	GGQSEEEASVNL	610.276	2	36.5369	788.306	1	b	8	4498.43	3333.74	3370.17	3369.6	111662	106094	106292	95491.8	16476.9	14546.1	12416.8	13555.4	24184.2	21899.1	20671.2	21440.4	3874.55	4106.26	3520.36	3305.65	118291	111126	106690	116579	3230.8	2700.15	2308.4	2644.83	21.8384	114.405			830.407	1316.49	1249.03	1105.55	1165.43	1411.4	1138.84	1555.51	3128.79
TRINITY_DN45806_c0_g1::TRINITY_DN45806_c0_g1_i1::g.104285::m.104285	GGQSEEEASVNL	610.276	2	36.5369	1088.45	1	b	11	1481.35	2069.96	1318.35	1693.97	52459.6	43048.3	46512.7	38668.6	6589.63	5882.53	6441.18	6359.22	8965.83	9226.58	9919.35	8866.71	1562.86	1871.95	1743.85	1752.74	48304.6	51328.3	47486.6	52174.2	1362.85	1252.81	1012.21	891.15		152.629		447.276	359.407	343.423	247.727	343.433	754.669	794.416	572.401	883.119	1699.86
TRINITY_DN45806_c0_g1::TRINITY_DN45806_c0_g1_i1::g.104285::m.104285	GGQSEEEASVNL	610.276	2	36.5369	875.338	1	b	9	2212.47	2384.11	2284.43	2311.83	63938.6	55349.2	61785.1	49854.6	8714.83	7689.49	7012.44	7489.15	12656.8	11657.1	11947.8	11103.2	1805.3	2683.4	2309.48	1971.4	65018.6	62518.7	58814.1	68894.3	1916.77	1525.7	1277.85	1444.91	38.1561	190.698	38.1259			797.869	523.042	721.477	610.301	850.964	777.314	894.875	2090.64
TRINITY_DN45806_c0_g1::TRINITY_DN45806_c0_g1_i1::g.104285::m.104285	GGQSEEEASVNL	610.276	2	36.5369	717.269	1	b	7	2207	1812.12	1742.19	1226.23	56388.5	54083.5	56766.7	47062.9	8520.14	7000.27	6361.39	8106	11631.9	11380.6	11679.1	9673.17	1812.25	1563.69	2622.93	1602.14	61079.1	56427.1	56518.4	60029.7	1771.03	1912.07		1536.89			38.1259	273.999	583.466	702.468	431.449	484.026	705.266	484.511	575.763	735.15	1891.37
TRINITY_DN45806_c0_g1::TRINITY_DN45806_c0_g1_i1::g.104285::m.104285	GGQSEEEASVNL	610.276	2	36.5369	974.406	1	b	10	2472.97	2815.58	2195.76	2212.41	66685.2	66991.3	66275.2	60024.9	9955.36	10200	8295.21	8415.91	14513.1	14163.3	15015	12664.5	2047.08	3005.52	2353.56	2499.71	76486.9	72027.4	69606.7	73931.6	1760.32	1747.9	2113.79	1403.98	25.9403	76.3167		800.403	545.082	1407.92	825.745	765.076	1362.64	1024.85	1354.89	1491.19	2650.95
TRINITY_DN45806_c0_g1::TRINITY_DN45806_c0_g1_i1::g.104285::m.104285	GGQSEEEASVNL	610.276	2	36.5369	761.368	1	y	7	2184.13	2153.05	2720.32	2515.73	48817.3	44023.9	46665.5	43392.4	7520.72	7531	5450.8	7424.67	10957.3	8877.29	10058.8	10166.9	1404.09	2088.56	2074.17	1640.72	51385.9	52638.9	45703.8	51880.7	1795.92	1948.77	1395.3	1368.08				343.442	401.275	1220.62	1282.42		1867.92	1007.99	1687.69	1299.12	2495.49
TRINITY_DN45806_c0_g1::TRINITY_DN45806_c0_g1_i1::g.104285::m.104285	GGQSEEEASVNL	610.276	2	36.5369	632.325	1	y	6	1488.45	1588.86	1614.4	2629.34	40928.9	35944.4	36990.9	35915.1	6372.18	5839.79	3920.1	4767.05	11758.2	11622	10255.1	9778.71	1970.83	1787.56	1428.4	1338.22	37888	39602.6	37937.4	36635.2	1656.83	1096.66	1306.28	1243.6		138.301		462.377		543.697	340.829	228.932	783.382			592.364	696.865
TRINITY_DN45806_c0_g1::TRINITY_DN45806_c0_g1_i1::g.104285::m.104285	GGQSEEEASVNL	610.276	2	36.5369	977.442	1	y	9	730.399	425.297	565.487	377.792	13734.7	11541.7	14450.8	12482.3	1966.4	2296.7	1382.57	2405.92	2862.51	2618.41	2924.07	2969.17	595.767	603.421	568.546	601.021	14350.5	14148.6	13988.3	15192.8	601.612	605.923	358.17	192.499		613.97			305.267	411.068		381.439	483.664			469.361	431.739
TRINITY_DN45806_c0_g1::TRINITY_DN45806_c0_g1_i1::g.104285::m.104285	GGQSEEEASVNL	610.276	2	36.5369	432.245	1	y	4	2720.8	2456.65	2386.5	1998.31	53539.9	52909.8	55084	47287.4	5713.08	7376.01	7418.46	6557.45	12019.5	10090.3	9682.05	9351.49	2386.75	2350.06	2105.57	1813.76	56861.2	59755.3	51696	55975.3	1470.93	2319.36	1483.33	1337.41		512.218	107.82		1171.78	994.935	531.235	177.044	646.929	928.111	1256.63	745.895
TRINITY_DN45806_c0_g1::TRINITY_DN45806_c0_g1_i1::g.104285::m.104285	GGQSEEEASVNL	610.276	2	36.5369	459.183	1	b	5	2004.45	1780.48	1073.24	1637.48	45729.3	42357.4	48390.5	39252.1	6010.84	5820.41	6281.06	5964.36	6705.49	8812.55	9968.22	9081.6	2003.48	1467.99	2367.36	1773.05	44864.2	47498	43269.7	46994.9	1678.64	1861.3	1471.2	1556.56	230.378	160.979	85.953			971.925	345.914	555.961	679.551	773.088	880.599	1041.97	1104.62
TRINITY_DN45806_c0_g1::TRINITY_DN45806_c0_g1_i1::g.104285::m.104285	AASGASAAGGESL	524.749	2	27.751	830.364	1	b	11	10639.8	10359.9	9941.94	10711.1	84072.8	81066.7	85356.9	68395.1	22022.6	21182	19463.6	21381.8	78452	72177.3	72078.4	66390.5	6273.35	5336.52	5992.83	5246.96	26444.3	25919.6	26179.2	28379.4	4406.95	3338.71	4317.93	3796.93		185.691	19.8859		1535.21	1661.08	29.9862		4706.16	4435.67	3795.18	3982.98	1401.6
TRINITY_DN45806_c0_g1::TRINITY_DN45806_c0_g1_i1::g.104285::m.104285	AASGASAAGGESL	524.749	2	27.751	691.326	1	y	8	9228.59	6159.47	8998.61	6888	61193.1	56952.4	51461.5	50670.1	13810.7	14982.8	13724.4	14923	50760.6	48181	47116.3	49185.7	4793.52	4991.81	4296.41	4310.88	17912	18344.6	16468	16303.4	3193.86	2203.08	3049.97	2811.67			228.875		1110.9	1188.08	66.086			2384.7		2916.82	2809.16
TRINITY_DN45806_c0_g1::TRINITY_DN45806_c0_g1_i1::g.104285::m.104285	AASGASAAGGESL	524.749	2	27.751	906.416	1	y	11	2218.69	6554.28		1088.21	13192.2	11225.4	12235.8	10874.3	3903.24		3830.62	4209.5	13034.3	10897.3	10473.4	11150.6	1020.31								612.596				55.9303	50.957	104.267				38.1605	152.511	1093.49	1059.63
TRINITY_DN45806_c0_g1::TRINITY_DN45806_c0_g1_i1::g.104285::m.104285	AASGASAAGGESL	524.749	2	27.751	587.278	1	b	8	5447.2	5277	4582.45	4398.55	50801.2	49742.9	44739.4	40653.2	12680.9	12487.4	9119.22	11929.2	42652.3	38484.6	42897.7	36154	3580.96	3822.31	3040.28	3068.84	14862.6	15062.9	13831.7	13383.2	2825.83	2661.71	1944.21	2525.15	1371.11	92.0192		128.102	907.124	1157.77	66.091	778.368	2947.13	1996.94	2101.83	2288.07	2353.71
TRINITY_DN45806_c0_g1::TRINITY_DN45806_c0_g1_i1::g.104285::m.104285	AASGASAAGGESL	524.749	2	27.751	604.294	1	y	7	2785.54	3257.42	2847.09	3143.03	23049.2	19597.3	20420.7	20399.4	6473.85	5869.89	5578.95	5185.54	18827	17410.9	16496.8	17642.7	2159.74	2225.74	1539.46	1943.78	8121.02	6646.66	9923.06	7399.78	1490.94	1082.49	1103.85	1195.84	829.079		128.772	643.05	240.058	582.266		740.793	1146.47	895.533	1219.31	1454.39
TRINITY_DN45806_c0_g1::TRINITY_DN45806_c0_g1_i1::g.104285::m.104285	AASGASAAGGESL	524.749	2	27.751	445.204	1	b	6	2306.39	4487.87	2645.72	1990.04	28253.1	24677.4	22440.1	22682.5	6039.2	6583.57	6382.82	8090.23	25812.3	19081.6	21105.5	20232.6	3241.47	2240.97	2694.73	2294.81	8385.92	10258.5	8990.61	8729.17	1713.48	2820.08	104.278	1528.69	273.27	51.5347	282.901	840.35	553.561	504.219	111.577	711.656		1510.98	1650.24	1061.39	2018.43
TRINITY_DN45806_c0_g1::TRINITY_DN45806_c0_g1_i1::g.104285::m.104285	AASGASAAGGESL	524.749	2	27.751	516.241	1	b	7	5425.4	19690.6	20174.8		54055.7	43070.5	43264.6	62509.3	19844.8	13807	12886.8	16717.2	47543.4	56200.6	50913.3	46621.5	12641	18487.2	12400.7	5583.65	8033.64			14556.5	1649.18	19038.7	6654.43	6469.98	1592.41			3138.88		8666.29			5713.93	2281.11			996.156
TRINITY_DN45806_c0_g1::TRINITY_DN45806_c0_g1_i1::g.104285::m.104285	ASGASAAGGESLFVAN[Dea]H	773.86	2	40.383	1031.48	1	y	10	64077.4	66070.6	73619.3	52418.9	147206	121909	103270	110568	191151	189310	198540	164414	173826	183004	165041	155003	33793.1	33166.9	35019.4	25462.6	240545	243888	223703	216253	72809.5	74438	62719.3	61262.6	17234.6	15867.1	14259.3	14424.5	31551.2	30853.1	27922.1	23643.6	44772.1	40450.4	35608.1	41933.7	54656
TRINITY_DN45806_c0_g1::TRINITY_DN45806_c0_g1_i1::g.104285::m.104285	ASGASAAGGESLFVAN[Dea]H	773.86	2	40.383	1102.52	1	y	11	47019	49770.2	53331.1	38608	104448	89618	79636	82301.9	135592	137717	149061	111921	132931	125597	121269	100069	24989.1	23383.4	19668.8	16888.8	167402	176301	157506	149129	53396.2	53045.9	44557.8	43865.4	13517.1	11166.6	10443.1	11722	20825.3	23930.1	19356.1	19902	26898.8	27687	25291.5	27068.4	34545.1
TRINITY_DN45806_c0_g1::TRINITY_DN45806_c0_g1_i1::g.104285::m.104285	ASGASAAGGESLFVAN[Dea]H	773.86	2	40.383	788.394	1	y	7	13182.4	13594.8	14253.1	11643.8	26856.4	20004.5	17887.6	22331.6	37079.3	36172	33943.2	32249.5	35266.4	39350.1	34775	31317.5	6515.81	6745.34	5524.07	4931.33	49554.3	46868.6	44992.1	44113.3	14710.7	14653	13125.9	11932.3	4106.59	3445.86	2771.38	3019.7	6294.45	6005.1	5826.48	5696.29	8360.31	8091.71	6819.94	6151.57	11108.5
TRINITY_DN45806_c0_g1::TRINITY_DN45806_c0_g1_i1::g.104285::m.104285	ASGASAAGGESLFVAN[Dea]H	773.86	2	40.383	1173.55	1	y	12	18516.5	19226.9	21853.7	15631.4	39874.1	40270.2	38392.5	31024.2	63668.2	49333.2	65424.4	48138.8	54543.5	53391.1	45725.4	43248.3	10188.9	9963.01	8028.62	6517.36	71980.5	76052.5	66980.9	60408.2	21540.9	21297.8	17653.3	18420	4642.53	5769.02	4151.79	3885.47	9378.42	9924.88	7327.36	8681.9	12948	11854.9	10913.4	11652.7	15466.5
TRINITY_DN45806_c0_g1::TRINITY_DN45806_c0_g1_i1::g.104285::m.104285	ASGASAAGGESLFVAN[Dea]H	773.86	2	40.383	974.458	1	y	9	18461.2	18771.8	18410.7	16525.4	42568	34020.4	28250.4	31330.8	48899.5	57710.8	60290.6	46730.3	45596.7	50810	44852.3	39930.8	9925.06	9926.58	9882.32	6501.2	69808.4	70772.5	62423.7	53829.4	19984.7	20081.4	16913.6	15887.3	3929.19	3887	4300.86	4125.27	9053.79	9320.34	7700.91	7329.32	11580.6	10435.6	9940.68	10937.8	13571.3
TRINITY_DN45806_c0_g1::TRINITY_DN45806_c0_g1_i1::g.104285::m.104285	ASGASAAGGESLFVAN[Dea]H	773.86	2	40.383	917.436	1	y	8	5507.2	6479.39	7107.81	4356.09	10647.1	11783	9998.53	9892.16	17336.3	15610	17921.7	14084.2	15231.9	16953.6	15522.3	13029.4	3673.22	3592.24	2067.16	2659.84	21596.8	22099.5	19688	17609.3	6968.15	6824.53	5027.49	4592.71	1641.9	1394.58	1438.39	1392.13	2792.18	2957.34	2748.86	2309.9	4622.09	3946.21	4131.27	3319.26	4668.68
TRINITY_DN45806_c0_g1::TRINITY_DN45806_c0_g1_i1::g.104285::m.104285	ASGASAAGGESLFVAN[Dea]H	773.86	2	40.383	1205.58	1	b	14	4384.96	3002.65	13128.3			19660.4	16578.1			11180.1	35053.9	9559.98	7836.19	9338.58	7495.92	7085.25	1339.72			1042.34	12788.9	11057.7	10847.1	10913.1	4286.06			3024.87	958.582	924.387	665.13	721.561		1528.38	2253.5	1459.78		2620.55	2164.35	5701.01
TRINITY_DN45806_c0_g1::TRINITY_DN45806_c0_g1_i1::g.104285::m.104285	ASGASAAGGESLFVAN[Dea]H	773.86	2	40.383	1106.51	1	b	13		2517.35	10316			15769.2	14255.5	5622.06			23561.9									1534.16		10543		10078		3991.22			390.72		469.235	648.903		1631.07				1322.86		5460.23
TRINITY_DN45806_c0_g1::TRINITY_DN45806_c0_g1_i1::g.104285::m.104285	ASGASAAGGESLFVAN[Dea]H	773.86	2	40.383	959.443	1	b	12			9383.02			15477.3	13457.1				24567.3				6673.31					1221.47						2662.92					567.914	365.128							2447.62	3910.64
TRINITY_DN45806_c0_g1::TRINITY_DN45806_c0_g1_i1::g.104285::m.104285	ASGASAAGGESLFVAN[Dea]H	773.86	2	40.383	846.359	1	b	11	4097.74	3819.74	5794.82	3270.08		8539.88	8329.82	6885.29			14701.2																		566.763		388.698	454.323								2853.25
TRINITY_DN45806_c0_g1::TRINITY_DN45806_c0_g1_i1::g.104285::m.104285	GTLLKPNM	437.247	2	34.3299	602.333	1	y	5	108.112	425.691	368.884	52218	2778.69	1396.68	80053.8	73008.4		4578.84	1176.34					41849.4	176.781	166.706	18153.3	16218.3	537.046	139493	1184.38	131419	138.173	46.1811	332.28	410.141	75.8136		4877.99	5154.59	691.84	158.407		8499.02	42.8028		24199.3	21688.4	645.326
TRINITY_DN45806_c0_g1::TRINITY_DN45806_c0_g1_i1::g.104285::m.104285	GTLLKPNM	437.247	2	34.3299	489.249	1	y	4		127.628	421.235	33911.7		1448.94	43690.7	47520.8		3219.36		656.269				30263.3	228.119	232.38	11081.2	11197.7		85727.2		78509.3	171.11	212.695	976.005	374.122	60.014	55.9605	4013.8	3795.51	399.551	20.2591		5902.96	81.9046	496.989	14270	15440.7
TRINITY_DN45806_c0_g1::TRINITY_DN45806_c0_g1_i1::g.104285::m.104285	GTLLKPNM	437.247	2	34.3299	715.417	1	y	6		98.2208	954.014	42969.9			63754.3	61517.3	2155.67	2902.35		7824.7			157.307	39147	949.465	1916.53	15265.1	12405.5		109269	487.719	99157.4	275.537	2202.18			801.553		4134.37	4458.17		178.543		7599.13	103.839	682.094	18494.5	17374.5	471.667
TRINITY_DN45806_c0_g1::TRINITY_DN45806_c0_g1_i1::g.104285::m.104285	GTLLKPNM	437.247	2	34.3299	437.247	2	y	8																	834.667									970.247
TRINITY_DN45806_c0_g1::TRINITY_DN45806_c0_g1_i1::g.104285::m.104285	GTLLKPNM	437.247	2	34.3299	724.435	1	b	7			491.09	7778.18	248.913		10227.4	10060.5	68.9243			3086.01	2310.13	2474.55		6224.58	512.466	1770.3	2600.46	2854.36	175.021	20038	1056.04	17846		630.117	146.342	29.9862	419.741	38.9312	624.63	1086.94			38.1611	1580	114.402		3662.33	3213.15	296.034
TRINITY_DN45806_c0_g1::TRINITY_DN45806_c0_g1_i1::g.104285::m.104285	GTLLKPNM	437.247	2	34.3299	610.392	1	b	6					364.008	165.612			49.8686	146.094	147.428	184.078	2253.56	2935.72	74.4403		29.9963	38.0957					1812.33			114.473			114.478			152.634	114.064	38.1561	38.1611		38.1605				776.471
TRINITY_DN45806_c0_g1::TRINITY_DN45806_c0_g1_i1::g.104285::m.104285	GTLLKPNM	437.247	2	34.3299	428.241	2	b	8	5962.78		2046.59	18124.3		6755.6	25399.3	30067.9		830.844	1666.41			1170.09		18201.9		324.76	6480	8496.92	19461.5	38090		32659.8		2611.53					3021.66	3455.64				7128.13	2185.71		9941.81	9366.03
TRINITY_DN45806_c0_g1::TRINITY_DN45806_c0_g1_i1::g.104285::m.104285	AAGGESLFVANH	586.788	2	37.5457	1030.5	1	y	10	64044.8	63478	63645.5	56614.9	91327.7	85223.5	73250	73243.3	109288	101608	90992.8	98046.7	15400.2	15874	15665.7	13786.7	5892.71	5858.81	5212.16	4773.94	28755.7	27662.5	23156.4	22073.4	8323.94	10157.8	7691.05	7409.37	1699.83	38.1309	1752.28	1267.95	4772.13	4295.02	2922.44	3051.35	29810.2	25882.8	26355.5	24593.4	41053.5
TRINITY_DN45806_c0_g1::TRINITY_DN45806_c0_g1_i1::g.104285::m.104285	AAGGESLFVANH	586.788	2	37.5457	787.41	1	y	7	68701.7	67985.4	68154.7	60709.2	98796.5	95213.4	83490.1	79378	108259	115616	97379.5	102528	17774.1	17567.7	17383.4	14527.5	7362	7368.89	6984.36	6124.98	32940	29171.9	26941	23511	8897.44	11483.1	7969.76	9151.35	2042.11	25.9441	1971.97	1365.57	4591.66	4950.54	4923.93	3702.73	35672.4	31709.5	30839.3	29228.2	38870.3
TRINITY_DN45806_c0_g1::TRINITY_DN45806_c0_g1_i1::g.104285::m.104285	AAGGESLFVANH	586.788	2	37.5457	973.474	1	y	9	14700.4	16147.1	15604.6	14083.9	22584.4	21342.9	19965.7	18053.3	27429.2	25477.5	22464.9	23407.1	4942.27	5445.6	5084.27	4350.6	1422.3	2024.64	1566.93	1502.35	6691.07	8182.9	6696.27	5846.26	2969.38	1931.13	2051.05	1655.7	556.267		652.889	360.889	1411.23	934.811	936.636	530.476	7598.44	7784.24	6550.63	6608.35	9483.35
TRINITY_DN45806_c0_g1::TRINITY_DN45806_c0_g1_i1::g.104285::m.104285	AAGGESLFVANH	586.788	2	37.5457	700.378	1	y	6	29537.5	29749.6	29175.1	25982.3	45436.9	43088	36133.9	36977.9	49866.9	54063.9	45718	44161.8	7477.91	7875.07	8352.04	7032.65	3223.63	3650.43	3300.72	2450.23	12495.6	11908.3	9807.95	11150.7	5200.38	4920.46	3511.45	3266.73	892.787			701.961	1946.26	2290.53	1527.12	1301.83	15645.6	13360.2	13062.8	12522.1	16043.4
TRINITY_DN45806_c0_g1::TRINITY_DN45806_c0_g1_i1::g.104285::m.104285	AAGGESLFVANH	586.788	2	37.5457	916.452	1	y	8	14028.7	15356.9	15591.6	13473.6	24832.1	23824.3	19884.2	16972.5	23785.6	23355.8	21601.3	24594.8	3376.25	5138.79	4669.69	4280.93	2439.89	1686.43	1595.73	1423.89	9357.89	8199.95	7192.6	6779.53	2010.79	2977.98	2060.57	2130.46	599.591	34.7658		289.829	1390.39	1143.73	1319.37	961.252	7669.9	7448.98	6984.47	6052.62	8760.2
TRINITY_DN45806_c0_g1::TRINITY_DN45806_c0_g1_i1::g.104285::m.104285	AAGGESLFVANH	586.788	2	37.5457	733.352	1	b	8	9456.33	9789.18	9244.26	8902.55	13948.7	13865.6	13425.3	9332.19	16687.5	17722.1	13950.4	16435.5	6690.68	5193.87	5017.26	4063.61	1267.78	1302.02	1362.12	1107.09	4169.66	4707.06	5129.09	4211.12	983.152	1970.73	1201.81	1696.6	345.488	29.9963	527.552	305.161	655.313	511.096	767.353	705.773	4209.8	4882.7	3888.13	4437.23	5101.81
TRINITY_DN45806_c0_g1::TRINITY_DN45806_c0_g1_i1::g.104285::m.104285	AAGGESLFVANH	586.788	2	37.5457	832.42	1	b	9	9520.81	10134.9	9744.29	9141.71	13175.9	13379.4	12539.8	11760.6	16379.3	15917	14001.1	15469.5	3211.05	3561.58	3442.86	2134.93	1076.2	1170.3	1292.21	1079	4918.46	4480.02	3743.54	3359.01	1203.94	1458.76	1551.5	1505.05			111.933	90.2342	877.389	738.173	390.73	451.198	5158.56	4636.13	3807.92	5048.1	6073.82
TRINITY_DN45806_c0_g1::TRINITY_DN45806_c0_g1_i1::g.104285::m.104285	AAGGESLFVANH	586.788	2	37.5457	1101.53	1	y	11																	272.939						1405.12		497.667	305.258			114.478		38.1561					76.321		984.966
TRINITY_DN45806_c0_g1::TRINITY_DN45806_c0_g1_i1::g.104285::m.104285	AAGGESLFVANH	586.788	2	37.5457	440.225	1	y	4	33896.8	35154.4	33843.1	29608.6	52600.2	46593.2	45697.8	39095.7	60466.1	62196.2	50323.4	56392.3	7861.73	9887.58	8652.04	8246.52	4571.87	3737.29	3174.94	2871.9	15943	14943.8	13807.6	12644	5415.52	5849.77	4918.87	4894.94	1044.5	236.833	981.868		2708.2	1272.64	2402.78	2126.66	16241.6	15048.4	14421.6	14669.6	18433.7
TRINITY_DN45806_c0_g1::TRINITY_DN45806_c0_g1_i1::g.104285::m.104285	AAGGESLFVANH	586.788	2	37.5457	551.27	2	y	11	5120.65	6129.02	6242.6	5904.22	6474.78	7450.79	10134.9	6351.15	9606.75	9207.86	10039.1	7880.76	3889.57	2430.32	1409.52	1363.02	1654.8	409.88	1188.82		3608.32	3974.17	3361.68	2647.01	2829.79	1168.6	779.739	1054.36	472.671		162.781		255.12			498.383	3105.06	3109.36	2175.14	3083.87	3794.45
TRINITY_DN45806_c0_g1::TRINITY_DN45806_c0_g1_i1::g.104285::m.104285	YAASGASAAGGESL	606.281	2	33.1405	993.427	1	b	12	15458.8	16483.4	15332.3	14398.3	99730	92678.3	93220.2	85018.1	50624	48428	46249.1	46425.6	12994.3	14174.3	13697.4	12053.2	6319.22	6520.94	6166.68	5469.78	42071.1	32322.5	35143.1	35493.7	10848.4	10106	9252.91	8533.44	1972.11	1955.14	2014.9	1904.99	1756.49	1566.8	1430.76	1510.53	2199.73	1945.41	1950.54	2083.7	3949.64
TRINITY_DN45806_c0_g1::TRINITY_DN45806_c0_g1_i1::g.104285::m.104285	YAASGASAAGGESL	606.281	2	33.1405	691.326	1	y	8	10645.5	8362.39	8625.13	7469.3	57058.2	51800.1	51479	46351.3	28020.4	24590.6	23595	22084.4	7058.36	8089.2	7298.53	7246.05	3264.3	3902.33	3975.36	2939.14	18290.2	20292	19703.8	19572.8	5932.88	5680.85	4781.29	4223.24	1318.36	1528.02	1082.66	1234.36	984.456	1073.98	893.245	697.955	1280.11	958.008	1431.89	917.036	1653.15
TRINITY_DN45806_c0_g1::TRINITY_DN45806_c0_g1_i1::g.104285::m.104285	YAASGASAAGGESL	606.281	2	33.1405	679.305	1	b	8	8115.11	7292.29	6518.55	7041.68	52449	46374.5	43627.8	38970.2	23984.4	19869.1	19692.5	20701.2	6600.52	7109.68	5415.81	6055.73	2905.39	4079.47	3013.6	2826.91	16997.6	18768.3	16035.4	14798.9	3743.17	4876.79	4831.63	3487.53	1169.86	1177.53	1261.56	910.803	831.574	1058.74	670.575	493.496	1114.22	887.732	834.938	1059.19	1868.15
TRINITY_DN45806_c0_g1::TRINITY_DN45806_c0_g1_i1::g.104285::m.104285	YAASGASAAGGESL	606.281	2	33.1405	864.385	1	b	11	2680.17	2548.62	2533.13	3111.1	20269.2	16900.6	17391.7	15465.3	9594.37	8491.2	8155.6	10648.6	2845.15	2831.08	2721.86	2440.32	790.866	1887.45	1515.81	929.569	7200.89	6228	6231.3	5427.1	2102.88	1356.88	1669.96	1252.72	554.143	538.41	436.904	403.33		187.285	371.271			166.856	603.586	822.074	412.973
TRINITY_DN45806_c0_g1::TRINITY_DN45806_c0_g1_i1::g.104285::m.104285	YAASGASAAGGESL	606.281	2	33.1405	750.342	1	b	9	10684.4	10526.1	10509.7	9841.5	65723.9	59589.9	58942.2	56017.8	33789.4	28678.5	27867.2	29460.8	8046.26	9325.59	7739.93	8077.7	3657.01	4189.45	3996.81	3692.61	22164.3	22604	21417.7	20007.1	7344.31	6616.39	5290.34	5466.17	1085.3	1582.88	618.766	1779.11	1475.13	1443.41	1026.95	813.463	1751.7	1121.12	1564.84	1079.41	2340.59
TRINITY_DN45806_c0_g1::TRINITY_DN45806_c0_g1_i1::g.104285::m.104285	YAASGASAAGGESL	606.281	2	33.1405	906.416	1	y	11	6560.38	5338.9	5486.63	4874.22	36352.7	30323.8	31954.5	25234.7	17370.3	14141.3	14561.6	15588	5072.64	5723.84	5246.66	5736.36	2635.89	2797.17	2600.35	2217.07	27539.2	28103.5	22953.1	23084.6	3199.71	2916.77	3200.73	3479.35	955.162	1107.63	934.061	880.125	1134.3	709.323	902.267	656.138	1279.68	1131.7	388.236	1069.45	1600.08
TRINITY_DN45806_c0_g1::TRINITY_DN45806_c0_g1_i1::g.104285::m.104285	YAASGASAAGGESL	606.281	2	33.1405	1080.46	1	b	13	7172.96	6538.84	5566.03	5952.34	44619.7	41697.2	43984.9	41197.2	20379.5	18344.8	19781.5	19824.8	6655.63	6407.15	5522.76	4597.33	2678.49	3347.58	2638.74	2746.2	17978.9	18429.9	16491.8	16555.1	4494.26	4365.83	3515.69	4325.55	843.047	1002.44	1031.15	816.076	759.722	797.433	530.626	512.553	1341.07	908.912	1120.17	620.367	1825.6
TRINITY_DN45806_c0_g1::TRINITY_DN45806_c0_g1_i1::g.104285::m.104285	YAASGASAAGGESL	606.281	2	33.1405	819.384	1	y	10	4022.95	2896.5	2691.49	2929.01	19567	16624.3	17568.1	14356	9731.52	8104.58	8897.26	9591.32	2454.7	2137.88	2635.61	3061.76	702.143	1423.51	1350.68	1340.77	5901.57	6434.42	7593.72	8178.7	2049.82	2333.37	1561.98	1687.58	498.273	533.751		457.709	305.278	270.692	267.115	336.445	152.084	636.878	376.074	381.447	1180.25
TRINITY_DN45806_c0_g1::TRINITY_DN45806_c0_g1_i1::g.104285::m.104285	YAASGASAAGGESL	606.281	2	33.1405	533.257	1	y	6	9355.66	8464.69	8103.38	7452.01	53223.4	51028.8	48509.4	44812.8	27528.1	24642.3	23925.5	25438.4	9018.47	7843.84	7083.03	8789.34	3988.63	2838.42	2704.58	3342.84	20886.4	20394.4	18710	20234.7	5621.81	4905.37	4262.52	4666.69	1347.34	1244.14	1313.52	1492.87	1500.94	934.152	1022.53	909.832	744.471	1317.65	1033.21	1168.32	2314.1
TRINITY_DN45806_c0_g1::TRINITY_DN45806_c0_g1_i1::g.104285::m.104285	YAASGASAAGGESL	606.281	2	33.1405	462.219	1	y	5	8922.23	8157.45	8358.44	7901.92	51862.1	47586.7	50569.3	43068.5	28037.6	23206.7	23731.6	23985.2	7260.26	7533.87	5274.89	5574.07	2928.67	3363.28	3083.93	2382.82	20314.3	21066.4	16796	18087.5	5057.45	5189.32	4745.12	4211.91	1247.6	983.1	782.037	833.24	1063.68	755.511	913.094	1072.59		1189.32	1235.27	1075.53	2507.81
TRINITY_DN45806_c0_g1::TRINITY_DN45806_c0_g1_i1::g.104285::m.104285	ASGASAAGGE[NaX]SL	500.221	2	27.3376	841.366	1	y	10	76180.7	83909.3	77312.3	68801.1	231611	212827	206712	174116	171672	147806	146780	145091	152445	153374	129521	129292	26128	24902.6	24633.1	18545.9	215536	214372	206667	183996	33419.7	29292.2	26642.6	24443.1	11954.8	11600.7	8994.78	10029.5	11936.8	12463.2	11990.7	11143.6	45011.4	38446.7	41326.2	36889.4	49004.8
TRINITY_DN45806_c0_g1::TRINITY_DN45806_c0_g1_i1::g.104285::m.104285	ASGASAAGGE[NaX]SL	500.221	2	27.3376	781.309	1	b	10	22892.6	24111.7	20342	18682.7	72611.6	58709.4	62612.3	53014.6	53074.1	43852	43955.4	41703.6	45874.3	40332.5	40071.1	34890.7	7397.29	6782.9	6660.86	5497.18	62401.4	62903.2	59417.5	50309.4	9294.94	8667.71	8556.37	6758.39	3303.42	3250.03	2814.53	2647.66	3456.74	4148.78	3569.33	3339.56	12385.5	10811.2	10747.5	10583.6	14436.3
TRINITY_DN45806_c0_g1::TRINITY_DN45806_c0_g1_i1::g.104285::m.104285	ASGASAAGGE[NaX]SL	500.221	2	27.3376	928.398	1	y	11	18099.1	18879.9	18100.4	15132.7	55559.1	51079.9	50742.1	46959.6	40781.8	37695.2	34900.1	33986.1	40132.5	39142.4	34804.8	30667.6	6565.7	6043.65	6007.01	5210.23	52016.3	54380.9	49035.7	45632.7	7147.78	6608.84	6501.96	6395.59	3238.55	2589.29	2598.22	2369.23	2511.43	2761.75	3178.14	2580.58	10675.9	10735.1	9762.62	9147.94	12485.5
TRINITY_DN45806_c0_g1::TRINITY_DN45806_c0_g1_i1::g.104285::m.104285	ASGASAAGGE[NaX]SL	500.221	2	27.3376	713.308	1	y	8	46596.1	47886.5	49257.6	41075.1	144463	130131	120470	107012	105128	86292.7	89332.2	87862.9	95947	87355.5	80251	77886.7	17342.6	15567.4	13421.2	12524.8	131724	133745	124891	117828	17407.1	17821.8	17493.8	14726.1	7691.4	6914.82	5052.8	6419.25	7887.84	6674.67	9176.82	6979.18	25502.7	22653.6	22541.9	22073.9	30382.6
TRINITY_DN45806_c0_g1::TRINITY_DN45806_c0_g1_i1::g.104285::m.104285	ASGASAAGGE[NaX]SL	500.221	2	27.3376	626.276	1	y	7	14380	17281.5	13442.8	11421.1	42900.6	41670	39721.1	31449.1	31986.9	29203.1	28535.4	25207.7	29663.1	27445.7	25010.7	24562.9	4921.15	5071.99	5781.29	4045.64	42344.3	40701.1	41652.4	32700.8	7345.25	6061.63	5917.08	4835.39	2627.05	1990.39	1721.17	2223.08	3680.59	2219.91	2751.46	1828.7	8551.08	7511.64	8549.6	6540.06	8536.7
TRINITY_DN45806_c0_g1::TRINITY_DN45806_c0_g1_i1::g.104285::m.104285	ASGASAAGGE[NaX]SL	500.221	2	27.3376	555.239	1	y	6	11907.2	13623.2	11269.3	11687.5	33681.9	33628	29361.6	23947.8	29271.9	22183	25049.1	21497.8	23564.9	26252.4	18037.5	19643.7	3684.89	4132.16	5050.08	3854.1	36554.1	33734.3	34140.8	31233.2	5056.69	5414.8	4786.34	4082.31	2077.52	2012.69	2150.71	1738.84	2251.44	1993.01	1987.72	2368.49	6566.81	6643.6	6392.62	6127.65	7370.42
TRINITY_DN45806_c0_g1::TRINITY_DN45806_c0_g1_i1::g.104285::m.104285	ASGASAAGGE[NaX]SL	500.221	2	27.3376	784.345	1	y	9	13166.8	13635.8	12564.8	11965.6	42313.5	38793.4	36054.5	28331	29297.9	24200.6	24853.2	26049.5	25182.1	26330.6	20920	20143.9	4907.87	3300.05	4986.26	3622.84	38970.9	36086	36929.9	29893.2	5579.93	5079.58	5698.82	4604.79	2242.63	2006.16	1572.67	1875.9	2461.81	1581.04	2387.81	2193.21	8151.64	6789.74	7297.52	7350.08	8721.76
TRINITY_DN45806_c0_g1::TRINITY_DN45806_c0_g1_i1::g.104285::m.104285	ASGASAAGGE[NaX]SL	500.221	2	27.3376	868.341	1	b	11	17490.3	14047.3	14255.6	13426.2	48635.9	39021.4	42342.7	35164.4	32178.9	25977.9	27869	27547.1	31648.7	28779.9	22901.5	26862	6123.14	3879.76	5117.14	4785.41	41673.8	44195.2	41791.3	37448.2	6540.05	6930.01	6207.32	4259.33	2482.59	2750.73	2134.79	2474.37	1943.43	3007.36	2604.59	2009.52	8729.8	7367.3	7198.23	8085.34	8704.23
TRINITY_DN45806_c0_g1::TRINITY_DN45806_c0_g1_i1::g.104285::m.104285	ASGASAAGGE[NaX]SL	500.221	2	27.3376	491.216	2	b	12	11585.5	9858.99	10986.7	10797.5	34944.1	28621.4	30405.8	23243	26964.2	20168.1	20124	21867	19997.9	21164.3	17693.2	15787	5251.13	4841.13	3770.01	3758.74	32387.5	30088.5	34786.9	27570	5650.42	4808.47	3923.68	4443.72	2975.45	2219.29	1302.05	1493.46	2556	2188.12	2063.34	1338.87	6125.83	6792.06	7049.84	6034.56	6820.72
TRINITY_DN45806_c0_g1::TRINITY_DN45806_c0_g1_i1::g.104285::m.104285	ASGASAAGGE[NaX]SL	500.221	2	27.3376	484.201	1	y	5	10610.3	7735.88	10131.5	6610.89	21827.3	21625.1	23455.6	17485.9	21110.8	16890.9	19493.3	17088.1	18460.4	14999.9	12534.4	11789.5	4260.26	2597.11	3078.3	1892	23357.5	22243.6	24651.4	17477.7	3671.72	4108.92	3448.52	3226.92	2446.51	2673.66	1204.03	2548.43	1574.14	1841.76	1262.44	1715.9	4606.92	2126.31	4396.59	4649.9	4909.82
TRINITY_DN45806_c0_g1::TRINITY_DN45806_c0_g1_i1::g.104285::m.104285	NSQACQGKYAASGASAAGGESL	676.641	3	32.3261	905.395	2	b	20	8518.66	7810.83	7613.46	7797.66	16525.6	13720.1	13848.7	11866.6	28987.9	22483.9	23101.6	23462.2	10042	7226.03	6941.55	6724.6	1737.26	1390.79	716.614	603.28	47064.5	42967	42489.7	36658.8	2227.44	2597.72	1996.64	2080.3	1191.36	1668.69	884.422	1334.85	1130.64	1013.66	645.24		38.1259	314.027			2430.58
TRINITY_DN45806_c0_g1::TRINITY_DN45806_c0_g1_i1::g.104285::m.104285	NSQACQGKYAASGASAAGGESL	676.641	3	32.3261	783.852	2	b	17	6116.08	3381.67	4430.87	4502.78	11816.1	8279.63	5599.46	7344.8	17543.2	13507.6	11002	11738.5	5768.64	4464.33	4371.92	4001.66	1117.82	686.613	526.539		24272.4	22825.6	21356.1	19950.6	1296.07	508.097	983.169	1153.09	718.067	869.181	634.421	492.446	550.977	431.193	341.392	78.3484			91.3957	38.1662	1358.88
TRINITY_DN45806_c0_g1::TRINITY_DN45806_c0_g1_i1::g.104285::m.104285	NSQACQGKYAASGASAAGGESL	676.641	3	32.3261	1051.46	1	b	10	3711.23	3814.88	4903.81	4565.19	9432.98	5393.55	5108.12	6214.9	12863.5	12561.4	10580.8	9761.77	4822.92	4401.8	3921.91	3140.38	1168.97		481	447.418	23539.2	18993.2	16157.1	18003.9	1016.99	710.087	1216.58	1028.85	620.405	566.894	683.638	645.298	343.369	534.222	247.862		38.1561			38.0649	1414.02
TRINITY_DN45806_c0_g1::TRINITY_DN45806_c0_g1_i1::g.104285::m.104285	NSQACQGKYAASGASAAGGESL	676.641	3	32.3261	840.873	2	b	19	1818.19	2015.24	2545.05	1981.41	3649.17	3185.12	3190.24	3391.52	7989.89	5850.37	6285.54	6541.5	2155.45	1790.47	2082	1323.65	604.6	268.359	377.068	190.789	11659.9	9650.22	9625.54	8785.14	357.003	152.629	419.754	792.789	228.951	237.833		343.392	114.482	76.3122	152.643	152.639			38.1605	38.1605	439.723
TRINITY_DN45806_c0_g1::TRINITY_DN45806_c0_g1_i1::g.104285::m.104285	NSQACQGKYAASGASAAGGESL	676.641	3	32.3261	1122.5	1	b	11	5353.2	4949.97	5272.19	5159.38	10820.8	10456.3	6754.95	7928.89	15930	12488.5	12460.6	12947	6166.38	5017.58	4695.77	4754.3	832.521	933	622.065		25758.9	23372.9	23015.1	18665.2	1149.5	692.522		1294.17	388.689	865.921	572.368	721.292	412.681	228.956	305.277	381.586	148.392	114.473		38.1605	1318.82
TRINITY_DN45806_c0_g1::TRINITY_DN45806_c0_g1_i1::g.104285::m.104285	NSQACQGKYAASGASAAGGESL	676.641	3	32.3261	712.815	2	b	15	2014.56	2276.88	2070.47	2792.36	4830.28	3506.2	4098.29	4092.76	8159.22	8036.21	6044.42	8041.92	2199.05	2347.93	2030.04	2021.02	618.153	419.619	301.799		14556	12512.2	12707.5	11900.9	545.257	578.389	355.898	419.745	136.2	362.337	383.525	339.968	152.634	111.004	263.65	190.794				38.1605	603.602
TRINITY_DN45806_c0_g1::TRINITY_DN45806_c0_g1_i1::g.104285::m.104285	NSQACQGKYAASGASAAGGESL	676.641	3	32.3261	812.363	2	b	18	1457.98	1949.65	2414.64	1511.83	4676.86	4811.32	3635.38	4669.67	6803.7	6485.51	5450.58	5119.58	2378.39	2097.32	2772.87	1929.21	486.421	747.11	307.298	154.674	11837.3	10772.9	11613.8	10742.6	645.226	564.565	648.544		269.111	259.954	543.255		312.986	267.117	228.95	78.3572	188.724	339.959	322.594	107.104	871.258
TRINITY_DN45806_c0_g1::TRINITY_DN45806_c0_g1_i1::g.104285::m.104285	NSQACQGKYAASGASAAGGESL	676.641	3	32.3261	948.911	2	b	21	4675.17	4335.71	3695.17	3599.37	7824.94	7368.71	5819.52	5560.63	13684	12551.5	11090.1	12037.5	5393.65	4545.36	3651.09	3545.06	907.718	454.457	461.078		23605.2	19401.2	21185.7	18930.1	1106.6	1028.45	551.278	676.445	793.258	457.906	621.405	259.754	638.78	172.266	306.009		76.321		152.633		1016.4
TRINITY_DN45806_c0_g1::TRINITY_DN45806_c0_g1_i1::g.104285::m.104285	NSQACQGKYAASGASAAGGESL	676.641	3	32.3261	748.333	2	b	16	2040.61	2477.74	2233.24	2426.58	5052.94	4272.58	2983.48	3802.96	6066.17	5490.83	5579.78	5839.6	1663	1670.96	2684.31	2100.05	458.867	496.076	352.03	230.909	11742.3	11153.2	11269.2	9501.64	370.134	267.103	315.295	587.407	244.521	114.482		650.775	326.164	416.285	225.491	267.112		152.512		38.1611	687.473
TRINITY_DN45806_c0_g1::TRINITY_DN45806_c0_g1_i1::g.104285::m.104285	NSQACQGKYAASGASAAGGESL	676.641	3	32.3261	980.425	1	b	9	1961.42	2200.17	3134.04	2799.27	5836.47	5086.78	3945.35	3406.25	7577.58	6138.45	5293.06	5253.24	3005.49	2424.52	2874.03	1659.65	579.961	394.602	310.231	190.8	12988.4	11805	10985.9	9964.85	857.118	363.205		441.729	381.593	318.103	341.386	415.455	431.98	438.392	373.462	267.116		308.161	643.187	46.5393	841.659
TRINITY_DN45806_c0_g1::TRINITY_DN45806_c0_g1_i1::g.104285::m.104285	LSGGQSEEE[NaX]ASVNL	721.325	2	39.4571	1196.5	1	b	12	24286.9	26569.5	24374.9	19009.4	107700	93421	91743.9	90510.8	48567.8	44925.1	35159.8	35832.7	69036.1	73439.2	56978.5	60014	5221.11	5934.14	4502.25	4507.59	69053.5	46168.9	56829.3	47372.3	5869.38	6579.53	4474.45	4740.77	2180.22	2172.4	1303.15	1202.34	2657.07	2745.81	2111.12	1888.29	10586.6	10486.5	7979.66	7292.55	7645.01
TRINITY_DN45806_c0_g1::TRINITY_DN45806_c0_g1_i1::g.104285::m.104285	LSGGQSEEE[NaX]ASVNL	721.325	2	39.4571	939.367	1	b	9	6502.38	6329.36	5292.32	4880.38	29777	31736.2	24490.8	23798.9	12328.8	11843.9	9274.09	10486.3	16472.9	20206.8	13378.9	14389.6	1066.72	1516.13	1012.03	1028.26	18341	14155.3	16984.5	13563	1420.54	1635.7	1216.69	1137.02	603.62	886.816	614.734	419.736	647.589	1023.34	717.759	637.241	3123.57	2402.39	1934.22	2325.23	2186.13
TRINITY_DN45806_c0_g1::TRINITY_DN45806_c0_g1_i1::g.104285::m.104285	LSGGQSEEE[NaX]ASVNL	721.325	2	39.4571	1241.53	1	y	12	13035.4	15181.1	13605.6	10814.9	60871.2	50233.5	53934.9	49188.6	24004.9	23348.1	17381.7	21352.5	35766.2	45269	33349.8	32047	2594.15	2872.42	2688.37	2288.02	43931.4	30095.8	34716.7	28667.2	3688.74	2878.09	2925.24	2481.97	1115.7	870.723	735.003	1236.92	2071	1494.03	801.161	1199.3	6336.23	5078.23	4686.56	3962.14	3774.81
TRINITY_DN45806_c0_g1::TRINITY_DN45806_c0_g1_i1::g.104285::m.104285	LSGGQSEEE[NaX]ASVNL	721.325	2	39.4571	999.424	1	y	9	13654	14981.1	12985.5	10629.2	64023.7	55201.1	53802.1	49824.9	24109.4	27865.8	18112.8	19640.4	40623.2	45720.4	31569.9	31159.2	3395.51	3217.69	2401.59	2409.21	43322.9	27402.2	38199.4	31464.3	3639.56	3380.12	2893.83	2285.2	1358.58	1446.05	724.353	572.473	1422.7	1861.81	1319.23	1570.57	6093.71	4657.72	4327.77	4071.75	3881.7
TRINITY_DN45806_c0_g1::TRINITY_DN45806_c0_g1_i1::g.104285::m.104285	LSGGQSEEE[NaX]ASVNL	721.325	2	39.4571	1010.4	1	b	10	6912.33	7492.53	6220.22	4892.57	28593.9	20772	22941.2	22109.1	11161.3	12265.1	10206.8	9572.77	17636.7	20126.3	14115.2	14972	1853.77	1181.03	1261.99	913.046	16940	14031.2	15900.5	12493.1	1736.16	1432.79	1846.06	1244.02	689.477	343.438	493.811	339.955	419.564	517.951	703.339	489.989	2546.09	2471.94	2026.64	1669.09	2621.17
TRINITY_DN45806_c0_g1::TRINITY_DN45806_c0_g1_i1::g.104285::m.104285	LSGGQSEEE[NaX]ASVNL	721.325	2	39.4571	1127.48	1	y	10	2920.32	3037.62	2143.44	2558.06	11981.3	11114.3	10588.9	12855.8	5261.5	5201.14	3770.04	5312.57	7993.92	7847.78	7013.49	6198.53	609.093	753.464	551.822	416.267	7892.2	7456.7	6918.31	5583.91	927.221	521.435	647.278	339.967	126.939	77.4732	357.856		327.536	343.432	190.808	381.589	1322.15	1347.49	1017.31	863.154	628.025
TRINITY_DN45806_c0_g1::TRINITY_DN45806_c0_g1_i1::g.104285::m.104285	LSGGQSEEE[NaX]ASVNL	721.325	2	39.4571	1097.44	1	b	11	13502.5	15156.3	13400.5	10733.1	59622.2	53519.8	54470.2	48305.7	25863.8	24506.6	18856.8	19820.4	38216.5	39567.9	29421.6	32595.7	3286.67	3358	3176.61	2576.41	38776.7	35095.4	35164.5	27047.2	3555.63	3580.92	2436.55	2314.86	1006.11	1181.99	772.92	629.192	1563.56	1700.26	1581.88	1742.08	5533.84	5497.42	4412.92	3399.42	4590.91
TRINITY_DN45806_c0_g1::TRINITY_DN45806_c0_g1_i1::g.104285::m.104285	LSGGQSEEE[NaX]ASVNL	721.325	2	39.4571	1184.5	1	y	11	4246.12	5069.74	3599.06	3095.24	18209.3	15043.8	16569.2	12526.6	6727.46	6926.83	6902.49	5135.83	11132.7	10023.8	9234.53	9725.1	1127.27	1546.62	672.147	805.704	12766.4	8972.36	10738.6	8479.61	981.647	1474.17	608.483	836.026	313.19		133.547	248.952	379.515	419.898	590.684	528.688	2158.34	1896.37	1314.68	1205.21	1756.76
TRINITY_DN45806_c0_g1::TRINITY_DN45806_c0_g1_i1::g.104285::m.104285	LSGGQSEEE[NaX]ASVNL	721.325	2	39.4571	783.35	1	y	7	5579.39	6307.44	6112.01	4239.62	22892.8	19658.9	19621.6	18868.3	11318.6	9703.58	7866.26	7178.76	12656.2	13464.7	11214.2	9979.36	900.017	1887.81	1111.26	1441.33	15180.4	10980.5	10610.6	11492.7	1277.68	1617.29	1222.67	867.163	223.664		559.143	228.955	448.38	568.817	980.278	413.634	2494.09	2465.23	1917	1914.77	1175.71
TRINITY_DN45806_c0_g1::TRINITY_DN45806_c0_g1_i1::g.104285::m.104285	LSGGQSEEE[NaX]ASVNL	721.325	2	39.4571	912.392	1	y	8	5941.84	5401.28	6471.14	4304.95	28296.4	23213.6	22860.6	22285.4	12066.9	11829.6	8307.33	9398.52	14882.5	16995.8	13954.1	12369.5	1189.11	1633.93	1268.87	1176.08	14963.8	12529	14335.2	12323	2718.05	1425.81		1234.31	538.796	945.258	933.363	618.082	1102.06	341.276	758.564	383.955	2348.12	2670.79	2273.88	1947.85	3022.67
TRINITY_DN45806_c0_g1::TRINITY_DN45806_c0_g1_i1::g.104285::m.104285	FTADDRVAPCIE	668.814	2	45.9267	876.421	1	b	8	73068.5	131223	153475	98990.1	176227	166187	289686	181659	94946.7	124063	15041.6	120102	53009.4	6460.05	11787.9	44683.3	124147	88545.3	22106.7	17275.2	374913	227279	50011.2	245136	18223.6	16780.1	13406.1	14274.4	21105.7	33366.3	20984.8	10759.5	8301.3	15423.4	2466.46	11446.7	35443.5	16512.8	16396.9		23537.6
TRINITY_DN45806_c0_g1::TRINITY_DN45806_c0_g1_i1::g.104285::m.104285	FTADDRVAPCIE	668.814	2	45.9267	1076.48	1	b	10	40343.3	78024.8	111918	70372	154618	120452	224171	160549	56511.5	51040.1	11419.4	37782.9	22373.7	5012.26	7942.48	18080.6	20835.8	5252.53	12627.5	6674.91		156557	173485	180760	15612.4	13501.7	10280.2	4656.52	15553.6	14184.4	11608.8	9162.35	7180.26	10773.1		6214.58	13778.2	4035.97	1986.42		18355.2
TRINITY_DN45806_c0_g1::TRINITY_DN45806_c0_g1_i1::g.104285::m.104285	FTADDRVAPCIE	668.814	2	45.9267	1088.5	1	y	10		25118.4	23539.5	19121.7	107231	92118.9	77567	73239.2	10537.4		9375.74		3356.37	11640.3	1958.54							28738.3	28597.6	21603.1	3595.92	3129.38	2179.7	3386.31		1883.35	691.663	1631.16			665.686	140.312				38.1561
TRINITY_DN45806_c0_g1::TRINITY_DN45806_c0_g1_i1::g.104285::m.104285	FTADDRVAPCIE	668.814	2	45.9267	805.384	1	b	7	7389.79	12453.3	20627.3	13171.1	25855.5	21348.5	41793	33076	13926.5	20142.2		25587.9	12447.4	448.817	230.556	8583.42	28157.1	20895.5	4344.7	3627.76	83260.5	32782.7	20943.5	34381.7	1937.45	4341.14	3179.92	1706.96	3273.96	6298.75	4723.1	2707.9	1212.99	3237.09	400.824	1542.86	5583.91	3382.05	1881.26		2786.5
TRINITY_DN45806_c0_g1::TRINITY_DN45806_c0_g1_i1::g.104285::m.104285	FTADDRVAPCIE	668.814	2	45.9267	902.44	1	y	8		7114.82	6238.53	5392.57	26147.5	24318.5	21221.5	19527.8	3663.6		3534.05				171.394					768.496			8128.95		1155.24		1032.45	1252.07				686.702
TRINITY_DN45806_c0_g1::TRINITY_DN45806_c0_g1_i1::g.104285::m.104285	FTADDRVAPCIE	668.814	2	45.9267	1189.55	1	y	11	8312.67	16758.4	21462.9	14123.5	32433.2	25701	41461.4	27245.8	10554.4	9312.21	816.175	10707.4	5518.7	1472.29	185.712	3719.35			1901.47	304.896		26751.3	17140.2	39567.2	2368.32	2688.29	2225.56	725.161	2705.23	3434	1495.42	671.636	1228.59	2238.83	631.672	820.051	2240.05				3647.04
TRINITY_DN45806_c0_g1::TRINITY_DN45806_c0_g1_i1::g.104285::m.104285	FTADDRVAPCIE	668.814	2	45.9267	706.315	1	b	6	7006.64	9655.47	15636.3	9762.71	19911.7	17602.7	26130.3	22217	14251.7	14399.1	969.947	16522.5	5589.11	251.914	589.772	6792.77	16916	12409.2	2516.55	1518.51	57847.2	24564.1	10892.4		734.168	1898.27	1367.53	1667.38	3076.71	4256.08	1984.13	278.538	625.999	1978.76	337.571	708.992	5282.56	2881.69	2104.41	59.291	2473.04
TRINITY_DN45806_c0_g1::TRINITY_DN45806_c0_g1_i1::g.104285::m.104285	FTADDRVAPCIE	668.814	2	45.9267	1017.47	1	y	9		9582.07	7362.42	6213.07	36508.6	30160.3	22405.4	22384.1			2807.19				1180.38								9380.84		1325.89	789.657	1009.09	1095.54				523.819			340.992
TRINITY_DN45806_c0_g1::TRINITY_DN45806_c0_g1_i1::g.104285::m.104285	FTADDRVAPCIE	668.814	2	45.9267	787.413	1	y	7					10780	9397.15					989.601			694.799														818.792					314.843							38.1259
TRINITY_DN45806_c0_g1::TRINITY_DN45806_c0_g1_i1::g.104285::m.104285	FTADDRVAPCIE	668.814	2	45.9267	461.206	1	y	4		31347.1	29782.5	23558.4	132890	124099	93432.5	93050.3	10631.8		8176.15		3752.61		3563.05					1617.23		42653.7	33568.7	32773	3054.46	4080.09	3503.31	3047.55		1904.24		1547.07			503.496
TRINITY_DN45806_c0_g1::TRINITY_DN45806_c0_g1_i1::g.104285::m.104285	ASGASAAGGE[NaX]SLFVANH	523.242	3	39.0797	705.325	2	y	15	14265.8	13929.1	13105.1	10689.8	12927.2	16413.3	10195.5	11579.3	36387.1	35322.5	27135.2	28581.9	7685.94	8583.97	5995.36	6329.17	2273.45	2198.68	1701.73	2793.38	10588.4	7411.05	8801.19	7354.34	3278.21	2947.07	2916.57	2104.01	954.66		1231.99	1097.36	1504.23	1977.71	1534.53	946.107	7436.6	7313.26	5373.61	25.9346	8224.22
TRINITY_DN45806_c0_g1::TRINITY_DN45806_c0_g1_i1::g.104285::m.104285	ASGASAAGGE[NaX]SLFVANH	523.242	3	39.0797	587.294	1	y	5	112989	112038	111735	97372.4	119789	136798	117572	113549	285534	296945	253899	276727	71952.6	78547.5	69572.6	66636.4	15977.2	16638.7	15397.9	13458.5	97885.3	74760.4	78316.3	77974.8	26071.3	26586.6	21667.9	21660.5	3845.85	4401.98	4959.07	4312.96	10487.5	10729.7	8419.5	11231.8	63975.4	59473.8	57261.6	131.733	78192.1
TRINITY_DN45806_c0_g1::TRINITY_DN45806_c0_g1_i1::g.104285::m.104285	ASGASAAGGE[NaX]SLFVANH	523.242	3	39.0797	781.309	1	b	10	6765.15	7701.22	7922.35	5178.93	8198.77	8715.48	7032.36		16575.1	16111.7			4536.32	4943.52		2670.14	1435.93	1687.88	796.106	580.188	5915.71	4706.34	4439.83	4902.12	1734.78			1751.69	560.808	378.714	272.3	343.563	360.348	529.411		1190.58	4236.17	3848.73		104.262	4855.74
TRINITY_DN45806_c0_g1::TRINITY_DN45806_c0_g1_i1::g.104285::m.104285	ASGASAAGGE[NaX]SLFVANH	523.242	3	39.0797	981.425	1	b	12	6873.89	6168.54	6301.34	4981.45		7714.99	5429.82	5229.65	18361.2	17705.5		14921.8		5150.64		3777.77	977.486	1144.78	730.148	1013.72	6863	3735.58	3829.27	3621.67	1956.08	1818.86	1483.12	1052.14	267.117	457.901		267.116	383.997	683.393	804.933	364.185	3531.75	3708.33	2970.05		4425.7
TRINITY_DN45806_c0_g1::TRINITY_DN45806_c0_g1_i1::g.104285::m.104285	ASGASAAGGE[NaX]SLFVANH	523.242	3	39.0797	641.295	2	y	13	5994.35	6506.88	6180.3	5019.7	6546.67	8310.63		6304.97		15165.7				4197.68	3174.31		932.133	998.897	993.515	656.245	5065.02	4711.74		4148.63	1008.35	1373.93		1427.73		568.511		136.908	685.622	588.532	335.1	746.793	3810.23	3717.87	3200.46	76.236	3873.12
TRINITY_DN45806_c0_g1::TRINITY_DN45806_c0_g1_i1::g.104285::m.104285	ASGASAAGGE[NaX]SLFVANH	523.242	3	39.0797	868.341	1	b	11	8408.57	8438.89	7595.41	6380.72	8244.35	9739.06	6460.25	7270.31	22714.7	22367	15510.1	16897.5	5857.06	5989.82	4276.05	4050.13	2039.9	1385.08	1265.62	1001.28	7155.33	5987.21	4819.39	5104.96	1684.63	2446.06	1575.72	1441.94	377.416	267.11	267.112	450.847	912.128	893.342	764.15	686.772	5107.83	4720.55	3287.61	55.9093	5285.33
TRINITY_DN45806_c0_g1::TRINITY_DN45806_c0_g1_i1::g.104285::m.104285	ASGASAAGGE[NaX]SLFVANH	523.242	3	39.0797	562.261	2	y	11																													393.759	397.284		70.108
TRINITY_DN45806_c0_g1::TRINITY_DN45806_c0_g1_i1::g.104285::m.104285	ASGASAAGGE[NaX]SLFVANH	523.242	3	39.0797	1052.48	1	y	10																		339.965										756.252	230.587			114.483
TRINITY_DN45806_c0_g1::TRINITY_DN45806_c0_g1_i1::g.104285::m.104285	ASGASAAGGE[NaX]SLFVANH	523.242	3	39.0797	748.841	2	y	16																	596.681	446.893	753.498	616.985					1016.43				190.794				384.658
TRINITY_DN45806_c0_g1::TRINITY_DN45806_c0_g1_i1::g.104285::m.104285	ASGASAAGGE[NaX]SLFVANH	523.242	3	39.0797	1128.49	1	b	13																													152.638
TRINITY_DN45806_c0_g1::TRINITY_DN45806_c0_g1_i1::g.104285::m.104285	ASGASAAGGESLF	562.765	2	44.5655	959.443	1	b	12	43657.9	48310.2	49100.7	39256.6	50633.8	47242.3	44043.5	42400.5	150026	139509	124840	129240	66869.8	67169.8	64173.5	55175.3	23272	24596	21078.1	19466.3	88490.1	79364.4	76082.7	68616.9	23938.6	25062.8	19997.5	22844.2	10050.4	11635.1	10883.7	9772.3	13018.2	14116.9	12883.5	11521.9	30767.4	26426.3	27490.6	26854.3	40166.6
TRINITY_DN45806_c0_g1::TRINITY_DN45806_c0_g1_i1::g.104285::m.104285	ASGASAAGGESLF	562.765	2	44.5655	846.359	1	b	11	26569.3	24278.2	25655.7	22579.4	29489.5	26187.3	20491.3	20897.9	78987.3	80732.6	69287	73149.9	34700.1	35995.5	30867.5	33567.5	11787.2	12493.3	12277.8	12939.8	47279.4	43060.3	39642.5	36079	14874.5	14530.3	12002.8	12768.2	5893.16	6755.99	5894.35	6381.5	7117.13	7952.6	6318.81	6267.08	18001.3	16658.3	15330.1	13738.5	21927.1
TRINITY_DN45806_c0_g1::TRINITY_DN45806_c0_g1_i1::g.104285::m.104285	ASGASAAGGESLF	562.765	2	44.5655	759.327	1	b	10	18040	18637	20414	16534.7	19124.4	19799.7	16125.1	15527.2	60174.3	59451.1	49114.5	54855.3	24964.6	25936.4	21188.1	22543.6	9239.07	10024	8006.69	8779.67	29821	32631.7	28806.4	27498.8	9924.74	9701.43	10200.1	8426.14	4234.95	5458.85	3839.13	3801.16	5204.04	5640.68	5178.65	4591.68	12502.4	11333.5	9392.9	10909.8	15421.8
TRINITY_DN45806_c0_g1::TRINITY_DN45806_c0_g1_i1::g.104285::m.104285	ASGASAAGGESLF	562.765	2	44.5655	680.325	1	y	7	10883.8	12658.2	12282.6	10244.4	12164.5	12003.3	11263.9	12243.8	37119.6	32742.9	32221.3	31579	15778.3	16064.3	16105.3	14640.6	5400.95	6185.07	5121.11	5747.07	21882.8	21047.1	17445.7	16494.6	6198.86	6758.6	5649.65	4655.35	2556.3	2193.23	2695.8	2227.73	3989.97	3077.7	2641.88	2472.19	7320.21	8143.18	6439.02	7402.22	10464.3
TRINITY_DN45806_c0_g1::TRINITY_DN45806_c0_g1_i1::g.104285::m.104285	ASGASAAGGESLF	562.765	2	44.5655	609.288	1	y	6	15149.2	14663.6	15383.2	12172.8	16626.6	16966.2	14707.3	13214.4	46310.6	47172.8	39270.5	42134.5	21233.5	19958.2	19380.5	18661.9	8228.16	7163.26	7664.34	6345.47	26031.6	23808.1	22225.8	20399.6	7672.57	8526.95	7122.91	6430.84	3771.76	3746.27	3547.67	2937.04	3642.02	4295.83	3737.04	3233.17	11789.7	11709	10734.4	11143.5	12638
TRINITY_DN45806_c0_g1::TRINITY_DN45806_c0_g1_i1::g.104285::m.104285	ASGASAAGGESLF	562.765	2	44.5655	630.284	1	b	9	3594.47	3782.18	3724.71	3729.3	4677.47	3940.42	4126.77	3043.88	10777.4	11129.5	9859.94	11370.9	5123.79	4681.68	4874.99	4773.53	2699.86	1794.12	1832.85	1964.38	7852.42	5923.41	4648.58	5972.27	2589.83	1900.45	2880.58	1684.51	872.159	1264.01	740.698	512.921	1579.93	1810.61	812.138	929.563	2898.09	2096.75	990.449	2377.4	3138.82
TRINITY_DN45806_c0_g1::TRINITY_DN45806_c0_g1_i1::g.104285::m.104285	ASGASAAGGESLF	562.765	2	44.5655	751.362	1	y	8	4982.33	4194.12	4269.56	3530.86	3824.22	3108.39	4032.92	3320.56	10605.1	11008.4	9760.73	10703.2	6012.9	6008	4816.12	4863.2	2242.88	1790.13	1500.25	1419.85	7235.17	7034.17	6108.04	6465.45	2272.91	2546.38	1375.96	1513.64	1009.28	1071.67	772.844	710.989	957.108	1240.47	657.368	592.469	2358.8	2273.58	2499.5	1500.47	4093.97
TRINITY_DN45806_c0_g1::TRINITY_DN45806_c0_g1_i1::g.104285::m.104285	ASGASAAGGESLF	562.765	2	44.5655	445.204	1	b	6	12707.5	11011.2	10897.2	9260.2	11198	12293.4	10465.7	10331.8	37407.4	37415.1	30012.3	35731.9	17281.7	15824.6	13726.5	15691.1	7067.31	6162.75	5846.5	5885.04	20704.7	21013.8	19169.1	17574.7	7111.87	7764.88	5278	6406.49	3361.13	4190.17	2708.78	2321.03	3593.7	4280.99	3209.02	3779.09	8368.21	8204.13	7276.34	6594.5	10418.7
TRINITY_DN45806_c0_g1::TRINITY_DN45806_c0_g1_i1::g.104285::m.104285	ASGASAAGGESLF	562.765	2	44.5655	516.241	1	b	7	14766.1	16844.2	14351.9	12178.5	15554.5	14003.7	14510.6	12660.8	45630.2	45633.3	39818.2	46706.1	22490	21544.1	19495	18245.6	7279.45	7233.23	7271.23	6772.54	24243.8	26633.1	21444.1	20427.7	8210.53	8856.6	7768.26	7923.19	3689.76	4641.29	3707.62	4041.77	4435.58	2977.75	4296.61	3742.21	9173.37	9057.56	8687.54	8978.82	13190.8
TRINITY_DN45806_c0_g1::TRINITY_DN45806_c0_g1_i1::g.104285::m.104285	ASGASAAGGESLF	562.765	2	44.5655	455.219	2	y	10																		1201.78		780.663								465.74	322.326	508.873	834.225	242.351	345.472	920.037		606.463	952.158
TRINITY_DN45806_c0_g1::TRINITY_DN45806_c0_g1_i1::g.104285::m.104285	ASAAGGESLFVANH	665.823	2	38.4248	1030.5	1	y	10	105615	114959	115020	97386.9	125032	119534	108391	89465.4	142452	143766	121380	120488	29009.2	29520.1	28170.2	24424.8	10616.5	10864.6	9769.96	9351.78	46516.9	47059.8	45546.3	45911.9	16189	17850.9	14986.4	14304.7	4046.22	4874.45	4213.25	3923.13	10194.1	10524.3	8368.27	8274.78	82582.6	77430.4	72045.4	64410.1	73138.3
TRINITY_DN45806_c0_g1::TRINITY_DN45806_c0_g1_i1::g.104285::m.104285	ASAAGGESLFVANH	665.823	2	38.4248	787.41	1	y	7	48907.1	54433.2	52521.8	42022.9	56424.3	55377.7	47470.6	42539.7	66173.6	66841.2	65690.6	59003.2	13430	14475.8	11582.8	10128.7	4739.97	4997.03	5348.34	4303.95	22747.9	18769.4	19545.7	18096.1	7229.96	7455.86	6608.42	6472.11	1689.06	1867.72	1535.53	1802.53	5104.4	3783.14	3796.77	3820.7	36856	33260.4	30550.8	27168.5	33029.9
TRINITY_DN45806_c0_g1::TRINITY_DN45806_c0_g1_i1::g.104285::m.104285	ASAAGGESLFVANH	665.823	2	38.4248	973.474	1	y	9	49947.7	51323.1	51093.6	41872.1	54623.8	51555.2	41901.1	37101.1	58676.1	63772.4	50009.4	49982.7	16876.4	20436.8	16023.1	16800.3	6172.78	6929.22	5963.78	5138.81	23856.9	20347.8	20395.9	17328.8	8664.46	9313.86	7757.39	7070.08	2739.98	3237.65	2531.7	2739.2	5692.99	4595.92	4964.95	3184.26	31917.3	29834	27900.6	26595.1	30800.8
TRINITY_DN45806_c0_g1::TRINITY_DN45806_c0_g1_i1::g.104285::m.104285	ASAAGGESLFVANH	665.823	2	38.4248	1101.53	1	y	11	38095.3	39296.2	35970.2	28714.2	41991.7	43170.1	32489.7	29480.2	41607	48464.2	39549.1	37837.9	8987.07	10052.6	9478.8	9296.08	3856.32	3607.84	3414.06	2932.83	19555.9	16921.3	16780	16273.8	5929.41	5552.32	4623.3	4865.38	1713.65	1142.72	2029.49	1610.25	3141.35	2920.95	2891.43	3200.28	23189.5	23914.7	21527.7	20212.4	22073.7
TRINITY_DN45806_c0_g1::TRINITY_DN45806_c0_g1_i1::g.104285::m.104285	ASAAGGESLFVANH	665.823	2	38.4248	916.452	1	y	8	16895.5	18166.4	17454.2	15554.8	19037	18750.3	16510.4	15779.2	24517.8	20935.9	19142.6	18411.1	6463.47	5413.58	4179.91	3822.69	1328.94	2083.36	2073.2	1335.88	7771.18	6610.58	7108.96	6058.81	2819.87	2548.96	2819.19	2365.2	688.402	825.182	370.674	644.94	1611.89	1666.08	1253.08	1349.16	12117.7	10332.8	11951.1	8800.65	11637.4
TRINITY_DN45806_c0_g1::TRINITY_DN45806_c0_g1_i1::g.104285::m.104285	ASAAGGESLFVANH	665.823	2	38.4248	700.378	1	y	6	18673.7	21851.6	20837.3	17813.6	24712.4	25002.9	22019.2	16121.7	25263.4	26288.6	21166.6	21247.8	6497.04	6714.85	6156.08	6255.25	2197.29	2629.56	2084.22	1920.03	10423.2	9017.42	7766.48	7647.75	3340.34	2855.85	2778.94	2958.62	955.094	831.764	500.865	927.051	1892.31	1865.59	1742.75	2128.22	14265.3	12980.2	12913.6	10011.4	13663.7
TRINITY_DN45806_c0_g1::TRINITY_DN45806_c0_g1_i1::g.104285::m.104285	ASAAGGESLFVANH	665.823	2	38.4248	990.489	1	b	11	8771.15	10619.8	10846	8787.78	9989.1	9962.14	9372.76	9528.98	13506.1	11927.7	10623.7	11428.7	3492.22	4132.57	3553.86	2920.78	1777.04	1321.45	1039.32	837.837	5103.97	4354.18	5924.1	4875.53	2174.42	1457.55	1661.09	1375.25	517.787	414.223	803.106		815.089	1324.78	848.059		6983.89	6471.9	5704.7	5576.85	6492.49
TRINITY_DN45806_c0_g1::TRINITY_DN45806_c0_g1_i1::g.104285::m.104285	ASAAGGESLFVANH	665.823	2	38.4248	1172.57	1	y	12	7328.71	7242.24	8064.34	6495.94	7179.02	9143.01	8455.64	6323.99	9609.9	9466.72	8982.29	9709.23	2186.05	2151.57	2056.24	1855.19	797.878	1111.25	834.382	631.872	3919.5	3054	3336.74		1464.3		1366.93	1286.34		381.452	265.058	343.372	856.413	774.757	738.888	740.165		4772.7	4559.54	4250.27	4978.35
TRINITY_DN45806_c0_g1::TRINITY_DN45806_c0_g1_i1::g.104285::m.104285	ASAAGGESLFVANH	665.823	2	38.4248	744.352	1	b	9	9276.88	10075	11153.4	8475.48	9245.84	9824.59	8444.14	6891.4	11090.9	11659.8	10355.6	11824.9	3437.3	3792.89	2400.27	2421.7	814.978	1298.26	1335.76	1019.78	5099.17	3807.54	3789.5	3632.9	1093.79	1947.28	1762	1516.13	264.962		606.729	381.474	1425.67	832.454	800.755	1063.75	7098.86	6965.57	5794.29	5539.52	6370.36
TRINITY_DN45806_c0_g1::TRINITY_DN45806_c0_g1_i1::g.104285::m.104285	ASAAGGESLFVANH	665.823	2	38.4248	891.421	1	b	10	8095.62	7793.31	8443.33	6957.57	10877.2	8313.97	7268.79	5784.27	10134.1	11034.8	9663.86	9030.93	2285.6	2095.24	1718.22	2130.55	1244.47	1339.96	858.762	708.315	5177.24	2204.47	2983.34	2417.28	1263.87	848.476	1068.23	927.422	511.148	170.126	360.927	489.719	607.351	882.942	633.242	617.846	5938.39	5404.43	4906.03	5039.81	5004.82
TRINITY_DN45806_c0_g1::TRINITY_DN45806_c0_g1_i1::g.104285::m.104285	ASGASAAGGESLFVANHAY	593.948	3	44.6232	674.326	1	y	6	4044.81	2882.39	4098.88	3101.57	9200.6	9287.87	6811	7805.28	105375	109673	91245.1	104912	19178.1	17451.6	15900.7	16086.7	2551.75	2386.36	1917.16	138.369	8400.08	8614.85	7989.96	7369.74	186.59	1086.92		1552.99	152.643	114.432	810.819		30.002			110.296	1635.39	88.0055	1071.51	225.365	2602.69
TRINITY_DN45806_c0_g1::TRINITY_DN45806_c0_g1_i1::g.104285::m.104285	ASGASAAGGESLFVANHAY	593.948	3	44.6232	959.443	1	b	12	1041.83	2910.69	1958.8	2269.08	4276.88	4233.17	3794.54	3728.26	53698.5	49018	46240.2	49703.2	9432.57	9578.76	8548.04	8214.88	1667.65	1489.56	1178.41		4338.53	3933.99	3372.56	3758.26		976.653	114.477	776.952	97.181	38.1605	114.403				38.1259	76.3173	748.58	76.2596	648.453		951.658
TRINITY_DN45806_c0_g1::TRINITY_DN45806_c0_g1_i1::g.104285::m.104285	ASGASAAGGESLFVANHAY	593.948	3	44.6232	821.394	1	y	7	4970.94	4372.93	4840.45	3475.51	9500.78	9448	8768.95	8058.63	121349	123265	105157	113052	20932.6	18381.8	17407.6	16093.7	2131.81	2084.32	2525.62	55.9504	10619.4	10671.6	9705.39	8302.29	192.311	2517.09	389.031	2910.68		59.9882	657.924	76.2814	47.8561	30.0063	59.8707	152.469	1532.57		1089.91	133.763	2513.02
TRINITY_DN45806_c0_g1::TRINITY_DN45806_c0_g1_i1::g.104285::m.104285	ASGASAAGGESLFVANHAY	593.948	3	44.6232	846.359	1	b	11	1713.33	1270.5	1128.09	1881.41	3572.53	3563.82	3123.16	3552.11	41117.7	41673.3	35689	39851.8	7954.6	8194.07	7534.08	7590.09	1097.56	761.788	1237.24	114.417	3016.49	3555.66	1828.57	3067.73			114.433	561.141		38.1259	114.347	76.2821		30.0063	76.3222		465.31		420.956		916.277
TRINITY_DN45806_c0_g1::TRINITY_DN45806_c0_g1_i1::g.104285::m.104285	ASGASAAGGESLFVANHAY	593.948	3	44.6232	759.327	1	b	10	945.009	1157.12	1036.96	742.633	323.299	1918.8	2077.3	1689.42	17447.9	15917.9	15109	15667.3	4624.45	4526.32	4194.31	4523.97	811.407	962	268.912	25.9447	2092.9	1860.85	1399.73	1474.49			89.9901	627.282		70.1137	110.912			60.0127		114.473	1011.01	38.1176	903.139		551.384
TRINITY_DN45806_c0_g1::TRINITY_DN45806_c0_g1_i1::g.104285::m.104285	ASGASAAGGESLFVANHAY	593.948	3	44.6232	934.478	1	y	8	1148.72	1371.54	850.111	1218.96	2892.4	2263.38	2351.74	1732.58	14466.3	14819.4	13926.6	15638.5	2805.62	2522.95	2991.97	2440.58	751.941	823.495	560.196	38.1108	2841.44	2923.32	2892.63	1923.97		370.427	152.547	749.064	76.2405	38.1259	259.853	76.3167	20.1013		156.526	38.1611	324.457	142.383	531.967	29.9862	1053.01
TRINITY_DN45806_c0_g1::TRINITY_DN45806_c0_g1_i1::g.104285::m.104285	ASGASAAGGESLFVANHAY	593.948	3	44.6232	480.225	2	b	12	1387.15	1500.4	2113.76	1041.28		2121.12	684.891	1226.25	11037.6	10377.6	8669.21	8729.36	4013.01	4167.02	2964.25	4093.81	1158.69	485.562	469.45	356.733	288.911	1594.1	1271.02	3596.98		1051.67	112.247	1029.59	217.356	421.954	780.078				462.589	330.129	334.75	163.569			149.075
TRINITY_DN45806_c0_g1::TRINITY_DN45806_c0_g1_i1::g.104285::m.104285	ASGASAAGGESLFVANHAY	593.948	3	44.6232	541.258	3	y	17	194.453	392.703	1468.22	77.048	915.022	1835	440.043		7931.24	5897.28	6542.87	6927.65	4117.26	1484.85	2030.91	3664.65		373.693	474.045		714.079	2508.2	111.508	1218.24	311.999		820.626		944.647	184.832			173.31			593.427		526.507	276.91	126.044	389.884
TRINITY_DN45806_c0_g1::TRINITY_DN45806_c0_g1_i1::g.104285::m.104285	ASGASAAGGESLFVANHAY	593.948	3	44.6232	445.204	1	b	6	1842.68		979.33	732.972	604.946	5331.99	795.122		15433	16575.4	12877.3	14427.2	7736.38	6719.63	6760.51	6418.73	739.909	885.115	1167.79			2943.03	2821.61	2518.35	294.604		290.535	898.331	124.461							212.569	442.403		461.093	204.116	1575.62
TRINITY_DN45806_c0_g1::TRINITY_DN45806_c0_g1_i1::g.104285::m.104285	ASGASAAGGESLFVANHAY	593.948	3	44.6232	575.257	1	y	5	8836.45	11338.8	11334.5	7370.13	13157.3	16126.5	9593.69	14052.8	126630	120948	113037	120893	30752.4	25602.9	26182.8	21360.4	6524.64	5294.84	5347.91		9581.08	15352.8	7416.33	16583.9				4936.2			2140.33				1034.71	2158.7	8026.7		4570.82		10933.4
TRINITY_DN45806_c0_g1::TRINITY_DN45806_c0_g1_i1::g.104285::m.104285	DDRVAPCIGG	501.737	2	32.7474	757.33	1	b	7	47807.7	53247.7	48591.5	42966	300995	262349	261457	207488	31750.4	30822.5	31305.2	26650.4	20082.5	20354.9	16305.9	14942.8	11683.8	9767.18	7934.95	6026.23	113224	108192	103161	100753	9632.25	9829.58	8292.85	7814.38	3811.81	4669.53	4348.77	2873.41	3513.99	286.838	2982.72	3520.04		257.153	633.913	170.354	14192.7
TRINITY_DN45806_c0_g1::TRINITY_DN45806_c0_g1_i1::g.104285::m.104285	DDRVAPCIGG	501.737	2	32.7474	557.268	1	b	5	26398.2	24342.6	25646.5	28618	163807	141159	142679	153788	18265.4	15043.5	14601.2	27335.3	11416.9	11791.4	7970.27	9190.27	6680.28	7446.91	5960.71	4099.49	84628.9	55013.6	75886.3	70821.4	5781.36	5057.2	5598.08	6234.25	2406.72	1904.62	3781.15	1847.71	1767.54	1410.71		2226.13			1270.3	278.498	8345.4
TRINITY_DN45806_c0_g1::TRINITY_DN45806_c0_g1_i1::g.104285::m.104285	DDRVAPCIGG	501.737	2	32.7474	870.414	1	b	8	35474.1	35547.1	34236.1	31008.7	221823	191152	194344	158306	23344.8	23971.4	19504.2	19994.3	14338	13727.1	14055.5	11642.4	7725.79	8104.98	6338.98	5321.4	87958.9	83162.1	78857.4	75577	7818.61	6285.47	6678.63	5982.41	3174.05	2809.99	3239.19	2550.42	3519.56		2736.32	2017.73	104.237	152.513		108.22	10108.5
TRINITY_DN45806_c0_g1::TRINITY_DN45806_c0_g1_i1::g.104285::m.104285	DDRVAPCIGG	501.737	2	32.7474	927.435	1	b	9									1053.54										496.058							302.989	530.75	381.507		153.502	360.576			152.577			625.948	190.734	114.437
TRINITY_DN45806_c0_g1::TRINITY_DN45806_c0_g1_i1::g.104285::m.104285	DDRVAPCIGG	501.737	2	32.7474	486.231	1	b	4	3469.37	3832.02	6371.95		22426.4	19013.5	15163.9	18260.2	4095.68	2260.25	1580.84	4366.8	1023.06	1515.08	2508.66	1444.96	1022.97	1577.25	1916.4		10552	6567.01	7159.71	8318.08	319.655	239.197	531.773	739.807	342.63	529.895	678.946	360.443	104.436	260.817	339.682	389.033	154.735	342.951	3600.82
TRINITY_DN45806_c0_g1::TRINITY_DN45806_c0_g1_i1::g.104285::m.104285	DDRVAPCIGG	501.737	2	32.7474	446.207	1	y	5	10286.1	8922.74	6170.69	9547.85	59208.2	46828.5	47515.9	43720.4	7420.73	5024.24	4858.14	5741.44	4482.8	3957.27	2917.05	2629.58	1898.57	2443.73	1783.11	1191.82	22619	21453.5	19346.2	15554	2789.83	1481.7	2168.55	2591.95	787.649	912.58	2014.33	1291.61	1067.6	1591.87	390.986	905.528			204.009	534.784	3724.32
TRINITY_DN45806_c0_g1::TRINITY_DN45806_c0_g1_i1::g.104285::m.104285	DDRVAPCIGG	501.737	2	32.7474	464.221	2	b	9	11744.9	8662.66	10197.6	8693.23	59438.1	51932.6	53934.7	46481.6	6231.53	6281.68	5223.7	5970.36	3828.76	3606.85	4458.11	3581.23	3465.66	1628.69	1918.93	1315.2	21152.1	22915.8	21139.6	19746.8	2359.98	2877.35	2160.81	2574.76	1731.35	629.124	1474.51	1538.58	513.205	479.014	671.801	783.918	111.823	296.787	253.733	153.981	3591.34
TRINITY_DN45806_c0_g1::TRINITY_DN45806_c0_g1_i1::g.104285::m.104285	DDRVAPCIGG	501.737	2	32.7474	435.711	2	b	8	6167.53	7095.57	6433.66	5644.66	40727.3	38439.6	39107.3	34582	7121.8	6206.45	4240.8	6188.17	2305.05	2433.02	2638.84	2389.56	1391.36	1660.02	1672.85	1221.65	16298.3	16977.9	14595.6	14168.2	1396.91	706.902	1945.09	1615.64	762.337	524.418	367.728	766.776	998.792	149.557	357.111	458.064	102.196	64.0505	838.003	75.9384	1580.89
TRINITY_DN45806_c0_g1::TRINITY_DN45806_c0_g1_i1::g.104285::m.104285	VDKGVVPLAG	477.785	2	34.5351	598.356	1	b	6	37854.6	37604.7	39331.1	31587.8	92004.6	87637.6	82027.8	69809.6	132074	119982	107153	110191	32272.6	32829.3	27561.4	28584.7	9811.42	7569.38	8887.56	8486.93	70715.1	70198.3	61443.8	62887.1	20629.4	20506.2	18515.4	15363.2	2599.26	2651.44	2400.02	64.0706	6036.83		5851.46	4946.61	20722	20106.3	17829.3	17898.4	40838.9
TRINITY_DN45806_c0_g1::TRINITY_DN45806_c0_g1_i1::g.104285::m.104285	VDKGVVPLAG	477.785	2	34.5351	808.493	1	b	8	35054.3	33781.1	37713.1	29447.1	86495.6	81099.1	75198	69249.2	119942	106435	101378	105973	31102.3	29582.9	27037.2	24724.2	7730.04	8238.43	7047.04	7060.15	66472.2	66598.4	55523.2	60717.2	19431	15467.6	15659.2	13593.9	1641.99	2757.94	1877.1		4710.99	5660.69	4732.68	6384.27	20774.1	19337.7	17719.9	16384.8	40793.4
TRINITY_DN45806_c0_g1::TRINITY_DN45806_c0_g1_i1::g.104285::m.104285	VDKGVVPLAG	477.785	2	34.5351	695.409	1	b	7	4227.88	3128.39			7142.96	7036.14		5561.04	10466.2	9916.14	10202.8	9906.62	3597.7	4003.57	3803.56	3604.11			1099.81	974.165	6033.91	6304.22	4699.15			2118.05	2132.22	1342.16	399.151	554.756			1154.27	1292.1		605.049		1893.99	1953.81	1429.97	3323.51
TRINITY_DN45806_c0_g1::TRINITY_DN45806_c0_g1_i1::g.104285::m.104285	VDKGVVPLAG	477.785	2	34.5351	855.493	1	y	9																													267.121			38.1611
TRINITY_DN45806_c0_g1::TRINITY_DN45806_c0_g1_i1::g.104285::m.104285	VDKGVVPLAG	477.785	2	34.5351	740.466	1	y	8																		566.86		496.002									277.323		48.4702	76.3217
TRINITY_DN45806_c0_g1::TRINITY_DN45806_c0_g1_i1::g.104285::m.104285	VDKGVVPLAG	477.785	2	34.5351	400.219	1	b	4	4982.54	30688.2	25517.5		25320	30646.3	27359.5	11148.8	41840.9	13023.5			6830.58	35152.3			7357.46						7104.48		24100						719.012		7452.88	22226.7			39471.4	9217.64	26460.3		28555.4
TRINITY_DN45806_c0_g1::TRINITY_DN45806_c0_g1_i1::g.104285::m.104285	VDKGVVPLAG	477.785	2	34.5351	440.269	2	b	9	11757.9	10830.5	12256.7	12488.4	30401.7	25706.4	24370.5	22876.1	43992.6	38060.1	34767.6	36136.8	10010.8	10069.4	9615.73	8815.35	2766.9	3152.93	3046.81	2460.31	24631.1	24448.1	20371.1	18322.2	5372.18	6177.22	7070.34	5792.46	1146.02		987.677		2408.9	1221.42	1611.26	2270.6	6283.68	6630.81	5594.19	5582.52	14117.8
TRINITY_DN45806_c0_g1::TRINITY_DN45806_c0_g1_i1::g.104285::m.104285	VDKGVVPLAG	477.785	2	34.5351	456.282	1	y	5	7346.31	6254.15	7116.25	5477.11	14498.9	13916.7	13838.8	11301.4	23485.2	18416.4	16689.9	18118.7	7279.32	5454.06	4605.94	4835.15	2109.06	2457.25	1159.85	1445.41	12475.6	13677	9468.36	12305.2	3602.45	3873.45	2874.43	3785.69	812.423	757.901	417.462	207.653	1108.49	1565.45	423.386	1241.22	3668.13	3473.31	3843.26	3724.43	7864.7
TRINITY_DN45806_c0_g1::TRINITY_DN45806_c0_g1_i1::g.104285::m.104285	VDKGVVPLAG	477.785	2	34.5351	404.75	2	b	8					6827.07					9492.82	7238.26	6666.78	2731.76		1735.35		699.867		1099.24	860.809	5233.18	5794.91	4096.85	4683.6	1352.95		1512.84	1705.9		271.755	103.028		629.673		785.167	408.83				1412.87
TRINITY_DN45806_c0_g1::TRINITY_DN45806_c0_g1_i1::g.104285::m.104285	VDKGVVPLAG	477.785	2	34.5351	477.785	2	y	10	62145	57240	60071.3	51436.6	125509	118583	112654	97672.4	187754	168699	148328	155881	52164.2	50101.5	41817.4	44886.4	13434.4	14159.8	12144.3	9885	94182.7	95970.7	82047.9	91159.7	29446.1	30152.8	28131	23908	4581.14	3793.45	3243.76		9514.32	9505.6	7713.7	8967.86	32998.3	26056	27513.2	27102.6	67698.6
TRINITY_DN45806_c0_g1::TRINITY_DN45806_c0_g1_i1::g.104285::m.104285	TADDRVAPCIGGVI	693.856	2	48.6357	1156.54	1	b	12	33084.2	34709.5	26932.6	26797.8	215880	221049	185336	161575	71010.9	68772.2	56696.6	48961	22304.4	23431.7	19450	16316.5	6258.64			1671.18	103724	99781.5	88598.9	69554.5	9041.94	8403.28	7588.39	5566.01		1459.54	38.1561		38.1611	29.9818	97.0405	158.172	38.1561	38.1605		137.351	9324.09
TRINITY_DN45806_c0_g1::TRINITY_DN45806_c0_g1_i1::g.104285::m.104285	TADDRVAPCIGGVI	693.856	2	48.6357	729.353	1	b	7	17137.2	20980.5	15947.9	15867.5	121668	120109	98288.3	88025.9	36222.1	37657.1	27270	25288.7	13025.8	11715.4	11546.4	8854.49	3121.61	29227.4	28357.2	18295	67432.7	55036.9	46017.1	51826	5047.54	3803.15	4321.01	3227.84	114.407	1255.59	132.262	114.366	55.936	33.7443	29.9862	154.255	29.9919		29.9919	162.21	3907.97
TRINITY_DN45806_c0_g1::TRINITY_DN45806_c0_g1_i1::g.104285::m.104285	TADDRVAPCIGGVI	693.856	2	48.6357	929.415	1	b	9	7523.05	10140.7	6312.82	6201.15	58734	56808.4	47898	45426.8	17192.3	16921.5	12395.4	11002.6	6364.63	6338.25	5048.01	5644.21	2185.5				25673.7	24314.4	20525	18564.4	2804.78	1428.76	1874.42	1998.51	201.997	1068.38		38.1058	97.5495	76.2317				38.1075		98.2621	2224.95
TRINITY_DN45806_c0_g1::TRINITY_DN45806_c0_g1_i1::g.104285::m.104285	TADDRVAPCIGGVI	693.856	2	48.6357	1042.5	1	b	10	7421.24	11076.6	9023.58	8117.08	51964.5	62084	47159.9	42350.8	15332.9	13181	14988.6	10488	4889.17	5380.68	4380	3588.73	1855.54	45437.2	44161.9	26182.2	26875.8	23334	20271.1	22746.6	2083.95	2061.58	2599.72	1495.78	106.208	317.288	158.127			194.758	307.542	457.84	38.0917	29.9963	38.0907	38.1309	1938.15
TRINITY_DN45806_c0_g1::TRINITY_DN45806_c0_g1_i1::g.104285::m.104285	TADDRVAPCIGGVI	693.856	2	48.6357	1099.52	1	b	11	4900.43	4856.1	3433.4	4177.41	30423.4	32253.5	24081.9	20887.1	9653.05	9896.11	7016.25	6130.48	3631.95	3297.23	2364.06	2462.47	1059.83				15162.6	15355.4	12731.4	10396.2	1161.62	1402.78	1129.04	1011.48			38.1611				38.1259	38.1561			38.1348	67.1604	1348.46
TRINITY_DN45806_c0_g1::TRINITY_DN45806_c0_g1_i1::g.104285::m.104285	TADDRVAPCIGGVI	693.856	2	48.6357	1214.62	1	y	12	1056.75																445.288									261.184		114.473	76.3072	38.1561			76.321	152.638	38.1611				11.7198
TRINITY_DN45806_c0_g1::TRINITY_DN45806_c0_g1_i1::g.104285::m.104285	TADDRVAPCIGGVI	693.856	2	48.6357	578.774	2	b	12	7759.77	9592.91	7681.92	6599.22	63449.9	61119.6	50492.9	40241.7	19475.6	15843.6	13542.8	12013.9	5493.59	6909.16	5170.3	4874.41		3178.85	2731.19	926.115	24645.9	26494.5	20381.8	19368.5	2195.7	1689.77	2160.69	1445.89	310.461	989.542	158.691	55.936		62.5117	177.188	566.826				43.1248	3209.77
TRINITY_DN45806_c0_g1::TRINITY_DN45806_c0_g1_i1::g.104285::m.104285	TADDRVAPCIGGVI	693.856	2	48.6357	628.309	2	b	13	13706.5	13655.1	10400.8	9528.75	73110	85963.8	69208.2	55955.4	20734.9	25372.1	20056.4	13987.2	7937.69	7683.31	4684.42	5903.44	2979.84	39487.5	42669.5	28317.9	39295.7	32432.3	27652.2	37716.4	3784.22	2242.83	3683.74	1894.91	148.326	1028.63	607.782		191.342	407.509	190.578	282.335				613.103	2861.43
TRINITY_DN45806_c0_g1::TRINITY_DN45806_c0_g1_i1::g.104285::m.104285	TADDRVAPCIGGVI	693.856	2	48.6357	658.359	1	y	7	6720.89	11117.8	8006.22	7658.33	55649.7	62610	46877.2	46357.1	16228	17843.4	14478.9	10304.9	5092.5	5793.24	3397.01	5339.89					25198.5	27369.6	21012.3	21360.9	2666.52	2763.87	3487.49	1990.99		822.497		353.235	498.248	229.009	272.016	223.995	186.268	223.157		136.93	3004.21
TRINITY_DN45806_c0_g1::TRINITY_DN45806_c0_g1_i1::g.104285::m.104285	TADDRVAPCIGGVI	693.856	2	48.6357	559.247	1	b	5		3565.83	2207.92	2632.92	14505	16496.8	11337.3	9876.18	3794.41	6177.35	5004.04	4947.26	3476.06	944.617	1609.08	751.998		8621.38	7853.1	2870.25	7204.8	6737.73	5555.27	5292.51	653.106		795.418	106.688			74.814	94.5275	124.034	491.624	1971.83	1537.22				1439.7	2957.99
TRINITY_DN45806_c0_g1::TRINITY_DN45806_c0_g1_i1::g.104285::m.104285	LSGGQSEEEASVNLNA	802.874	2	37.5253	1075.49	1	y	10	5208.5	5918.84	5442.02	6183.65	19018	19614.1	19666	18272.9	7374.88	7597.82	6692.21	5752.01	3850.76	4521.07	4016.94	3553.67	721.534	114.478	38.1058	905.263	7616.89	7737.56	7642.95	9122.65	1277.93	1022.05	885.661		214.599		152.638	224.999	415.634	572.357		305.276	2113.19	1622.13	2180.86	1126.4	1882.2
TRINITY_DN45806_c0_g1::TRINITY_DN45806_c0_g1_i1::g.104285::m.104285	LSGGQSEEEASVNLNA	802.874	2	37.5253	1174.52	1	b	12	9974.87	9852.22	10529.8	9714.32	48626	35797	38177.4	35921.3	14954.9	12777.9	14206.3	14874	7402.35	9134.13	8440.66	7874.26	1633.92	38.08	90.1346	1522.21	19679.7	16076.1	16140	15281	1951.04	2793.1	2446.99	1354.32	629.652	641.766	607.077	679.473	809.025	962.586	190.795		4362.68	3105.6	4764.92	3435.57	4485.08
TRINITY_DN45806_c0_g1::TRINITY_DN45806_c0_g1_i1::g.104285::m.104285	LSGGQSEEEASVNLNA	802.874	2	37.5253	701.328	2	b	14	6524.77	7353.93	7887.54	6529.53	25932.3	22696	22871.4	21915.8	9244.82	8847.93	9061.5	8100.95	5264.95	5944.8	5280.42	4206.92	838.767	399.153	342.191	738.381	12124.6	11896.6	11102.7	10829.9	1400.95	1966.77	1955.59	844.867	694.529	795.226	635.801	580.593		1221.5	253.243	441.103	2479.85	2661.03	3138.67	2126.85	3757.8
TRINITY_DN45806_c0_g1::TRINITY_DN45806_c0_g1_i1::g.104285::m.104285	LSGGQSEEEASVNLNA	802.874	2	37.5253	793.868	2	b	16	2922.65	3073.77	2272.03	2618.67	9856.18	7981.44	9236.07	7544.11	3995.73	2990.38	3176.71	3622.86	1563.25	2320.58	1907.78	2299.59	351.589	114.475	30.002	343.438	4496.83	3912.17	4070.12	3704.08	642.738	981.736	530.749	674.184	114.473	132.443			381.605	267.11	76.3173	301.744	984.103	790.68	947.025	559.118	492.613
TRINITY_DN45806_c0_g1::TRINITY_DN45806_c0_g1_i1::g.104285::m.104285	LSGGQSEEEASVNLNA	802.874	2	37.5253	617.325	1	y	6	5644.67	5405.94	5737.02	5738.55	20794.9	15336.1	16369.2	16375.9	6007.35	6692.65	7401.38	7799.68	5113.04	4769.2	4503.46	3802.22	1045.2	108.504	65.903	1363.8	9448.76	9075.57	6764.3	7135.51	1324.02	1189.37	729.144	1208.95	152.461	538.521			503.581	683.227	267.117		2083.19	2262.51	1848.1	1680.45	2426.67
TRINITY_DN45806_c0_g1::TRINITY_DN45806_c0_g1_i1::g.104285::m.104285	LSGGQSEEEASVNLNA	802.874	2	37.5253	659.299	1	b	7	4377.6	5709.9	3502.57	4296.62	19311.3	16065.2	16796	15082.2	7050.09	5697.92	6969.07	6855.65	3375.12	4824.45	4317.12	3305.36	485.673	66.0709	48.4554	661.631	8410.67	8463.76	7577.56	6707.81	1319.4	1097.38	779.604	977.674	861.175	310.328	527.503	363.2	602.781	302.238		178.04	1940.93	1375.88	1542.57	2085.48	2051.31
TRINITY_DN45806_c0_g1::TRINITY_DN45806_c0_g1_i1::g.104285::m.104285	LSGGQSEEEASVNLNA	802.874	2	37.5253	688.362	1	y	7	2649.74	2739.77	3627.56	2983.23	12487.3	9883.01	9555.17	10118.1	4695.38	3695.31	3454.48	3586.21	2686.54	2305.35		2175.96	631.97	81.9135	25.9453	440.09	5136.94	5130.81	5094.72	4214.17	640.65	1667.87	436.171	675.441		254.773		172.329	201.616	358.928			1284.42	1019.37	1256.05	809.25	1276.09
TRINITY_DN45806_c0_g1::TRINITY_DN45806_c0_g1_i1::g.104285::m.104285	LSGGQSEEEASVNLNA	802.874	2	37.5253	802.874	2	y	16	8285.29	6703.12	8888.38	7348.98	30640.7	28032.1	27177.4	26404.1	13551.8	9664.65	9968.82	9899.61	5332.61	5454.5	6157.2	5855.61	1756.21	396.922	135.58	1188.34	15422.8	14583.4	12928.7	13213.9	1365.31	1600.98	1343.72	1374.78	425.291	638.264			989.835	980.099	370.567	567.981	2503.69	2578.57	2073.72	2532.02	3241.69
TRINITY_DN45806_c0_g1::TRINITY_DN45806_c0_g1_i1::g.104285::m.104285	TADDRVAPCIG	559.269	2	32.8279	729.353	1	b	7	59037.5	59264.1	61871.9	50789.7	111583	92698.4	88823	84527.3	113667	103385	96157	98689.4	18291.9	20070.2	16543.1	14836.6	18032.2	14951.1	11506.6	10041	143954	132607	125260	124740	34643.5	32624.9	32068.3	32586.7	13898	14385.9	13028.3	11135.4	15533.1	16280.6	14378.2	12754.1	404.921	124.133	653.922	215.69	59780.2
TRINITY_DN45806_c0_g1::TRINITY_DN45806_c0_g1_i1::g.104285::m.104285	TADDRVAPCIG	559.269	2	32.8279	929.415	1	b	9	67603.8	70257.3	67358.8	57161.7	125489	108153	105155	91142.3	126763	115229	104991	106612	20967.6	21423.6	17044.6	15359.3	24492	19061.4	17578	12954.5	161071	145489	146490	143194	40139.3	35928.4	38467.4	35555.4	16524.1	15263.8	14606	13445.4	16916.4	15669.7	15339.9	12467.8	148.409	76.3222	267.117	450.047	62786.6
TRINITY_DN45806_c0_g1::TRINITY_DN45806_c0_g1_i1::g.104285::m.104285	TADDRVAPCIG	559.269	2	32.8279	945.446	1	y	9	16696.4	15116.6	15245	14955.5	30142.4	22888	21796.4	21561.9	31925.6	25953.6	23175.2	24208.4	4632.01	4621.67	4237.79	4306.3	5318.72	3772.49	3700.46	2828.95	40523.9	35314.9	33884.9	31571.7	9314.5	8461.89	7794.84	8826.88	3912.75	3517.46	3315.91	3108.03	4508.41	4009.45	3427.54	3401.78	803.232	112.473	298.984	289.515	14841.1
TRINITY_DN45806_c0_g1::TRINITY_DN45806_c0_g1_i1::g.104285::m.104285	TADDRVAPCIG	559.269	2	32.8279	658.315	1	b	6	7136.61	6735.97	7966.97	5245.76	13200.9	11444.9	11437	10399.7	12881.1	12964.7	11318	12507.6	3293.68	2542.83	2484.68	2106.14	2314.3	2639.99	2041.07	1597.6	15724.4	15489.5	17666.9	14858.8	4931.86	4164.56	3544.87	3581.61	2476.22	2234.8	2579.4	2376.04	2576.8	2463.71	1757.28	1592.84	835.185	210.991	901.786	161.502	7260.7
TRINITY_DN45806_c0_g1::TRINITY_DN45806_c0_g1_i1::g.104285::m.104285	TADDRVAPCIG	559.269	2	32.8279	830.419	1	y	8							4981.68	5559.63	7215.42		5208.85		878.39			1121.02	847.957	1784.27	1113.43	571.983			6369.87			1798.05		2425.54	1196.82	956.045	1144.27	1382.9	1002.11	939.44	617.898	785.242	546.466	66.0723	407.7	29.9919	3294.3
TRINITY_DN45806_c0_g1::TRINITY_DN45806_c0_g1_i1::g.104285::m.104285	TADDRVAPCIG	559.269	2	32.8279	521.753	2	b	10	13282.6	12053.1	13522.8	12473.8	23467.1	20897.3	22242.2	21016.2	26854.2	26104.6	20952.8	22857.6	3974.94	5277.83	3623.06	3480.05	4666.2	4521.96	5194.19	2869.03	34295.2	32183	31115.1	27643.2	8345.62	7873.13	9153.34	8062.98	4284.29	2950.95	2961.97	2902.54	4489.74	3623.77	3280.78	3382.14	418.143	112.65	579.764	397.836	13920.7
TRINITY_DN45806_c0_g1::TRINITY_DN45806_c0_g1_i1::g.104285::m.104285	TADDRVAPCIG	559.269	2	32.8279	465.211	2	b	9	5145.48	6486.52	5992.88	4599.87	11013.6	8811.5	7531.57	10252.7	9233.09	10135.1	7014.5	9466.38	2670.64	2950.7	2321.16	997.104	3527.34	1720.24	1998.21	813.963	14896.4	11186.8	13878.9	11954.6	3864.16	2963.24	3009.84	4225.13	1982.05	2473.54	1204.69	1439.53	1774.82	1531.32	1021.31	2062.5	149.212		215.504	422.1	5001.71
TRINITY_DN45806_c0_g1::TRINITY_DN45806_c0_g1_i1::g.104285::m.104285	TADDRVAPCIG	559.269	2	32.8279	413.706	2	b	8															607.549			1010.69	522.463	411.88										603.612	670.794			817.811	941.703	572.334		60.3749		38.1623
TRINITY_DN45806_c0_g1::TRINITY_DN45806_c0_g1_i1::g.104285::m.104285	TADDRVAPCIG	559.269	2	32.8279	559.269	2	y	11	67537.4	65659.9	62564.2	66843.6	113445	99433.1	109192	89994.9	133615	118069	102677	119281	24588.3	37705.7	23341	20534.1	20328.8	23371.3	19821.5	11929.8	141742	132030	133145	126438	39690.3	36192.9	32217.8	35437.1	14517	13350.1	18185.4	11164.2	17804.1	14675	13708.4	12768.7	3147.85		6050.32	2101.6	70852.8
TRINITY_DN45806_c0_g1::TRINITY_DN45806_c0_g1_i1::g.104285::m.104285	GGQSEEEASVNLN	667.297	2	30.8342	788.306	1	b	8	12177.5	14047.9	12774.7	9432.05	37276	33624.7	30497.7	30514.4	35717.5	32186.7	29502.4	30831.3	16172.4	15650	14506	15686.9	7036.35	6692.89	5691.37	5436.43	51693.1	54066.1	50164.2	48211.8	10417.6	8837.36	8110.42	9444.96	2604.54	2433.14	2526.41	2006.69	2952.46	4869.83	4232.25	4234.24	9279.48	9073.07	8160	8161.8	14889.8
TRINITY_DN45806_c0_g1::TRINITY_DN45806_c0_g1_i1::g.104285::m.104285	GGQSEEEASVNLN	667.297	2	30.8342	1088.45	1	b	11	7009.13	9402.89	8647.97	7500.18	23815.6	22532.6	24606.3	21542.1	22472.5	19871.3	19199.9	20893.8	11354.9	10511.2	11183.8	9309.93	4641.16	4416.14	5123	4136.28	35491.6	36493.3	34248.9	33925.1	7131.68	6299.18	5536.7	6462.63	2198.68	2024	2243.2	1748	2324.24	2321.89	2307.57	2030.27	5747.62	6011.91	5854.12	5791.08	9991.82
TRINITY_DN45806_c0_g1::TRINITY_DN45806_c0_g1_i1::g.104285::m.104285	GGQSEEEASVNLN	667.297	2	30.8342	1201.53	1	b	12	9551.37	9652.1	10097.3	8649.23	26822	26634.6	26587.4	21883.9	25910.6	23449.4	25873.3	26237.7	11982.3	9490.1	10931.6	11214.4	4637.47	4334.12	4773.2	4016.15	43485.5	40609.9	41117.8	38910.8	8223.95	6570.57	6606.34	6741.04	2297.84	2183.73	2516.91	1641.5	3038.51	2619.8	3054.48	3118.77	5874.84	5902.46	7126.68	6432.63	11317.1
TRINITY_DN45806_c0_g1::TRINITY_DN45806_c0_g1_i1::g.104285::m.104285	GGQSEEEASVNLN	667.297	2	30.8342	974.406	1	b	10	6933.25	7326.37	6903.93	6760.5	19874.4	19309.5	18355.5	15726.2	20491.5	17214.6	16994	18843.6	9165.17	8105.4	8603.12	8730.22	4081.27	4020.84	4408.54	3722.39	29828.3	29985.8	30229.8	30214.1	5433.74	4850.84	5507.38	4449.09	1474.34	1059.49	1770.47	1303.34	1859.98	2356.65	1972.93	1802.51	5281.87	4992.69	4512.44	4730.23	8249.75
TRINITY_DN45806_c0_g1::TRINITY_DN45806_c0_g1_i1::g.104285::m.104285	GGQSEEEASVNLN	667.297	2	30.8342	875.338	1	b	9	6326.8	4593.8	6639.02	6362.46	25368.8	24025.1	20553.8	17998.1	17102.5	15971.2	16218.4	15278.2	8945.27	8234.17	7109.98	7997.68	3024.66	3841.5	3502.85	2888.22	29582.7	30831.7	26867.3	26236.7	5725.62	4921.6	4144.84	4171.18	1459.72	1282.29	1112.16	1421.07	2156.49	1426.54	2285.66	1686.25	4614.79	3664.4	3647.8	4098.94	7400.23
TRINITY_DN45806_c0_g1::TRINITY_DN45806_c0_g1_i1::g.104285::m.104285	GGQSEEEASVNLN	667.297	2	30.8342	717.269	1	b	7	5432.43	5352.89	4942.27	5766.34	18430.8	17191.1	17506.1	15764.6	15235.9	14820.4	12223.8	15671.5	7708.16	7121.68	7195.6	6090.03	3295.62	3239.17	3337.2	3651.42	24560.8	24754	23822.9	24490.8	3750.7	3924.8	3954.34	3589.96	1340.86	1363.22	1222.41	1314.79	1987.37	1936.7	1820.7	1673.47	4371.34	3182.36	3725.27	3548.23	7029.73
TRINITY_DN45806_c0_g1::TRINITY_DN45806_c0_g1_i1::g.104285::m.104285	GGQSEEEASVNLN	667.297	2	30.8342	875.411	1	y	8	3901.39	4236.35	4100.07	3928.17	13163.3	14163.5	13171.5	13044.6	10581.4	10850	11161.4	9246	4760.19	5802.16	5933.8	4454.84	2545.86	1513.01	2112.6	2282.3	17550	20370.8	17229.3	18314.5	3315.57	3191.26	2804.6	2609.08	1006.05	730.062	655.34	1009.9	1106.58	1128.57	1334.93	1464.56	3852.99	3228.01	3228.19	2893.06	4463.51
TRINITY_DN45806_c0_g1::TRINITY_DN45806_c0_g1_i1::g.104285::m.104285	GGQSEEEASVNLN	667.297	2	30.8342	746.368	1	y	7	3825.37	4261.29	3570.98	3416.28	11369.6	11577.3	9869.38	9259.67	8160.92	9736.56	7981.94	9271.13	4930.82	4539.11	4207.98	5210.58	1961.22	2031.85	2303.98	2531.42	16354.1	16252.4	16201.9	13843.6	3369.87	3094.02	2638.78	2513.18	1212.02		929.498	877.793	837.659	1186.77	1354.05	1151	3357.51	2333.14	2521.22	2577.63	4269.44
TRINITY_DN45806_c0_g1::TRINITY_DN45806_c0_g1_i1::g.104285::m.104285	GGQSEEEASVNLN	667.297	2	30.8342	1004.45	1	y	9	1100.81	935.817	397.261	798.985	3191.32	2507.96	2550.48	1667.04		2171.8	934.846	2436.14	1211.03	1090.78	1021.19	1230.42	267.07	421.26	386.165	375.622	3151.63	3578.83	4020.04	3040.98	745.451	683.809		461.083	80.5802		202.796	76.292	457.85	408.907	472.529	190.794	572.784	425.395		648.536	1204.97
TRINITY_DN45806_c0_g1::TRINITY_DN45806_c0_g1_i1::g.104285::m.104285	GGQSEEEASVNLN	667.297	2	30.8342	1091.49	1	y	10	686.827	1505.44	1795.76	1260.47	5674.47	4646.44	2921.82	2803.66	3749.05	3677.62	3704.44	2804.22	2200.98	1688.1	1772.46	2072.78	737.611	450.312	645.226	1067.81	5001.83	6328.72	6140.69	4998.66	1120.72	1172.52	1124.59	1149.53	492.451	253.045		233.59	801.355	396.235	162.308		950.285	482.007	1136.67	519.452	1699.11
TRINITY_DN45806_c0_g1::TRINITY_DN45806_c0_g1_i1::g.104285::m.104285	NQEIAMATVT	539.266	2	39.2939	556.273	1	b	5	6776.82	6442.49	5263.99	7112.24	3186.14	4529.4	6310.03	10659.3	27594.7	30985	22664.6	27115.8	27105.3	28959.5	28043.3	23776.2		5723.93	5151.65	4153.85	52475.6	34113	41696.9	38299.9	655.583	8345.02	206.473	6924.36	1473.99	58.3338	2309.57	2312.41		3980.36	3770.77	2882.78	4936.27	4362.68	4748.6	4217.34	10045.2
TRINITY_DN45806_c0_g1::TRINITY_DN45806_c0_g1_i1::g.104285::m.104285	NQEIAMATVT	539.266	2	39.2939	859.398	1	b	8	8408.8	6883.39	6922.59	5850.43		614.02		13594.9	35538.7	31151.6	27498.7	29536.4	30113.5	31046.7	27346.5	26494.6		6807.76	5390.11	4656.63	56392.5	42385.7	51563.7	44187	241.529	9593.5	129.079	7777.43	1148.9		2752.74	2062.1	109.305	5180.92	3282.22	3014.89	5776.11	5579.66	4322.66	4463.74	11579.8
TRINITY_DN45806_c0_g1::TRINITY_DN45806_c0_g1_i1::g.104285::m.104285	NQEIAMATVT	539.266	2	39.2939	687.313	1	b	6	6327.43	6759.46	6337.34	5490.38	165.671	1171.5	969.414	10129.2	25610.4	29713.4	26427.3	26377	24243.2	25960.4	24750.2	24720.5		5565.47	4496.24	5004.58	49926.7	34608.4	38093.9	37413.8	153.056	8440.28	87.8876	6473.54	179.216		2488.45	1753.94	38.1605	3951.02	3112.34	3027.58	4984.69	5323.72	5438.77	3789.71	9047.94
TRINITY_DN45806_c0_g1::TRINITY_DN45806_c0_g1_i1::g.104285::m.104285	NQEIAMATVT	539.266	2	39.2939	758.35	1	b	7	4924.4	4874.54	4730.39	5019.79	223.85		872.259	6810.27	21748.9	21049.5	16132.6	18998.9	19341.7	19165.3	17384.5	15239.2	584.945	3152.81	3154.29	3109.77	32373.6	23599.3	29138	26026		5535.03	155.327	4822.66	466.867	32.6832	1287.11	1783.3	134.801	3077.77	2037.97	2407.97	3579.75	3402.41	3159.91	3183.69	6641.11
TRINITY_DN45806_c0_g1::TRINITY_DN45806_c0_g1_i1::g.104285::m.104285	NQEIAMATVT	539.266	2	39.2939	485.235	1	b	4	3324.14	4075.72	4551.41	3498.43	280.352		817.574	9660.79	22549.9	21289.2	17853	17091.6	24512.1	24248.9	21185.8	13622.3	2528.41	2947.01	4337.42	2426.79	32736.4	25480.7	28062.1	23396.8	262.656	5223.56		5764.99	233.481	448.915		1860.72		3458.38	2863.82	671.877	6442.9	3050.56	3286.68	3247.46	5375.84
TRINITY_DN45806_c0_g1::TRINITY_DN45806_c0_g1_i1::g.104285::m.104285	NQEIAMATVT	539.266	2	39.2939	479.737	2	b	9	5059.77	5668.7	4511.54	4759.86	111.846			7243.02	22366.8	21910.6	17611.3	18395	20455.6	21607.5	18183.9	17264	337.955	3913.04	3961.22	3048.19	31260.6	27447	31780.8	26971.4		5902.75	146.016	4632.75	1114.63			1974.41	411.415	2178.12	3038.33	2935.92	3760.91		3134.27	3086.25	7116.4
TRINITY_DN45806_c0_g1::TRINITY_DN45806_c0_g1_i1::g.104285::m.104285	NQEIAMATVT	539.266	2	39.2939	430.203	2	b	8	1143.83	1249.03	1385.41	859.687		771.745		2444.49	4675.11	5904.26	4895.43	5517.94	4120.06	3763.48	4263.83	4073.54		886.667		703.765	9651.41	7069.05	5875.36	5127.43	1804.75	1719.88	597.465	1573.61	2222.19	197.46	491.241	311.624		858.877	940.375	408.671	562.095	857.242	844.538	1139.87	1226.68
TRINITY_DN45806_c0_g1::TRINITY_DN45806_c0_g1_i1::g.104285::m.104285	NQEIAMATVT	539.266	2	39.2939	522.259	1	y	5	1242.15	965.49	1264.37	3251.73	386.254	2024.01	1298.7	2571.36	6866.35	6780.36	6079.95	6712.86	6254.71	6468.44	7066.13	6229.33	618.395	1014.78	1193.81		9280.74	8634.54	9482.98	7072.44	1527.52	2193.02		1795.91	1777.72	135.677	401.777		218.321	505.004	1047.74		1516.38	710.655	1063.54	559.413	1803.71
TRINITY_DN45806_c0_g1::TRINITY_DN45806_c0_g1_i1::g.104285::m.104285	NQEIAMATVT	539.266	2	39.2939	539.266	2	y	10				3734.11			3167.49	16633.6	32569.9	23481.5	21899.8	20161.1	35858	23251.9	8719.79	18091.7				1443.81	41427.1	45065	35504.5	37386.5	6654.4	8408.37		4026.56	876.238					5754.78		6032.3	7397.25	2442.24	3747.64	4291.16	9466.12
TRINITY_DN45806_c0_g1::TRINITY_DN45806_c0_g1_i1::g.104285::m.104285	NQEIAMATVT	539.266	2	39.2939	530.261	2	b	10	1155.68	6159.84		1558.94		11169.5	13297.1	7773.41	13275.5	13779.1	11826.8		9457.99	10420.9	6755.05	5585.09	9120		1901.6		12638.1		16046.4	20854.7	10374	3630.47		2697.73	982.636			739.418		155.848	5551.89		9690.9	10405.8	1875.81	1789.35	1391.09
TRINITY_DN45806_c0_g1::TRINITY_DN45806_c0_g1_i1::g.104285::m.104285	SGGQSEEEASVNLNA	746.332	2	34.7187	875.338	1	b	9	10777.3	9589.33	11206	8778.81	57454.7	51358.8	51745.3	47265	8955.61	7140.65	8215.91	8243.13	4799.98	4149.36	3839.15	4460.26	2443.65	2852.22	2059.83	1736.83	42481.7	39624.6	38933.3	37825	2478.15	3649.74	3052.54	1949.93	1133.25	1321.7	1191.23	819.485	997.36	1328.61	898.137		4536.99	3072.13	2952.01	3560.14	3237.97
TRINITY_DN45806_c0_g1::TRINITY_DN45806_c0_g1_i1::g.104285::m.104285	SGGQSEEEASVNLNA	746.332	2	34.7187	804.301	1	b	8	6103.26	5933.25	6356.86	5338.74	29634.1	25601	26306.5	23465.9	4043.23	3849.25	3910.48	4032.59	2149.04	2310.19	2051.79	2444.84	1739.31	1453.49	1791.18	1291.24	19490.7	21084.8	19322.7	17772.3	1014.86	1582.94	1536.91	1212.82	421.535	756.033	898.03	847.538	758.34	410.963			2026.96	1754.09	1853.06	1694.36	1819.45
TRINITY_DN45806_c0_g1::TRINITY_DN45806_c0_g1_i1::g.104285::m.104285	SGGQSEEEASVNLNA	746.332	2	34.7187	1175.48	1	b	12	8901.72	7464.88	8570.85	6736.32	44052.3	35636.4	38623	37116.4	5630.17	4994.68	4742.9	6458.35	2976.07	2615.45	2329.5	1693.16	2350.02	2104.28	1615.95	2066.31	28709.6	27423.8	26954.8	24317.1	2325.6	1874.63	1935.17	1242.57	1196.57	1022.64	878.095	1008.08	950.533	1204.46	557.376	38.1611	2454.06	2178.53	2227.32	1656.07	1664.75
TRINITY_DN45806_c0_g1::TRINITY_DN45806_c0_g1_i1::g.104285::m.104285	SGGQSEEEASVNLNA	746.332	2	34.7187	962.37	1	b	10	5470.06	5366.28	5772.19	5808.54	26125.6	26114.7	27924	23965.2	4430.54	4149.2	4118.38	3564.33	2733.5	2162.2	2188.51	1455.71	1552.75	1314.21	1339.96	1497.29	19732.9	17374.6	19022.9	17129.8	1354.27	1800.74	1214.78	1332.35	683.372	876.229		227.201	307.303	680.434		50.3624	2058.73	1757.97	1610.36	1383.15	1357.83
TRINITY_DN45806_c0_g1::TRINITY_DN45806_c0_g1_i1::g.104285::m.104285	SGGQSEEEASVNLNA	746.332	2	34.7187	1061.44	1	b	11	6088.07	6487.8	6988.24	5658.24	34723.2	31986.2	33514.6	30657.8	4210.44	4953.33	4864.09	4075.33	2764.5	2554.01	2318.98	1937.64	1709.44	1907.41	1467.36	1688.98	21126.1	22963.3	32121.8	21194.2	1492.3	1689.87	1825.98	1499.33	771.311	578.707		756.093	735.948	465.875			2036.97	2067.53	2067.83	1912.15	1229.17
TRINITY_DN45806_c0_g1::TRINITY_DN45806_c0_g1_i1::g.104285::m.104285	SGGQSEEEASVNLNA	746.332	2	34.7187	817.405	1	y	8	1664.37	994.79	2269.34	1803.9	7786.85	6291.01	7028.01	6864.65	1604.79	1522.06	1194.65	1380.03	680.223	640.945	607.517	679.115		374.271	610.511	506.927	9638.47	5858.37	7527.57	5098.96	251.16	496.694	641.71				267.115	150.587	301.466	38.1511	379.545		737.876			507.448	520.274
TRINITY_DN45806_c0_g1::TRINITY_DN45806_c0_g1_i1::g.104285::m.104285	SGGQSEEEASVNLNA	746.332	2	34.7187	946.448	1	y	9	1515.81	1895.64	2659.91	1090.14	9572.84	7526.54	7759.74	7115.71	1335.25	1219.79	1537.76	1374.64	1099.51	859.478	499.117	955.143		582.714	489.144	459.671	6367.86	6664.84	6633.89	7375.47	232.447	682.312	475.468	463.716					224.74	126.545	267.102	38.1611	794.396	785.554	733.967	735.221	343.433
TRINITY_DN45806_c0_g1::TRINITY_DN45806_c0_g1_i1::g.104285::m.104285	SGGQSEEEASVNLNA	746.332	2	34.7187	431.225	1	y	4	5714.31	4469.55	5685.79	4377.06	23726.1	21411.2	23228.5	20893.3	4386.61	3448.38	3206.51	4502.41	2362.59		2425.34	2373.39	1903.45	1081.31	1201.45	1291.14	17967.2	17635	17333.9	16527.2	985.708	1283.28	1118.43	1100.41	510.428	479.618	824.179	381.592	421.334	605.939		29.1006	1886.94	1598.74	1345.87	1294.24	1478.86
TRINITY_DN45806_c0_g1::TRINITY_DN45806_c0_g1_i1::g.104285::m.104285	SGGQSEEEASVNLNA	746.332	2	34.7187	617.325	1	y	6	5267.77	4584.28	4996.56	4447.31	23935.5	22729	23976	16953.6	3929.8	3392.62	3528.11	3307.91	2016.27	1214.45	1576.67	2401.03		1247.32	974.791	643.867	17957.5	16419.5	15017.5	15745	1015.07	972.965	1360.44	753.105		618.854	679.517	691.196	454.598	1121.03	647.723	182.786	1403.29	1379.22	1654.21	1261.44	1143.66
TRINITY_DN45806_c0_g1::TRINITY_DN45806_c0_g1_i1::g.104285::m.104285	SGGQSEEEASVNLNA	746.332	2	34.7187	675.258	1	b	7	4301.82	3466.72	3703.31	3150.31	18363.8	15972.9	17878.8	16087	3530.8	2416.44	3145.21	2771.13	1092.96	2023.17	1150.9	1280.62	886.962	679.892	1207.61	885.721	13498.3	14108.4	14515.9	12351.5	1432.65	1459.04	826.531	855.33	479.4	419.656	364.307		580.176	398.432	616.112	195.139	1422.86	1358.83	871.515	1163.64	1396.66
TRINITY_DN45806_c0_g1::TRINITY_DN45806_c0_g1_i1::g.104285::m.104285	SQACQGKYAASGASAAGGESL	638.627	3	31.7544	848.373	2	b	19	8340.99	7342.92	6150.58	6515.08	29303.8	24413.5	23678.4	19883.3	7282.73	7351.5	6232.43	7002.48	15583.5	13796.2	14336	11270	949.627	796.928	152.633	76.2562	12954.5	11870.9	10928.8	10840.2	644.363	825.921	29.9727		607.08	76.2973	463.191	265.049	76.3167					76.3167		114.473	167.627
TRINITY_DN45806_c0_g1::TRINITY_DN45806_c0_g1_i1::g.104285::m.104285	SQACQGKYAASGASAAGGESL	638.627	3	31.7544	691.312	2	b	15	2311.05	3674.25	2426.69	2942.15	11495	10701.2	9575.36	7885.32	2952.37	3044.21	2253.79	3106.41	6679.04	5944.93	7182.55	4475.66		419.76	38.1662		6157.39	4852.32	5127.14	4370.05			111.589	154.382	114.477	76.2512			114.478	120.357		38.1561	29.9818	152.634	38.1309		170.919
TRINITY_DN45806_c0_g1::TRINITY_DN45806_c0_g1_i1::g.104285::m.104285	SQACQGKYAASGASAAGGESL	638.627	3	31.7544	891.889	2	b	20	4135.82	3387.12	2648.23	3323.19	13309.3	12618.7	11321.4	9979.93	4853.81	3150.79	3470.85	3359.54	7180.63	7529.07	6263.33	6342.93	419.745				6790.64	5944.68	6076.68	5096.35	152.633		230.997		343.434		228.961			31.8317	38.1561	76.3216		38.1511	38.1611		298.334
TRINITY_DN45806_c0_g1::TRINITY_DN45806_c0_g1_i1::g.104285::m.104285	SQACQGKYAASGASAAGGESL	638.627	3	31.7544	1008.46	1	b	10	4989.57	4520.29	4651.15	3626.02	19197.9	15203.8	15844.6	13107.5	4988.47	4629.18	4084.81	5203.25	9480.87	8655.39	8723.46	8169.49	759.605	530.663		38.1561	8981.56	7445.88	7995.74	7027.16		218.617	133.565		341.403	114.478			112.436			267.046	343.762	19.7153	162.465		91.7201
TRINITY_DN45806_c0_g1::TRINITY_DN45806_c0_g1_i1::g.104285::m.104285	SQACQGKYAASGASAAGGESL	638.627	3	31.7544	937.42	1	b	9	3932.92	3465	3243.3	2675.17	17248.5	11989.6	11988.4	10943.8	4289.11	4625.12	2955.68	4203.22	8346.63	5964.47	6798.25	6556.08	479.146	558.509	38.0857	76.3167	6819.67	6875.61	5537.95	5598.14	260.247	170.648	190.74		227.481		210.724	174.551				39.1857	228.953	38.1611	114.451	38.1611	100.39
TRINITY_DN45806_c0_g1::TRINITY_DN45806_c0_g1_i1::g.104285::m.104285	SQACQGKYAASGASAAGGESL	638.627	3	31.7544	726.83	2	b	16	2302.37	2424.09	2647.47	2609.29	12226.3	9350.86	9732.24	7807.16	3573.09	2474.77	2322.57	2895.04	5903.85	5700.98	4951.01	3569.85	292.89	228.951	38.1561		6842.29	4406.2	4083.1	3696.7	267.014	243.76		76.3116	305.272	38.1561	190.809		76.3261		38.1561	114.477		38.1561	76.3261	38.1611	76.3167
TRINITY_DN45806_c0_g1::TRINITY_DN45806_c0_g1_i1::g.104285::m.104285	SQACQGKYAASGASAAGGESL	638.627	3	31.7544	866.383	1	b	8	1283.75	1878.25	1734.71	1469.36	6646.36	6572.91	4851.15	6370.79	2299.52		1404.58		5043.31	5399.57	4506.67	2825.21		146.655	114.447	76.2317	2903.64	2636.39	3475.42	4098.29	76.1814	268.409	152.634	721.353	252.768	378.076	110.991		305.282			67.1206	303.039	152.594	39.4889		856.66
TRINITY_DN45806_c0_g1::TRINITY_DN45806_c0_g1_i1::g.104285::m.104285	SQACQGKYAASGASAAGGESL	638.627	3	31.7544	755.341	2	b	17	1679.18	1278.76	1198.92	1440.8	4988.08	3789.21	3526.75	4205.92	1773.52	1128.61	1492.2	1575.33	2891.54	2578.94	2688.25	2167.43	363.209	34.4705			2406.92	3011.04	2575.82	2827.3	112.248				38.1561	25.939	38.1309	495.921		341.828	29.9919		188.692	114.473		18.7653
TRINITY_DN45806_c0_g1::TRINITY_DN45806_c0_g1_i1::g.104285::m.104285	SQACQGKYAASGASAAGGESL	638.627	3	31.7544	655.793	2	b	14	1587.46	1452.02	1507.52	1562.43	6717.24	6444.35	5902.88	6173.61	2407.34	1535.31	1997.39	2068.95	3972.84	3541.17	3032.47	3447.27		76.3123			3099.29	3017.38	2827.05	2224.52	152.633			76.3216			38.1309	123.304	38.1561	38.1605		76.321	82.288	76.3217	38.1561
TRINITY_DN45806_c0_g1::TRINITY_DN45806_c0_g1_i1::g.104285::m.104285	SQACQGKYAASGASAAGGESL	638.627	3	31.7544	1095.49	1	b	11	1393.77	2087.3	2388.23	1907.24	7795.81	6856.95	6880.43	6004.69	2393.75	2047.75	1841.86	1808.36	4058.51	4080.07	3171.5	2748.95	289.971	152.638	38.1102		3788.97	3446.64	3470.58	3293	38.1561				225.496		114.477	144.013	152.628	76.3222						152.634	144.29
TRINITY_DN45806_c0_g1::TRINITY_DN45806_c0_g1_i1::g.104285::m.104285	AASGASAAGGESLFVAN[Dea]H	809.379	2	40.4805	1031.48	1	y	10	13899.6	10937.6	13614.4	10722.3	61846.8	96666.4	77646.2	66272.7	39503	39389.2	33480.2	32507.9	138210	137202	128136	116373	12376.5	11549.2	11011.9	10218	49358.3	46792.2	41407.4	37420.6	14202.4	14672.1	12934	12900.1	2402.05		1381.07	1914.5	5508.66	5601.83	4632.49	3850.86	6971.35	5513.53	5448.67	4353.21	6789.98
TRINITY_DN45806_c0_g1::TRINITY_DN45806_c0_g1_i1::g.104285::m.104285	AASGASAAGGESLFVAN[Dea]H	809.379	2	40.4805	1102.52	1	y	11	12577.9	7170.14	11360.9	12884.2	76757.3	75378.9	58034.7	53782.2	34283.9	33579.2	26725.2	31979	102937	113186	100687	89013.7	11466.8	11827.5	10417.5	7814.36	39711.8	36701.9	31601.7	31803.9	13354.6	11806.6	10797.5	8326.6	2149.94	533.127	1013.02		3366.12	5194.61	3825.61	4372.79	5523.3	5558.77	5616.23	4438.68	5005.65
TRINITY_DN45806_c0_g1::TRINITY_DN45806_c0_g1_i1::g.104285::m.104285	AASGASAAGGESLFVAN[Dea]H	809.379	2	40.4805	1173.55	1	y	12	7154.13	3826.55	5647.31	4428.53	33612.2	34143	28017.9	24153.3	15927.8	16010	15376.2	16194.4	51812.5	49441	41250.1	36723	6159.43	5341.63	6072.82	3566.19	18141.4	17638.8	14759.7	14800.4	7213.74	6316.76	5030.27	3657.82	2921.97	299.297		626.531	2932.89		2790.72	1430.1	3009.83	2999.3	3090.71	1545.89	2665.5
TRINITY_DN45806_c0_g1::TRINITY_DN45806_c0_g1_i1::g.104285::m.104285	AASGASAAGGESLFVAN[Dea]H	809.379	2	40.4805	974.458	1	y	9	3480.63	3400.5	3685.94	3771.96	25968	24122.7	19951.2	20137.1	12098.8	10140	8944.7	9988.68	34772.9	40728.2	36619.4	29897.8	3888.2	3766.11	3320.82	2170.95	14778.3	13253.8	12672.4	11667.3	3891.59	4137.85	3584.39	3454.69	722.634		745.754		1380.56	1573.19	1214.04	1081.33	1822.02	1994.86	1865.51	989.255	2305.18
TRINITY_DN45806_c0_g1::TRINITY_DN45806_c0_g1_i1::g.104285::m.104285	AASGASAAGGESLFVAN[Dea]H	809.379	2	40.4805	917.436	1	y	8	1671.44	1128.26	991.684	1846.26	5898.3	8847.81	8615.59	7587.06	4709.95	3535.11	3784.13	4942.31	14057.3	14743.7	13791.9	13718.6	1676.19	1642.04	1776.09	1172.43	5251.02	4952.16	4845.7	5223.58	2439.08	1900.69	2214.67	1705.18	226.984			228.951	1108.02	607.025	1036.01	565.157	954.459	973.976	615.106	459.457	917.964
TRINITY_DN45806_c0_g1::TRINITY_DN45806_c0_g1_i1::g.104285::m.104285	AASGASAAGGESLFVAN[Dea]H	809.379	2	40.4805	1030.48	1	b	13	1697.69	22326.7	798.451	794.803	5524.03	5899.67	4667.33	2803.67	2897.78	2312.26	1715.22	2408.19	8260.15	8749.69	7290.28	6946.78				855.397		2022.94	3451.44	3070.72	938.899		503.194	375.393		1099.5				230.734	383.622			749.148	181.894		648.898
TRINITY_DN45806_c0_g1::TRINITY_DN45806_c0_g1_i1::g.104285::m.104285	AASGASAAGGESLFVAN[Dea]H	809.379	2	40.4805	830.364	1	b	11	1718.77	2309.83	1622.38	599.163	8281	7741.51	5670.79	5333.74	2415.13	3721.16	1824.76	3262.73	9488.9	9810.88	8960.4	6312.62	1158.44	1540.82	805.768	475.233	4830.02	5503.4	4424.14	3360.93	1278.86	1130.07	756.019	963.09	339.965	114.437		152.588	416.671		752.172		645.156	399.08	673.071	381.584	625.327
TRINITY_DN45806_c0_g1::TRINITY_DN45806_c0_g1_i1::g.104285::m.104285	AASGASAAGGESLFVAN[Dea]H	809.379	2	40.4805	587.28	2	y	12	3202.64	8394.74	3254.85	2545.59	20937.2	21230.7	17867.9	16621.1	8045.39	8734.21	8367.32	8582.64	29204.5	33079.2	30252.5	25764.2	3837.25	3845.48	2649.04	2158.94	9150.82	7617.17	8667.87	9184.14	3588.44	3163.34	2454.56	2631.14	575.591		29.9207	518.793	802.314	1442.34	1267.63	1246.97	2029.79	1139.31	1185.79	1535.3	1591.24
TRINITY_DN45806_c0_g1::TRINITY_DN45806_c0_g1_i1::g.104285::m.104285	AASGASAAGGESLFVAN[Dea]H	809.379	2	40.4805	441.209	1	y	4	2786.15		2729.96	2345.66	11426.4	17352.2	6039.79	13167.8	7028.29	6768.91	5461.25	6907.84	23500.2	25537.9	22820	21613.9	3289.9	2596.37	2353.82	2220.28	11879.1	10728.8	9708.29	8463.23	3399.36	3001.93	3019.82	2178.99	675.496		307.399		1226.26	786.818	971.386	1415.89	1983.91	1494.82	1111.6	992.031	1367.87
TRINITY_DN45806_c0_g1::TRINITY_DN45806_c0_g1_i1::g.104285::m.104285	AASGASAAGGESLFVAN[Dea]H	809.379	2	40.4805	588.278	1	y	5	4957.89	3358.32	4945.7	3833.78	27748.5	26170.3	21840.2	20625.9	11065.9	11145.3	10242.9	9516.95	38183.7	44136.6	33600.6	33065.5	4278.71	4108.3	4031.14	3117.72	16031.5	13830.6	11836.4	13120.8	4589.95	5466.03	2823.92	3141.5	608.371	29.9862	728.354	561.087	614.29	1682.38	1115.12	1424.56	2118.26	1544.72	1007.63	1665.61	2011.12
TRINITY_DN45806_c0_g1::TRINITY_DN45806_c0_g1_i1::g.104285::m.104285	AASGASAAGGESLFVANH	808.887	2	39.3729	1030.5	1	y	10	18946.5	23417.6	20802.8	19135.4	115926	108317	100191	92562.6	63528.4	65302.6	58071	51848	43237	48546.4	46040	39817.3		5644.53		4823.69	24992	20969.5	17278.9	17024.7	4876.94	5576.55	470.888	4123.03	1033.19		585.366	67.5287	1505.38	1791.92	118.014	76.2562	8252.17	7591.64	7144.06	7896.08	10650.1
TRINITY_DN45806_c0_g1::TRINITY_DN45806_c0_g1_i1::g.104285::m.104285	AASGASAAGGESLFVANH	808.887	2	39.3729	1101.53	1	y	11	14097.3	15390.2	13840.7	12605.1	81155.7	70562.6	69268.1	62688	39450.1	40387.8	35806.6	32591.9	29174.4	33227.3	28250.7	26408.7		4122.38		3405.04	17540.6	17755.9	13678.6	14499.7	2929.98	4092.38	1637.65	3009.21	392.337				863.122	1171.72	2131.24	387.376	6046.43	6362.32	5743.83	4820.43	7055.76
TRINITY_DN45806_c0_g1::TRINITY_DN45806_c0_g1_i1::g.104285::m.104285	AASGASAAGGESLFVANH	808.887	2	39.3729	1172.57	1	y	12	6326.5	7359.73	6133.49	5595.5	35289.8	30365	29531.8	29467	19660.6	17563.2	14492	13640.3	14777.9	15619.8	12042.5	10728.3		2249.37	723.31	1290.96	6080.94	7158.26	5729.18	5196.7	1483.22	1647.15	494.365	1274.79	306.748	38.1259	343.433	38.1561	292.035	427.843	307.308	228.942	2327.76	2603.74	2272.55	2320.38	2777.86
TRINITY_DN45806_c0_g1::TRINITY_DN45806_c0_g1_i1::g.104285::m.104285	AASGASAAGGESLFVANH	808.887	2	39.3729	973.474	1	y	9	5929.51	7613.32	6584.96	5119.78	34142.4	32727.1	32471.6	26028.9	17669.5	17134.2	15158.9	13838	12203.2	14823.2	12035.9	11333.6		1923.85		1780.39	8639.32	7659.53	8278.67	4972.98	1527.16	1105.53	269.13	1523.9			345.473	480.434	453.629	457.907		76.282	2417.17	2252.74	2310.8	2106.76	2322.88
TRINITY_DN45806_c0_g1::TRINITY_DN45806_c0_g1_i1::g.104285::m.104285	AASGASAAGGESLFVANH	808.887	2	39.3729	917.396	1	b	12		863.651	1639.73	851.252	9129.94	6165.25	5461.54	5949.91	3741.12				3098.15		2482.33	2275.88	1492.88		1978.05	76.3072	2102.58	2960.71	1205.27	1841.99	448.498	310.363	1038.7	190.613		96.0972	38.1605	38.1605	76.3167		186.612	807.913	567.592	524.459	412.883	434.888	593.839
TRINITY_DN45806_c0_g1::TRINITY_DN45806_c0_g1_i1::g.104285::m.104285	AASGASAAGGESLFVANH	808.887	2	39.3729	1177.55	1	b	14	1472.26	2077.28	2204.19	1332.2	9155.08	8657.34	8472.48	6400.59	4411.48	5513.03	4476.45	3279.18	3254.45	3086.38	4166.03	4100.95	597.154	419.62	423.818	345.285	2900.85	2351.08	2418.15	1667.83	572.182	909.472	787.583		114.482		114.473	76.3173		152.643	204.732	343.428	528.721	1015.36	370.576	693.443	761.144
TRINITY_DN45806_c0_g1::TRINITY_DN45806_c0_g1_i1::g.104285::m.104285	AASGASAAGGESLFVANH	808.887	2	39.3729	916.452	1	y	8	2132.45	1804.68	2567.95	1989.04	10736.7	9730.55	9297.11	7608.13	5314.16	6384.31	6127.6	5652.65	5077.56	4307.38	4765.52	4265.97	226.92	553.032		599.581	3019.21	2381.89	2476.69	1557.69	1003.37	496.069	114.478	505.483	73.3212	76.3123	38.1511	38.1605	197.663	27.3226		38.1561	833.417	467.652	801.915	651.355	833.318
TRINITY_DN45806_c0_g1::TRINITY_DN45806_c0_g1_i1::g.104285::m.104285	AASGASAAGGESLFVANH	808.887	2	39.3729	830.364	1	b	11	2458.35	2777.62	2021.89	2585.27	12009.1	11494.3	10701.1	7664.54	5661.86	5151.44	4662.31	4475.53	4447.57	4298.49	4414.62	3269.25	1158.44	873.813	805.768	471.517	2913.2	2815.5	2745.9	2516.08	649.827	504.352	596.942	493.494	106.6	38.1561		76.3267	152.643			76.3172	718.182	390.506	383.026	731.124	1002.31
TRINITY_DN45806_c0_g1::TRINITY_DN45806_c0_g1_i1::g.104285::m.104285	AASGASAAGGESLFVANH	808.887	2	39.3729	587.294	1	y	5	10437.1	9361.53	10016.6	8215.41	52874.1	47314.2	45775.7	40221.2	30051.5	28325.6	26516	20635.3	20125.7	22185.8	19884.3	20085.3	3103.9	2980.62	2220.43	2373.24	9989.36	11395	7002.39	8922.06	2123.18	3060.78	1519.2	1901.71	257.552		708.658		991.98	1035.82		1089.03	4080.32	3874.3	3869.03	3695.42	4231.53
TRINITY_DN45806_c0_g1::TRINITY_DN45806_c0_g1_i1::g.104285::m.104285	AASGASAAGGESLFVANH	808.887	2	39.3729	516.241	1	b	7	4581.79	5332.85	6489.32	4318	27413.1	21462.2	21438.4	20935.5	13253.4	13411.7	11871.5	10438.7	11314.4	9151.96	9640.89	8339.39	2732.76	1114.47	2802.33	1225.07	6304.4	6025.45	3713.12	3855.64	1602.53	975.984	1899.88	974.299			416.077		460.339			832.774	1996.6	2286.24	1680.91	1748.68	1523.18
TRINITY_DN45806_c0_g1::TRINITY_DN45806_c0_g1_i1::g.104285::m.104285	ACQGKYAASGASAAGGESL	566.93	3	30.6484	793.366	1	b	8	4215.42	4557.3	3423.54	3349.1	14029.6	11021.4	11718.1	10433.2	11937.1	8926.9	8593.99	9558.91	4875.98	5308.57	5066.54	147.349	198.586	64.182			17663.8	14201.3	15411.2	14292.3	211.189	91.9337		90.5797	211.131	366.801	38.1259		273.385		138.015	76.3222	248.666			76.2468	152.459
TRINITY_DN45806_c0_g1::TRINITY_DN45806_c0_g1_i1::g.104285::m.104285	ACQGKYAASGASAAGGESL	566.93	3	30.6484	1166.53	1	b	13	568.846	1119.8	815.529	921.38	2734.09	1936.11	1974.96	2215.86	2544.17	2127.54	1281.83	1722.35	1172.57	967.529	720.831		76.321			38.1611	3956.71	3023.19	3094.64	2846.19										38.1561				38.1611	38.1561		38.1567
TRINITY_DN45806_c0_g1::TRINITY_DN45806_c0_g1_i1::g.104285::m.104285	ACQGKYAASGASAAGGESL	566.93	3	30.6484	604.294	1	y	7	1402.14	1130.49	757.245	1351.34	4322.71	3256.51	3288.07	2736.79	3688.18	2448.67	2006.73	2632.54	1618.59	1383.4	1093.63	75.1156	70.1082		170.354	29.9963	5466.85	5260.36	3838.74	4205.26	91.1281	209.01	396.896			170.427	25.9503			152.548	114.478			436.711	196.231	190.773
TRINITY_DN45806_c0_g1::TRINITY_DN45806_c0_g1_i1::g.104285::m.104285	ACQGKYAASGASAAGGESL	566.93	3	30.6484	676.307	2	b	16	1220.06	722.349	305.147	797.592	5644.48	2689.28	1766.59	2584.89	3445.64	3611.17	1667.16	1708.65				121.346	136.179		92.9212	29.9919	8883.66	2787.2	4084.19	4856.22	957.022	185.272		25.9441	25.9523	140.342	66.0709		29.9919	273.882	38.0858		105.158		143.021	29.9862	25.9307
TRINITY_DN45806_c0_g1::TRINITY_DN45806_c0_g1_i1::g.104285::m.104285	ACQGKYAASGASAAGGESL	566.93	3	30.6484	698.839	2	y	16		343.438	228.953	114.458	832.401	383.649					238.561		135.764		343.363		114.478		64.0901	38.1605	942.663	832.363			38.1553		15.5865			45.3684						89.0909			38.1102	76.2814
TRINITY_DN45806_c0_g1::TRINITY_DN45806_c0_g1_i1::g.104285::m.104285	ACQGKYAASGASAAGGESL	566.93	3	30.6484	937.42	1	b	10	2749.21	2075.06	1640.22	2135.21	6976.76	6365.46	5482.24	5925.29	7803.41	5602.12	3954.75	5776.19	3424.4	2832.85	2141.55	154.212	86.9162	38.086	38.0907		8808.74	8997.06	8373.97	7311.03	116.498	60.0077	273.913	12.3265	21.9019	250.81			152.548		76.3172	76.3122	207.339	88.0232	114.473	38.1561	114.446
TRINITY_DN45806_c0_g1::TRINITY_DN45806_c0_g1_i1::g.104285::m.104285	ACQGKYAASGASAAGGESL	566.93	3	30.6484	469.213	2	b	10	829.31	1240.54	662.988	945.481	2451.68	2357.73	2518.38	2304.86	2754.67	1507.46	1968.65	2261.4	1453.06	890.508	823.298	280.755	256.596		132.183	73.826	4219.58	3142.64	3524.3	2884.43	49.0577	606.878	142.951		155.633	159.403	275.696	138.022	49.4952	178.475	55.3018		377.861	494.014	151.294	268.921	379.864
TRINITY_DN45806_c0_g1::TRINITY_DN45806_c0_g1_i1::g.104285::m.104285	ACQGKYAASGASAAGGESL	566.93	3	30.6484	504.732	2	b	11	1489.02	1892.35	1154.04	976.056	5029.67	3315.35	4275.52	2540.01	4806.96	3397.6	3706.86	3376.61	1900.77	1494.41	1052.27		1167.22	45.8299			6000.9	5594.65	5754.95	4362.63	108.431	136.265	135.34	132.787	179.542		68.3788	237.131	363.045	231.58	248.763	97.1583	747.603	106.31	354.817	490.031	243.713
TRINITY_DN45806_c0_g1::TRINITY_DN45806_c0_g1_i1::g.104285::m.104285	ACQGKYAASGASAAGGESL	566.93	3	30.6484	533.257	1	y	6	1597.09	1690.53	1324.28	1554.64	6696.1	5896.38	6884.02	3729.37	6695.09	6006.02	4898.73	4353.09	2484.03	2816.48	2760.14		185.639		384.089	467.463	7856.39	7458.93	6008.61	5055.18	188.438					759.803		431.695		666.693		280.666	688.74	829.801	809.799	662.415	123.002
TRINITY_DN45806_c0_g1::TRINITY_DN45806_c0_g1_i1::g.104285::m.104285	LSGGQSEEE[NaX]ASVNLNA	813.865	2	37.537	968.43	1	y	9	930.623	1629.44	1076.41	893.214	4371.59	3391.71	3793.27	3200.22	2018.3	1135.01	916.358	1300.05	543.977	710.858	1124.53	980.018	71.4423	14.8445	140.783	228.951	2405.19	2856.72	2043.58	2643.17	305.285	339.977	419.74	207.709	190.679	38.1605	76.3167	78.312	190.794	38.1259		152.473	679.906	301.804	518.006	332.304
TRINITY_DN45806_c0_g1::TRINITY_DN45806_c0_g1_i1::g.104285::m.104285	LSGGQSEEE[NaX]ASVNLNA	813.865	2	37.537	1097.47	1	y	10	1032.03	1447.98	1722.04	1578.79	5958.39	5251.77	4208.89	3856.79	1809.42	2080.63	1857.9	1314.49	1083.17	1057.93	1214.16	717.639	110.837	76.3173		114.477	2312.21	2770.97	2049.92	1870.92	339.964	402.32			196.537		38.1561		76.3216	114.473			504.414	267.117	307.627	715.727	419.76
TRINITY_DN45806_c0_g1::TRINITY_DN45806_c0_g1_i1::g.104285::m.104285	LSGGQSEEE[NaX]ASVNLNA	813.865	2	37.537	1184.5	1	y	11	2383.09	2106.17	1870.42	1553.37	8331.33	6187.1	6362.26	6010.97	3030.72	2124.19	2816.51	2465.81	1788.11	1799.41	1515.63	1323.44		158.041		305.144	3918.3	3295.54	1143.89	2860.94		841.504	287.202	297.878			189.556	38.1605	267.121	228.951	152.633		1056.2	977.178	1017.86	411.517	1163.49
TRINITY_DN45806_c0_g1::TRINITY_DN45806_c0_g1_i1::g.104285::m.104285	LSGGQSEEE[NaX]ASVNLNA	813.865	2	37.537	839.387	1	y	8	854.942	1027.42	723.445	818.897	3966.27	2729.79	3458.88	2338.89	1254.86	934.475	649.393	1056.14	726.954	892.435	850.043	479.09			200.461	190.789	1459.6	1463.66	1380.83	1010.75						64.8984		76.3222		114.482	38.1605		346.24		525.009	381.589	247.924
TRINITY_DN45806_c0_g1::TRINITY_DN45806_c0_g1_i1::g.104285::m.104285	LSGGQSEEE[NaX]ASVNLNA	813.865	2	37.537	1196.5	1	b	12	1505.85	1524.74	959.52	1398.71	4445.56	3854.68	4212.91	3657.65	1115.9	1479.22	1381.97	1530.32	1009.65	1006.13	938.411	903.291	38.1203	76.321		38.1058	2186.18	1667.09	1220.48	1958.01	381.589	396.461	187.317	183.623	152.642		38.1561		38.1303	38.1611	76.3222		457.882	660.15	190.799	190.775	397.333
TRINITY_DN45806_c0_g1::TRINITY_DN45806_c0_g1_i1::g.104285::m.104285	LSGGQSEEE[NaX]ASVNLNA	813.865	2	37.537	1010.4	1	b	10	849.244	876.869	623.362	566.898	2246.64	2059.69	1587.96	1263.19	1022.69	950.524	763.208	912.539	499.39	357.248	401.506	228.9		38.1605	221.127	38.1561	1137.16	920.019	1084.83	836.725	152.456	228.96	171.32	76.3222	76.3167		38.1463			76.3167	76.3173	38.1561	389.61	76.3172	241.479	152.638	152.639
TRINITY_DN45806_c0_g1::TRINITY_DN45806_c0_g1_i1::g.104285::m.104285	LSGGQSEEE[NaX]ASVNLNA	813.865	2	37.537	769.341	2	b	15	1606.68	1452.54	2266.31	1153.53	3405.63	2968.06	3156.93	2840.67	2272.56	1563.84	1370.47		1333.93	165.288		406.191	51.9083	329.36	168.689		2158.69	2186.27	979.602	2070.27		595.174			463.63	38.1611		194.763					285.548		298.021
TRINITY_DN45806_c0_g1::TRINITY_DN45806_c0_g1_i1::g.104285::m.104285	LSGGQSEEE[NaX]ASVNLNA	813.865	2	37.537	712.319	2	b	14				1187.35	3929	9640.12		3051.62				1691.4			926.519			145.996		94.0663										60.0112		25.939		38.0806			405.238	445.201		839.72
TRINITY_DN45806_c0_g1::TRINITY_DN45806_c0_g1_i1::g.104285::m.104285	LSGGQSEEE[NaX]ASVNLNA	813.865	2	37.537	443.225	1	b	5	3674.63	4418.17	3511.73	3066.89	12390.9	10638.8	11662.4	9579.72	5032.02	4423.29	4748.53	5049.37	3652.02	2432.14	2163.57	2412.22				312.204	7803.34	6233.06	4684.24	5640.73	862.228	903.9	812.584	875.867			196.341		428.336		297.658	190.789	1433.72	1484.31	959.333	1236.26	2037.21
TRINITY_DN45806_c0_g1::TRINITY_DN45806_c0_g1_i1::g.104285::m.104285	LSGGQSEEE[NaX]ASVNLNA	813.865	2	37.537	431.225	1	y	4	7507.88	6969.89	6113.34	6442.76	25075.2	21796.4	22379.8	23164.2	9901.76	9368.14	8677.37	10726	5772.79	4807.63	4328.85	4890.62		133.284	1130.27	933.611	11936.1	11338.4	10157.8	10870.3	1389.46	1651.26	1096.46	1167.71			450.954	188.318	839.348		423.739	304.466	2536.37	2682.06	1930.1	2232.69	2656.58
TRINITY_DN45806_c0_g1::TRINITY_DN45806_c0_g1_i1::g.104285::m.104285	LSGGQSEE[NaX]EASVNL	721.325	2	39.4604	1196.5	1	b	12	25076.6	26569.5	24516.6	19009.4	107700	94554.2	94978.4	90510.8	48567.8	45129.9	35159.8	35832.7	69036.1	73932	56978.6	60014	5221.11	5934.14	4502.25	4507.59	69053.5	46396.2	56829.3	47372.3	5869.38	6579.53	4474.15	4740.47	2180.32	2172.4	1303.15	1202.34	2657.07	2745.81	2111.12	1888.29	9796.14	10395.2	7979.66	7292.55	7645.01
TRINITY_DN45806_c0_g1::TRINITY_DN45806_c0_g1_i1::g.104285::m.104285	LSGGQSEE[NaX]EASVNL	721.325	2	39.4604	999.424	1	y	9	13693.7	14981.1	13094.5	10426.9	64023.7	55201.1	53802.1	50051.3	24109.4	27865.8	18112.8	19322.6	40623.2	45770.2	31732.2	31159.2	3395.51	3217.69	2459.39	2409.32	43322.9	27689.4	37991.3	31464.3	3816.9	3160.77	2893.73	2285.2	1358.58	1446.05	724.353	572.473	1422.7	1861.81	1319.23	1570.57	6093.71	4657.72	4327.77	4071.72	3865.6
TRINITY_DN45806_c0_g1::TRINITY_DN45806_c0_g1_i1::g.104285::m.104285	LSGGQSEE[NaX]EASVNL	721.325	2	39.4604	1097.44	1	b	11	13502.5	15156.3	13404.9	10733.1	59622.2	53519.8	54933.6	48305.7	25863.8	24509	18794.2	19820.4	38216.5	39671	29473.1	32595.7	3286.67	3358.05	3176.41	2576.41	38837.7	35095.4	35783.4	27047.2	3555.63	3580.92	2436.55	2314.86	1005.9	1182.33	772.92	629.192	1563.56	1700.26	1581.88	1742.08	5533.84	5497.42	4412.92	3399.28	4590.97
TRINITY_DN45806_c0_g1::TRINITY_DN45806_c0_g1_i1::g.104285::m.104285	LSGGQSEE[NaX]EASVNL	721.325	2	39.4604	1241.53	1	y	12	13035.4	15579.7	13605	10814.9	60871.2	50211.9	53934.9	49265.1	24004.9	23348.1	17381.7	21352.5	35766.2	45748	33376.8	32047	2594.46	2872.42	2688.37	2288.02	43931.4	30095.8	34914.2	28667.2	3688.74	2878.09	2925.24	2481.97	1115.7	870.723	735.003	1236.92	2071	1494.03	801.161	1199.3	6336.2	5078.23	4686.56	3962.14	3774.81
TRINITY_DN45806_c0_g1::TRINITY_DN45806_c0_g1_i1::g.104285::m.104285	LSGGQSEE[NaX]EASVNL	721.325	2	39.4604	1010.4	1	b	10	6912.33	7554.1	6220.22	4892.57	28811.5	20771.9	22941.2	22109.1	11161.3	12334.2	10206.8	9572.77	17703.8	20185.2	14602.5	14999.4	1853.77	1181.03	1262.18	913.046	16940	14031.2	15946.2	12493.1	1736.16	1432.79	1846.06	1244.02	689.588	343.438	493.811	339.955	419.564	517.951	703.339	341.424	2546.09	2471.94	2026.64	1669.09	2621.17
TRINITY_DN45806_c0_g1::TRINITY_DN45806_c0_g1_i1::g.104285::m.104285	LSGGQSEE[NaX]EASVNL	721.325	2	39.4604	939.367	1	b	9	6502.38	6329.36	5337.52	4880.38	29777	32010.9	24490.8	23798.9	12328.8	11848.5	9293.15	10486.3	16210.1	20206.8	13621	14389.6	1066.72	1516.13	1012.03	1028.26	18083.4	14155.3	16931.8	13563	1420.54	1635.7	1287.18	1137.02	603.62	886.816	614.734	419.736	647.589	1023.26	717.668	637.241	3117.78	2402.39	1934.22	2325.23	2156.56
TRINITY_DN45806_c0_g1::TRINITY_DN45806_c0_g1_i1::g.104285::m.104285	LSGGQSEE[NaX]EASVNL	721.325	2	39.4604	1127.48	1	y	10	2893.49	3057.35	2143.44	2558.06	11981.3	11114.3	10588.9	12890.9	5261.5	5201.14	3770.04	5068.74	7993.92	7847.78	7013.49	6181.71	588.563	753.464	551.822	416.267	7892.2	7712.14	6918.31	5583.91	927.221	521.435	647.278	339.967	126.939	77.4732	357.856		327.536	343.432	190.808	381.526	1322.03	1347.49	1017.31	863.216	628.025
TRINITY_DN45806_c0_g1::TRINITY_DN45806_c0_g1_i1::g.104285::m.104285	LSGGQSEE[NaX]EASVNL	721.325	2	39.4604	783.35	1	y	7	5370.28	6307.44	5997.19	4239.62	22892.8	19658.9	19580.7	18868.3	11269.5	9703.58	7616.38	7086.26	12656.2	13464.7	11214.2	9792.13	900.017	1887.81	1111.26	1441.33	15180.4	11307.1	10610.6	11492.7	1312.26	1617.29	1222.67	867.163	223.664		559.143	228.819	448.38	568.817	980.278	413.634	2421.45	2465.23	1917	1914.77	1175.71
TRINITY_DN45806_c0_g1::TRINITY_DN45806_c0_g1_i1::g.104285::m.104285	LSGGQSEE[NaX]EASVNL	721.325	2	39.4604	810.324	1	b	8	3555.35	3103.98	3385.93	2650.83	17050	15345.6	15454.4	14315.9	6716.42	6649.56	5342.16	5435.48	9710.24	10485.5	7974.31	7500.26	988.983	838.647	722.691	973.643	10446.8	8769	9947.84	6729.09	1050.95	649.358	830.866		342.608		235.099	190.79	251.593	376.08	305.281	228.955	964.46	1177.35	1383.49	1285.32	930.894
TRINITY_DN45806_c0_g1::TRINITY_DN45806_c0_g1_i1::g.104285::m.104285	LSGGQSEE[NaX]EASVNL	721.325	2	39.4604	1184.5	1	y	11	4246.12	5069.74	3599.06	3095.24	18209.3	15043.8	16372.5	12526.6	6712.49	6926.83	6902.49	4962.75	11132.7	10023.8	9234.53	9376.13	1127.27	1546.62	672.218	805.704	12766.4	8972.36	10738.6	8479.61	925.015	1474.17	608.483	836.026	313.11		133.488	248.952	379.515	419.898	590.684	528.688	2053.3	1896.09	1314.68	1205.13	1756.76
TRINITY_DN45806_c0_g1::TRINITY_DN45806_c0_g1_i1::g.104285::m.104285	NQEIAMAT	439.208	2	31.3299	556.273	1	b	5	6885.59	6202.36	6572.88	6794.39	9685.77	8900.1	10477.2	8073.23	33442.3	26669.4	24857.9	27789	13443.3	10585.5	9732.03	14274.2	5355.53	4584.91	2418.04	4116.67	28027.1	30078.6	29568	29048.2	8727.33	6982.1	6854.66	7824.71	2406.83	2016.05	784.803	2460.34	3329.35	3173.33	3618.83	2647.5	4363.96	4993.94	4450.27	3947.66	10398.7
TRINITY_DN45806_c0_g1::TRINITY_DN45806_c0_g1_i1::g.104285::m.104285	NQEIAMAT	439.208	2	31.3299	687.313	1	b	6	6351.7	6861.12	7860.76	8127.48	11027.1	10650.4	10814	9945.11	31699.5	30695.9	28489.3	30050.2	13726.8	11763.1	11457.4	11450.6	4690.75	4322.6	5590.49	4842.94	31788.4	29305.9	28491	30665.2	7563.6	9049.82	7218.58	6469.32	2380.96	2308.03	198.613	2815.87	3614.65	3897.78	3413.99	3392.82	5183.04	4852.78	4777.88	3632.45	11154.8
TRINITY_DN45806_c0_g1::TRINITY_DN45806_c0_g1_i1::g.104285::m.104285	NQEIAMAT	439.208	2	31.3299	485.235	1	b	4	3555.82	3344.07	3393.76	4040.72	4798.81	5601.32	4893.85	4401.52	15700.9	13138.5	15265.1	14723.3	9041.82	5930.89	4368.55	5963.48	3580.12	2091.71	2397.26	3029.32	14243	15863.7	14205.4	14729.2	3560.08	3498.75	3110.29	3721.79	1519.94	1390.54	139.716	554.474	1716.89	1984.35	1383.06	1440.22	2852.54	2513.27	2861.28	2150.4	5608.92
TRINITY_DN45806_c0_g1::TRINITY_DN45806_c0_g1_i1::g.104285::m.104285	NQEIAMAT	439.208	2	31.3299	758.35	1	b	7	10574	10542.8	10994.9	8849.31	12275.6	11039.6	11475.2	12795.8	41736.4	41541.5	33999.4	36143.6	18198.8	16471	15996.8	14067.8	7544.09	6716.62	5543.96	6500.4	41356.1	42622.3	36237.8	38086	10636.1	9220	9919.28	9362.59	4836.47	2687.15	186.431	2850.61	4320.32	4667.46	4061.05	3960.85	6391.98	5849.9	6200.71	5851.43	13957.2
TRINITY_DN45806_c0_g1::TRINITY_DN45806_c0_g1_i1::g.104285::m.104285	NQEIAMAT	439.208	2	31.3299	439.208	2	y	8	14131.1	14470.5	12364.4	16079.6	15513.8	12169	14060.8	12570.8	50670.5	50141.6	45120.2	43212.7	22147.5	15586.5	15529	15456.1	15122.3	8063.35	5401.17	9907.48	34972.2	46227.6	39643.5	39169	11147.2	16859.4	8932.48	16318.8	7628.34	5130.57		4477.7	6211	3300.56	6236.56	7982.41	9308.38	12894.8	12399.8	12074.4	24827.2
TRINITY_DN45806_c0_g1::TRINITY_DN45806_c0_g1_i1::g.104285::m.104285	NQEIAMATVTALR	709.377	2	46.3707	933.519	1	y	9	18862.2	20202.6	20643.6	13242.3	29297.3	22730.4	20770.4	17380.3	183074	168349	147832	148677	39122.1	38430.9	32552.7	26720.6	15452.5	15166.2	10851.7	11366	51741.2	60634	42681.6	36613.3	17874.2	16647.1	12168.1	13441.6	4506.48	5092.9	3125.52	3021.09	4711.79	4510.83	2974.2	3429.79	6889.66	6687.59	5316.13	4727.58	15965.8
TRINITY_DN45806_c0_g1::TRINITY_DN45806_c0_g1_i1::g.104285::m.104285	NQEIAMATVTALR	709.377	2	46.3707	862.482	1	y	8	8975.3	10180.4	9822.41	7583.63	13730.2	11679.9	9950.07	8652.19	90055.8	79577.7	71015.1	72681.5	18324.2	18130.9	14978.2	14108.7	6664.05	6460.35	5323.15	5735.17	22412.2	30096.2	19225.9	15324	8378.52	7477.48	4507.56	5610.51	2086.07	1898.58	1626.94	1372.41	1898.94	1278.57	1482.37	1207.52	3259.89	2966.35	2990.42	1939.57	7095.83
TRINITY_DN45806_c0_g1::TRINITY_DN45806_c0_g1_i1::g.104285::m.104285	NQEIAMATVTALR	709.377	2	46.3707	1175.65	1	y	11	10199.9	11514.2	10140.3	7587.74	15870.5	15165.1	14605.6	12206.5	93289.7	85641.2	71811.8	72423.3	18908.7	19849.2	13963.8	14581	8261.02	7170.88	4916.48	4902.89	26906.7	33399.4	22573.6	19991.3	7254.36	8132.16	6531.12	5885.15	2004.63	2066.91	1730.28	1107.75	2172.29	1864.26	1658.17	1831.98	3452.91	3571.63	3174.41	2755.71	7972.99
TRINITY_DN45806_c0_g1::TRINITY_DN45806_c0_g1_i1::g.104285::m.104285	NQEIAMATVTALR	709.377	2	46.3707	1046.6	1	y	10	8192.97	10473	9084.6	7392.57	12185.8	11638.6	10766.2	8174.82	81393.4	74541.8	65135.4	73472.9	19633.2	18311.7	14087.5	12661.7	6088.95	7539.34	5127.91	5115.33	21762.7	28932.8	19144.7	15500.7	6715.55	6727.09	5543.1	5903.32	1395.69	1782.74	703.509	1422.46	1695.56	1892.79	1219.22	1631.21	2692.22	2826.32	2109.86	1954.26	7560.06
TRINITY_DN45806_c0_g1::TRINITY_DN45806_c0_g1_i1::g.104285::m.104285	NQEIAMATVTALR	709.377	2	46.3707	731.441	1	y	7	7555.54	8141.87	7668.59	6047.85	11874.3	9279.2	8630.98	8460.6	71827.8	66955.8	56959.3	59026.2	15617.2	16913.6	13146.9	9776.06	5329.49	6256.02	4423.94	4410.36	18342.5	21729	15710.7	13236	6195.37	5612.2	4716.25	5974.65	1718.32	1974.17	1406.45	797.87	1543.67	1554.23	1267.79	1157.75	3061	2173.41	2010.25	2123.72	5675.89
TRINITY_DN45806_c0_g1::TRINITY_DN45806_c0_g1_i1::g.104285::m.104285	NQEIAMATVTALR	709.377	2	46.3707	660.404	1	y	6	5524.92	4232.73	5795.55	3626.47	8294.71	5791.12	6100.44	5143.81	47635.1	47473.5	32856.6	38588.2	10601	10056.4	8006.77	7963.94	4122.64	4003.81	3382.41	3414.57	10879.3	14327.8	9137.03	9281.18	3504.46	4098.81	2797.21	3072.98	909.03	931.449	635.629	985.712	1006.07	1215.94	1134.89	714.37	2797.02	2416.63	1672.22	2304.8	3855.78
TRINITY_DN45806_c0_g1::TRINITY_DN45806_c0_g1_i1::g.104285::m.104285	NQEIAMATVTALR	709.377	2	46.3707	559.356	1	y	5	891.066	2401.75	2005.66	1183.95	3038.99	2835.41	1880.22	1902.17	17957.4	16876.3	13175.9	14631.5	4891.26	4419.93	2736.6	3234.42	1497.77	1773.13	1031.36	1182.84	4544.7	7095.06	3791.57	3907.76	1509.32	1383.4	1571.94	1403.19	305.277	287.455	443.1	328.577	856.811	704.651	379.455	355.174	606.968	848	735.519		1733.58
TRINITY_DN45806_c0_g1::TRINITY_DN45806_c0_g1_i1::g.104285::m.104285	NQEIAMATVTALR	709.377	2	46.3707	485.235	1	b	4	4598.93	4890.12	4961.68	3681.48	5820.19	4862.15	4711.31	5252.24	32586.4	31165.6	26420.2	30339.1	8043.46	7323.41	5741.7	10871.1	2731.25	2356.44		2847.73	11308.8	12203.3	10630.7	8620.36	3614.78	2905.5	3036.58	2534.53	648.185	462.088	1283.74	1359.09	577.433	343.766	1754.63	78.632	1797.08	1333.49	1066.21	1901.55	2152.63
TRINITY_DN45806_c0_g1::TRINITY_DN45806_c0_g1_i1::g.104285::m.104285	NQEIAMATVTALR	709.377	2	46.3707	460.288	1	y	4	2678.25	2346.71	2908.38	1614.57	3210.84	2976.17	2939.64	2565.39	22404	21455.8	17739.6	17596.4	5266.85	4293.19	4222.23	3855.31	2464.05	2091.05	2236.59	1450.55	6099.12	8038.93	5485.52	5224	1886.78	962.737	1607.22	2227.83	1046.6	826.947	981.683	489.572	815.784	930.906	653.753	381.56	876.549	824.157	1115.41	647.023	1902.32
TRINITY_DN45806_c0_g1::TRINITY_DN45806_c0_g1_i1::g.104285::m.104285	NQEIAMATVTALR	709.377	2	46.3707	709.377	2	y	13	17498.6	18430.2	22789.1	13481	25229.7	20221.9	19643	16006.3	119144	114524	101233	111523	31247.1	30646.1	20429.2	16844.3	14492.8	13929.4	4100.37	9260.36	42697.5	61419.4	25874.4	27415.6	16866.5	8823.72	9714.98	9243.42	3686.1	4346.94		3152.61	4592.02	4075.84	2343.45	4475.1	10327	5903.38	4749.13	7825.65	13642.7
TRINITY_DN58624_c13_g1::TRINITY_DN58624_c13_g1_i1::g.62013::m.62013	[1Ac]-STDAEMAVYGKAA	678.311	2	42.1087	748.282	1	b	7	20938.5	23307.5	22475.2	18240.4	271451	269129	235409	211535	50869.1	50725.5	43850.9	43630.5	285447	269374	238298	240401	37782.8	39384.9	34669.9	29008.9	898471	888633	786956	763335	32913.7	32115.3	28401	27930.5	17392.3	19320.6	13814.8	14708.8	14599.8	16943.6	14539.4	11368.9	13181.6	13013.8	10573.1	11691.3	44513.5
TRINITY_DN58624_c13_g1::TRINITY_DN58624_c13_g1_i1::g.62013::m.62013	[1Ac]-STDAEMAVYGKAA	678.311	2	42.1087	847.35	1	b	8	16711.3	19196.6	19114.7	15048.5	236547	226711	207260	176043	41993.7	40447.8	36387.3	39809.6	227422	222949	206133	197139	32144	34016.6	28855.9	25365.1	692291	688108	604090	588681	27867.4	29002.9	24139.9	22646.8	14584	16042.3	13043.5	11913.7	11841.6	14940.2	12787.9	10802.5	13888.1	12094.3	10005.4	9306.63	37628.5
TRINITY_DN58624_c13_g1::TRINITY_DN58624_c13_g1_i1::g.62013::m.62013	[1Ac]-STDAEMAVYGKAA	678.311	2	42.1087	810.418	1	y	8	8992.03	10545.6	9060.19	8659.04	110507	105691	96187.2	85373.9	19973.4	18490.4	17256.2	16360.1	113227	115387	97398.4	94962.1	15300.3	15931.2	14615.2	12459.9	361201	364259	319920	311326	12668	14442.5	10008.7	10952	6885.43	5576.13	6950.09	6737.36	6163.04	5776.78	6186.25	5690.6	5649.43	5076.5	4758.92	4833.65	18039.6
TRINITY_DN58624_c13_g1::TRINITY_DN58624_c13_g1_i1::g.62013::m.62013	[1Ac]-STDAEMAVYGKAA	678.311	2	42.1087	939.46	1	y	9	6544.44	7948.01	8018.97	6252.07	94518.4	97270.7	83572.1	71786.2	15492.2	14679.4	14116	14845.8	98213.5	97689.8	79532.8	77525	12176.2	12264.7	11115.3	9159.52	307846	295348	263062	259506	11452.5	10983	8854.39	9334.66	6196.33	5739.08	5411.03	5359.25	5233.06	4837.08	4462.2	5292.64	5328.45	4326.54	4592.94	3403.13	16118.8
TRINITY_DN58624_c13_g1::TRINITY_DN58624_c13_g1_i1::g.62013::m.62013	[1Ac]-STDAEMAVYGKAA	678.311	2	42.1087	1010.5	1	y	10	4254.17	4831.12	5059.52	3855.57	46016.5	50856	46333.2	41453.9	9863.45	9591.22	7571.68	7513.43	53316.2	56486.1	46920.2	44324.4	7244.03	6999.18	6121.2	5605.24	152314	154526	127266	143615	6064.01	6686.67	6500.04	5653.32	3615.43	3132.44	2828.17	3336.22	3226.51	3006.69	3257.36	3113.35	2931.71	2687.1	2587.97	2500.52	9018.51
TRINITY_DN58624_c13_g1::TRINITY_DN58624_c13_g1_i1::g.62013::m.62013	[1Ac]-STDAEMAVYGKAA	678.311	2	42.1087	1010.41	1	b	9	8321.43	7737.17	8971.86	6373.14	99418.8	93835.1	81264.8	79277.4	16617.4	16284.3	13512.2	15315.7	101677	99225.5	79701.2	82958	12239.6	13577	12688.2	10649.6	279568	284221	241547	227767	12285.5	11470.3	9599.99	9481.32	6756.99	7084.06	4913.93	4885.26	5109.77	6343.92	4766.31	4645.08	5053.22	4344.21	3935.7	4657.24	13866.4
TRINITY_DN58624_c13_g1::TRINITY_DN58624_c13_g1_i1::g.62013::m.62013	[1Ac]-STDAEMAVYGKAA	678.311	2	42.1087	1195.53	1	b	11	4451.23	4090.37	4197.95	3533.03	49174.6	52157.8	40581.6	37991.1	9954.36	8585.89	8559.31	8399	55219.4	57210.6	43684.4	45715.9	7010.48	7697.11	6346.59	5493.74	153274	154492	128593	132521	7070.84	5702.1	4868.01	5420.45	2686.08	2996.05	2194.61	2642.39	2920.69	3069.03	2597.76	2315.89	2671.19	1873.12	2473.49	2086.94	7355.32
TRINITY_DN58624_c13_g1::TRINITY_DN58624_c13_g1_i1::g.62013::m.62013	[1Ac]-STDAEMAVYGKAA	678.311	2	42.1087	1067.44	1	b	10	3164.77	3447.41	3216.15	3121.92	35764.8	37976.7	33172	27600.6	5969.71	6786.75	5929.36	6441.87	37855.1	40923	34435.4	31939.4	4398.76	5300.53	4787.78	4370.69	122913	118895	103942	102821	4038.32	4846.85	3888.24	3404.15	2474.9	2630.15	2372.59	2619.13	1711.79	2443.58	1936.85	2090.62	2161.27	1949.95	1852.1	1699.8	6210.65
TRINITY_DN58624_c13_g1::TRINITY_DN58624_c13_g1_i1::g.62013::m.62013	[1Ac]-STDAEMAVYGKAA	678.311	2	42.1087	1125.52	1	y	11	1692.87	1742.69	2078.94	1570.17	23208.6	19354.6	18921.4	17099.8	4496.23	3821.89	3367.87	3653.56	26040.8	24253.7	18982.5	19504.2	3100.14	2616.77	3082.43	2917.11	73080.4	73614.3	63138.6	62493.4	2279.27	3238.57	2472.57	2452.21	1353.68		1640.6	1172.4	1451.21	1397.68	1470.43	1436.32	1555.06	1230.47	1062.2	839.496	4375.92
TRINITY_DN58624_c13_g1::TRINITY_DN58624_c13_g1_i1::g.62013::m.62013	[1Ac]-STDAEMAVYGKAA	678.311	2	42.1087	546.204	1	b	5	22836.9	26336.5	23937.6	18617.4	281323	274722	244014	216188	54935.3	50762.2	43878.1	44177.5	288231	281261	254477	245473	38027.7	40681.3	32296.5	31939.7	981511	961943	855176	821212	33403.9	32524	27687	27315.8	18348.3	17480.6	15958.5	16072.1	13539.8	17047.8	16151.4	14779.1	14295.2	13993.2	11416.4	12375.5	45241.2
TRINITY_DN58624_c13_g1::TRINITY_DN58624_c13_g1_i1::g.62013::m.62013	[1Ac]-STDAEMALYGKAA	685.319	2	45.9483	861.366	1	b	8	44140	45122.8	46983.3	43245.1	320233	302135	263378	243907	12822.9	13747.8	12242	11927.7	51732.2	50978.7	43336.7	47117.9	468.468	2083.07	1559.65	845.718	82132.8	74613.8	62303.7	59783.7	22705.2	20491.5	18380.1	17687.2	21507.3	25517.8	19514.8	19161.2	48181.7	50937.1	42827.6	39898.7	58552.1	60330.3	53541.1	48224.6	15009.8
TRINITY_DN58624_c13_g1::TRINITY_DN58624_c13_g1_i1::g.62013::m.62013	[1Ac]-STDAEMALYGKAA	685.319	2	45.9483	748.282	1	b	7	59068.9	65303.4	65654.8	52300.9	452530	440215	381580	356507	18965	17237.1	15510.8	17399.3	75542.4	72646	64230.3	60268.3	691.174	1868.7	2648.32	2728.63	111870	107347	90575.3	91258	30171.1	31042.9	24737.3	25311.4	33524.8	33318.2	27021.8	25266.5	73765.6	71725.1	59391.6	55451.8	84592.2	74238.9	76108.1	64657.4	23067.6
TRINITY_DN58624_c13_g1::TRINITY_DN58624_c13_g1_i1::g.62013::m.62013	[1Ac]-STDAEMALYGKAA	685.319	2	45.9483	953.476	1	y	9	16466.1	18907.8	19563.6	14413.4	134240	132542	118588	109480	5981.16	5911.42	4499.48	4688.7	20680.5	22234.2	19012.7	19670.1	94.0864	1050.02	623.269	619.286	29043	31023	24661	25763.4	8858.49	9013.2	7423.69	8029.96	9028.2	8856.35	8793.93	7958.58	21704.6	20671.2	19419.2	14635.9	25935.2	21741.2	21554.6	19841.1	6885.09
TRINITY_DN58624_c13_g1::TRINITY_DN58624_c13_g1_i1::g.62013::m.62013	[1Ac]-STDAEMALYGKAA	685.319	2	45.9483	824.433	1	y	8	18848.2	22822.1	23315.2	19039.9	161223	148256	138015	127020	6971.43	6788.01	5849.59	5715.12	25902.4	23712.6	22588.7	20862.5		858.79	834.763	666.785	36843.9	36569.1	30669.1	30046.8	11346.6	10768.7	10348	9042.91	10831.9	11401	9864.78	9565.62	24867.9	23870.1	20707.2	19286.2	28814.2	26456.4	23517.7	22948.2	7221.57
TRINITY_DN58624_c13_g1::TRINITY_DN58624_c13_g1_i1::g.62013::m.62013	[1Ac]-STDAEMALYGKAA	685.319	2	45.9483	1024.43	1	b	9	18601.9	19321.9	18311.1	16494.1	139967	136657	119514	113805	5107.95	5529.05	4944.07	5383.81	22722.5	21879.9	20534.6	19008.3	158.188	1138.81	901.686	552.123	35894.8	32965.4	28598.6	26455.8	8800.75	9265.45	7641.02	8610.92	10784	10304.9	7806.17	9403.11	21984	20355.4	18199.9	15807.2	26272.9	22683.2	23210.2	21561.4	6863.92
TRINITY_DN58624_c13_g1::TRINITY_DN58624_c13_g1_i1::g.62013::m.62013	[1Ac]-STDAEMALYGKAA	685.319	2	45.9483	1024.51	1	y	10	11067.2	12023.6	10844.2	10064.3	73075.7	77905	70495	64319.6	2995.96	3269.22	1244.38	3435.35	13439.7	12471.7	10600.3	11083.5	339.133		185.106	310.251	16829.3	17648.2	16072.7	14500	5473.7	4906.47	4940.58	4337.97	4745.54	4854.67	5424.51	4888.57	13329.6	12883	10349.9	10651	14549.2	14175.7	13243	11458.1	3562.4
TRINITY_DN58624_c13_g1::TRINITY_DN58624_c13_g1_i1::g.62013::m.62013	[1Ac]-STDAEMALYGKAA	685.319	2	45.9483	1139.54	1	y	11	5149.97	4444.77	4971.08	3455.67	37233.8	33941.2	30593.7	27668.6	1687.26	1874.6	1393.88	1890.49	4996.6	6153.44	4551.63	4403.07		454.443	190.791		8695.25	7863.87	6028.87	5749.8	2382.94	2388.08	2074.74	1784.34	2405.66	2252.61	2166.64	2491.09	5531.59	5163.52	5113.2	4374.33	6742.02	5330.63	4911.69	4726.97	1822.84
TRINITY_DN58624_c13_g1::TRINITY_DN58624_c13_g1_i1::g.62013::m.62013	[1Ac]-STDAEMALYGKAA	685.319	2	45.9483	1081.45	1	b	10	7392.71	7873.72	8108.18	5697.66	56943.2	56428.6	46903	45938.1	2548.54	2310.09	2051.39	2642.53	9569.97	7989.6	7612.75	8224.69		922.575	381.579	71.7728	13189.5	12246.3	12072	11938.4	4136.33	3908.4	3373.62	3032.05	4473.14	4149.45	3694.89	3201.25	8106.36	8651.68	7303.71	6469.66	11297.8	9650.91	8421.31	8236.02	3638.72
TRINITY_DN58624_c13_g1::TRINITY_DN58624_c13_g1_i1::g.62013::m.62013	[1Ac]-STDAEMALYGKAA	685.319	2	45.9483	1209.55	1	b	11	10385.8	9630.98	9330.42	9097.33	71759.7	68122.8	65128	62718.3	3190.24	3160.71	1831.25	2549.34	11911	11315.4	9702.7	10576.3		602.409	322.129	228.815	15837	17471.3	14731.7	14234.4	5234.69	5091.09	4143.17	4053.74	5976.6	5214.92	4401.03	4208.63	11409.2	10646.3	9002.96	8831.63	13372.7	13636.7	10243.8	11226.3	3974.64
TRINITY_DN58624_c13_g1::TRINITY_DN58624_c13_g1_i1::g.62013::m.62013	[1Ac]-STDAEMALYGKAA	685.319	2	45.9483	417.162	1	b	4	37428.4	40322.6	39211.3	33122.8	279991	273614	244282	224208	11525.5	10554.5	8689.57	9666.27	45206.7	45161	38054	41455.8	988.39	1517.91	1592.71	1048.35	69767.9	65390.6	53554.6	55708.8	18926.4	19517.8	16474.8	16016.1	21248.8	19417.5	17283.8	17359.6	44083	43198.8	34072.1	34454.7	55626.7	49594.2	42573	43355.5	14241.3
TRINITY_DN58624_c13_g1::TRINITY_DN58624_c13_g1_i1::g.62013::m.62013	IPNESKTPGLMEN	715.353	2	33.2426	1105.52	1	y	10	8106.94	10920.1	8557.39	10838.5	38001	37902	34084.9	32474.6	16161.7	11240	13764.8	13821.8	11128.2	8933.57	11217.1	7485.71	5410.58	5734.07	5372.32	5322.56	36450.6		22825.2	36302.1	3234.09	8393.34	8928.6	7810.95	1466.13	2554.41	1613.14	1008.48	2886.97	1412.13		3266.05	5005.35	3757.47	4496.21	4483.21	8750.56
TRINITY_DN58624_c13_g1::TRINITY_DN58624_c13_g1_i1::g.62013::m.62013	IPNESKTPGLMEN	715.353	2	33.2426	1219.56	1	y	11	17680.3	22426.7	22044.7	19280.3	92718.6	79418.6	78573.1	56145.4	32082.4	32414.4	31271.2	27282	26777.1	24199.2	13885	22478.4	13460.6	11935.4	11570.8	11730.4	93509.2	54102.1	77160.7	80191.4	19447.2	17367.4	10450.6	12963.2	3523.96	4452.82	3458.94	3085.84	6928.37	6589.96		1701.64	9403.62	8233.94	8839.32	9143.62	22432
TRINITY_DN58624_c13_g1::TRINITY_DN58624_c13_g1_i1::g.62013::m.62013	IPNESKTPGLMEN	715.353	2	33.2426	976.477	1	y	9	17524.8	21412.6	21452.6	18471.2	80610.7	76099.5	68706.2	47466	33071	27095.1	28196.2	28437.7	21100.6	18737.8	16356.2	18943.2	9034.12	9515.45	7895.74	9662.94	71036.8		66966.9	73489.8	8049.85	16119.6	4771.33	14508.5	3849.69	3686.84	3375.2	1517.95	4800.22	4318.39	1279.02		9208.72	7148.06	6685.8	7473.72	19918.2
TRINITY_DN58624_c13_g1::TRINITY_DN58624_c13_g1_i1::g.62013::m.62013	IPNESKTPGLMEN	715.353	2	33.2426	924.479	1	b	9	11389.9	9090.15	11100.8	11094.8	45061.6	37962.5	36150.1	34481.6	19136.8	15845.9	16360.5	14653.4	12242.7	12768.4	10550.8	11249.8	6545.47	6901.46	6163.28	5373.67	48329.4	45983.4	41506.5	42627.5	10366.9	9888.28	8713.75	8239.31	2188.43	2171.5	1272.69	1875.8	2602.73	3683.98	454.063		2277.42	3144.94	5724.01	3404.92	11348.9
TRINITY_DN58624_c13_g1::TRINITY_DN58624_c13_g1_i1::g.62013::m.62013	IPNESKTPGLMEN	715.353	2	33.2426	1037.56	1	b	10	16859.1	15365.2	15750.2	14487.8	59384.6	53631.7	53463.2	45445.9	25770.5	23289.2	22059.5	22333.5	19308.1	15034.2	16138.2	9571.42	6891.39	9004.68	9254.98	8502.1	62207.4	32588.1	57792.5	57545.4	4656.21	13327.7	8118.99	10723.1	2371.7	1477.17	1437.06	1438.81	4237.19	4456.81	974.311	877.514	5847.85	6581.27	7117.95	6418.45	18096.5
TRINITY_DN58624_c13_g1::TRINITY_DN58624_c13_g1_i1::g.62013::m.62013	IPNESKTPGLMEN	715.353	2	33.2426	1168.6	1	b	11	12450.6	13152	14155.6	9812.48	46055	41565.7	39187	37191.5	12878.5	18007.3	17914.6	16595.3	15030.9	11441.8	11412.7	6806.92	6343.52	6450	6266.29	7074.26	51162		48403.5	43971	8884.52	10909.5	3309.46	9118.59	2846.79	2466.67	1840.47	1380.02	2532.25	3802.47			5758.57	4740.66	5814.8	5020.48	12769.4
TRINITY_DN58624_c13_g1::TRINITY_DN58624_c13_g1_i1::g.62013::m.62013	IPNESKTPGLMEN	715.353	2	33.2426	761.35	1	y	7	9016.49	9419.55	6628.58	9131.09	36007.8	35813.8	35628.9	28102.5	14523.8	15829.5	5054.48	12750.9	11334.7	6477.97	8723.14	6308.41	5429.12	5542.26	3327.06	4334.39	36961.7	24502.2	27622.4	37385	8631.36	8728.99	6623.11	7631.14	1874.74	2118.32	1714.07	2003.2	3348.95	2107.73	459.849	3383.58	4058.73	3544.29	4130.97	4412.31	11112
TRINITY_DN58624_c13_g1::TRINITY_DN58624_c13_g1_i1::g.62013::m.62013	IPNESKTPGLMEN	715.353	2	33.2426	770.404	1	b	7	14998.1	16416.2	13298.3	14743	60777.9	58341.1	57876	47680.5	25346.6	25249.6	23025	23089.9	17804.7	17302.4	11690.1	15093.4	8576.19	10276.8	6280.36	8279.84	65025.2		64523.9	60623.3	10938.1	13034.1	10215.2	11693.2	1837.24	3369.02	1950.41	2209.19	4538.72	5112.39			6731.85	6944.54	7862.47	5804.13	16888.7
TRINITY_DN58624_c13_g1::TRINITY_DN58624_c13_g1_i1::g.62013::m.62013	IPNESKTPGLMEN	715.353	2	33.2426	889.445	1	y	8	7885.08	9294.6	9612.64	7979.78	32978.6	28495.2	30039.9	17499.8	11656.9	9376.24	12844	10105	9344.65	4316.37	4613.46	6627.58	4759.39	6065.22	3674.72	3650.21	31236	15534	27314.5	29602.6	6235.89	6106.7	6198.09	6751.36	1126.53	1354.76	1191.54	1336.98	1219.04	2282.15	470.02	927.881	1909.03	2675.61	3225.37	4577.64	5005.27
TRINITY_DN58624_c13_g1::TRINITY_DN58624_c13_g1_i1::g.62013::m.62013	IPNESKTPGLMEN	715.353	2	33.2426	660.302	1	y	6	49344.3	51382.5	49490.9	45597.3	198524	176017	172544	151995	86248.1	76067	72500.8	76238	54306.9	47745.5	52318.3	50256.8	31731.3	29161.8	31677	24982.4	206334	111185	195223	192724	42313.8	46686.6	29515.5	35612.7	7746.97	10209.9	7982.79	7993.11	17030.8	16384.3	2829.73	5314.78	21637.8	21504.8	18822.3	19812.7	52155.4
TRINITY_DN58624_c13_g1::TRINITY_DN58624_c13_g1_i1::g.62013::m.62013	IPNESKTPGLME	658.332	2	34.8167	862.434	1	y	8	13009.8	14401.9	13418.4	13833.2	75430.1	61367.8	53503.7	63886.4	28932	24553.5	16412.6	23056.5	14175.2	12960.4	11924.8	11556.8	4246.79	6223.36	1635.34	6114.97	56196.7	50255.9	49894.2	45849	10773.1	12186.2	11014.8	10113.2	2243.53	1588.72		941.855		3256.82	78.3528	2138.64	1057.77	3968.44	5410.43	3474.26	13141
TRINITY_DN58624_c13_g1::TRINITY_DN58624_c13_g1_i1::g.62013::m.62013	IPNESKTPGLME	658.332	2	34.8167	1105.52	1	y	10	16322.7	22034.3	14931.4	19696.7	110997	98307.1	87902.2	85930.4	38006.7	32021.8	30018.7	18434.4	15383.3	17456.6	16011.8	14440.4	9156.83	8428.51	7239.67	7761.8	76722.6	71481.1	64419.5	60708.6	15475.9	17189.4	12033.3	12489.3	1850.3	2415.77		1837.8		3555.05		2427.75	6444.35	4630.3	7462.34	6828.94	19989.7
TRINITY_DN58624_c13_g1::TRINITY_DN58624_c13_g1_i1::g.62013::m.62013	IPNESKTPGLME	658.332	2	34.8167	991.477	1	y	9	9413.42	10100	10343	10173.8	56731.8	45991.5	39228.4	43823.1	18190	12969	6728.24	15007.2	9444.77	9175.34	4237.84	8580.13	4013.21	4478.14		1302.31	34585.7	30135.8	28248.8	21051.5	7352.89	4276.48	5780.22	5933.27	1251.03	1066.33		830.013		762.004	176.417	1159.3	2699.83	3918.05	4111.81	4172.97	2375.73
TRINITY_DN58624_c13_g1::TRINITY_DN58624_c13_g1_i1::g.62013::m.62013	IPNESKTPGLME	658.332	2	34.8167	1037.56	1	b	10	10368.1	7481.15	13146.6	11423.1	57123.2	55413.6	25746.6	48613.1	21251.5	18190	17737.4	18250.5	10681	9926.12	8278.4	9736.96	4586.05	4457.4	3375.22	4282.94	43956.2	41236	39043.1	35820.6	8620.83	10194.5	5698.95	7755.23	955.364	827.033		821.841		2393.23		2086.86	2691.35	2631.34	3479.47	2961.37	10353.3
TRINITY_DN58624_c13_g1::TRINITY_DN58624_c13_g1_i1::g.62013::m.62013	IPNESKTPGLME	658.332	2	34.8167	924.479	1	b	9	9121.67	9249.02	9592.61	11301.9	61599.7	51654	39651	42504.7	19415.8	17103.5	9895.15	17170.4	10857.7	5926.92	8820.9	8738.22	4551.85	4422.13	1896.64	4827.95	34825.4	37215	35874.1	33172.5	7422.74	8040.16	7517.79	4554.8	983	1385.37	38.1561	634.523	2200.51		38.1561	1655.3	4236.61	3490.01	3900.64	1955.38	5598.14
TRINITY_DN58624_c13_g1::TRINITY_DN58624_c13_g1_i1::g.62013::m.62013	IPNESKTPGLME	658.332	2	34.8167	1202.57	1	y	11	5510.47	3759.07	3952.61	4904.13	28723	18463.6	20327.5	20963.7	10156.4	5939.95	5381.68	7559.26	4788.93	3716.39	4567.96	4195.26	1699.44	1991.55		1790.71	18740.2	19330.9	18645.5	16404.2	4464.96	1958.59	3269.86	3533.83	622.496	535.981	38.1561	363.774		341.992	114.478	781.794	1801.8	1803.24	1823.9	1762.34	4273.29
TRINITY_DN58624_c13_g1::TRINITY_DN58624_c13_g1_i1::g.62013::m.62013	IPNESKTPGLME	658.332	2	34.8167	775.402	1	y	7	4452.93	1949.79	2760.8	4314.7	27139.7	23350.7	23062.7	17294.1	10054.7	8396.52	5395.92	7122.43	4430.13	1750.48	4453.87	5201.99	1890.92	2049.14	1913.21	2035.94	17938.4	18571.8	14846.6	8194.56	4486.43	4655.21	4350.32	3573.1	809.987		76.3123	328.313	824.509	793.189		1025.12	481.867	1811.61	454.442	1581.76	2687.72
TRINITY_DN58624_c13_g1::TRINITY_DN58624_c13_g1_i1::g.62013::m.62013	IPNESKTPGLME	658.332	2	34.8167	770.404	1	b	7	7322.85	7820.77	7382.52	5771.29	38091.8	32528.9	22016.7	30733	10099.3	10672.7	11585.8	10406.5	6011.77	6572.59	5850.82	5882.77	3226.79	2626.61		1695.29	26844.5	26935.8	21351.7	24533.9	6073.88	5831.78	5364.31	3746.24	848.509	907.794		942.722		564.198		1041.85	531.658	3178.24	1646.07	916.703
TRINITY_DN58624_c13_g1::TRINITY_DN58624_c13_g1_i1::g.62013::m.62013	IPNESKTPGLME	658.332	2	34.8167	601.79	2	y	11	35736.4	34516.7	39494	34912.5	203586	179714	176492	153552	73705.7	57485	54426	58030	31679.3	32330.2	25508.4	29090.9	13963.9	15396.7	5692.71	13846.5	133938	134607	118220	118891	30125.1	30147.9	26708.8	24852.7	3495.55	3495.59		3399.66	3469.7	3661.92	60.0178	5319.39	13627.7	11544.2	12403.1	11122.1	14367.5
TRINITY_DN58624_c13_g1::TRINITY_DN58624_c13_g1_i1::g.62013::m.62013	IPNESKTPGLME	658.332	2	34.8167	546.259	1	y	5	27287	27495.7	26523.1	24779.1	156663	130217	106102	116870	48681.6	42038.3	39899	41190.2	24757.5	25172.6	20505.3	22192.9	12123.9	8700.55	3447.14	9417.39	99788.3	94206.5	89632.9	86839.8	19267.4	21093.1	19013.9	17950.6	3047.89	2802.22		1682.2	5922.09	3211.76		3931.19	8885.58	8772.22	8569.19	7444.91	17649.6
TRINITY_DN58624_c13_g1::TRINITY_DN58624_c13_g1_i1::g.62013::m.62013	SEVVNAYR	469.241	2	25.2026	622.331	1	y	5	22634.2	21388.7	25846.4	20245.7	41642.6	40075.8	21124.2	21394	73418.7	54016.5	67490.5	73284	360.004	81892.3	81229.8	41533.8	74014.1	69622.3	71504.2	63499.8	202076	195197	199687	196869	102200	69576	65005.7	68839.2	31831.6	45062.6	43922.4	26049	24356.8	37078.3	23959.2	25085.6	17907.5	33842	54548.9	35074.3	113133
TRINITY_DN58624_c13_g1::TRINITY_DN58624_c13_g1_i1::g.62013::m.62013	SEVVNAYR	469.241	2	25.2026	721.399	1	y	6	27104.8	26287.8	27072	29677.5	46773.6	48528.1	25118	25036	68169.5	62124.3	77019.9	83308.6	4254.46	43630.6	88089.8	47967.8	79129.4	78121.6	74901.8	71469.2	223702	216224	219069	215771	76976.2	103566	77906.8	75803.6	53467	32154.8	49252.2	31641.9	27489.1	44632.9	27547.7	27850.2	22501.3	37342.4	65612.1	37074.9	128012
TRINITY_DN58624_c13_g1::TRINITY_DN58624_c13_g1_i1::g.62013::m.62013	SEVVNAYR	469.241	2	25.2026	523.262	1	y	4	18405.8	15699.5	15720.6	12692.6	30051.3	28360.7	15423.1	13161.1	39157.3	42043.1	51880.1	49959.8	571.883	24876	51700.3	24753.1	44651.6	42253.7	43964.5	42884.6	135984	123799	128009	127290	40072.3	42361.5	42262.4	43904.9	17754.6	17032.9	27609.3	17848	16897.4	26351.8	14180.8	17168.6	12496.2	24868.7	23280.7	24072	69621.1
TRINITY_DN58624_c13_g1::TRINITY_DN58624_c13_g1_i1::g.62013::m.62013	SEVVNAYR	469.241	2	25.2026	600.299	1	b	6							1412.37						3939.69
TRINITY_DN58624_c13_g1::TRINITY_DN58624_c13_g1_i1::g.62013::m.62013	SEVVNAYR	469.241	2	25.2026	850.442	1	y	7					2809.71								290.096																					1996.05				1656.12		1798.45
TRINITY_DN58624_c13_g1::TRINITY_DN58624_c13_g1_i1::g.62013::m.62013	SEVVNAYR	469.241	2	25.2026	409.219	1	y	3	6942.14		3139.06	2500.85	4846.42	5251.28		2095.5	7549.79	7214.15	6300.18	9024.38	1156.01		10096.8	4298.36	6044.33	6450.84	6711.42	5871.07	20330.7		13192.7	18478	5362.32	8119.52	5868.77	5887.19		2795.65	3873.23	1843.1	2554.52	4171.36	2107.1	2860.31	2712.5	3646.8	5607.93	3263.73	8760.11
TRINITY_DN58624_c13_g1::TRINITY_DN58624_c13_g1_i1::g.62013::m.62013	SEVVNAYR	469.241	2	25.2026	415.219	1	b	4		1576.02		2223.57			1297.79				2720.22		669.258	2852.05	3579.17					3880.2							3388.81	3578.57			2412.93	1371.62	1935.69		1663.51	1581.89	1046.92
TRINITY_DN58624_c13_g1::TRINITY_DN58624_c13_g1_i1::g.62013::m.62013	SEVVNAYR	469.241	2	25.2026	469.241	2	y	8										58910.8	63404.8		8100.72	61909.3			206348	72111.3	67890.9		155524	639440	166437	186696	72276		64841.5	75880.2	146151		41261.7	33300.7		5120.53	39931.1	29217.6		4670.25		5491.25	92919.1
TRINITY_DN58624_c13_g1::TRINITY_DN58624_c13_g1_i1::g.62013::m.62013	NSADMLKA	425.21	2	27.5443	648.339	1	y	6	8704.18	8947.75	8423.25	7075.38	40016.7	33847.6	34747.8	33541.3	8621.4	7388.13	7501.81	6812.34	14023.8	13395.3	12237.4	12798.2	9423.07	9033.98	9152.06	6688.88	84717	78039.1	67897.8	71859.3	7288.73	7140.19	6352.32	5898.02	4897.34	4710.18	4478.5	3511.9	3833.26	4481.14	4604.3	4203.82	7413.07	5642.39	6639.58	5424.38	9764.56
TRINITY_DN58624_c13_g1::TRINITY_DN58624_c13_g1_i1::g.62013::m.62013	NSADMLKA	425.21	2	27.5443	577.301	1	y	5	6707.15	5703.09	5972.75	4433.4	26564.1	26058.9	23972.7	21320.3	6269.44	5212.41	4685.12	4626.9	11727.4	10084.9	9252.32	8952.93	5728.37	5940.45	5120.11	5414.17	55707	52547.9	55581.6	47138.6	4738.22	4414.48	5083.15	4945.56	2907.28	2928.06	2564.65	2899.84	2613.95	3061.74	3191.24	2809.52	4417.74	4454.8	3500.8	5200.34	6517.61
TRINITY_DN58624_c13_g1::TRINITY_DN58624_c13_g1_i1::g.62013::m.62013	NSADMLKA	425.21	2	27.5443	735.371	1	y	7	3313.75	4065.63	4194.43	2452.49	15862.5	15534.3	14290.9	13213.1	5743.54	4146.02	3651.97	3730.2	5841.52	7546.69	5395.74	4361.6	3677.87	3042.08	3409.17	2377.44	31747.9	31624.8	29733.1	30168	3275.03	3065.99	1863.66	2416.83	1371.6	1178.62	1608.55	1347.31	1612.15	2049.02	2046.56	2104.13	3443.85	1878.08	1588.83	1680.76	4204.48
TRINITY_DN58624_c13_g1::TRINITY_DN58624_c13_g1_i1::g.62013::m.62013	NSADMLKA	425.21	2	27.5443	416.205	2	b	8	4054.98	3708.19	2974.09	1401.31	15162.8	12374.6	11963.8	12821.7	2832.68	2754.95	3066.24	2272.77	5951.34	5184.88	4525.12	4571.42	3299.11	4090.18	3691.22	2272.72	26708.4	29378.9	28101.1	27070.5	1952.5	3647.99	2733.29	1299.21	1111.9	1340.56	1462.91	1378.53	1684.43	1848.84	923.171	1579.5	2646.29	1977.64	2658.25	2321.8	2437.01
TRINITY_DN58624_c13_g1::TRINITY_DN58624_c13_g1_i1::g.62013::m.62013	NSADMLKA	425.21	2	27.5443	425.21	2	y	8	19928.1	21548.2	20578.4	17922.4	81208.3	71835.5	75735.5	69431.7	19822.6	18386.1	14742.7	17752.1	40449.2	36040.1	36297.9	29882.9	21258.8	18456.7	19404.5	16840.9	173067	177155	161018	160873	13106.4	14965.7	16392.3	12116.7	11232.6	9652.2	7818.91	8789.08	12103.6	8203.1	10146.1	9427.05	13405.5	9956.46	12114.7	12395.5	19124
TRINITY_DN58624_c13_g1::TRINITY_DN58624_c13_g1_i1::g.62013::m.62013	TVSSQFRENLG	619.312	2	34.8601	1037.5	1	y	9	53254.4	49262.4	54280.2	48749.7	101367	96773.7	93149.2	89514.2	248005	216028	203652	222244	155768	145871	139008	134912	81293.4	72534.1	71522.9	65131.6	325231	313837	279224	290297	82484.9	86116.5	82860.3	72178.8	31490.1	25109.8	26546.8	23682.3	28929.2	30095.4	27791.4	28373	27242.5	28094.4	28243.6	23128.8	81919.9
TRINITY_DN58624_c13_g1::TRINITY_DN58624_c13_g1_i1::g.62013::m.62013	TVSSQFRENLG	619.312	2	34.8601	735.378	1	y	6	8437.83	7614.98	8038.28	7515.91	17255.5	13882.3	14622.6	13908.2	39273.3	35318.1	30022.6	33624	24967.5	23848.8	21352.1	21141.8	12576.9	10270.4	10474.6	8895.87	50388.4	51111.8	43287.5	46254.5	12440.8	13654.4	11849.9	10936.4	4886.91	4034.51	4220.85	4014.27	4854.96	4955.08	3779.07	4068.62	5299.47	3539.13	4463.25	4013.26	12161.6
TRINITY_DN58624_c13_g1::TRINITY_DN58624_c13_g1_i1::g.62013::m.62013	TVSSQFRENLG	619.312	2	34.8601	1049.5	1	b	9	6135.19	5681.82	5574.26	5145.07	11233.7	10290.9	9132.36	9685.05	24132.9	23440.7	20663.7	23319.6	16395	15359.9	13894.3	14126.6	8935.69	7888.2	7957.79	6873.8	33065.4	30502.8	28715.8	31094.8	9189.65	8732.32	8459.45	9743.42	3177.33	3183.48	2700.69	3411.66	3624.36	3267.19	2805.25	3065.46	4049.35	3356.23	2734.24	3220.14	8067.48
TRINITY_DN58624_c13_g1::TRINITY_DN58624_c13_g1_i1::g.62013::m.62013	TVSSQFRENLG	619.312	2	34.8601	950.469	1	y	8	8192.35	8355.85	7648.07	8666.81	16487.3	13049.5	13866.1	13225.9	36210.5	32420.4	28985	33965.2	24653.4	23779.5	20887.7	20518.4	12127.3	12311.9	11621.3	11063.3	53382.9	50674	46211	48208.8	12124.5	12291.7	14167.3	11780.8	5804.18	5269.21	3703.41	3451.91	4263.44	4290.6	4163.82	4361.96	5608.59	3922.26	4027.64	4640.17	14231.2
TRINITY_DN58624_c13_g1::TRINITY_DN58624_c13_g1_i1::g.62013::m.62013	TVSSQFRENLG	619.312	2	34.8601	863.437	1	y	7	4478.3	4738.64	2090.69	3567.9	11405.9	7168.32	5996.47	6968.68	17767	17673.5	16557.5	18445.5	13132.6	11667	10560.2	10358.8	6192.2	6931.42	5522.11	4217.32	25480	25340.9	23114.1	23557.6	7976.71	6458.48	6460.33	6122.25	2644.69	2893.82	2287.86	2210.71	2611.72	2259.27	2695.57	2834.22	3359.19	2490.28	2922.78	2377.17	5721.14
TRINITY_DN58624_c13_g1::TRINITY_DN58624_c13_g1_i1::g.62013::m.62013	TVSSQFRENLG	619.312	2	34.8601	935.458	1	b	8					5369.97		3768.46	4059.89							6785.23	6158.64			2915.88	3727.46						3636.21		3404.31		1421.72	1118.91				1156.31	1695.38	1349.15	1343.62	1133.84	1379.88
TRINITY_DN58624_c13_g1::TRINITY_DN58624_c13_g1_i1::g.62013::m.62013	TVSSQFRENLG	619.312	2	34.8601	650.314	1	b	6
TRINITY_DN58624_c13_g1::TRINITY_DN58624_c13_g1_i1::g.62013::m.62013	TVSSQFRENLG	619.312	2	34.8601	806.416	1	b	7																																		966.368		1372.65
TRINITY_DN58624_c13_g1::TRINITY_DN58624_c13_g1_i1::g.62013::m.62013	TVSSQFRENLG	619.312	2	34.8601	1136.57	1	y	10
TRINITY_DN58624_c13_g1::TRINITY_DN58624_c13_g1_i1::g.62013::m.62013	TVSSQFRENLG	619.312	2	34.8601	519.254	2	y	9																			3064.82												1162.13				1300.35		1159.67			1355.83
TRINITY_DN58624_c13_g1::TRINITY_DN58624_c13_g1_i1::g.62013::m.62013	IPNESKTPGLM	593.81	2	34.9959	733.391	1	y	7	7152.46	7719.28	5965.48	7273.87	34408	28096.2	18036.3	15363.4	14850.3	10031.3	8413.05	10867.4	7590.99	6923.64	6008.88	7510.7	3793.66	2074.07	2955.04	2590.05	19048.2	9283.05	18029.3	12972.6	5508.78	5531.14	5050.37	5272.96	1208.03	616.644	38.1179	816.686	2434.22	752.504	1371.78	1475.66		2248.75	1175.74	2411.06	7276.86
TRINITY_DN58624_c13_g1::TRINITY_DN58624_c13_g1_i1::g.62013::m.62013	IPNESKTPGLM	593.81	2	34.9959	862.434	1	y	8	5652.58	3082.95	2108.25	4272.31	23523.1	13109	21225.1	8235.09	6100.77	4969.36	4471.97	9151.5	6844.02	5927.02	4446.24	5446.17	1631.69	2324.68	2400.59	2031.4	15941.4	14997.6	12758.3	14980	2918.36	4652.24	2649.15	3391.28	341.997	361.183	38.1561	358.464	1611.58	364.496	993.311	728.56	2482	1800.44	1188.45	2070.7	5314.93
TRINITY_DN58624_c13_g1::TRINITY_DN58624_c13_g1_i1::g.62013::m.62013	IPNESKTPGLM	593.81	2	34.9959	976.477	1	y	9	10088.4	7800.96	8873.86	10110.3	52209	47513.6	26766.5	39974	20798.1	12061.4	9073.02	18499.1	9862.68	11122.7	3928.48	9611.2	5281.05	4531.14	2631.94	3633.19	29325.5	30839.1	25721.6	19649.1	8623.47	8797.31	3411.16	6576.46	1519.17	898.854		1122.19	2994.94	2482.52	2152.98	2099.94	808.177	2282.33	2482.57	3580.89	10866.4
TRINITY_DN58624_c13_g1::TRINITY_DN58624_c13_g1_i1::g.62013::m.62013	IPNESKTPGLM	593.81	2	34.9959	924.479	1	b	9	3438.36	1627.47	1010.63	821.825	19870.4	15712.8	9610.07	9380.55	3091.68	6060.12	5009.03	6337.14	3498.51	3424.02	3207.57	2646.7	1161.58	1694.53	566.956	2043.57	9432.23	4721.56	9299.75	9712.11	1512.71	2860.1	2056.85	1683.76	576.418			276.055	1068.07	758.652	988.094	635.693		1241.09	1877.38	1365.57	3965.51
TRINITY_DN58624_c13_g1::TRINITY_DN58624_c13_g1_i1::g.62013::m.62013	IPNESKTPGLM	593.81	2	34.9959	1073.53	1	y	10	1828.25	1609.81	1372.45	3013.08	14847.8	10048.7	12712.3	8621.03	5803.36	4925.25	3560.02	2838.77	2112.83	1179.98	1825.9	2778.97	1434.55	1148.98	988.493	744.919	8376.17	7027.26	4181.6	8455.6	2541.71	2754.61	1270.9	1980.38	570.303	324.363	38.1561	76.3173	902.149	601.728	595.512	703.838		1139.13	897.837	1307.99	1611.26
TRINITY_DN58624_c13_g1::TRINITY_DN58624_c13_g1_i1::g.62013::m.62013	IPNESKTPGLM	593.81	2	34.9959	1037.56	1	b	10	1359.4	2049.83	902.31	2254.54	9146.96	9914.23	8750.19	6402.06	2461.57	2467.24	3293.07	2297.28	1366.87	1515.68	2333.27	1859.21	941.749	594.835	693.709	843.902	7316.32	4392.91	5374.59	2870.72	2062.33	1441.96	1161.62	976.962	152.635	228.799		152.643	510.509	267.121	78.3634	266.956	240.664	246.861	311.44	568.93	1831.51
TRINITY_DN58624_c13_g1::TRINITY_DN58624_c13_g1_i1::g.62013::m.62013	IPNESKTPGLM	593.81	2	34.9959	770.404	1	b	7	2779.8	1718.13	2781.26	2939.08	13429.4	9644.7	6192.4	7805	3783.77	1677.14	2658.1	7469.79	2650.44	1774.22	3331.02		411.771	1293.77	1181.4	1909.67	8176.77	5345.26	5632.42	3339.74	2784.2	3844.75	2767.13	2189.08	716.427	255.839		114.418	590.377	1053.43	414.225	808.303	765.738	512.991	345.758	1715.62	3683.15
TRINITY_DN58624_c13_g1::TRINITY_DN58624_c13_g1_i1::g.62013::m.62013	IPNESKTPGLM	593.81	2	34.9959	537.268	2	y	10	19234.6	13976.1	18421.8	18775.6	72326.4	88841.5	87471.5	52601.6	41518	36070.4	33015.9	38486.8	24014.1	21162.5	20871.8	21333.5	8464.42	10030.8	8850.01	7989.7	59356.2	58647	54810.9	39891.5	17053.6	16601.2	13387.1	14662.9	2283.36	2524.96		3028.44	5017.08	4653.78	5569.67	5026.85	3112.67	4908.5	7164.99	7508.87	19240.8
TRINITY_DN58624_c13_g1::TRINITY_DN58624_c13_g1_i1::g.62013::m.62013	IPNESKTPGLM	593.81	2	34.9959	417.217	1	y	4	9265.02	6097.69	4269.76	8543.18	44093.8	39031.1	39007.4	34143.9	17520.6	15532.7	13832.8	16533.2	9280.61	3409.57	6209.68	8355.02	4152.06	4823.16	3604.22	2266.6	27897.4	24189.3	22201.1	18531.9	4790.61	7836.79	5767.96	7602.72	1519.14	1221.31	29.9919	934.037	2408.06	2177.23	1462.31	1760.33	1482.3	2854.98	3493.75	2871.21	6275.97
TRINITY_DN58624_c13_g1::TRINITY_DN58624_c13_g1_i1::g.62013::m.62013	IPNESKTPGLM	593.81	2	34.9959	518.264	1	y	5	3076.05	1844.8	3865.16	3124.4	11335.9	6015.59	5718.98	9665.16	6236.05	3458.25	3500.18	5207.95	1926.02	1734.76	3749.59	4027	1818.64	1704.7	473.046	1014.71	8955.66	7216.01	8604.69	9037.52	2308.68	3083.01	1459.89	2516.12	613.68	223.876		318.269	521.765	1320.55	120.018	815.821		682.333	755.079	1670.05	2703.18
TRINITY_DN58624_c13_g1::TRINITY_DN58624_c13_g1_i1::g.62013::m.62013	ESKTPGLMEN	553.263	2	27.3191	660.302	1	y	6	16001.6	18187.5	14879.1	13970.5	78779.2	70858.9	72168.1	70596.4	7070.65	7266.25	6387.45	7308.2	19587.6	19188.1	16728.5	16484.9	5330.4	4934.11	3886.7	4991.45	33416	32168.6	32961.4	31190.1	7826.07	5874.7	6161.31	5452.32	1915.93	3029.51	2124.28	2115.75	2813.29	2655.75	3228.13	2587.83	5729.04	4523.73	5328.14	4978.63	8233.94
TRINITY_DN58624_c13_g1::TRINITY_DN58624_c13_g1_i1::g.62013::m.62013	ESKTPGLMEN	553.263	2	27.3191	713.383	1	b	7	4604.27	4620.51	3594.12	4408.76	20583.3	18347.9	20200	17339.9	2997.64	1732.28	2359.51	2073.37	5037.42	6437.16	5573.89	5088.15	1424.24	606.494	1961.69	1146.06	9346.11	8866.19	9852.81	9081.69	1999.09	2141.73	2152.5	1656.06	751.404	486.565	885.864	700.635	1061.5	873.304	841.294	718.054	1508.81	1548.82	895.891	1625.26	2847.14
TRINITY_DN58624_c13_g1::TRINITY_DN58624_c13_g1_i1::g.62013::m.62013	ESKTPGLMEN	553.263	2	27.3191	761.35	1	y	7	3665.38	2277.58	1622.97	2405.01	9404.01	7835.37	9166.05	8349.09	1125.76	895.242	1121.52	885.959	3951.28	4026.07	4906	4452.83		784.922	707.923	732.179	6208.39	4355.62	3067.07	4743.91	1328.84			1085.22			661.065	758.138		524.27	459.952	683.379	791.466	614.512	1211.2	1332.58	1250.38
TRINITY_DN58624_c13_g1::TRINITY_DN58624_c13_g1_i1::g.62013::m.62013	ESKTPGLMEN	553.263	2	27.3191	973.466	1	b	9	24563.2			21245.6	74213.8		62282.4	63360.4	2158.6	1944.72	5379.81	4800.76	16534.7	15424.7	12602.4	13496.5	2331.56	2087.37	2058.28	1627.87	13633.2	8837.4	12972.3	13513.4	5024.69	3173.29	3401.79	4348.44	1972.39	2392.43			749.239	1863.72	2167	1937.49	1877.66	2018.46	1873.37	1869.13	15240.8
TRINITY_DN58624_c13_g1::TRINITY_DN58624_c13_g1_i1::g.62013::m.62013	ESKTPGLMEN	553.263	2	27.3191	844.423	1	b	8	6452.66	3022.24	5802.96	5817.52	24809.9	24933	25689.7	20348.1	2626.08	3110.37	2803.33	2235.96	7666.81	8003.03	6259.17	5993.45	2222.78	1860.47	1658.49	1619.18	10293	8460.17	8798.22	9275.97	2751.91	1959.24	2049.17	1567.01	1162.9	664.697	1512	981.963	1130.79	799.139	968.175	1127.3	1972.58	1665.7	1857.87	1613.15	3212.47
TRINITY_DN58624_c13_g1::TRINITY_DN58624_c13_g1_i1::g.62013::m.62013	ESKTPGLMEN	553.263	2	27.3191	889.445	1	y	8	3117.4	2443.09	2112.61	1613.16	12477.3	13959.2	12949.3	10130.3	1366.04	1243.35	1800.13	1553.95	3530.52	3605.37	4172.95	3590.17	1286.1	843.927	1143.39	947.057	7205.93	4383.08	7357.23	6146.57	1597.4	1415.65	1531.7	1223.07	379.708	633.492	533.999	561.917	542.633	622.52	540.654	781.385	1371.86	1133.91	1322.12	1167.73	1205.93
TRINITY_DN58624_c13_g1::TRINITY_DN58624_c13_g1_i1::g.62013::m.62013	ESKTPGLMEN	553.263	2	27.3191	544.258	2	b	10	8862.67	2974.48	9555.99	7899.01	36702.4	31364.7	32837.2	32641.9	2975.46	3682.14	5073.78	4027.44	9100.5	8971.85	8829.73	8838.62	2429.85	2436.57	2111.94	1316.71	12116.7	11639.3	12074.8	10254	3855.89	3946.56	3293.71	2836.56	1385.72	1441.37	1463.98	1607.78	1123.39	1376.53	1657.06	785.184	2497.99	3065.97	1553.09	2096.74	4689.56
TRINITY_DN58624_c13_g1::TRINITY_DN58624_c13_g1_i1::g.62013::m.62013	ESKTPGLMEN	553.263	2	27.3191	446.225	1	b	4	4995.23	4204.7	3516.89	4370.37	19976.9	17171.2	19116.2	16265.4	3304.04	1959.83	1319.98	1659.84	4045.43	5115.16	4986.88	4989.93	1462.09	1688.15	1221.79	681.157	7683.8	8276.31	7838.25	6698.02	1743.27	1668.41	1612.68	1577.86	784.834	283.621	79.3407	599.773	1246.92	1125.04	942.51	896.224	896.216	1979.78	1286.63	1333.21	1824.5
TRINITY_DN58624_c13_g1::TRINITY_DN58624_c13_g1_i1::g.62013::m.62013	ESKTPGLMEN	553.263	2	27.3191	553.263	2	y	10	42013.2	31049.6	33463.3	39228.5	175935	157456	164493	146832	14689.2	16939.8	16370.8	16558.1	43352.8	62878.9	49500.9	35931.2	16131.8	11763.7	13214.6	12796.2	76738.8	72168	103500	74250	17387.8	17318.1	12859.4	15541.5	7526.46	7156.77	4238.9	7686.55	6293.29	6635.65	8652.05	6565.51	12593.7	12328.1	11194.3	17268	15982.8
TRINITY_DN58624_c13_g1::TRINITY_DN58624_c13_g1_i1::g.62013::m.62013	[1Ac]-STDAEM[Oxi]AVYGKAA	686.308	2	37.4112	764.277	1	b	7	2639.88	2137.94		2000.72	19775.4	18121.6	17815.4	17224.5	3409.34	3357.42	3996.78	4414.48	21143.9	22939.1	22818.2	19109.6	3391.57	3210.91	2569.14	3144.25	77353.9	73690.8	68082.8	67158.5	3015.72	3277.7	2301.84	2248.94	1184.98	1211.53	1492.92	1835.49	38.1519	1804.65	1635.45	1646.48	1259.6	76.2204	1502.82		3162.9
TRINITY_DN58624_c13_g1::TRINITY_DN58624_c13_g1_i1::g.62013::m.62013	[1Ac]-STDAEM[Oxi]AVYGKAA	686.308	2	37.4112	863.345	1	b	8	1998.84	3006.82	62.3413	2112.38	22542.6	21814	19249.2	20010.1	4935.46	4787.5	4225.46	4602.57	25271.1	27532.1	28337.4	23997.6	3529.69	4310.56	3783.22	3920.89	92766.2	87233	85901.1	78942.4	3834.52	2836.29	4145.49	2635.98	1972.01	2253.47	1958.52	1931.29	38.1605	2358.31	1947.5	1665.78	1122.41		1176.24	87.9873	3999.2
TRINITY_DN58624_c13_g1::TRINITY_DN58624_c13_g1_i1::g.62013::m.62013	[1Ac]-STDAEM[Oxi]AVYGKAA	686.308	2	37.4112	826.413	1	y	8	919.569	652.724		492.202	4967.22	5163.03	5040.74	5230.72	621.605	1245.65	1779.25	1538.93	5674.79	7394.64	6163.1	5422.73	1285.4	1115.28	895.316	797.644	19485.8	19994.7	17587	19415.8	1318.02	1243.48	435.189	866.6	987.228	825.471	496.047	474.362	114.453	686.842	426.426	228.955	152.488	19.3455	847.415	47.8561	1136.25
TRINITY_DN58624_c13_g1::TRINITY_DN58624_c13_g1_i1::g.62013::m.62013	[1Ac]-STDAEM[Oxi]AVYGKAA	686.308	2	37.4112	1026.41	1	b	9	1010.17	1157.28		951.457	10501.9	10647.1	9502.09	7942.91	2247.91	2219.15	2163.65	2321.79	10816.2	13245.9	10559.5	11155.8	1673.02	1325.88	1712.83	1905.9	41826.4	40973.7	35072.1	37444.7	1499.37	1404.68	1396.48	1545.73	822.52	828.987	768.814	938.099	38.1611	638.535	763.159		1239.72	76.321	783.484	76.2858	1834.99
TRINITY_DN58624_c13_g1::TRINITY_DN58624_c13_g1_i1::g.62013::m.62013	[1Ac]-STDAEM[Oxi]AVYGKAA	686.308	2	37.4112	1083.43	1	b	10	267.112	381.422		190.805	2572.64	2608.58	3581.06	2263.86	945.776	717.999	759.732	706.709	2731.78	3909.24	3169.92	4516.76	688.899			454.428	11379.1	10776.6	10886.8	9470.18	628.841	492.616	534.239	397.286	190.789	190.792	187.852	114.482		370.122	381.58	228.946	251.231		190.794	64.0907	556.365
TRINITY_DN58624_c13_g1::TRINITY_DN58624_c13_g1_i1::g.62013::m.62013	[1Ac]-STDAEM[Oxi]AVYGKAA	686.308	2	37.4112	1026.49	1	y	10	457.591	692.368	29.9963	552.703	3373.45	3700.47	4058.63	3617.51	739.642	556.398	1405.32	778.736	5250.63	6724.4	5167.34	4785	776.066	852.442	851.769	764.96	15308.6	14870.2	14262.2	14519	397.726	783.034	581.223	597.369		301.807	352.999	466.18		624.261	114.422	427.288			315.501	142.633	799.278
TRINITY_DN58624_c13_g1::TRINITY_DN58624_c13_g1_i1::g.62013::m.62013	[1Ac]-STDAEM[Oxi]AVYGKAA	686.308	2	37.4112	955.455	1	y	9	835.067	636.653		529.21	6649.01	5664.36	6278.06	5165.82	1075.23	1567.63	1417.41	1853.45	7036.08	6829.97	7694.86	7091.28	1398.25	1053.06	1112.09	1014.15	23107.5	22427.9	21774.9	18958.4	1050.62	853.69	927.551	686.8	881.719	440.981	336.49	402.753		584.497	769.767	686.851	313.591		483.314	81.8945	1095.57
TRINITY_DN58624_c13_g1::TRINITY_DN58624_c13_g1_i1::g.62013::m.62013	[1Ac]-STDAEM[Oxi]AVYGKAA	686.308	2	37.4112	1141.52	1	y	11	190.662	152.494		303.755	2155.78	2271.86	2125.33	1564.96	364.455	554.461	404.845	246.154	2743.59	3092.29	3154.21	2419.66	281.468	294.272	176.681	343.373	8437.56	7593.64	8830.48	7806.61	401.981	228.95		147.131		492.588	190.785	114.482		249.069	187.749	267.111		38.1522	686.865	38.1303	343.433
TRINITY_DN58624_c13_g1::TRINITY_DN58624_c13_g1_i1::g.62013::m.62013	[1Ac]-STDAEM[Oxi]AVYGKAA	686.308	2	37.4112	1211.52	1	b	11	301.797	703.808	212.276	398.315	3307.68	3093.16	3074.6	2745.53	638.997	591.857	610.549	702.508	3621.44	4168.79	4439.79	2881.24	650.734	480.863		488.85	12498.2	11626.5	12022.1	10176.9	454.446	600.103	514.88	282.89	184.298	267.109	190.693	499.631	38.1611	228.946	339.964		341.397		189.698		405.332
TRINITY_DN58624_c13_g1::TRINITY_DN58624_c13_g1_i1::g.62013::m.62013	[1Ac]-STDAEM[Oxi]AVYGKAA	686.308	2	37.4112	1242.57	1	y	12		76.316	15.196									399.5					152.537								68.9094			38.1605		76.3173				76.321						48.2906
TRINITY_DN58624_c13_g1::TRINITY_DN58624_c13_g1_i1::g.62013::m.62013	IPNESKTPGLM[Oxi]EN	723.351	2	28.0053	992.472	1	y	9	4967.68	3332.03	2897.97	3551.64	12097.3	13400.3	10231.9	11839.9	3456.15	5765.24	6520.48	6238.25		3517.98		3909.11	3103.1	3222.01	1433.18	1773.44	15836.7	15195.1	14274.5	12618.8	3352.55	2553.86	4900.14	4796.42			1262.92		1474.74	1874.39	1814.52	1908.48	1553.03	1660.25	1626.02	818.654	4381.96
TRINITY_DN58624_c13_g1::TRINITY_DN58624_c13_g1_i1::g.62013::m.62013	IPNESKTPGLM[Oxi]EN	723.351	2	28.0053	1235.56	1	y	11	4954.68	6101.29	5692.47	6263.28	17099.8	13789.2	17586.6	15581.9	7076.11	8589.77	10732.4	9412.33	7046.94	3687.02			1397.69	4732.05	2416.93	2582.6	22169	16875.7	19080.3	19981	5697.48		5862.93	6153.17			1444		1475.21	2112.19	2123.47	2627.02	2545.09	1704.59	1121.98		4952.66
TRINITY_DN58624_c13_g1::TRINITY_DN58624_c13_g1_i1::g.62013::m.62013	IPNESKTPGLM[Oxi]EN	723.351	2	28.0053	770.404	1	b	7	4463.53	4924.48	3427.72	4006.22	13087.9	11816.5	12784.7	10347.3	5584.05	6778.05	3966.62	5272.69	1701.35	1983.27	104.207	2570.3	2800.8	2796.95	2989.09	2614.13	16011.6	17188.1	15250.9	15862.8	4240.57		4900.61	3889.43			622.471	190.798	1038.74	1592.18	393.923	980.344	2080.27	1740.77	859.19	774.671	3852.78
TRINITY_DN58624_c13_g1::TRINITY_DN58624_c13_g1_i1::g.62013::m.62013	IPNESKTPGLM[Oxi]EN	723.351	2	28.0053	924.479	1	b	9	3599.58	2135.9	733.816	2412.83	6883.2	6605.44	6173.79	3529.79	3618.45	3070.99	2647.96	2915.03	1536.08	1793.18		2013.2	1730.27	982.131	1458.6	735.617	9940.77	9283.72	8721.1	8312.46	2133.74	794.367	3124.47	2194.79	38.1611	188.758	305.206	38.1561	465.417	942.774	505.481	171.704	417.323	797.248	391.756		1616.95
TRINITY_DN58624_c13_g1::TRINITY_DN58624_c13_g1_i1::g.62013::m.62013	IPNESKTPGLM[Oxi]EN	723.351	2	28.0053	1037.56	1	b	10	2801.82	2346.17	2465.1	1449.55	7407.08	7093.85	7920.37	5507.9	3361.71	3227.37	2391.87	1365.91	984.313	1773.54	38.1259	1951.99	1833.96	1316.8	1077.65	1630.75	9341.35	8760.16	9772.04	8603.5	2357.23	1393.83	2229.2	2597.09		286.282	190.705		1413.5	985.182	467.103	530.556	1004.19	926.355	259.746		2000.73
TRINITY_DN58624_c13_g1::TRINITY_DN58624_c13_g1_i1::g.62013::m.62013	IPNESKTPGLM[Oxi]EN	723.351	2	28.0053	777.345	1	y	7	4426.65	3286.45	2706.96	1782.67	8767.67	8993.16	5059.42	8155.76	4735.34	3771.57	3544.01	3476.55		3446.99		2322.04	2359.05	1778.14	2501	1674.78	11590.7	10597.2	11757.4	8954.92	3299.9		3537.75	2385.63	38.1309		792.327	76.3167	494.08		1127.36	343.847	1578.49	1257.67	420.166		2225.23
TRINITY_DN58624_c13_g1::TRINITY_DN58624_c13_g1_i1::g.62013::m.62013	IPNESKTPGLM[Oxi]EN	723.351	2	28.0053	1121.51	1	y	10	2745.83	1268.23	1891.11	2385.19	9010.24	8099.48	5061.37	6511.46	3397.09	3460.09	3096.98	1405.31	856.514	3297.37	114.408	2366.43	1761.46	2327.57	1482.17	1079.73	10693.9	8446.19	8943.8	10064	2725.3	1932.76	1933.71	1880.45			496.062	76.3123	1091.63	1196.24	1068.45	839.145	1263.84	1077.62	307.233	888.381	2606.8
TRINITY_DN58624_c13_g1::TRINITY_DN58624_c13_g1_i1::g.62013::m.62013	IPNESKTPGLM[Oxi]EN	723.351	2	28.0053	905.44	1	y	8	1251.18	2205.66	2034.41	2453.65	4015.28	8040.59	3551.64	5683.3	1413.98	2447.5	2159.67	2016.35		3239.16		1319.39	1207.66	1054.07	912.267	696.026	7561.39	5741.54	6063.29	5001.45	1610.92	1285.45	1667.8	958.135	47.1818	305.165		38.1605	596.054	644.043	526.776	594.073	793.353	303.2	364.884		1292.06
TRINITY_DN58624_c13_g1::TRINITY_DN58624_c13_g1_i1::g.62013::m.62013	IPNESKTPGLM[Oxi]EN	723.351	2	28.0053	1184.6	1	b	11	1462.19	1623.41	617.73	1969.52	3649.9	4648.34	3541.8	3683.52	1974.55	979.752	2320.92	1205.26	343.402	1887.33		508.813	744.095	966.707	894.289	266.352	5688.95	5968.81	3988.88	5114.85	1574.05	1728.86	1666.02	1377.06		114.486	260.485		303.245	304.475	633.419	337.754	794.409	495.792	114.477	344.306	1037.25
TRINITY_DN58624_c13_g1::TRINITY_DN58624_c13_g1_i1::g.62013::m.62013	IPNESKTPGLM[Oxi]EN	723.351	2	28.0053	666.809	2	y	12	9374.5	7885.14	6699.91	8859.42	24728	23905.2	25528.9	22026.7	14049.2	11335.5	12468.3	11842.2		7855.88	176.355	7040.5	5449.93	4677.3	6569.96	4463.29	32396.2	33370.9	27950.1	30513.2	8511.35	4010.09	8364.94	7777.8		704.168	2046.74	76.3172	3500.55	2688.5	3100.07	3301.73	4034.16	3895.98	2036.1		8841.67
TRINITY_DN58624_c13_g1::TRINITY_DN58624_c13_g1_i1::g.62013::m.62013	IPNESKTPGLM[Oxi]E	666.329	2	29.1898	1121.51	1	y	10	6456.51	6796.06	6225.89	4403.42	21466.1	23045.8	22659.9	19517.5	9210.56	9107.54	7682.35	6030.88	5640.48	4615.07	4022.03	4955	2752.29	2209.18	2959.59	2805.98	19212.7	13673	16721.5	17520.7	6287.67	5120.24	2957.42	5146.3		799.053		551.876		343.362	829.613	963.14	1124.49	1064.37	1955.86	735.282	4615.52
TRINITY_DN58624_c13_g1::TRINITY_DN58624_c13_g1_i1::g.62013::m.62013	IPNESKTPGLM[Oxi]E	666.329	2	29.1898	878.429	1	y	8	4601.65	6267.55	4842.87	4974.99	14868.9	19612.1	19890.8	11320.4	7209.96	7599.72	3679.16	3616.26	2632.15	3274.84	3152.21	3091.23		1635.43		3483.13	17116.7	16957.2	17667.9	11097.9	4549.73	4814.13	4461.68	3792.08	23.9192	1012.79	154.598	189.448		1123.46	601.757	1032.18	979.353	435.352	1090.4	943.749	4215.7
TRINITY_DN58624_c13_g1::TRINITY_DN58624_c13_g1_i1::g.62013::m.62013	IPNESKTPGLM[Oxi]E	666.329	2	29.1898	1007.47	1	y	9	3618.34	3135.05	3493.3	2970.79	13412	11775.9	9397.56	5252.54	4375.64	4328.66	4436.61	3613.55	3173.09	3013.65	1744.05	1162.92	867.263	1405.11	1399.44	1369.72	11065.2	10294.7	9712.65	8120.15	2535.82	3947.93	3237.83	1706.38	296.964	416.205	486.181	228.91	599.148	435.4			922.935	1308.76	1493.57	1237.85	2764.92
TRINITY_DN58624_c13_g1::TRINITY_DN58624_c13_g1_i1::g.62013::m.62013	IPNESKTPGLM[Oxi]E	666.329	2	29.1898	924.479	1	b	9	1468.05	2164.73	2112.25	1791.45	7020.98	9445.82	10236.7	6413.94	2891.4	3643.49	3337.65	1548.05	2863.64	2198.2	1539.69	1880.61	66.0759	462.845	365.869	685.109	7314.14	7115.32	6748.24	6010.36	2092.74	1729.66	1675.32	1626.11	76.3166	669.724	68.138	114.468	228.606	457.872	500.316	336.987	269.142	651.25	419.749	200.101	1898.59
TRINITY_DN58624_c13_g1::TRINITY_DN58624_c13_g1_i1::g.62013::m.62013	IPNESKTPGLM[Oxi]E	666.329	2	29.1898	791.397	1	y	7	1579.96	666.203	836.138	1745.04	5867.14	6257.43	5209.3	3006.46	3028.52	913.577	2235.27	2096.04	1583.92	944.357	777.196	1290.95		777.726		754.203	4686.98	4076.35	3415.03	5821.12	1183.29	1384.49	1443.75	1307.79	186.896	305.061	38.1561	152.568	38.1265	381.488		610.428	740.638	316.83	154.675	278.129	1668.96
TRINITY_DN58624_c13_g1::TRINITY_DN58624_c13_g1_i1::g.62013::m.62013	IPNESKTPGLM[Oxi]E	666.329	2	29.1898	1218.57	1	y	11	1248.82	1462.33	1688.74	1726.74	5468.41	5500.72	5811.81	3343.08	866.182	1232.57	1786.57	1578.96	1343.56	577.116	894.176	910.674	870.053	532.687		496.067	4581.32	4370.94	4248.96	3060.77	925.627	1161.34	584.518	1038.78	38.1561			76.3083		76.3096	153.744	152.61	416.286	305.156	187.313	440.971	1394.55
TRINITY_DN58624_c13_g1::TRINITY_DN58624_c13_g1_i1::g.62013::m.62013	IPNESKTPGLM[Oxi]E	666.329	2	29.1898	770.404	1	b	7	3360.83	1266.87	2904.33	2148.36	8396.9	9600.91	5982.96	2607.68	2944.95	2395.63	2222.81	2025.67	1892.28	1513.87	2081.69	2218.7	267.094	959.416	842.879	896.807	6685.28	7757.39	8366.78	6914.71	1797.14	2008.82	2129.24	2147.32	245.307	341.366	78.3528	331.444	324.138	706.436	506.544	480.79	1292.67		527.018	1162.27	2009.2
TRINITY_DN58624_c13_g1::TRINITY_DN58624_c13_g1_i1::g.62013::m.62013	IPNESKTPGLM[Oxi]E	666.329	2	29.1898	1037.56	1	b	10	2544.72	1828.14	3293.9	2253.41	8536.52	8232.38	5018.92	6367.69	1140.39	3306.19	2642.09	1632.41	2260.58	1697.43	746.127	1419.93	204.859	404.692	1026.63	776.818	7760.29	7588.2	5854.33	6114.73	1966.39	2171.53	1560.86	1457.72		219.172	38.1605	135.123	150.519	89.8983	305.585	343.418	650.679	339.967	660.479	1019.43	1525.08
TRINITY_DN58624_c13_g1::TRINITY_DN58624_c13_g1_i1::g.62013::m.62013	IPNESKTPGLM[Oxi]E	666.329	2	29.1898	609.787	2	y	11	11520	12385.4	11476	10501.6	44137.5	44002.1	35015.6	36403.9	15890.2	12421.9	14486.5	17702.2	8796.19	3962.27	10160.5	8596.09	5196.11	4942.18	1758.36	3999.45	31926.3	35492.8	34643.1	32716.6	9263.94	9336.31	8901.38	6319.31	1335.1	1259.11	149.173	997.231		1790.65	1712.78	2124.56	4589.75	2616.97	3491.95	2412.87	9257.51
TRINITY_DN58624_c13_g1::TRINITY_DN58624_c13_g1_i1::g.62013::m.62013	IPNESKTPGLM[Oxi]E	666.329	2	29.1898	562.254	1	y	5	13281.5	15239.3	10678.9	14062.9	50985.4	50620.5	33294.1	43626.2	18816.9	13721	16788.5	17260.3	10114.8	9494.77	7657.17	7999.53	6246.73	5117.43	2499.83	5305.32	41425.2	39654.8	38212.5	33817	11550	10926.7	8629.56	8824.48	2108.92		25.9441	1678.46	1288.97	2908.3	2442.02	3511.82	5167.11	1820.62	2877.05	4776.19	10999.5
TRINITY_DN58624_c13_g1::TRINITY_DN58624_c13_g1_i1::g.62013::m.62013	DRENQSVLIT	587.807	2	33.3515	942.464	1	b	8	43197.7	51057.3	48096.7	40154.8	57582.2	54128.4	49386.4	47708.8	71670.9	67296.1	65724.9	63188.8	65393.2	61303.6	62401	54155.4	41743.2	44787.6	37453.8	39624.1	150063	151914	136158	148910	65418.4	63127	66434.2	58795.9	28894.1	29708.2	28455.5	24309	38539.1	40117.3	40728	40815.7	37654.6	35605.8	38464.6	32306.1	77007.7
TRINITY_DN58624_c13_g1::TRINITY_DN58624_c13_g1_i1::g.62013::m.62013	DRENQSVLIT	587.807	2	33.3515	829.38	1	b	7	25752.5	27455.4	28233.3	25600.4	37358.9	34524.7	32793.9	30102.1	47589.4	43595.2	43337.3	42646.2	43481.8	40720.1	40586.3	38401.8	29022.7	26291.3	23298.5	23191.2	97871	95972.7	89019.3	95246.4	38054.9	40541.6	40914.1	34255.5	18187.9	18919.4	17161.7	16432.9	25245.5	28916	24845.9	23474.7	21985.1	21673	22489.6	20032	51142.5
TRINITY_DN58624_c13_g1::TRINITY_DN58624_c13_g1_i1::g.62013::m.62013	DRENQSVLIT	587.807	2	33.3515	730.311	1	b	6	6291.2	9224.53	9052.85	8777.25	14234.4	15329.3	13889	12823.5	11217.2	10097.2	11463.8	10378.9	10204.5	10738.7	10484.5	8872.25	6168.07	7246.36	5826.16	5501.92	28683.1	27517	22253.7	24016.7	9275.34	8689.34	7985.49	8263.3	6223.67	4845.52	4713.07	3367.2	6266.56	7894.72	5682.27	5908.34	6830.65	5268.54	5463.4	5783.97	13546.4
TRINITY_DN58624_c13_g1::TRINITY_DN58624_c13_g1_i1::g.62013::m.62013	DRENQSVLIT	587.807	2	33.3515	643.279	1	b	5	2442.02	3651.28	2961.55	2682.96	5288.14	4189.64	3709.39	2702.24	4094.97	3748.52	4992.68	3832.27	4156.46	5489.28	4745.4	3519.72	2346.11	3060.41	2547.47	2616.26	9994.29	8686.05	10290.9	9778.15	3832.24	3904.08	3590.06	3850.97	2238.07	2173.27	1885.33	1524.58	2498.92	2970.81	2633.3	2290.8	2431.65		2149.95	2207.92	4558.74
TRINITY_DN58624_c13_g1::TRINITY_DN58624_c13_g1_i1::g.62013::m.62013	DRENQSVLIT	587.807	2	33.3515	1055.55	1	b	9	3872.25	3824.06	3650.31	3447.03	5360.19	4224.25	4590.83	3354.29	6046.36	5353.76	4930.38	5007.5	5435.74	5181.74	4859.8	4471.95	3362.94	3492.16	3170.65	2718.03	11887.5	11235.6	10904.6	12792.5	4434.22	5026.79	4226.23	3754.63	1783.14	2777.68	2674.3	1837.97	3932.87	4978.38	3086.59	3552.21	2579.55	2964.67	2556.07	3111.38	6178.23
TRINITY_DN58624_c13_g1::TRINITY_DN58624_c13_g1_i1::g.62013::m.62013	DRENQSVLIT	587.807	2	33.3515	471.736	2	b	8	6058.41	7452.65	6294.56	5693.68	9563.96	7688.55	6492.58	8352.68	10801.8	10203.9	9647.72	9663.93	9438.69	9122.81	9855.57	7896.94	6403.46	6139.81	6524.05	5773.48	20522.8	21645.1	20756.4	22766.6	8996.13	8928.4	9457.35	7552.8	4150.53	4031.14	4482.46	4379.21	5677.08	5888.56	6019.99	5326.54	5409.74	5782.27	5245.55	5073.39	12055.9
TRINITY_DN58624_c13_g1::TRINITY_DN58624_c13_g1_i1::g.62013::m.62013	DRENQSVLIT	587.807	2	33.3515	528.278	2	b	9	11329.3	11439.9	10950.3	9445.45	14962.7	14988.7	15065	12959.1	18793.6	16228.1	15510.7	18492.7	16890.1	14328	17184	16544.6	11668.8	9107.15	9534.8	8875.07	39613.6	37431.2	33172	37702.8	15955.3	15398.2	15945.3	12923.7	7472.84	9001.86	7535.87	6861.78	11212	11617.8	9940.03	10199.7	9021.58	8211.55	9974.64	9340.52	18248.3
TRINITY_DN58624_c13_g1::TRINITY_DN58624_c13_g1_i1::g.62013::m.62013	DRENQSVLIT	587.807	2	33.3515	415.194	2	b	7									2874.49			3408.22					1412.66		2213.47								2404.2							1261.94	1703.92			1685.06			2538.48
TRINITY_DN58624_c13_g1::TRINITY_DN58624_c13_g1_i1::g.62013::m.62013	DRENQSVLIT	587.807	2	33.3515	515.221	1	b	4														3897.34			1484.47													1672.87	1040.27		1318.58				1749.56
TRINITY_DN58624_c13_g1::TRINITY_DN58624_c13_g1_i1::g.62013::m.62013	DRENQSVLIT	587.807	2	33.3515	587.807	2	y	10	19400.8	17522.3	19308.7	20823	31598.1	39049.3	32701.7	24963.9	24879.2	25431.9	28179.1	30665.8	23400.2	19816.3	19210.8	17892.8	13528.1	13501.6	11777.3	11301.9	53554.6	54831.2	45317	52189.8	19191.9	16810.5	18557.3	17692.5	10083	10403.2	8687.87	7487.31	15916.2	16313.8	12342	11010.1	10932.6	10323.1	11033.9	10084.8	23107.9
TRINITY_DN58624_c13_g1::TRINITY_DN58624_c13_g1_i1::g.62013::m.62013	[1Ac]-STDAEMALYGKA	649.8	2	47.6747	748.282	1	b	7		1168.85	1239.7	646.351	23627.6	21919.2	18304.9	19535.6	362.397	56.1374		116.236	3743.6	3953.15	2945.06	2754.55		76.2562		190.591	3267.24	2719.89	2109.17	2397.83		402.918	118.375			632.288	377.5	228.951	267.733	914.446		729.218	1274.04	1023.34	812.065	701.154	138.305
TRINITY_DN58624_c13_g1::TRINITY_DN58624_c13_g1_i1::g.62013::m.62013	[1Ac]-STDAEMALYGKA	649.8	2	47.6747	753.396	1	y	7		692.153	1225.33	787.653	16077.8	17075.3	13740.3	14091.7	651.557	46.8186		182.617	2492.96	2576.44	2438.84	2075.36		258.299	114.348			8673.23	6405.69	7225.54	114.437			152.493	610.544			228.964	683.68	705.261			269.332	690.005			38.1611
TRINITY_DN58624_c13_g1::TRINITY_DN58624_c13_g1_i1::g.62013::m.62013	[1Ac]-STDAEMALYGKA	649.8	2	47.6747	882.439	1	y	8		1396.54	685.463	861.608	18159.2	18425.7	16847.2	12756.6	463.864	81.8513	25.9346		3346.94	2632.23	2369.57	2793.48		297.268			2479	2115.73	2574.84	3014.5			218.085	281.29		190.8	334.142	468.26	226.918	679.932	38.1611	374.886	578.35	691.316	756.409	580.899
TRINITY_DN58624_c13_g1::TRINITY_DN58624_c13_g1_i1::g.62013::m.62013	[1Ac]-STDAEMALYGKA	649.8	2	47.6747	677.245	1	b	6	38.1108	911.683	827.662	525.551	13260.4	11723.3	10071.8	11145.1	403.625	46.5578	152.603	154.448	1871.79	1449.99	2051.33	2152.45		315.367	38.1561		1641.06		363.722	1197.98	114.699	610.709	343.364	76.2367	601.079		261.862	263.643	457.91	492.588	113.103	412.822	685.798	564.803		267.121
TRINITY_DN58624_c13_g1::TRINITY_DN58624_c13_g1_i1::g.62013::m.62013	[1Ac]-STDAEMALYGKA	649.8	2	47.6747	953.476	1	y	9	260.82	571.241	506.18	540.693	12489.6	12064.8	12079.3	9787.91	284.976	141.496	29.9963	150.599	1635.07	1802.33	1340.65	723.905	133.574	422.837	76.2317		1406.98	1736.56	1310.81	851.014	1178.92	24.1089		224.518	381.522	210.137	190.789	188.754	300.413	392.772	76.2808		495.971	466.325		339.943
TRINITY_DN58624_c13_g1::TRINITY_DN58624_c13_g1_i1::g.62013::m.62013	[1Ac]-STDAEMALYGKA	649.8	2	47.6747	861.366	1	b	8	108.633	1302.57	1428.15	955.002	15819.4	17364.2	13141	14723.3	386.522	141.348			2413.93	2389.37	2285.87	2323.36		25.9441		114.478	2239.63	3230.51	113.514	1855.83	343.167	365.959		296.007			378.124	455.383	1018.13		76.3216	272.147	560.538	804.321	701.031	821.295	246.853
TRINITY_DN58624_c13_g1::TRINITY_DN58624_c13_g1_i1::g.62013::m.62013	[1Ac]-STDAEMALYGKA	649.8	2	47.6747	1068.5	1	y	10	914.449	343.247	243.541	467.348	7273.25	7504.71	6061.75	6195.39	186.458	124.063			850.231	1198.72	1080.29	817.364	109.23			190.769		324.304		229.397	581.107	242.919	66.0766	267.11	152.634	198.504	152.638		190.794	38.1561		327.12		231.957			1110.68
TRINITY_DN58624_c13_g1::TRINITY_DN58624_c13_g1_i1::g.62013::m.62013	[1Ac]-STDAEMALYGKA	649.8	2	47.6747	1024.43	1	b	9	206.883	83.2671	81.1216	255.686	6396.25	6453.85	6593.81	5849.66	213.42	34.0582	29.9862		768.613	1189.73	1140.62	887.974	244.797	397.448	29.9617	76.3172	914.362	100.24	953.511	1016.35	152.634	247.269	144.383	111.012		152.639	76.3124	114.477		305.071		238.376	534.033	152.644	379.192	455.637	152.573
TRINITY_DN58624_c13_g1::TRINITY_DN58624_c13_g1_i1::g.62013::m.62013	[1Ac]-STDAEMALYGKA	649.8	2	47.6747	546.204	1	b	5	335.422	1351.92		969.927	18015.8	19487.2	18705.4	18123.3	289.101	487.843		625.537	3697.67	3626.25	2681.12	4173.79		693.23			5069.69		3679.85	3262.52	180.134	176.871		409.572		694.237	611.64	572.848	1241.58	1152.99	114.274	702.601	909.556	1556.41	733.486	886.489	126.178
TRINITY_DN58624_c13_g1::TRINITY_DN58624_c13_g1_i1::g.62013::m.62013	[1Ac]-STDAEMALYGKA	649.8	2	47.6747	417.162	1	b	4	861.733	812.828	863.203	539.386	14048.8	12526.4	11369	12305.2	122.472		51.8805	230.971	1559.78	1609.48	1573.09	1489.46	67.3017				1429.05		1270.18	1364.65	944.591	242.139	644.186	238.432	123.368	458.825		239.752	781.971			757.458	520.497	729.799	921.358	647.958
TRINITY_DN58624_c13_g1::TRINITY_DN58624_c13_g1_i1::g.62013::m.62013	ENLGKLMTN	510.263	2	35.2749	663.349	1	y	6	14368.1	15158.4	13314.7	12704.5	31550.4	29643.4	28495.2	25934	43618.5	41339.1	36310.6	40432.8	40664.3	36196.2	34777.7	31233.6	18130.2	17338.3	16915	15501.5	51749.4	51107.3	44123.4	45398.9	24482.7	24275.5	24765.4	22106.9	6863.24	76.2821	6343.56	5692.29	8218.92	536.336	8975.54	6946.85	878.88	7209.95	8021.32	6923.45	16515.9
TRINITY_DN58624_c13_g1::TRINITY_DN58624_c13_g1_i1::g.62013::m.62013	ENLGKLMTN	510.263	2	35.2749	776.433	1	y	7	6503.45	5496.67	6423.95	5057.21	14095.9	14535	13319.7	11104.8	15255.5	16049.7	14042.9	15529.5	13664	12998.5	12064.2	11227.9	7156.59	6899.33	6295.09	5475.34	19909.4	19063.1	16163.3	15922.1	11204	11170.1	9516.2	8234.24	2506.09	23.6511	2611.06	2536.98	3175.33	162.279	3545.59	2997.29	496.593	2781.45	3716.29	2252.14	6926.66
TRINITY_DN58624_c13_g1::TRINITY_DN58624_c13_g1_i1::g.62013::m.62013	ENLGKLMTN	510.263	2	35.2749	786.418	1	b	7	1391.58	2075.09	1853.83	1758.02	3544.25	6317.76	5482.02	4206.37	3946.94	4299.17	4682.75	4115.87	4367.58	2940.93	3642.46	3173.68	2605.41	2396.46	953.913	1868.73	4852.47	6979.08	4606.25	5725.38		2918.65		2743.59	1260.55		1047.79		1205.01	76.2347		1180.37			774.874		1905.62
TRINITY_DN58624_c13_g1::TRINITY_DN58624_c13_g1_i1::g.62013::m.62013	ENLGKLMTN	510.263	2	35.2749	606.328	1	y	5	2439.93	2561.97	3053.72	2722.2	5990.98	4595.47	5491.99	3627.48	6528.39	6248.12	5381.74	6372.93	5034.58	5332.4	5188.06	4279.24	2464.61	2498.41	2386.15	2614.86	6392.47	6723.35	7014.01	6205.79	3797.85	3853.61	3464.17	3080.37	1170.68	38.1605	1121.51	770.874	1117.44		1383.9	1074.36		1517.01	1068.32	1266.65	2377.11
TRINITY_DN58624_c13_g1::TRINITY_DN58624_c13_g1_i1::g.62013::m.62013	ENLGKLMTN	510.263	2	35.2749	542.293	1	b	5																														190.693				287.925			322.695
TRINITY_DN58624_c13_g1::TRINITY_DN58624_c13_g1_i1::g.62013::m.62013	ENLGKLMTN	510.263	2	35.2749	478.233	1	y	4	2513.37	2278.16	1923.42	2374.92	4483.67	4481.26	4394.29	3709.6	4982.32	4651.12	4128.03	5171.46	2957.12	4399.17	3298.22	5258.07	3121.81		2092.7	3403.13	5818.97	6176.62	5409.81	6847.94	2798.51	2551.64	1923.78	2864.53	1328.14	88.3899	1656.57	2096.48		151.69	2152.37	1266.15		682.491		1283.45	1699.98
TRINITY_DN58624_c13_g1::TRINITY_DN58624_c13_g1_i1::g.62013::m.62013	ENLGKLMTN	510.263	2	35.2749	510.263	2	y	9	40620.4	30214.3	34284.9	33607	61648.6	67224.2	66551	55566.6	85688.1	89179.6	88857.7	83638.5	76457.9	62010.4	63916.3	64392.7	47314.1	43584.9	35430.7	32891.7	82841	75732.9	75052.3	85255.7	71067.9	60559.4	62447	58624.2	22385.9		20171.4	20847	29127	5027.07	21256	22437.2		22840.1	23106.6	24274.9	41039.5
TRINITY_DN58624_c13_g1::TRINITY_DN58624_c13_g1_i1::g.62013::m.62013	[1Ac]-STDAEMAVYGK	607.274	2	39.1731	868.423	1	y	8	55.9322	115.712		121.761	4387.27	3431	4157.46	3092.92	1256.62	1216.6	1744.13		25608.5	26993.5	23388	23119	3844.74	2750.22	2660.48	2454.57	12393.4	9412.13	11193.2	10495.9	11167.6	11130.5	8042.87	8228.92	3003.26	3675.58	3094.27	2622.35	668.62	1426.77		1456.67	162.244	303.762			949.836
TRINITY_DN58624_c13_g1::TRINITY_DN58624_c13_g1_i1::g.62013::m.62013	[1Ac]-STDAEMAVYGK	607.274	2	39.1731	797.386	1	y	7		159.762	278.59	253.551	6042.94	4845.46	5616.22	4369.62	1221.12	1783.18	1687.12	191.066	30930.7	37601.7	31627.6	28755.3	4358.77	4090.79	4900.44	3721.13	16874.5	13107.3	13819.6	13065.2	11326.2	12829.6	11318.6	11108.2	4612.75	4555.85	3790.11	4028.44	1426.31		1560.76		480.135		55.9561		1521.89
TRINITY_DN58624_c13_g1::TRINITY_DN58624_c13_g1_i1::g.62013::m.62013	[1Ac]-STDAEMAVYGK	607.274	2	39.1731	668.344	1	y	6		223.664			7296.63	5013.64	4943.72	4472.33	1801.54	1582.95	1059.93	131.801	28199.6	29732.6	23606.2	24877.2	3631.37	2911.08	2780.22	2951.96	13608.1	9863.54	10680.3	9930.33	9962.88	10470.1	9073.79	9557.8	3523.41	4008.52	3397.82	3133.73	1110.89	1394.64	1277.88	1633.27	131.819	269.098
TRINITY_DN58624_c13_g1::TRINITY_DN58624_c13_g1_i1::g.62013::m.62013	[1Ac]-STDAEMAVYGK	607.274	2	39.1731	983.45	1	y	9	27.6695	266.182		101.195	3230.31	2562.37	2828	2211.96	994.351			190.154	13429.6	14332.6	13196.4	11813.5	2047.83	1895.14	1464.54	1322.68	6747.91	5951.91	5104.33	5185.49	5671.84	4775	5335.22	5191.48	2363.8	2332.19	1913.16	1419.88	664.942	835.595	833.649	868.755	124.436	76.3167	76.2361
TRINITY_DN58624_c13_g1::TRINITY_DN58624_c13_g1_i1::g.62013::m.62013	[1Ac]-STDAEMAVYGK	607.274	2	39.1731	847.35	1	b	8	76.175	291.013	51.8872		2706.64	3491.93	2204.77	2289.18	1101.52	810.621	1308.25	257.172	16824.3	14304.7	14275.9	16123.1	1437.62	2149.33	2098.64	1203.7	6013.41	5510.42	6852.63	5389.36	6095.65	6796.58	5381.73	5211.26	2470.51	2246.94	1955.42	1856.95	1081.23			652.028	2391.81	252.697	38.0605	248.539	853.414
TRINITY_DN58624_c13_g1::TRINITY_DN58624_c13_g1_i1::g.62013::m.62013	[1Ac]-STDAEMAVYGK	607.274	2	39.1731	748.282	1	b	7		190.794		176.18	2866.01	3403.77	2800.82	3144.81	1292.41	1256.31	1174.36		18344.7	19044.9	15941.8	16597.9	2346.11	1393.37	2260.55	1448.89	9015.52	7516.42	7582.02	6930.28	7508.67	7429.17	6677.24	5806.24	2567.02	1560.39	1727	2197.04	924.875	1021.29	971.304	382.535				29.9963	1033.15
TRINITY_DN58624_c13_g1::TRINITY_DN58624_c13_g1_i1::g.62013::m.62013	[1Ac]-STDAEMAVYGK	607.274	2	39.1731	677.245	1	b	6		29.9885	70.1288		1905.61	1596.24	1391.46	712.656	1337.31	1290.46	1243.14		9169.28	10570.5	10280.6	9670.99	1182.83	1003.9	1623.94	933.983	4776.76	4104.63	4341.32	3297.47	3224.48	3670.31	3595.99	3151.93	1235.77	1381.16	1140.98	1288.66	929.595	948.17	572.95	641.782		38.1561		38.1656
TRINITY_DN58624_c13_g1::TRINITY_DN58624_c13_g1_i1::g.62013::m.62013	[1Ac]-STDAEMAVYGK	607.274	2	39.1731	546.204	1	b	5	460.716	1875.95			3134.2	2643.24	2641.43	3266.19			1372.39	155.412	16829.8	20490.5	17801.4	16979	2148.83	2091.11	2219.58	1158.18	11423.6	7967.64	6360	7253.07	7553.74	6076.02	6161.43	6342.33	2435.02	3487.48	2374.14	1797.21	1013.72	794.385	1325.72	1291.95	169.461		136.349	145.981
TRINITY_DN58624_c13_g1::TRINITY_DN58624_c13_g1_i1::g.62013::m.62013	[1Ac]-STDAEMAVYGK	607.274	2	39.1731	537.303	1	y	5		203.253	70.4643		2634.93	1835.86	1941.16	3097.25	1304.72	948.457	890.493		18475	19223.4	17216.4	15383.9	1720.68	2486.69	2031.45	2292.34	7619.48	5916.4	6652.38	7462.29	8100.91	7615.55	5995.12	7103.81	2509.09	2301.73	2033.13	2256.75	1078.12		865.663	809.412		486.267	813.226	101.057	843.38
TRINITY_DN58624_c13_g1::TRINITY_DN58624_c13_g1_i1::g.62013::m.62013	[1Ac]-STDAEMAVYGK	607.274	2	39.1731	466.266	1	y	4		55.6489		191.246	2954.88	2225.04	3007.35	1747.34	731.465		325.901		14925.5	18192.4	11563	14481.1	1998.68	2305.61	1396.25	1534.16	7169.71	5569.8	6018.84	5311.6	5759.76	6555.41	5619.88	4142.47	2038.07	2761.83	2224.99	2483.01	495.332	225.615	865.657	588.679		448.806	66.0816		758.548
TRINITY_DN58624_c13_g1::TRINITY_DN58624_c13_g1_i1::g.62013::m.62013	KDPLNDSVVQ	557.791	2	31.9882	968.505	1	b	9	38.0951	38.1309	4351.53	3834.33	94324.7	79827.3	86299.7	75072.1	255.871	1474.11	1464.22	23.928	12012.9	10855.8	10566.3	10646	460.494	911.673	878.545	366.23	10034	7782.71	8462.3	9221.68	38.1552	1719.95		681.343	114.376	38.1465	280.335	38.1611	190.748	114.482	343.293	38.1102	21.9088		38.1058	38.09	1168.26
TRINITY_DN58624_c13_g1::TRINITY_DN58624_c13_g1_i1::g.62013::m.62013	KDPLNDSVVQ	557.791	2	31.9882	869.436	1	b	8	38.5528		3530.97	2394.42	63480.1	59828.4	60629.6	50939.1	249.178	1087.68	1788.79	405.383	8570.62	6167.29	8691.65	7375.46		470.852	326.304	1178.97	4297.23	7449.97	4777.11	3363.37	76.2814	1066.38	38.1259	1535			341.681	38.0951	374.801	259.278	72.8435				76.1707	25.727	400.943
TRINITY_DN58624_c13_g1::TRINITY_DN58624_c13_g1_i1::g.62013::m.62013	KDPLNDSVVQ	557.791	2	31.9882	770.368	1	b	7		55.1463	1181.04	781.775	12383.8	10714.6	7859.7	6594.89	119.643	261.933	189.744	134.707	2002.45	1636.99	1500.78	1779.56	131.59		100.165			366.908	1290.06		29.9761	773.906	29.9727	475.939	625.821	142.383	76.2468	138.316	464.279	154.665	188.758	38.1259		202.161	152.438	177.362	25.934
TRINITY_DN58624_c13_g1::TRINITY_DN58624_c13_g1_i1::g.62013::m.62013	KDPLNDSVVQ	557.791	2	31.9882	683.336	1	b	6	47.5131	180.271		545.3	7536.22	7449.12	7767.22	4419.52		264.445	219.859	150.584			230.088	949.706		76.2462	38.0906	265.791		79.342	579.001	148.609		547.237	16.1467			38.1303	38.1611	38.1611	66.9972	104.257	38.1309		296.452	230.457	38.1102	76.3216	29.8878
TRINITY_DN58624_c13_g1::TRINITY_DN58624_c13_g1_i1::g.62013::m.62013	KDPLNDSVVQ	557.791	2	31.9882	557.791	2	y	10			3309.45	4315.57	79706.8	76558.1	73839.4	62944		1452.39			11232.3	7201.07	11491.2	7395.79	430.545	233.928	314.56	1266.35	6023.15	10375.3	8764.22	6449.6	216.902	1788.83		1730.08	1081.21	188.379	147.969	134.028	957.941	579.411	271.923	777.107	651.403	186.325	1222.29		466.218
TRINITY_DN58624_c13_g1::TRINITY_DN58624_c13_g1_i1::g.62013::m.62013	KDPLNDSVVQ	557.791	2	31.9882	568.309	1	b	5		747.632		753.972	3501.94	4148.82			1396.62		1666.05	197.628		752.377	318.527	1024.73	761.505	248.639	155.394		610.718		434.548	238.443	848.996	2127.9			1471.53	878.627	2253.58		2878.82	2427.17	1721.37	229.445	305.329	1096.82		693.812
TRINITY_DN58624_c13_g1::TRINITY_DN58624_c13_g1_i1::g.62013::m.62013	[1Ac]-STDAEMAVYGKAAIY	816.385	2	53.45	847.35	1	b	8	1258.62	1763.96	1527.39	925.49	5270.47	5620.19	3224.31	4546.57	13510.3	13282	12242.8	11689.3	7271.44	7023.1	5534.59	4809.54	3783.6	3411.92	3243.1	3167.29	36999.4	42120.3	33559.3	31940.3	2714.82	2387.32	2297.13	2160.3	1745.87	1128.53	1167.38	1574.36	483.478	961.195	978.255		367.843				2557.39
TRINITY_DN58624_c13_g1::TRINITY_DN58624_c13_g1_i1::g.62013::m.62013	[1Ac]-STDAEMAVYGKAAIY	816.385	2	53.45	884.488	1	y	8	797.88	288.243	984.941	305.154	1287.18	1421.59	1702.85	1092.05	5494.05	4825.37	4296.01	3669.58	2079.86	1977.96	1575.8	2148.61	1352.3	1434.76	1126.3	930.641	11288	14165.2	12502.1	10364.4	984.782	1123.04	1100.92	1178.93			496.017	495.855	192.834	263.475		337.933	45.5948	76.3167	35.5213	76.3173	916.399
TRINITY_DN58624_c13_g1::TRINITY_DN58624_c13_g1_i1::g.62013::m.62013	[1Ac]-STDAEMAVYGKAAIY	816.385	2	53.45	1010.41	1	b	9	504.899	548.551	426.541	541.495	1592.52	1525.11	1566.97	1263.35	5274.1	4789.02	3484.5	4190.77	2504.59	1363.89	1637.11	2105.37	1073.01	908.875	1289.5	1044.77	12600.6	14838.5	10618.4	9654.49	943.575	735.571	858.313	984.992	116.481	492.605	492.411	263.634	267.122	332.416	457.919		152.639	187.32	190.73		801.325
TRINITY_DN58624_c13_g1::TRINITY_DN58624_c13_g1_i1::g.62013::m.62013	[1Ac]-STDAEMAVYGKAAIY	816.385	2	53.45	955.525	1	y	9	658.844	571.747	199.24	343.424	1452.78	803.464	1601.97	1057.85	3911.23	3739.93	3180.13	3150.42	1696.15	2041.09	1793.49	1622.28	1310.52	1680.52	915.389	858.331	10817.5	13658.2	9518.82	10557.7	865.457	701.064	686.987	623.334	460.776		378.12	38.1611	378.125	305.271	190.795	38.1605	125.323				944.028
TRINITY_DN58624_c13_g1::TRINITY_DN58624_c13_g1_i1::g.62013::m.62013	[1Ac]-STDAEMAVYGKAAIY	816.385	2	53.45	1086.57	1	y	10	305.272	225.486	381.519	572.373	782.06	982.687	1081.35	474.518	3036.29	3276.31	2771.33	2553	1631.4	1360.65	937.326	1121.82	1005.47	765.893	676.816	456.997	6650.27	8219.47	6951.17	6130.37	677.633	492.603	586.572	188.663	341.33	340.38		228.951	76.3167	267.121	149.165	150.597	76.3167	76.3123			475.192
TRINITY_DN58624_c13_g1::TRINITY_DN58624_c13_g1_i1::g.62013::m.62013	[1Ac]-STDAEMAVYGKAAIY	816.385	2	53.45	1195.53	1	b	11	190.799	180.738	38.1561				94.3067	419.128	1037.98			1256.2	452.04	376.065	568.92	664.531	381.595	269.572	270.265	381.579		3187.95	2925.96	2224.74	216.877	228.959	190.8	267.117	38.1058	152.633		38.1335	55.7737	158.224	228.961	38.1661		55.8045			305.491
TRINITY_DN58624_c13_g1::TRINITY_DN58624_c13_g1_i1::g.62013::m.62013	[1Ac]-STDAEMAVYGKAAIY	816.385	2	53.45	1067.44	1	b	10	267.112	76.3167	38.151			1101.74	795.301	458.984	1196.39	2065.11	1665.04	1230.21	674.072	1053.92	343.492	187.249	427.542	481.541	378.111	421.586	4390.07	5203.88	4469.1	4045.38	228.785	228.964	310.265	401.638	180.697	353.845		152.625	76.3216			42.6446	37.7368			38.1102	381.585
TRINITY_DN58624_c13_g1::TRINITY_DN58624_c13_g1_i1::g.62013::m.62013	[1Ac]-STDAEMAVYGKAAIY	816.385	2	53.45	1215.61	1	y	11		114.472	152.619		523.468	419.758	606.872	502.372	910.963	2070.78	1443.47	1495.33	1042.94		814.266	380.096	421.791	518.581	381.585	491.703	3148.25	5126.75	3565.71	4084.2	419.755	264.499	114.473	305.151	267.117	118.388	152.635	38.1548	76.321	190.689			114.381		114.473	38.1611	202.692
TRINITY_DN58624_c13_g1::TRINITY_DN58624_c13_g1_i1::g.62013::m.62013	[1Ac]-STDAEMAVYGKAAIY	816.385	2	53.45	546.204	1	b	5	2421.44	2160.82	2074.46	1737.25	7867.68	7306.35	5651.15	4224.54	20137.6	19342.7	16778.1	16433.6	7595.27	8446.77	8202.39	7156.38	5932.87	5885.86	5271.48	4853.48	56002.3	57392.3	49202.8	44644.5	3380.34	3769.51	3684.75	2332.18	2257.78	1892.09	1490.93	1303.59	1094.09	1249.83	1131.79		745.565		376.323	109.902	3424.92
TRINITY_DN58624_c13_g1::TRINITY_DN58624_c13_g1_i1::g.62013::m.62013	[1Ac]-STDAEMAVYGKAAIY	816.385	2	53.45	725.848	2	b	14	1104.41	569.049	671.852	863.373	1997.05	2646.05	2621.52	2007.52	7612.36	7627.53	6253.26	6061.64	3303.23	4085.68	3192.37	2673.69	2367.89	2305.33	1705.85	2134.5	18857.6	21927.1	17636.9	16856.5	1274.16	1223.37	1709.82	1778.6	1051.01	1143.4	368.228	829.386	578.904	1077.67			163.089		199.121	29.9814	928.251
TRINITY_DN58624_c13_g1::TRINITY_DN58624_c13_g1_i1::g.62013::m.62013	DKNKDPLNDSVVQL	528.946	3	44.2069	727.368	2	b	13	5425.5	11584.6	4708.32		64774.5	65859.2	47427.6	47780	11341.5	9948.1	9405.33	8152.11	20219.1	18865.6	16380.6	17360	53.2024	4384.59			60151.8	59216.1	54776.5	62809.8	3227.02	3077.71	3313.34	3626.3	795.76	1108.08	1503.64		189.449	584.078	1145.71	770.064	2650.75	871.883	81.9046	125.979	1779.29
TRINITY_DN58624_c13_g1::TRINITY_DN58624_c13_g1_i1::g.62013::m.62013	DKNKDPLNDSVVQL	528.946	3	44.2069	613.804	2	b	11	3355.14	3473.1	3949.94	3352.54	45229.4	43016.5	36691.9	31984.8	7136.89	6346.77	7457	7619.95	14959.4	12863.6	13364.9	12246.2	76.321	4300.63	4665.74	38.1303	38120.6	38599.9	33999.7	32543.9	2330	2228.95	1816.95	1753.44	736.496	723.622	903.143	407.247	38.1605		719.528			188.643		76.3167	2525.42
TRINITY_DN58624_c13_g1::TRINITY_DN58624_c13_g1_i1::g.62013::m.62013	DKNKDPLNDSVVQL	528.946	3	44.2069	663.338	2	b	12	6919.05	5664.46	6304.88	5248.25	63456.6	55500.1	54194.1	50851.3	10303.8	11108.7	9417.67	9610.3	20271.7	17830.8	16936.8	18274.3	177.846	6237.24	4835.8	25.939	49582.7	52600.1	41630.6	44499.1	2920.14	3150.07	2755.32	3280.92	1038.65	901.897	725.356	1183.73		1669.28	939.723	1770.17	1921.1	606.194	56.0902	38.0907	2152.23
TRINITY_DN58624_c13_g1::TRINITY_DN58624_c13_g1_i1::g.62013::m.62013	DKNKDPLNDSVVQL	528.946	3	44.2069	1226.6	1	b	11	696.873	1075.15	350.406	725.021	7277.32	5970.44	5784.21	4992.11	1127.41	1002.32	756.451	1206.46	1841.57	2126.15	1902.31	1479.14	38.1572	562.163	610.473		6721.33	6449.98	5461.69	4695.15			267.143			137.376	152.648	38.1561		114.473		217.327					343.433
TRINITY_DN58624_c13_g1::TRINITY_DN58624_c13_g1_i1::g.62013::m.62013	DKNKDPLNDSVVQL	528.946	3	44.2069	601.294	1	b	5					14934.3	13330.6	14008		4326.86	2962.33	2152.69	1978.18	6873.05	5400.3	3161.31	4777.52	110.514		2033.62	113.235	14775.3		13664.8	33535.2	691.028						444.532							1928.79	73.8001		432.611
TRINITY_DN58624_c13_g1::TRINITY_DN58624_c13_g1_i1::g.62013::m.62013	DKNKDPLNDSVVQL	528.946	3	44.2069	1127.53	1	b	10	434.457			568.28	4736.16	5813.5	4723.34	5013.5	1875.74	1459.83	604.232	1444.25	1955.41	2134.72	2023.53	1940.05					4049.81	5933.47	4088.58	9346.48			210.621		78.3617	76.0013	76.4187			38.1605				513.1		165.834	421.772
TRINITY_DN58624_c13_g1::TRINITY_DN58624_c13_g1_i1::g.62013::m.62013	DKNKDPLNDSVVQL	528.946	3	44.2069	811.431	1	b	7	579.923	558.83		300.107	5694.54	2593.55		4298.97	1900.66	474.721	480.414	259.14	1795.3	1389.41	453.942	1153.99		346.318	420.594	663.246	7540.71	6427.35	4108.42	8416.09	158.126	615.484		399.356			54.1429	117.936	86.4395	152.537				398.519		793.562	87.5766
TRINITY_DN58624_c13_g1::TRINITY_DN58624_c13_g1_i1::g.62013::m.62013	DKNKDPLNDSVVQL	528.946	3	44.2069	925.474	1	b	8	311.554	839.014	392.199	242.265	3804.35	3634.8	3265.43	3842.91	772.937	708.636	897.392	1012.98	1855.02	1275.51	1011.19	1222.64	70.1296		326.559	29.9963	3882.61	3459.99	3190.43	4382.46	153.1	287.686	150.934	328.865	262.828	228.95	354.913	76.3216	378.806			114.482	296.907	76.2405	120.031	25.9547
TRINITY_DN58624_c13_g1::TRINITY_DN58624_c13_g1_i1::g.62013::m.62013	[1Ac]-STDAEMAVYGKAAI	734.853	2	50.9488	847.35	1	b	8	1271.79	1415.38	1080.6	1471.16	18994.4	19205.3	17259.4	15136.6	5580.34	3615.48	3550.68	3347.53	22166.3	22612.5	19459.6	19256.2	1231.19	1061.24	1479.8	872.673	31887.3	35921.8	33004	25822.5	1735.16	939.233	1015.26	1560.22	76.3216	421.206		38.1611	457.92	450.993		352.571		530.441	76.2166	114.372	1283.4
TRINITY_DN58624_c13_g1::TRINITY_DN58624_c13_g1_i1::g.62013::m.62013	[1Ac]-STDAEMAVYGKAAI	734.853	2	50.9488	792.461	1	y	8	716.804	726.77	674.096	497.587	9899.12	9881.6	9789.22	8151.12	2379.14	2978.6	2262.56	1811.81	11959.2	12836.5	9012.75	9901.73	903.891	958.677	596.064	473.651	18182.1	18452.1	16555.9	14965.9	714.548	750.487	723.937	640.939	114.478	305.273	76.3173			530.765		343.433		38.0906	107.061	38.1561	804.999
TRINITY_DN58624_c13_g1::TRINITY_DN58624_c13_g1_i1::g.62013::m.62013	[1Ac]-STDAEMAVYGKAAI	734.853	2	50.9488	1010.41	1	b	9	150.597	623.755	870.706	490.286	5352.7	6158.67	6352.95	5450.64	1270.75	1788.88	1487.77	1437.09	8251.21	9453.82	6240.2	6042.18	385.884	664.025	412.817	373.768	10835.2	10381.3	10282.5	9965.06	706.132	530.779	565.454	670.648		44.1669		15.9778	98.1611	114.488				76.3216	38.1611	38.1605	105.606
TRINITY_DN58624_c13_g1::TRINITY_DN58624_c13_g1_i1::g.62013::m.62013	[1Ac]-STDAEMAVYGKAAI	734.853	2	50.9488	1123.58	1	y	11		147.9	76.3173		1186.37	1980.48	1370.9		583.203	534.14	518.309		2167.69		1969.66		38.1561	190.789	261.597	114.478	3441.96	3032.86	2253.63		76.3172	383.632			114.473	76.3222		38.1561		38.1605			38.1546	114.482			343.428
TRINITY_DN58624_c13_g1::TRINITY_DN58624_c13_g1_i1::g.62013::m.62013	[1Ac]-STDAEMAVYGKAAI	734.853	2	50.9488	1052.54	1	y	10	354.292	263.919	343.432	621.949	4129.23	5219.34	4505.61	4343.02	1508.95	1231	872.951	759.063	4748.03	5673.8	5376.14	3974.91	339.957	478.987	268.978	305.274	8142.47	9281.02	7108.66	5800.24	266.64	648.706	205.142	352.116		191.49	75.5207		38.1605	32.1428	38.1561	114.468	38.1561			114.473
TRINITY_DN58624_c13_g1::TRINITY_DN58624_c13_g1_i1::g.62013::m.62013	[1Ac]-STDAEMAVYGKAAI	734.853	2	50.9488	546.204	1	b	5	1864.83	2992.86	2508.99	3056.54	25564.5	30869	24575.9	24001.6	7429.42	6453.27	5353.83	4969.3	32440.9	37267.5	28017.4	30541.1	1075.77	2333.2	2069.85	1762.46	47621.2	51239.5	45304.6	40944.8	2036.07	2742.64	2394.72	2068.05	70.1128	1249.62			598.289	968.471	29.9718		101.574	378.922		94.6334	1272.44
TRINITY_DN58624_c13_g1::TRINITY_DN58624_c13_g1_i1::g.62013::m.62013	[1Ac]-STDAEMAVYGKAAI	734.853	2	50.9488	622.356	1	y	6	1160.85	2060.87	1851.9	1599.73	17062.4	20035.3	17886.3	13435.5	4326.08	5010.04	4246.16	4279.82	22319.6	23560.1	20186.2	19643.7	1430.17	1886.92	1997.87	1223.6	30470.1	32068.8	29061.7	27417.2	2261.27	761.797	1803.3	2374.26	218.85	922.474		362.643	485.24	570.604	74.7069			564.279	111.657	601.94	1069.56
TRINITY_DN58624_c13_g1::TRINITY_DN58624_c13_g1_i1::g.62013::m.62013	[1Ac]-STDAEMAVYGKAAI	734.853	2	50.9488	417.162	1	b	4	2316.94	1306.51	2300.52	1943.97	13961.4	18057.7	17236	14281.4	5796.5	4393.43	4395.8	3968.97	19976.3	23410.1	18838.3	17199.9	1807.46	1876.23	2068.88	1490.87	30461	31129.2	28004.9	25964	1237.14	2027.9	1361.24	1787.24		797.778	38.0906	171.886	639.715		104.222	473.713		561.79	227.051	149.16	1533.29
TRINITY_DN58624_c13_g1::TRINITY_DN58624_c13_g1_i1::g.62013::m.62013	[1Ac]-STDAEMAVYGKAAI	734.853	2	50.9488	633.787	2	b	12	677.373		748.792	666.538	9264.55	10030.5	9536.96	8902.48	3118.16	2877.97	2431.23	2302	11685.5	11674.2	11209.7	9261.55	787.872	492.673		693.049	17473.4	20721.6	16981.9	15763.8	368.724	825.821	731.645	891.503		268.72			216.659	430.387			29.9963	272.427
TRINITY_DN58624_c13_g1::TRINITY_DN58624_c13_g1_i1::g.62013::m.62013	[1Ac]-STDAEMAVYGKAAI	734.853	2	50.9488	677.245	1	b	6	1516.71	1506.97	1245.83	886.106	14624.6	16339.4	13670	13371.2	5197.71	3484.98	3137.33	2553.96	16378.2	19546	14849.1	16027.4	1206.48	1022.03	1081.22	1409.65	24414.1	29869.2	23976.9	19525.2	1399.56	1598.52	1777.54	1813.32		392.634	142.323	76.2667	193.295	483.25		170.32		510.781	66.9917	210.406	591.241
TRINITY_DN58624_c13_g1::TRINITY_DN58624_c13_g1_i1::g.62013::m.62013	LLHSQNTSLLN	620.338	2	35.6336	994.532	1	b	9	3307.34	3994.76	3434.14	3428.12	7059.9	6852.6	7766.42	6255.37	11628.8	12352.5	10330.2	11525.5	30434.1	29687.3	32952.3	28612.5	1083.51		771.298	1272.46	15358.9	16246.6	12675.6	12076.1	1687.39		2820.77	2296.63	1157.8	825.429	767.275	855.727	955.82	38.1145	890.413	114.144	1910.76	114.91	1939.17	114.478	1884.52
TRINITY_DN58624_c13_g1::TRINITY_DN58624_c13_g1_i1::g.62013::m.62013	LLHSQNTSLLN	620.338	2	35.6336	881.448	1	b	8	1105.56	1331.74	1827.65	1552.91	2794.59	2865.52	2534.87	2178.32	5151.04	4118.61	3541.26	4120.54	11705.7	11413.3	12833.1	10364.7	293.444		783.2	477.67	6061.6	5846.05	5082.56	4644.98	553.617	114.308	1073.45	879.639		457.916	494.04	624.342	343.365				797.844		823.993		1391.14
TRINITY_DN58624_c13_g1::TRINITY_DN58624_c13_g1_i1::g.62013::m.62013	LLHSQNTSLLN	620.338	2	35.6336	1107.62	1	b	10	1665.47	1640.94	1918.21	1588.26	4129.25	3456.67	3279.4	3228.22	6507.74	6461.25	7131.11	6585.19	14805.1	16032.8	18892.4	13903.8	724.94	448.497	603.605	621.222	8841.73	9201.37	7278.91	7890.46	1239.98		1558.28	1617.99	253.63	721.553	527.183	603.602	759.714	1313.94	627.495		656.64	1217.2	1058.01		764.615
TRINITY_DN58624_c13_g1::TRINITY_DN58624_c13_g1_i1::g.62013::m.62013	LLHSQNTSLLN	620.338	2	35.6336	693.368	1	b	6	819.556	658.205	408.838		1393.85	1080.48		891.395	1022.09	1745.81	1183.84	2170.59	3912.77	4073.91	3942.67	4376.01	341.803				1669.41	2039.44	1352.19	1548.53	245.733	68.1423	419.651		152.468	114.427	76.3217	190.75		429.31	343.438		381.692	301.698	152.63
TRINITY_DN58624_c13_g1::TRINITY_DN58624_c13_g1_i1::g.62013::m.62013	LLHSQNTSLLN	620.338	2	35.6336	794.416	1	b	7	1755.05	639.117	474.613		1458.39		1955.68	831.191	2186.3	1324.59	2343.27	1584.91	4415.34	4471.73	4585.75	5914.64		190.794		463.627	2982.73	3651.52	3892.89	2348.6		29.9862	568.588	395.37		38.1303		228.96	228.956	326.636		76.3222	449.974	536.006	342.502	152.502	214.589
TRINITY_DN58624_c13_g1::TRINITY_DN58624_c13_g1_i1::g.62013::m.62013	LLHSQNTSLLN	620.338	2	35.6336	497.769	2	b	9	761.586	302.402		221.811	811.965	1038.77	1014.72	708.237	1160.27	985.368	1829.13	1288.94	4100.13	2711.26	4216.04	2921.49	500.182	273.492	269.674	320.984	1821.1	2221.61	1617.2	1778.37	439.185		584.847	544.694	365.092		240.571			82.7253		237.678		194.18	256.053	72.65	114.628
TRINITY_DN58624_c13_g1::TRINITY_DN58624_c13_g1_i1::g.62013::m.62013	LLHSQNTSLLN	620.338	2	35.6336	451.266	1	b	4	317.07	370.286			1001.28	902.983	803.711	324.94	980.81		660.879		1577.14		1940.83	1277.37	234.529		38.09		727.511	1020.37	900.487	1191.95	210.978	101.625				43.4789		568.774	142.353	21.907		45.833	465.879	94.7468	108.734	253.327	170.036
TRINITY_DN58624_c13_g1::TRINITY_DN58624_c13_g1_i1::g.62013::m.62013	LLHSQNTSLLN	620.338	2	35.6336	554.311	2	b	10	1492.1	608.34	1298.46	1543.65	2451.81	2345.27	1923.47	1537.96	2249.11	2849.53	2258.96	2418.03	6458.94	5464.28	6469.14	4939.71	133.66	474.604	273.516	423.194	3164.95	3967.08	2841.04	2786.03	833.362		411.241	599.616	98.0668	342.292	204.376	131.796		78.1259	190.589		381.641	1587.82	309.474	171.671	839.45
TRINITY_DN58624_c13_g1::TRINITY_DN58624_c13_g1_i1::g.62013::m.62013	LLHSQNTSLLN	620.338	2	35.6336	579.325	1	b	5		251.837			179.964	1335.27	834.501		1432.13		966.913	1246.33	2626.44	2311.54	2524.07	2551.3	333.456				948.523	1268.27	1204.77	1486.84		115.979	513.283			251.851				309.352			29.9602	171.109	170.332	89.9757	248.605
TRINITY_DN58624_c13_g1::TRINITY_DN58624_c13_g1_i1::g.62013::m.62013	LLHSQNTSLLN	620.338	2	35.6336	441.227	2	b	8	85.5488	381.079	186.709	258.586			1308.24		329.436	1311.3	332.702	1117.03						126.089		45.83	1352.1	1022.85	689.103	451.019		433.55			243.55			128.12	38.0605	147.322	27.9821	76.0382	305.791	275.786	47.8561
TRINITY_DN58624_c13_g1::TRINITY_DN58624_c13_g1_i1::g.62013::m.62013	[1Ac]-STDAEMAVYGKA	642.792	2	40.3953	748.282	1	b	7	426.605	743.312		1126.25	19168.2	19503.6	16726.2	15159.2	1180.09	1406.36	1862.26	1061.1	17405.6	18719.3	16117.5	15755.8	1307.44	1708.51	1162.52	1284.85	35805	33752.6	31599.3	30667.1	1488.9	880.86	1322.27	1297.44	755.341	839.975	699.81	574.492	38.1519	455.868			379.416	259.737	114.482	214.738	1153.15
TRINITY_DN58624_c13_g1::TRINITY_DN58624_c13_g1_i1::g.62013::m.62013	[1Ac]-STDAEMAVYGKA	642.792	2	40.3953	677.245	1	b	6	261.53	464.599	38.1058	447.728	11958.1	11015.2	10028	8098.04		1058.83	1339.38		11540.5	11050.9	9662.1	8460.65	542.421	425.16	915.777	1051.76	20555.3	19913.8	17458.6	16264	560.336	1120.17	982.377	445.11	616.516	647.072		312.334	44.9782	484.169	228.96		769.387	238.793	160.054		792.947
TRINITY_DN58624_c13_g1::TRINITY_DN58624_c13_g1_i1::g.62013::m.62013	[1Ac]-STDAEMAVYGKA	642.792	2	40.3953	939.46	1	y	9	2121.1	217.198		919.178	10829.7	10453.2	9539.86	9962.52	1047.66	260.542	1020.04	816.665	11074.6	10049.4	9869.97	8898.38	1016.24	1143.92	721.532	763.102	17664.2	19150.7	16753.4	13907.6	695.234	881.343	666.246	424.849	641.763	400.226	622.878	419.754	114.483	307.304	275.944	76.3172	149.054	175.939			986.612
TRINITY_DN58624_c13_g1::TRINITY_DN58624_c13_g1_i1::g.62013::m.62013	[1Ac]-STDAEMAVYGKA	642.792	2	40.3953	847.35	1	b	8	765.484		25.9547	624.932	18240.9	18393.1	14123.8	14015.9	1472.38				15876.3	14741.2	15511.7	13350.6	1160.81	1739.45	680.493	985.017	29578.6	31197.2	27094.5	24558.7		869.111	917.498	802.275	558.472	857.089	700.279	608.833	383.755	686.804	532.191	114.432	778.789	38.08		152.553	1118.94
TRINITY_DN58624_c13_g1::TRINITY_DN58624_c13_g1_i1::g.62013::m.62013	[1Ac]-STDAEMAVYGKA	642.792	2	40.3953	739.381	1	y	7	1840.58	843.622		923.268	15167.4	14201.6	13579.5	11232.4	700.981	1034.29	915.866	706.436	14365.4	14168.7	11835.5	11890.9	849.359	1066.25		596.312	24080.5	23475.6	20677.1	21124.7	578.239	797.657	1165.06	906.105	654.458	491.934	623.436	301.797	152.64	152.634	469.6	32.6907	324.426	555.521		76.3172	556.591
TRINITY_DN58624_c13_g1::TRINITY_DN58624_c13_g1_i1::g.62013::m.62013	[1Ac]-STDAEMAVYGKA	642.792	2	40.3953	868.423	1	y	8	911.194	2857.74	25.9397	3042.62	31443.9	29108.7	27505.2	21375.4	3622.04	3468.96	3381.52	3846.24	16640.5	16454.2	16689.5	13503.6	3093.39	4333.97	2953.66	2936.64	45026.8	43319.3	42267.5	37903.4	2882.83	2282.15	2666.57	1777.98	1921.73	1137.19	928.701	1315.38	257.653						336.711	114.431	2338.16
TRINITY_DN58624_c13_g1::TRINITY_DN58624_c13_g1_i1::g.62013::m.62013	[1Ac]-STDAEMAVYGKA	642.792	2	40.3953	1054.49	1	y	10	876.937	116.335	104.192		6407.55	6206.6	5022.15	5172.29	186.377			613.679	6630.67	6020.18	6346.52	5113.54	419.646	391.112		419.977	10978.6	8804.41	9497.14	9335.35	132.188	733.016	372.261	154.639	225.481	304.645	95.3405	343.433	204.252	196.45		38.1259	291.705			38.1605	190.732
TRINITY_DN58624_c13_g1::TRINITY_DN58624_c13_g1_i1::g.62013::m.62013	[1Ac]-STDAEMAVYGKA	642.792	2	40.3953	1010.41	1	b	9	232.673	128.621	38.1303	334.234	6336.6	6552.5	4712.48	4283.83	346.228		338.383	550.896	5033.38	4806.55	3330.73	4438.26	152.543	613.286	208.86		10606.6	9635.98	8341.75	7769.72		443.617	152.633	360.053		38.1605	152.637	152.634	153.87			190.795	344.549	222.604
TRINITY_DN58624_c13_g1::TRINITY_DN58624_c13_g1_i1::g.62013::m.62013	[1Ac]-STDAEMAVYGKA	642.792	2	40.3953	1067.44	1	b	10	237.643				3437.65	3982.61	1732.68	1223.57	172.638			299.835	1738.26	2112.64	1629.24	1528.17	152.634			243.164	3890.11	4077.21	3312.83	3538.03	225.47	76.2556	228.961		115.24	76.316	38.1561	152.644	38.1561	115.108				76.2282	353.566		92.6419
TRINITY_DN58624_c13_g1::TRINITY_DN58624_c13_g1_i1::g.62013::m.62013	[1Ac]-STDAEMAVYGKA	642.792	2	40.3953	438.235	1	y	4	709.965	1071.42		822.821	27608	26538.6	23461.7	21307.7	1145.9	1692.98		1350.47	27150.6	24000.5	23749.7	22069.5	1547.26	1802.44	1539.09	1432	45974.2	45986.5	36984.5	36270.9	2136.14	1898.59	1802.95	1236.09	993.476	315.199	984.037	725.6	81.3196	1118		167.78	1118.02	87.1667			1392.2
TRINITY_DN58624_c13_g1::TRINITY_DN58624_c13_g1_i1::g.62013::m.62013	AEVVNAYR	461.243	2	25.2084	622.331	1	y	5	22634.2	24842.4	25653.1	26414.1	41642.6	40075.8	35459.2	36580.8	73418.7	53972.8	67490.5	73284	84759.6		81229.8	41533.8	74014.1	69622.3	71504.2	63499.8	202076	195197	199687	196869		69576	65051.5	68839.2	31831.6	45062.6	43922.4	26044.8	40268.8	37078.3	43928.1	39339.6	35023.3	33855.8	54674.4	35074.3	113133
TRINITY_DN58624_c13_g1::TRINITY_DN58624_c13_g1_i1::g.62013::m.62013	AEVVNAYR	461.243	2	25.2084	721.399	1	y	6	27104.8	27510.3	26754.7	26648.8	46773.6	48528.1	45131.1	45748.7	68169.5	62124.3	77019.9	83308.6	96932.9	48454.3	88089.8	47967.8	79129.4	78121.6	74901.8	71469.2	221739	215814	219069	215771	34516.8	103566	77906.8	75803.6	53467	32154.8	49252.2	31641.9	49753.1	44632.9	46558.2	45236.3	42709.8	37235.5	65612.1	37074.9	128012
TRINITY_DN58624_c13_g1::TRINITY_DN58624_c13_g1_i1::g.62013::m.62013	AEVVNAYR	461.243	2	25.2084	523.262	1	y	4	18405.8	17091.7	16899.4	18219.1	30051.3	28041.8	28392.2	25770.3	39157.3	42043.1	51880.1	49959.8	53140.9	28894.3	51545.3	24753.1	44651.6	42253.7	43964.5	42884.6	135984	123799	129049	127290	21556.7	42361.5	42262.4	43904.9	17754.6	17032.9	27609.3	17848	29035.3	26351.8	28858	29204.3	22864.7	24868.7	23097.2	24072	69621.1
TRINITY_DN58624_c13_g1::TRINITY_DN58624_c13_g1_i1::g.62013::m.62013	AEVVNAYR	461.243	2	25.2084	850.442	1	y	7			1175.06	1075.79	2809.71		2781.66																											1996.05	2939.52			1656.12		1798.45
TRINITY_DN58624_c13_g1::TRINITY_DN58624_c13_g1_i1::g.62013::m.62013	AEVVNAYR	461.243	2	25.2084	513.267	1	b	5
TRINITY_DN58624_c13_g1::TRINITY_DN58624_c13_g1_i1::g.62013::m.62013	AEVVNAYR	461.243	2	25.2084	409.219	1	y	3	6942.14		3649.23	3654.96	5625.2	5251.28		4997.35	7173.89	7214.15	6300.18	9024.38	13583.4	9213	9690.16	4298.36	6044.33	6450.84	6711.42	5112.29	20330.7	19394.2	13296.6	18478	3338.54	8548.59	5868.77	5515.18	4366.3	2795.65	3873.23	1843.1	3287	4171.36	4174.66	3485.19	2454.08	3646.8	5607.93	3263.73	8760.11
TRINITY_DN58624_c13_g1::TRINITY_DN58624_c13_g1_i1::g.62013::m.62013	AEVVNAYR	461.243	2	25.2084	461.243	2	y	8	29416.6	17669.8	22978.7	28011.5	46307.9	50593.3	35663.7	43519.5					49787.2	44412.6	43861.2										23441.6						17144.8		31879.7	36909.6	33165.8	36149.2	32422.9	26383.1	32129.6	28820.5
TRINITY_DN58624_c13_g1::TRINITY_DN58624_c13_g1_i1::g.62013::m.62013	LYPPVVE	408.729	2	41.9097	540.303	1	y	5	14265.2	16852.3	17759.3	6718.07	68892.6	72467.8	358.008	40425.2	34914.1	99.7162	7472.28	21734.8		289.299	35379.6		5484.65	12513.8	7116.13	9247.69	116216	109793	106057	56911.8	9081.05	12101.7	15041.6	7549.37	2118.31	822.346	25.9541	83.9375	1077.37	2200.5	8517.73	1640.66	7639		25.9541	4763.78	4142.05
TRINITY_DN58624_c13_g1::TRINITY_DN58624_c13_g1_i1::g.62013::m.62013	LYPPVVE	408.729	2	41.9097	443.25	1	y	4	1267.52	1474.42	1796.39	326.962	2550.06	6826.85	468.746	2085.03	2360.9	284.741	349.317	922.117	1918.89	308.88	1605.76	1110.22	632.039	831.588	590.618	437.322	11980.8	3039.17	12236.3	7902.51	1725.62	1036.55	1049.97	714.635	310.013	193.049	219.472	66.091		232.851	525.296	707.713	410.765	208.409	94.087	845.792	578.188
TRINITY_DN58624_c13_g1::TRINITY_DN58624_c13_g1_i1::g.62013::m.62013	LYPPVVE	408.729	2	41.9097	471.26	1	b	4			1052.89	174.286			339.873			46.7799			541.633	73.8152	712.59	385.552	194.451		278.967	418.052					949.503	143.724	980.397	432.247	67.784	237.756	76.321		76.2365		189.352	38.1558	347.018	329.804		421.787	478.667
TRINITY_DN58624_c13_g1::TRINITY_DN58624_c13_g1_i1::g.62013::m.62013	LYPPVVE	408.729	2	41.9097	669.397	1	b	6	33407.1	18880.8	19770.6	13291.9	99816.4	106560	574.655	79441.7	40317	170.338	28456	36709.7	17251		15510.8	18038.5	7039.66	9920.11	14415.5	13356	155122	66382	119856	64823.5	22264.6	14041.5	14455.6	17266.7	914.28	3854.12	70.818	23.2743	2006.59	2741.72	4787.71	3656.27	14395.1	2873.58	29.9963	5793.58	12945.2
TRINITY_DN58624_c13_g1::TRINITY_DN58624_c13_g1_i1::g.62013::m.62013	[1Ac]-STDAEMAAYGKAA	664.295	2	39.1175	677.245	1	b	6		103.474	1449.87	1286.61	324.547		1165.96	149.516	2287.46	1977.72	1915.05	2066.95	1865.42	2996.67	1958.78	1742.57	3093.09	2459.8	3007.74	2291.8	12959.9	8318.94	10353.6	12597.4		354.302	217.454	510.464			29.9862	450.691	228.817	75.2709	301.743		147.185	38.1102	38.1656		619.018
TRINITY_DN58624_c13_g1::TRINITY_DN58624_c13_g1_i1::g.62013::m.62013	[1Ac]-STDAEMAAYGKAA	664.295	2	39.1175	782.387	1	y	8		111.872	9668.29	10690.4	589.935		3071.51		2515.09	1948.79	1638.19	2149.26	1922.78	1868.76	1969.51	1730.58	2607.77	2852.62	2456.98	2252.68	11751.5	15274	17487.1	10342.7		2798.16	2915.51	2955.64	77.9797	2658.87		2879.84	1288.39	1865.04	1236.48	263.632	536.265	29.9818	153.514	190.794	1068.63
TRINITY_DN58624_c13_g1::TRINITY_DN58624_c13_g1_i1::g.62013::m.62013	[1Ac]-STDAEMAAYGKAA	664.295	2	39.1175	911.429	1	y	9		304.26	34027.5	34904.6	996.884		55890.4		1818.65	1227.19	884.143	1179.15	1981.62	1047.96	1582.08	1790.97	1716.97	1890.07	2696.04	2212.49	9035.48		6497.7	6711.97		9677.13	7894.63	7752.02	565.886	9428.41	29.9963	9169.83	6052.4	6161.24	4689.38	310.851	430.812	25.9441	106.244	68.5076	505.592
TRINITY_DN58624_c13_g1::TRINITY_DN58624_c13_g1_i1::g.62013::m.62013	[1Ac]-STDAEMAAYGKAA	664.295	2	39.1175	819.319	1	b	8	107.84	653.183	1472.1	2047.56	365.061		1087.5		4789.54	4303.28	5058.12	4270.93	3354.87	3768.49	3157.54	4362.97	4251.29	3984.36	3984.85	3310.84	22317	18694.5	14934.9	15447.2	138.034	589.248	538.264	702.8		793.633	76.321	521.149	305.201	419.766	363.637	76.3123				152.602
TRINITY_DN58624_c13_g1::TRINITY_DN58624_c13_g1_i1::g.62013::m.62013	[1Ac]-STDAEMAAYGKAA	664.295	2	39.1175	748.282	1	b	7	121.368	248.605	5396.48	4581.27	153.172	128.505	3373.7		3282.77	3206.66	2342.83	2036.55	2662.21	3084.43	2308.26	2677.1	4129.78	4625.24	3643.47	3321.91	21808.4	15995.3	14093.8	17587.9		1073.13	1232.74	1595.2	234.417	2096.53	34.2287	1853.96	740.965	1138.72	1008.63	43.0664			112.457	152.643	912.147
TRINITY_DN58624_c13_g1::TRINITY_DN58624_c13_g1_i1::g.62013::m.62013	[1Ac]-STDAEMAAYGKAA	664.295	2	39.1175	982.382	1	b	9	230.6	89.6416	1542.13	1566.71					2464.66	1002.16	1622.71	1988.1	1464.2	1417.67	1327.72	1924.03	2549.51	2311	2261.02	1874.63	10253.6	8233.21	8419.59	8316.73	267.127	292.054	351.171	669.046	141.814	527.341	38.1309	658.583	78.3442	192.834	397.195		88.8045		343.187	76.3261	672.845
TRINITY_DN58624_c13_g1::TRINITY_DN58624_c13_g1_i1::g.62013::m.62013	[1Ac]-STDAEMAAYGKAA	664.295	2	39.1175	1167.5	1	b	11	38.0951	106.264	479.548	1215.32	51.8906		2323.22	209.661	818.847	877.73	453.75	634.812	725.941	1093.95	465.883	916.788	1452.53	997.37	942.531	1441.3	7217.1	4736.48	5784.13	4099.85	76.288	1191.49	362.062	869.455	154.67	1809.61		934.912	579.537	737.229	1059.82				38.1102	76.3266
TRINITY_DN58624_c13_g1::TRINITY_DN58624_c13_g1_i1::g.62013::m.62013	[1Ac]-STDAEMAAYGKAA	664.295	2	39.1175	982.466	1	y	10	38.08		4423.66	4262.47	80.6999	268.522	4822.84	137.847	920.354	770.745	984.425	904.321	973.217	1352.2	820.926	544.184	1300.68	622.552	1529.75	940.701	8152.44	5258.16	9674.03	5194.18	286.663	1788.95	1084.96	1112.63	76.277	1299.54	38.1102	1143.17	1170.37	996.737	725.028	76.3173	155.087	76.2939	341.979		294.725
TRINITY_DN58624_c13_g1::TRINITY_DN58624_c13_g1_i1::g.62013::m.62013	[1Ac]-STDAEMAAYGKAA	664.295	2	39.1175	1039.4	1	b	10	115.19	125.691	783.57	1495.57	149.265	292.249			1488.29		654.769		791.457				1020.81	1226.12	678.781	1215.38	5597.62	3992.2	4266.08	3598.11	455.889				111.004	630.182			251.503		227.824			36.6009
TRINITY_DN58624_c13_g1::TRINITY_DN58624_c13_g1_i1::g.62013::m.62013	[1Ac]-STDAEMAAYGKAA	664.295	2	39.1175	1097.49	1	y	11		61.436	1496.63			228.04		118.645	775.495	375.382	717.568	124.054	57.5591	241.718	334.607	340.432	436.743	399.858	668.155	530.587	2477.79	2638.14	2288.94	2090.95	152.593	303.648	437.603			404.95	38.1611	812.601			432.533	38.1561	38.1656	38.1605	190.794	38.1481
TRINITY_DN58624_c13_g1::TRINITY_DN58624_c13_g1_i1::g.62013::m.62013	[1Ac]-STDAEMTVYGKAA	693.316	2	41.1846	877.361	1	b	8	5209.14	7143.61	4826.83	4779	27707.6	32100.2	26611.6	23303.6	1727.75	1033.35	1967.06	2101.55	5279.32	5380.71	6223.06	5224.05	122.891	4237.27	627.319	6069.48	24774.2	6181.33	8447.04	6507.27	407.484	2939.5	1918.05	2360	2097.57	4051.83	3210.41	3600.3	6799.01	4658.79	5097	4839.94	7422.4	5861.55	6360.29	5935.8	1754.72
TRINITY_DN58624_c13_g1::TRINITY_DN58624_c13_g1_i1::g.62013::m.62013	[1Ac]-STDAEMTVYGKAA	693.316	2	41.1846	969.471	1	y	9	1350.61	1432	1418.09	693.65	8686.95	6207.7	8009.93	7107.47	445.127		664.267	85.903	1571.41	1267.77	1533.82	1779.23		307.339	117.091	516.084	7684.28	2357.42	2575.01	1620.34	102.22	974.061	466.608	462.166	538.752	926.507	388.204	1002.43	1568.9	1713.67	1477.1	1780.41	2419.33	1552.32	1591.97	2018.69	534.196
TRINITY_DN58624_c13_g1::TRINITY_DN58624_c13_g1_i1::g.62013::m.62013	[1Ac]-STDAEMTVYGKAA	693.316	2	41.1846	840.428	1	y	8	1207.48	881.098	1400.79	1114.55	6952.44	7162.61	7094.82	5606.39		443.976	873.331	170.397	628.024	1123.7	2277.63	1348.95		227.513	230.992		8825.99	2002.03	1287.1	1448.12	218.17	366.286	651.757	517.825	659.436	930.113	581.255	394.893	1742.21	1110.06	1525.02	1763.93	2281.81	1657.36	1112.26	1668.68	570.96
TRINITY_DN58624_c13_g1::TRINITY_DN58624_c13_g1_i1::g.62013::m.62013	[1Ac]-STDAEMTVYGKAA	693.316	2	41.1846	1040.42	1	b	9	2183.79	2356.71	2237.07	1651.7	14110.7	14461.2	11186.3	10766.5	891.942	678.489	584.532	168.214	2353.83	2685.94	2919.99	2478.68		791.152			3468.97	3631.95	3195.77	3305.71		1135.87	993.171	821.661	1189.9	1047.22	947.049	1201.09	2925.51	2884.7	2018.53	2675.79	2482.22	3265.97	3089.86	2443.73	630.393
TRINITY_DN58624_c13_g1::TRINITY_DN58624_c13_g1_i1::g.62013::m.62013	[1Ac]-STDAEMTVYGKAA	693.316	2	41.1846	1040.51	1	y	10	609.042	1084.09	941.765	1202.91	5352.91	5892.56	5888.08	4253.87	236.455		499.612	251.438	1620.16	1100.21	1053.36	1348.59	25.9441	965.364		2479.16	10124.5	1825.36	1142.2	795.896	25.9351	939.051	445.842	1002.77	307.411	511.628	566.892	673.747	1566.65	1292.07	1181.47	1436.95	1134.27	911.525	1478.45	1053.42	556.896
TRINITY_DN58624_c13_g1::TRINITY_DN58624_c13_g1_i1::g.62013::m.62013	[1Ac]-STDAEMTVYGKAA	693.316	2	41.1846	1097.45	1	b	10	643.719	741.689	542.412	686.411	4624.63	4405.76	3766.35	4297.19	222.177		323.361	232.128	556.232	697.399	757.072	652.192		151.201			1740.75	843.926	970.692	673.794	114.478	610.176	446.078		228.928	269.153	348.696	228.965	947.057	786.636	803.779	756.244	874.12	648.691	689.076	668.112	112.305
TRINITY_DN58624_c13_g1::TRINITY_DN58624_c13_g1_i1::g.62013::m.62013	[1Ac]-STDAEMTVYGKAA	693.316	2	41.1846	1155.54	1	y	11	497.064	265.99	616.82	274.123	3100.93	3888.17	2373.2	3070.79	217.075		358.559		918.738	499.317	703.622	588.056	38.164	645.455		698.972	30262.6	872.858	878.882			421.775	702.364	343.443	454.436	152.584	464.391	230.889	509.734	491.977	686.871	455.308	586.334	714.622	495.95	610.539	152.638
TRINITY_DN58624_c13_g1::TRINITY_DN58624_c13_g1_i1::g.62013::m.62013	[1Ac]-STDAEMTVYGKAA	693.316	2	41.1846	1225.54	1	b	11	1078.21	723.377	560.302	840.623	4305.78	4321.22	3563.37	3436.36	38.1309	225.483	152.62	230.983	530.992	847.073	759.557	794.395	38.1605	114.478				768.265	790.783	832.502		571.93	343.428		267.106	152.638	267.115	349.043	709.073	457.901	573.806	443.116	605.039	882.881	328.314	691.819	267.115
TRINITY_DN58624_c13_g1::TRINITY_DN58624_c13_g1_i1::g.62013::m.62013	[1Ac]-STDAEMTVYGKAA	693.316	2	41.1846	509.272	1	y	5	5033.89	5177.45	5373.31	4900.83	33404	23559.4	26781.1	24826	1528.29	1247.15	1418.62	1770.97	5957.41	6028.01	6184.74	4444.53		107.818	384.602	275.597	16247.2	7280.18	5658.29	5857.72		2852.37	2221.75	2128.25	1731.6	2616.2	2699.9	2114.65	7576.82	5860.95	5427.97	5825.57	7033.37	7355.24	6253.58	5987.86	1740.15
TRINITY_DN58624_c13_g1::TRINITY_DN58624_c13_g1_i1::g.62013::m.62013	[1Ac]-STDAEMTVYGKAA	693.316	2	41.1846	648.792	2	b	12	2698.57	2321.15	1987.64	2285.58	12738.6	13287.7	10645.8	10819.3	742.276	883.5	797.923	851.199	2831.78	2817.75	2413.32	2704.39		190.652	488.81		2440.21	2246.76	2659.78	3031.21	64.0648	1905.07	1176.98	1740.37		1323.11	1224.34	1254.07	2750.33	3302.48	2164.47	2319.14	2761.24	2797.45	2509.84	2246.52	1021.09
TRINITY_DN58624_c13_g1::TRINITY_DN58624_c13_g1_i1::g.62013::m.62013	AALYPPVVE	479.766	2	46.2584	540.303	1	y	5	13071.6	14344.6	13034.6	11170.4	32164.4	28459.7	24874.3	23178.1	10100	9835.2	8350.82	8159.3	44540.4	43683.9	38026	36559.4	16312.9	14854.2	13653.2	11194	74554.8	71690	66185.2	51321.3	12997.5	12876	11344	10660.9	17976.8	20001.3	15386.9	13911.1	16017.3	15843	15047.4	13344.4	16475.2	14919.6	14028.4	12651.6	16465.1
TRINITY_DN58624_c13_g1::TRINITY_DN58624_c13_g1_i1::g.62013::m.62013	AALYPPVVE	479.766	2	46.2584	712.403	1	b	7	7405.28	6926.49	7796.41	5391.61	16604.8	17497.3	13632.7	12161.5	5195.88	5048.11	5544.92	3533.18	22159	25362.1	21934	19487.7	8890.48	8483.35	6786.7	6283.24	38755.7	42651.3	36026.6	26359.7	7412.88	5176.61	6559.8	4570.51	9992.59	10438.9	8461.44	7913.05	8846.71	7477.42	7443.32	7058.52	9686.48	7948.65	8078.56	7756.23	8555.9
TRINITY_DN58624_c13_g1::TRINITY_DN58624_c13_g1_i1::g.62013::m.62013	AALYPPVVE	479.766	2	46.2584	811.471	1	b	8	5069.81	6209.16	5144.48	4386.33	11608.9	10876	9309.13	9339.7	3837.65	3767.1	3810.55	4145.5	16666.6	16196.9	14917.4	14066.8	6545.32	6381.09	5241.49	4804.81	27084.8	28062.6	24048.2	19202.2	4497.73	5141.45	4001.32	3831.7	7613.81	8036.16	5640.34	6002.06	6595.08	6609.28	4882.02	4436.76	6075.76	4973.57	5372.46	5503.66	6096.6
TRINITY_DN58624_c13_g1::TRINITY_DN58624_c13_g1_i1::g.62013::m.62013	AALYPPVVE	479.766	2	46.2584	613.334	1	b	6	962.503	1289.67	829.396	906.827		2100.39		649.439	840.978		225.104	116.902	2239.08	1436.79	1898.72			1252.06		831.985			2686.03		555.62		518.086		997.296			425.068	830.223	702.908		966.472	967.798		452.673	836.578	806.678
TRINITY_DN58624_c13_g1::TRINITY_DN58624_c13_g1_i1::g.62013::m.62013	AALYPPVVE	479.766	2	46.2584	419.229	1	b	4	3747	4440.34	3163.78	4114.09	10881.3	11438.8	9426.96	10024	4424.72	4072.77	3680.67	2495.68	15932.4	12346.6	14298.5	12171.1	5479.4	4876.28	4854.62	3611.46	22196.4	21093.3	19155.6	14118.7	4020.61	4650.21	4116.44	3043.44	5207.91	6681.49	4515.45	4531.56	5970.2	4769.98	4631.72	3335.76	5891.4	4590.87	4309.3	4020.25	5143.13
TRINITY_DN58624_c13_g1::TRINITY_DN58624_c13_g1_i1::g.62013::m.62013	AALYPPVVE	479.766	2	46.2584	443.25	1	y	4	945.894	3253.99	1931.03	1687.09	3416.5	4150.3	3599.25	3345.8	2952.86		230.472	1705.51	3865.27	3612.83	5322.43	3882.89	1493.17	3236.47	2382.01	1868.42	8199.08	7626.22	6393.88	5447.66	2049.29	2225.22	2440.36	1248.03	1784.74	2830.19	1978.39	1541.84	1796.23	3525.93	1556.92	2384.14		1334.85	1977.21	1625.18	1374.27
TRINITY_DN58624_c13_g1::TRINITY_DN58624_c13_g1_i1::g.62013::m.62013	DQIIAANPLLE	598.83	2	55.4109	726.378	1	b	7	5198.03	6515.32	4530.29	4166.8	6896.16	6939.66	6475.36	6062.68	8056.6	7407.94	7846.63	7198.85	7517.1	8452.25	7606.33	6624.06	5447.55	5972.98	4266.93	4676.42	17581.6	20591.6	18249.9	14945.4	8519.5	8802.46	7521.85	8204.37	3283.55	3830.29	3397.71	3120.08	5473.37	6075.12	4763.53	3887.39	4347.17	3924.98	4355.32	4320.81	11728.7
TRINITY_DN58624_c13_g1::TRINITY_DN58624_c13_g1_i1::g.62013::m.62013	DQIIAANPLLE	598.83	2	55.4109	612.335	1	b	6	5589.71	6936.99	4848.03	5306.35	6885.26	8303.29	5776	6753.56	7287.43	6876.75	6689.49	6842.98	7691.72	8184.43	7057.59	5664.22	5021.17	5676.11	4993.24	4278.98	18341.7	18649.1	15133.6	15827.3	6898.54	8332.11	6622.65	6585.84	3571.11	4262.39	2996.46	2970.72	5220.35	5587.09	4675.19	4238.7	4664.61	5164.93	4510.69	4344.15	11824.7
TRINITY_DN58624_c13_g1::TRINITY_DN58624_c13_g1_i1::g.62013::m.62013	DQIIAANPLLE	598.83	2	55.4109	936.515	1	b	9	4007.31	4576.28	3828.76	2775.9	4741.63	4904.21	4266.25	4384.08	5382.52	4893.77	5053.31	4940.7	5448.22	6950.02	5298.03	5197.77	3617.02	4501.25	3580.99	3223.7	13533.9	13588.4	14150.3	11864.6	5753.12	6485.91	5237.58	5705.42	2907.05	2919.18	2432.58	2486.1	3977.03	4267.5	3779.71	4187.77	2609.57	4363.54	3506.28	3198.01	9344.52
TRINITY_DN58624_c13_g1::TRINITY_DN58624_c13_g1_i1::g.62013::m.62013	DQIIAANPLLE	598.83	2	55.4109	823.431	1	b	8	2631.66	2158.17	1747.5	1099.64	3040.47	1987.93	2364.69	1981.55	2921.18	1921.13	1761.96	2332.85	2790.43	2570.72	2266.44	3027.06	1547.57	2115	1943.14	1722.94	5497.64	6183.58	5722.66	4350.66	2675.57	3321.01	2437.14	2177.05	1404.14	1167.57	1018.45	1157.99	1868.21	2036.55	1504.3	959.741		1519.15	1440.05	1274.2	3434.02
TRINITY_DN58624_c13_g1::TRINITY_DN58624_c13_g1_i1::g.62013::m.62013	DQIIAANPLLE	598.83	2	55.4109	727.398	1	y	7	4329.39	3804.02	4020.96	3391.49	3889.89	5496.67	4271.99	3979.45	5413.09	6348.26	4589.16	3954.39	5893.72	5775.15	5808.57	5365.77	4886.2	4817.39	3907.68	4742.87	11330.5	13607.2	14280.3	10660	5391.45	5790.16	4959.72	5508.31	3203.57	3222.4	2479.94	2523.32	4242.65	4535.12	3484.33	3718.1	3702.53	3325.7	3275.03	2798.08	7268.15
TRINITY_DN58624_c13_g1::TRINITY_DN58624_c13_g1_i1::g.62013::m.62013	DQIIAANPLLE	598.83	2	55.4109	840.483	1	y	8	1777.47	1796.65	1717.14	1558.23	2334.88	1957.41	1558.03	2635.55	2265.5	3531.64	1940.09	2353.55	3127.39	2343.2	2770.35	2697.25	2265.95	1794.37	2416.84	1690.55	5793.75	5795.11	7078.55	4482.62	2364.68	2806.64	2631.11	2310.77	1114.94	1637.86	1113.31	702.19	1991.73	1570.17	1285.59	1556.18	1188.21	1542.78	1397.84	994.356	3240.39
TRINITY_DN58624_c13_g1::TRINITY_DN58624_c13_g1_i1::g.62013::m.62013	DQIIAANPLLE	598.83	2	55.4109	1049.6	1	b	10	2287.45	2316.08	1507.49	1780.81	2430.4	2621.24	1815.77	2074.86	2811.26	2633.98	2219.3	3210.57	3007.84	2982.11	3017.48	2110.71	1976.38	2173.48	1722.7	1273.75	7166.4	6347.67	6118.47	5296.42	3018.16	2455.71	3010.13	2693.27	1016.89	1404.74	979.95	1241.9	1524.61	2057.26	1726.08	1760.83	1406.13	2017.44	1734.65	1496.86	4217.91
TRINITY_DN58624_c13_g1::TRINITY_DN58624_c13_g1_i1::g.62013::m.62013	DQIIAANPLLE	598.83	2	55.4109	470.261	1	b	4	3422.88	1859.75	2567.37	3075.58	3334.93	3664.11	3228.8	2195.49	3892.21	3449.86	3681.48	3222.18	4244.92	5422.08	3782.31	4986.35	3461	3512.13	2837.76	2949.18	8279.68	9861.1	9614.81	9781.05	3569.99	3953.51	2852.76	4552.47	2562.31	1603.77	2226.05	1344.77	2933.05	4226.76	2144.16	2076.76	2738.75	2202.85	2384.66	2023.69	5293.64
TRINITY_DN58624_c13_g1::TRINITY_DN58624_c13_g1_i1::g.62013::m.62013	DQIIAANPLLE	598.83	2	55.4109	471.281	1	y	4	5965.22	5512.54	4503.16	3998.98	5074.96	6914.47	4987.67	5006.41	6737.35	5795.41	6241.01	6624.19	7768.54	8275.23	6211.82	6990.73	4262.79	4749.14	3697.98	3860.99	15366.8	16021.1	16919.1	13903.8	6116.58	7259.51	5992.62	6512.54	3236.47	3726.8	3468.97	3644.58	4776.61	4522.34	4601.86	4188.64	4279.27	5287.02	4571.58	4126.87	10652.6
TRINITY_DN58624_c13_g1::TRINITY_DN58624_c13_g1_i1::g.62013::m.62013	DQIIAANPLLE	598.83	2	55.4109	412.219	2	b	8	1070.36	2324.71	1709.52	1666.57			1630.3	894.217	1346.33	508.366	639.417	1832.76	1805.7	1708.03	871.284	1790.47	1277.3	1371.65	838.539	1376.64	1713.66	1687.45	3136.85	3377.54	1256.98	1477.43	1694.45	1604.86		693.934	744.964	1024.41	1260.23	1074.52	646.123	703.696	562.141	734.09	974.011	590.168	708.067
TRINITY_DN58624_c13_g1::TRINITY_DN58624_c13_g1_i1::g.62013::m.62013	[1Ac]-STDAEMALYGKAAI	741.861	2	53.8955	1024.43	1	b	9					7836.34	7691.83	6623.89	5499.03		1106.71	595.684	358.376		5322.61				686.885	38.1611			546.947					566.88				246.187	38.1605	572.383	679.92		76.3066	278.515	1038.91			736.425
TRINITY_DN58624_c13_g1::TRINITY_DN58624_c13_g1_i1::g.62013::m.62013	[1Ac]-STDAEMALYGKAAI	741.861	2	53.8955	937.518	1	y	9	226.779	951.998			5873.86	6184.8	5091.87	4464.44	38.1605	419.678	381.571	297.083	1429.89	1503.47	1286.46	1335.05	224.12	166.251	76.2209			646.957		820.745	381.589				331.533	76.3123		25.9441	416.29	223.445	272.173	345.483	228.957	218.237	186.09	76.3172	171.901
TRINITY_DN58624_c13_g1::TRINITY_DN58624_c13_g1_i1::g.62013::m.62013	[1Ac]-STDAEMALYGKAAI	741.861	2	53.8955	861.366	1	b	8	1566.76	1485.52	1719.43	917.764	12328.4	13813.5	12543.7	12149.3		754.715		870.602	3857.08	3119.09	3223.8	3035.63	38.1058	273.99	114.482	38.1561		1858.55	2133.36	959.23	828.456	770.444	764.036		492.602				682.889	685.885	444.061	356.97	757.34	534.15	708.421		76.3072
TRINITY_DN58624_c13_g1::TRINITY_DN58624_c13_g1_i1::g.62013::m.62013	[1Ac]-STDAEMALYGKAAI	741.861	2	53.8955	1137.6	1	y	11	38.1627	152.584	228.961	190.789	1202.96	1041.74	1240.26	961.74	38.1605	38.1561	114.483	38.1511	190.62	304.281	267.107	282.222	114.478	114.483	38.1611		38.1561		267.117	152.511	39.9493	113.476	152.639	76.3123	76.3167	38.1108	155.859			38.09	76.3217	38.1605	76.3172	76.269	38.1561	51.554	76.3167
TRINITY_DN58624_c13_g1::TRINITY_DN58624_c13_g1_i1::g.62013::m.62013	[1Ac]-STDAEMALYGKAAI	741.861	2	53.8955	806.477	1	y	8	754.451	1136.7	839.725	904.295	7076.2	9291.4	6835.21	5938.06	76.2405	638.096	309.902	458.411	2176.72	2314.15	1893.11	2052.6	143.919	121.199	96.0483	38.1561		1165.32	467.618		420.898	495.13	355.919		84.9728	38.1555			632.141	228.946	385.13	374.667	269.065	291.269		38.0957	38.1108
TRINITY_DN58624_c13_g1::TRINITY_DN58624_c13_g1_i1::g.62013::m.62013	[1Ac]-STDAEMALYGKAAI	741.861	2	53.8955	1066.56	1	y	10	114.473	551.168			2360.37	3527.53	3369.49	3301.36			152.634			823.429	990.602	842.68	76.3173	76.3222	38.1561		38.1186	686.677	804.027	427.114	343.428	610.54				76.2833	76.3167	38.1655		416.271	82.9227	149.17	38.1108	152.648		31.2318	38.1605
TRINITY_DN58624_c13_g1::TRINITY_DN58624_c13_g1_i1::g.62013::m.62013	[1Ac]-STDAEMALYGKAAI	741.861	2	53.8955	1081.45	1	b	10	305.282	160.156		152.638	2134.28	2704.96	1897.26	1316.63		152.639	152.638	114.473	190.789		554.455	419.75	76.3216	76.321	38.1578	38.1612		296.51	415.128	162.931	38.1611	76.321	114.458			114.478				38.1605	152.633	152.639	116.515	378.141	152.638	54.0023	114.473
TRINITY_DN58624_c13_g1::TRINITY_DN58624_c13_g1_i1::g.62013::m.62013	[1Ac]-STDAEMALYGKAAI	741.861	2	53.8955	1209.55	1	b	11				513.361	1949.04	2304.44	1661.38	2107.28			370.502		610.452		553.205	267.121					21.9038		239.151		38.1303	276.178	160.078	38.1561			82.966		76.3216	76.3222	76.3123	38.1108	76.3173	152.638	232.948		38.1561
TRINITY_DN58624_c13_g1::TRINITY_DN58624_c13_g1_i1::g.62013::m.62013	[1Ac]-STDAEMALYGKAAI	741.861	2	53.8955	622.356	1	y	6	1700.1	1898.3	1464.52	1285.17	10988.8	14452.6	13202.9	12567		883.447	1084.51	604.675	3564.79	3163.08	2289.1	3117.55	510.802	123.697	666.51		146.395	3388.14	1032.05		968.236	569.931	524.184		472.129		807.997			1175.38	1108.14	797.352	456.35	983.483	736.35		1340.28
TRINITY_DN58624_c13_g1::TRINITY_DN58624_c13_g1_i1::g.62013::m.62013	[1Ac]-STDAEMALYGKAAI	741.861	2	53.8955	459.293	1	y	5	1296.06	1417.8	1447.9	1085.75	7308.07	9860	9045.47	7538.4		637.026	874.918		2414.96	2386.96	2138.95	2585.36			308.924			825.59	1271.03	1674.5	714.578	754.261		38.1259	337.592	213.408	205.937	126.099		392.115		477.511	704.792	496.547	337.276	24.7323	428.004
TRINITY_DN58624_c13_g1::TRINITY_DN58624_c13_g1_i1::g.62013::m.62013	DDVSQMNPPKYD	704.806	2	34.3195	733.352	1	y	6	760.103	790.264	94.1121	21.9018	83.2211	2795.45			511.865		790.544	106.208	838.068	51.8841	305.646	657.83	359.091	425.165		29.9718	13574.7	13608.6	10581.6	13594.2		91.4023			54.065	76.3261		152.638	225.789	557.426	353.359	228.82	154.451		457.842	78.3484	354.862
TRINITY_DN58624_c13_g1::TRINITY_DN58624_c13_g1_i1::g.62013::m.62013	DDVSQMNPPKYD	704.806	2	34.3195	864.392	1	y	7	563.775	588.796	29.9963	228.77		1564.53	2656.02		426.65	267.102	932.401	278.272	204.637		294.3	552.647	478.992		38.1058		7724.08	9398.11	6779.95	6694	342.455	242.192	64.0499	416.152			38.1259	152.63	51.3864	76.3072	263.646	207.329	83.4462	136.295	446.617	89.975
TRINITY_DN58624_c13_g1::TRINITY_DN58624_c13_g1_i1::g.62013::m.62013	DDVSQMNPPKYD	704.806	2	34.3195	790.304	1	b	7	578.162	189.526	349.489		104.168		1760.99	110.133	231.23		1473.38	133.084		190.678	38.0907	188.178	445.487		78.3484	38.1332	12062.5	18087.6	16125.5	7419.62	253.75	106.345	67.5295	266.915	38.1259	38.1605						496.062		266.993	266.985	228.718	190.796
TRINITY_DN58624_c13_g1::TRINITY_DN58624_c13_g1_i1::g.62013::m.62013	DDVSQMNPPKYD	704.806	2	34.3195	1079.48	1	y	9	493.252	709.448	118.165		192.22	1341.12	1420.67	25.9142	114.402	76.2317	1096.87	76.2814		38.0649		1075.8	268.987			116.44	17124.4	17424.9	17046.6	14672.9		356.944		228.956		38.1561	190.804	38.1511	76.3172	289.455	380	152.633	190.799	78.259	230.992	78.3528	267.131
TRINITY_DN58624_c13_g1::TRINITY_DN58624_c13_g1_i1::g.62013::m.62013	DDVSQMNPPKYD	704.806	2	34.3195	1112.5	1	b	10	300.961	826.355	151.995	51.8843		407.566	460.734	51.8912		294.145	182.989	25.9403	343.522	59.9838	77.158	55.9403	75.8756	117.312			2642.39	3838.55	3764.33	4107.06	114.473			114.449		78.2628	190.788		188.732	185.534	114.473	38.1605		863.47	114.473	38.1611	114.478
TRINITY_DN58624_c13_g1::TRINITY_DN58624_c13_g1_i1::g.62013::m.62013	DDVSQMNPPKYD	704.806	2	34.3195	992.451	1	y	8	136.255		98.1184	713.835	139.727		1793.68	103.99	775.982		835.97	980.994		148.19		534.501	322.894				3975.01	2834.26	3893.54	3496.16		76.2008						77.7576	162.835		185.272		172.681	1123.1	152.553	228.803	114.447
TRINITY_DN58624_c13_g1::TRINITY_DN58624_c13_g1_i1::g.62013::m.62013	DDVSQMNPPKYD	704.806	2	34.3195	619.309	1	y	5	3695.45	3359.06	286.918			9260.93	7745.37		748.326	283.331	2849.23		2290.79	452.496	717.748	2239.69	2266.22	390.011			75070.7	82449.2	68583.3	73899.1	1990.34	212.294		81.8926			514.477		486.816	1806.58	1879.48	2274.98		34.8852	2094.23	1182.99	1371.08
TRINITY_DN58624_c13_g1::TRINITY_DN58624_c13_g1_i1::g.62013::m.62013	DDVSQMNPPKYD	704.806	2	34.3195	522.256	1	y	4	196.411	1173.66		70.0579		948.854	2398.22	264.377	304.905	3281.79	475.041	173.402				521.955	548.388	395.72		240.481	8917.12	12219.3	10788.3	7911.17	940.485	61.8776	1036.81	263.501	29.9919		209.257	228.91	29.9963	411.545	399.74	429.903	118.76	595.045	288.806	378.078	286.822
TRINITY_DN58624_c13_g1::TRINITY_DN58624_c13_g1_i1::g.62013::m.62013	DDVSQMNPPKYD	704.806	2	34.3195	676.261	1	b	6	885.008	405.698		225.455	85.6609	1273.81	2120.89		904.644	154.131	1014.81		200.073			110.864	278.671	306.687	64.1027		5630.06	10574.7	7044.39	8938.34		161.77	114.552	194.059		757.958			178.432	597.85	489.687	76.2468	826.285	2057.85	360.841	176.196	418.622
TRINITY_DN58624_c13_g1::TRINITY_DN58624_c13_g1_i1::g.62013::m.62013	DDVSQMNPPKYD	704.806	2	34.3195	425.203	1	y	3	878.351	538.733	70.4558		232.023	780.023	403.368			3665.25	1043.02	183.744	449.69	404.392	205.728	191.641	205.197	76.277	176.242	29.9919	4351.24	3641.17	4156.89	2276.42		152.873			25.9403	468.34	114.434		225.486	258.083		116.521		587.725	310.739		689.079
TRINITY_DN58624_c13_g1::TRINITY_DN58624_c13_g1_i1::g.62013::m.62013	VLITGESGAGKTV	616.348	2	31.2154	906.453	1	y	10	413.783		216.942	3533.03	69.7379				132.148	109.801	10669.2	8292.79	3757.92		89.1807	4239.76	1613.32	1895.61	1903.38	25.9403	27421.4	31594.4	23959.8	29052.3		430.328	2514.73	29.9818	845.174		964		759.358	356.096	737.442	190.589	45.8715	61.8631	1126.08
TRINITY_DN58624_c13_g1::TRINITY_DN58624_c13_g1_i1::g.62013::m.62013	VLITGESGAGKTV	616.348	2	31.2154	1019.54	1	y	11		125.494	106.232	1144.32	52.6471	155.755		59.9989			1294.1	1287.16		110.287		1646.95	646.257	663.101	818.74	125.498	16884.7	18081.7	16708.3	16905.9		222.149		30.002	338.696	76.3167	341.399		537.994	26.8636	424.161		152.592	33.4935	572.378		96.7144
TRINITY_DN58624_c13_g1::TRINITY_DN58624_c13_g1_i1::g.62013::m.62013	VLITGESGAGKTV	616.348	2	31.2154	805.405	1	y	9	126.129		150.951	858.442	527.695		169.571	632.034		114.437	1261.78	786.529	1671.35				316.857	645.124	411.641		13448.3	13566.5	10987.3	12324.9	55.9567		188.597	27.0233	348.209		495.695		285.144		301.973	38.1511		114.342	662.944	76.236	579.46
TRINITY_DN58624_c13_g1::TRINITY_DN58624_c13_g1_i1::g.62013::m.62013	VLITGESGAGKTV	616.348	2	31.2154	828.446	1	b	9	174.365	38.08		299.642	138.817	404.142	247.041	439.617	102.156	183.054			223.78	144.159	76.2764	107.841	82.3733	269.033		38.1605	2936.64		1600.43	1126.41	89.5118	386.412			187.148	38.1611				38.1555	38.1561	152.643		76.3172	114.397	76.2864	38.1611
TRINITY_DN58624_c13_g1::TRINITY_DN58624_c13_g1_i1::g.62013::m.62013	VLITGESGAGKTV	616.348	2	31.2154	1114.61	1	b	12			152.579	190.796				114.479	44.0299				228.957			152.634	66.2907	152.638			1692.68			1225.41		114.473	38.1561					38.1611							76.3216		38.1605
TRINITY_DN58624_c13_g1::TRINITY_DN58624_c13_g1_i1::g.62013::m.62013	VLITGESGAGKTV	616.348	2	31.2154	885.468	1	b	10	109.621		24.5607	547.796	114.892	198.058	61.8331	336.451	24.2408	515.344			150.281	138.875			38.1561	320.971	150.561		1815.67					29.9862	85.6259			114.388			114.482		76.3172			35.6961	152.63	76.3055	76.1864
TRINITY_DN58624_c13_g1::TRINITY_DN58624_c13_g1_i1::g.62013::m.62013	VLITGESGAGKTV	616.348	2	31.2154	1013.56	1	b	11	432.142	29.9963	1024.83			103.475	29.3415	752.25		666.529	427.676		586.419		38.1561	419.545	76.2562	327.939	190.733	255.577	3922.53	5431.81	3384.88	3524.03	1355.31	346.879			132.561		152.675	38.1561	38.1561	39.7468	176.036	267.111	59.4521				165.815
TRINITY_DN58624_c13_g1::TRINITY_DN58624_c13_g1_i1::g.62013::m.62013	VLITGESGAGKTV	616.348	2	31.2154	1132.62	1	y	12	76.3145						38.1561	41.6215					172.786	38.1303	76.3217			38.1605	38.1701	38.1561	2309.74	2233.8	1707.03	1873.52			38.1561					38.1611	38.1561		38.1605				152.642
TRINITY_DN58624_c13_g1::TRINITY_DN58624_c13_g1_i1::g.62013::m.62013	VLITGESGAGKTV	616.348	2	31.2154	532.309	1	y	6	131.025				130.817	166.916		229.075		104.206			416.777	53.9899			54.5055	339.723	225.387		3074.08	3178.61	2454.56	3520.17	301.48				160.424	356.504	80.3966		285.586	38.0806			65.2218	96.1139	545.399	114.462	59.9687
TRINITY_DN58624_c13_g1::TRINITY_DN58624_c13_g1_i1::g.62013::m.62013	VLITGESGAGKTV	616.348	2	31.2154	427.292	1	b	4		38.1102	45.2517			114.317	29.9963		68.1222	51.6516		108.603		67.805			19.4537	89.4775	255.236		1633.21	1698.11	1326.31	2135.6	114.432	188.763	76.2757	30.002		114.478	88.3971		137.417			152.634	301.799		190.791		38.1309
TRINITY_DN58624_c13_g1::TRINITY_DN58624_c13_g1_i1::g.62013::m.62013	DSEVVNAYR	526.754	2	27.7456	622.331	1	y	5	6594.59	7857.64	7711.27	6825.5	6352.6	4424.39	4726.78	4193.4	21113.2	18044	20518.6	20699.4	10213.6	10963.1	9986.8	9351.24	11564	12544.3	12432.7	10362.9	41944.2	40997.6	39039.2	40067.4	18670.4	18255.1	18476.9	17085.6	6967.58	8129.98	6598.89	7153.91	6102.66	6769.31	6895.08	5661.42	4270.84	4486.98	3933.15	4455.67	22179.6
TRINITY_DN58624_c13_g1::TRINITY_DN58624_c13_g1_i1::g.62013::m.62013	DSEVVNAYR	526.754	2	27.7456	721.399	1	y	6	5835.71	4774.52	5059.81	4380.34	3316.27	2759.76	2478.01	3075.06	13298.2	12019.2	11127	13795.6	9537.17	7256.59	5300.75	5398.96	7862.45	7120.56	7215.22	6556.29	25152.8	25699.8	23729.3	22731.6	10080.1	11122.4	10088.7	9137.46	5305.87	4860.65	4029.67	3261.66	4051.26	3716.34	4899.4	3683.96	3505.84	3084.99	2912.92	2800.87	13650.4
TRINITY_DN58624_c13_g1::TRINITY_DN58624_c13_g1_i1::g.62013::m.62013	DSEVVNAYR	526.754	2	27.7456	850.442	1	y	7	2433.04	1846.04	1634.67	1780.66	1312.98		1094.21		5259.6	4582.81	4024.71	4464.51	2279.81	2287.22	2174.38	2327.35	2328.34	3009.24	3591.71	2981.38	8728.95	10390.1	9328.09	9247.65	4030.08	3641.1	3567.6	3001.31	1833.57	1938.5	1676.21	2175.84	1577.53	1531.96	1560.75	2077.68	1390.21	1078.92	1137.86	968.03	3929.83
TRINITY_DN58624_c13_g1::TRINITY_DN58624_c13_g1_i1::g.62013::m.62013	DSEVVNAYR	526.754	2	27.7456	523.262	1	y	4	3708.24	5168.67	4180.66	2868.74	5789.38	4997.32	5952.33	5467.35	12585.9	9945.7	9842.72	11538.2	6144.89	8856.68	7992.91	6098.44	7633.05	6809.97	6596.86	4587.52	18887	24000.6	24139.2	22491.6	9677.04	9504.78	10643.4	10648.2	4138.15	4209.02	5046.75	4736.91	3447.31	3560.4	4275.14	4290.49	3491.27	2461.74	2025.97	2494.34	11502.1
TRINITY_DN58624_c13_g1::TRINITY_DN58624_c13_g1_i1::g.62013::m.62013	DSEVVNAYR	526.754	2	27.7456	409.219	1	y	3	1408.38	1620.05	2157.9	525.32	5021.03	4541.12	3179.46	3360.14	3234.07	3743.85	3311.6	3923.46	4301.43	4642.44	4170.69	3753.07	1299.7	2004.13	1308.87	1590.41	5338.11	5843.13	4630.06	3925.38	2214.56	1649.81	2066.65	1379.24	704.304	869.142	689.887	1027.19	452.192	1024.45	897.261		1068.79	852.873	879.551	826.168	1880.95
TRINITY_DN58624_c13_g1::TRINITY_DN58624_c13_g1_i1::g.62013::m.62013	DSEVVNAYR	526.754	2	27.7456	526.754	2	y	9	8436.02	8764.36	7001.28	7309.83	26542.3	28951.1	25304.6	23719.4	20655.7	15334.8	15965.8	16379.9	25791	32521.4	22819.7	21819.5	9773.04	8133.62	10393.2	7064.45	26672.5	46622.1	31745.9	27369.6	10733	10893.8	9597.57	13724.8	4391.37	5649.39	3660.23	3807.02	3984.31	6244.22	4232.46	5008.35	5011.4	3682.84	2958.84	2960.68	11394.5
TRINITY_DN58624_c13_g1::TRINITY_DN58624_c13_g1_i1::g.62013::m.62013	TDRENQSVLITGESGAGKTV	688.019	3	32.6803	906.453	1	y	10			1249.86		1548.64	1451.1	1800.21	485.673		2088.94	999.537	5327.06				1908.89		366.761	243.493		9317.81	10989.1	8318.99	7705.15			214.155	104.174		38.1611	625.639	6.50459	38.1058	716.02				384.873	111.008	303.663	731.647
TRINITY_DN58624_c13_g1::TRINITY_DN58624_c13_g1_i1::g.62013::m.62013	TDRENQSVLITGESGAGKTV	688.019	3	32.6803	930.428	1	b	8	35.1994	416.176	182.5	539.919	2236.25	1565.93	2166.45	282.85	546.208	492.596	393.701	1842.95	637.982	131.916	173.438	320.558	406.628	334.407			10834.4	12810.3	9313.23	9452.53	150.458	75.5779				168.246	76.3059	90.3907	97.8241	126.126	226.914	152.557	228.829	228.955		114.483	365.263
TRINITY_DN58624_c13_g1::TRINITY_DN58624_c13_g1_i1::g.62013::m.62013	TDRENQSVLITGESGAGKTV	688.019	3	32.6803	1043.51	1	b	9	128.707	4977.65	21.912	4645.95	2340.77	1893.51		4192.86	7621.48	174.056		368.526	5886.7	87.9791	190.539	214.882	4995.27	68.1222	241.485		11778.7	11894.5	10348.5		76.2417	25.9346		58.1198		2671.87	152.6	114.478	152.593		3202.82	3379.17	2740.34	377.873	104.707	310.725	87.1102
TRINITY_DN58624_c13_g1::TRINITY_DN58624_c13_g1_i1::g.62013::m.62013	TDRENQSVLITGESGAGKTV	688.019	3	32.6803	1156.6	1	b	10	38.1303	6333.2		5304.2	996.418	628.549	585.154	347.892	9227.21			274.282	7208.08		185.767		4706.51	152.579		38.1611	4811.28		4725.62	4124.76	76.1869		116.979	248.667	54.2966	2878.89			23.9248	76.3172	3814.72	3362.29	4335.78	226.175	76.3216	38.1605	114.387
TRINITY_DN58624_c13_g1::TRINITY_DN58624_c13_g1_i1::g.62013::m.62013	TDRENQSVLITGESGAGKTV	688.019	3	32.6803	805.405	1	y	9	66.0816		253.413		2769.32	2020.19	1237.66	1923.16		125.811	158.126	948.754		411.891	29.1862	55.9403	152.583				11734.7	12225.6	9732.56	9538.22	419.3	312.086		38.1058				38.1611	465.002	417.713		114.377			29.9862	505.031	725.258
TRINITY_DN58624_c13_g1::TRINITY_DN58624_c13_g1_i1::g.62013::m.62013	TDRENQSVLITGESGAGKTV	688.019	3	32.6803	831.359	1	b	7	39.5988	413.193	190.673	455.76		889.907		173.093	233.293	179.229		1656.78	1072.33		38.0998	329.02	276.068	457.017		125.982	5486.88	5800.62	4953.42	3016.24	100.156				76.3123	60.4191	38.1611		48.3341	38.1611		76.3173		254.224
TRINITY_DN58624_c13_g1::TRINITY_DN58624_c13_g1_i1::g.62013::m.62013	TDRENQSVLITGESGAGKTV	688.019	3	32.6803	1132.62	1	y	12					695.586		648.004	211.148			307.462	266.173				76.3216				76.3222	3153.7	2809.82	2622.42	2971.1	38.1561								187.856	76.321		38.1611	152.633	38.1561			152.634
TRINITY_DN58624_c13_g1::TRINITY_DN58624_c13_g1_i1::g.62013::m.62013	TDRENQSVLITGESGAGKTV	688.019	3	32.6803	972.985	2	b	19	38.1646				980.377	645.236	718.094				76.3167			114.468				76.321		38.1611	4482.28	4287.58	3308.69	3746.81			38.1605					152.401							355.213
TRINITY_DN58624_c13_g1::TRINITY_DN58624_c13_g1_i1::g.62013::m.62013	TDRENQSVLITGESGAGKTV	688.019	3	32.6803	922.461	2	b	18	92.015				1428.68	629.4			475.592	406.802	247.996	1107.12	242.652	129.744		710.077		152.638	339.52		5218.19	4691.06	5393.71	4601.86	86.9483			38.1259	114.05	150.593	38.1091	267.103	38.1401	266.139	152.63				457.91	305.268
TRINITY_DN58624_c13_g1::TRINITY_DN58624_c13_g1_i1::g.62013::m.62013	TDRENQSVLITGESGAGKTV	688.019	3	32.6803	1019.54	1	y	11			522.065		1243.37	651.88	1450.09	206.486			163.893	147.956		243.755	152.519	38.1058			228.952		2792.64	5696.54	4240.46	4743.01	116.518	420.482		38.1561	191.398			38.1611		496.066				38.1511	114.479	919.018	1524.31
TRINITY_DN58624_c13_g1::TRINITY_DN58624_c13_g1_i1::g.62013::m.62013	EQELVDASERVG	666.326	2	33.5363	733.348	1	y	7		273.977	1374	1407.2	10330.3	6936.07	7821.08	6636.93	5112.53	4567.84	3711.03	5247.81	27077.9	26383.9	24854.8	19907		38.1303			12954.8	13193.4	11973.8	11864.9	2166.4	2443.69	1937.1	1682.8	76.2864	25.8495		419.626	997.381		457.76	1003.58	1889.46	114.408	2022.35
TRINITY_DN58624_c13_g1::TRINITY_DN58624_c13_g1_i1::g.62013::m.62013	EQELVDASERVG	666.326	2	33.5363	832.416	1	y	8	66.086	171.121	1457.09	523.886	8521.18	7235.4	4481.65	6220.11	3472.5	2885.86	3215.98	2360.96	16191.6	15913.8	15960.6	15286	209.673			29.9963	8535.52	7078.71	7475.61	6877.19	1629.74	2312.8	1395.85	1177.5		38.1561	228.735		1174.4	55.9504	528.387	319.833	936.523	38.1561	904.411	38.1555
TRINITY_DN58624_c13_g1::TRINITY_DN58624_c13_g1_i1::g.62013::m.62013	EQELVDASERVG	666.326	2	33.5363	1074.54	1	y	10		145.389	1148.54	673.276	3938.43	3030.28	2805.43	2429.29	1579.27	1445.53	1625.38	1293.44	8388.9	8376.66	9155.25	7087.46	188.529		15.1242		5778.59	5117.77	4437.2	3393.25	951.931	713.135	724.908	561.831	112.442	38.1561				76.2618	228.96	406.939	267.064	76.3072	492.574
TRINITY_DN58624_c13_g1::TRINITY_DN58624_c13_g1_i1::g.62013::m.62013	EQELVDASERVG	666.326	2	33.5363	945.5	1	y	9		29.9919		225.409	3117.68	3121.79	3709	2832.82	1553.48	1518.64	1530.58	1341.21	6975.7	6307.02	5620.45	6195.95	305.223	38.1303		38.1605	3741.07	3445.79	3888.75	3815.05	568.01	730.532	267.071	630.197			152.638	124.056	260.025	38.1309	114.478	207.138	679.932	53.8465		38.1611	76.3123
TRINITY_DN58624_c13_g1::TRINITY_DN58624_c13_g1_i1::g.62013::m.62013	EQELVDASERVG	666.326	2	33.5363	785.368	1	b	7	21.907	190.23	172.579						339.464	517.31		212.58					467.699	31.8761		35.1101				313.878	559.915	502.271	664.79			112.442			114.427	24.2596	191.338			226.637			76.2562
TRINITY_DN58624_c13_g1::TRINITY_DN58624_c13_g1_i1::g.62013::m.62013	EQELVDASERVG	666.326	2	33.5363	618.321	1	y	6	132.177	481.701		1018.85	6954.56	3983.05	2415.58	4144.67	2881.59	2462.04	1238.12	1965.43	11693.3	10139	8759.69	8819.44	683.435		29.9551	311.521	6141.35	6294.73	6899.36	3998.57	2547.56	933.675	1272.44	1583.43	252.298	38.0953	115.476		675.616		855.52	383.574		23.923	963.171		128.087
TRINITY_DN58624_c13_g1::TRINITY_DN58624_c13_g1_i1::g.62013::m.62013	EQELVDASERVG	666.326	2	33.5363	547.283	1	y	5		141.075	268.925			967.497	1598.54						6259.12	5144.16	6596.02	5305.52	3776.21					1985.5		3212.4	4298.7	428.114	3570.1	927.6	230.225				158.092		539.827		224.52		572.544	47.9639
TRINITY_DN58624_c13_g1::TRINITY_DN58624_c13_g1_i1::g.62013::m.62013	EQELVDASERVG	666.326	2	33.5363	599.304	1	b	5	230.899	153.817			1018.51	672.462	722.827	728.183	973.809	468.427			1989.5	3137.38	2199.3	2102.01	433.273		29.9919	68.2168		596.984			906.276	666.798	805.778	89.0645				138.301	177.565		38.7872	29.9963		23.928			221.73
TRINITY_DN58624_c13_g1::TRINITY_DN58624_c13_g1_i1::g.62013::m.62013	EQELVDASERVG	666.326	2	33.5363	579.275	2	b	10		986.476	261.558									196.057					607.321		173.57	29.9661			957.962		1018.42	227.351	964.913	118.481	192.157	111.906	168.942		38.0919		302.593			349.946	94.6951
TRINITY_DN58624_c13_g1::TRINITY_DN58624_c13_g1_i1::g.62013::m.62013	EQELVDASERVG	666.326	2	33.5363	666.326	2	y	12			5565.94	4710.77	15839.8	19298.2	20269.4	12760.4	9795.95	9350.38	16432.4	10150.6	23118	21938.2	25108.4	19493.6	1771.09				9353.06	14483.1	16038.1	10113.3	11970.7	7424.94	5070.28	4527.39				359.715	2268.34		4828.92	286.08				238.68
TRINITY_DN58624_c13_g1::TRINITY_DN58624_c13_g1_i1::g.62013::m.62013	LVHYAGTVDYN	626.304	2	36.0185	1119.55	1	b	10	29.9917	366.957	992.357	1121.14	3881.5	3160.38	3342.28	3478.47	7330.14	5388.42	5500.23	5492.99	5007.43	4230.68	4078.14	4145.86	1961.22	479.994	1808.04	1878.24	8451.98	8826.38	8657.92	7428.33	2066.48		38.1203	1305.9	76.3173	76.3173			152.633	492.614	492.622	568.92	114.473	557.005		395.817	2660.67
TRINITY_DN58624_c13_g1::TRINITY_DN58624_c13_g1_i1::g.62013::m.62013	LVHYAGTVDYN	626.304	2	36.0185	956.484	1	b	9	29.3794	70.1376	2462.79	2710.32	7336.75	6327.68	7068.08	6435.94	12388.2	10782.4	11676.7	11471	8957.36	8356.29	8183.02	7941.72	4233.33	4049.76	2931.31	3659.54	17536.9	16223.5	16743.8	15284.2	3237.01		38.1561	2861.61			76.2317	152.549		1092.77	1078.61	1197.14	98.1522	1473.64	38.1605	983.354	4576.65
TRINITY_DN58624_c13_g1::TRINITY_DN58624_c13_g1_i1::g.62013::m.62013	LVHYAGTVDYN	626.304	2	36.0185	742.388	1	b	7	66.032	443.472	818.214		1823.22	3244.81	2387.11	1954.12	4145.47	2952.94	2517.63	3700.04	2078.59	1033.16	2791.59	2067.82	1088.83	1311.59	998.452	1264.57	5088.62	3819.46	4685.04	4793.32	944.948		114.337	604.733		52.0969	76.3216		116.518	607.072	419.767	152.624	190.698	228.95	149.804	457.844	982.757
TRINITY_DN58624_c13_g1::TRINITY_DN58624_c13_g1_i1::g.62013::m.62013	LVHYAGTVDYN	626.304	2	36.0185	841.457	1	b	8	66.091	343.09	884.86	634.404	2125.61	1805.86	1868.27	1714.54	2418.01	2518.65	2196.78	1853	1593.47	2683.28	2320.74	2476.61	1356.37	911.924	432.005	424.009	2304.21	4281.3	3360.27	2404.95		76.321	29.9862	582.797	146.787	76.3167	94.0646	64.0951	38.1561	383.787	430.192	267.055		258.672		371.892	756.199
TRINITY_DN58624_c13_g1::TRINITY_DN58624_c13_g1_i1::g.62013::m.62013	LVHYAGTVDYN	626.304	2	36.0185	584.319	1	b	5			416.052	368.071		2214.31	1010.74		4964.31	1686.02	2172.79	2688.94		1152.92	1947.57	891.781	1017.96	950.628	1025.02	1110.75	3550.99	2967.61	4072.08		1157.99	211.884	29.9919	926.005	149.008		135.191		136.265	448.855	247.587	333.816	106.253	524.946	87.0415	218.642	628.459
TRINITY_DN58624_c13_g1::TRINITY_DN58624_c13_g1_i1::g.62013::m.62013	LVHYAGTVDYN	626.304	2	36.0185	513.282	1	b	4			1117.83		984.71	1184.47	1231.84		2712.24	1610.23	2110.81	1756.26	1399.58		1376.53	1029.4	1223.55	836	1531.21	673.292	3104.01	2816.05		2794.49	825.351	166.225	42.0723	1004.02			191.33		190.142	138.845	222.836	211.786		274.976			768.507
TRINITY_DN58624_c13_g1::TRINITY_DN58624_c13_g1_i1::g.62013::m.62013	LVHYAGTVDYN	626.304	2	36.0185	411.151	1	y	3	98.2416	332.044	309.211	257.382	1212.3	858.328	710.498	596.747	1635.29	1052.56		1213.16		620.271	743.438			220.026	444.819	485.935	1640.1	1558.63	2261.91	1328.78		87.2478	213.726	388.959		243.903	38.1605	21.9019				85.436	102.79	276.784	114.456		821.982
TRINITY_DN58624_c13_g1::TRINITY_DN58624_c13_g1_i1::g.62013::m.62013	LVHYAGTVDYN	626.304	2	36.0185	478.745	2	b	9	263.383		354.497	373.57	673.226	1140.87	584.422	565.914	1258.3	1176.85	1164.78	1109.25	1231.33	798.368	906.292	941.452	992.045	513.341	489.999	513.755	2015.48	2042.41	1371.98	1992.78			78.5225	406.124			54.9436	41.6817		276.693		152.59	178.046		357.561		690.713
TRINITY_DN58624_c13_g1::TRINITY_DN58624_c13_g1_i1::g.62013::m.62013	LVHYAGTVDYN	626.304	2	36.0185	626.304	2	y	11			2599.59			13170.7	16792.2	15346.5	25951.3		33765.2	10239.3	12979.8	9996.27	25598.5	10973.8	11816.1	9528.14	9828.24	4431.85	26559.7	33697.4	32791.7	27520.8	28162.3			4575.28					2563.54	6388.66	6083.24	2765.24	3251.41	4735.04		2883.77	11700.3
TRINITY_DN58624_c13_g1::TRINITY_DN58624_c13_g1_i1::g.62013::m.62013	LVHYAGTVDYN	626.304	2	36.0185	641.341	1	b	6			364.796	266.83		494.497							389.178		301.226	1263.08	985.332	220.457		421.87	1589.44	1015.62			2569.01			387			666.372			1263.7	2491.87	293.762	2317.62	1207.28		144.649	1837.72
TRINITY_DN58624_c13_g1::TRINITY_DN58624_c13_g1_i1::g.62013::m.62013	IPNESKTPGLMEN[Oxi]	723.351	2	27.9906	1235.56	1	y	11	4775.23	5430.38	5692.54	6263.28	17099.8	13805.1	17586.6	15668.1	7076.11	8589.8	10732.4	9064.7	7172.55	3687.02	9920.93		1397.69		2416.93	2582.6	22169	16875.7	19080.3	19921.1	5563.05		5862.93	6153.17	1326.57	1099.44	1444	2352.72	718.785	2112.19	2143.57	2627.02	2545.09	1704.59	1121.98		5171.64
TRINITY_DN58624_c13_g1::TRINITY_DN58624_c13_g1_i1::g.62013::m.62013	IPNESKTPGLMEN[Oxi]	723.351	2	27.9906	770.404	1	b	7	4736.84	4924.48	3376.4	4006.04	13087.9	11816.5	12712	10347.3	5584.05	6778.05	2772.98	5272.69	1651.13	1983.27	3887.86	2581.54	2800.8	2796.95	2989.09	2614.13	16011.6	17188.1	15250.9	15862.8	4240.57		4900.61	3889.43	895.417	434.263	622.471	811.137	1038.77	1592.18	393.923	972.069	2080.18	1740.77	859.19	774.671	4661.72
TRINITY_DN58624_c13_g1::TRINITY_DN58624_c13_g1_i1::g.62013::m.62013	IPNESKTPGLMEN[Oxi]	723.351	2	27.9906	1121.51	1	y	10	2745.83	1268.23	590.031	2385.19	9010.24	8070.91	5061.37	6511.46	3397.09	3460.09	3096.98	1405.31	2173.43	3297.37	3697	2241.31	1761.46		1482.17	1079.73	10660.9	8446.19	8943.8	10064	2725.3	1932.76	1933.71	1880.5	305.628	305.263	496.062		1091.93	1196.24	1068.45	839.145	1263.84	1077.62	307.233	888.381	2606.8
TRINITY_DN58624_c13_g1::TRINITY_DN58624_c13_g1_i1::g.62013::m.62013	IPNESKTPGLMEN[Oxi]	723.351	2	27.9906	905.44	1	y	8	1251.18	2205.66	2034.41	2453.65	4015.28	8040.59	3551.64	5297.62	1413.98	2447.5	2159.67	2016.35	2029.04	2884.24	1394.19	1339.28	1207.66	1054.07	912.267	696.195	7561.39	5741.54	6063.29	5001.45	1610.92	1275.78	1667.8	958.135	199.128	152.609				644.043	526.776	594.073	793.353	303.125	342.924	303.231	1292.06
TRINITY_DN58624_c13_g1::TRINITY_DN58624_c13_g1_i1::g.62013::m.62013	IPNESKTPGLMEN[Oxi]	723.351	2	27.9906	992.472	1	y	9	4929.99	3332.03	2897.97	3486.86	11210.7	13400.3	10050	11546	3456.15	5765.2	6520.48	6238.25	4889.37	3517.98	4354.41	3909.11	3103.1		1433.18	1773.44	15836.7	15261.5	14127.8	12618.8	3352.53	2197.7	4900.14	4857.05	984.225	740.549	1262.92	1205.1	1475.1	1874.39	1814.52	1908.36	1553.03	1660.25	1626.02	818.654	4381.96
TRINITY_DN58624_c13_g1::TRINITY_DN58624_c13_g1_i1::g.62013::m.62013	IPNESKTPGLMEN[Oxi]	723.351	2	27.9906	924.479	1	b	9	3599.58	2135.9	734.746	2432.76	6883.2	6605.44	6173.79	3529.79	3618.4	3030.88	2647.96	2915.03	882.912	1793.18	2424.72	2013.2	1730.27	982.131	1458.6	735.617	9940.77	9283.72	8751.71	8312.46	2133.74	816.011	3124.47		380.96	188.758	305.206	879.093	498.083	942.774	505.481	168.776	417.323		391.756	831.743	2009.08
TRINITY_DN58624_c13_g1::TRINITY_DN58624_c13_g1_i1::g.62013::m.62013	IPNESKTPGLMEN[Oxi]	723.351	2	27.9906	1037.56	1	b	10	2801.82	2346.17	2465.1	1449.55	7407.08	7109.07	7920.37	5507.16	3308.12	3227.37	2391.87	1377.15	984.313	1726.95	1486.5	2197.14	1833.96	1316.8	987.063	1630.75	9341.35	8790.43	9772.09	8930.85	2357.23	1410.76	2229.2	2596.98	514.875			479.598	1236.12	984.788	522.964	530.556	1004.19	926.355	259.746		2000.73
TRINITY_DN58624_c13_g1::TRINITY_DN58624_c13_g1_i1::g.62013::m.62013	IPNESKTPGLMEN[Oxi]	723.351	2	27.9906	676.297	1	y	6	13571.9	13469.7	14067.9	11878.3	43686.5	40145.8	43226.5	37642.4	18547.9	18568.5	20541.3	18802.7	8184.24	15670.6	12423.3	12310.4	3905.98	3088.62	9560.78	7090.79	52856.5	53877.6	47480.8	49286.7	11229.3	6038.61	12997.2	13677.7	2766.85	1652.34	2381.5	3053.39	3896.09	4807.84	5428.74	5377.73	5401.22	6396.01	2920.36	2851.25	12286.9
TRINITY_DN58624_c13_g1::TRINITY_DN58624_c13_g1_i1::g.62013::m.62013	IPNESKTPGLMEN[Oxi]	723.351	2	27.9906	666.809	2	y	12	9374.5	7885.14	6699.91	8859.42	24777.8	23905.2	25206.8	22157.6	13829.3	11335.5	12468.3	11842.2	8994.65	7890.72	5071.75	7040.5	5449.93		6569.96	4430.46	32396.2	33077.2	27950.1	30513.2	8511.35	4027.96	8364.94	7768.53	1091.09	704.13	2046.74	2170.18	3500.48	2688.5	3100.07	3301.73	4034.16	3927.55	2036.1		8841.67
TRINITY_DN58624_c13_g1::TRINITY_DN58624_c13_g1_i1::g.62013::m.62013	IPNESKTPGLMEN[Oxi]	723.351	2	27.9906	409.139	1	y	3	2200.29	1939.12	1007.73	2218.67	3983.26	5826.09	4049.98	6185.53	1939.82	3066.01	3144.59	2321.64	1573.91	1973.03	2207.78	2351.67	731.278	1989.08	1511.6	1120.04	5886.52	8434.76	7763.18	7572.14	943.317	1790.69	2168.01	1935.75	229.369	258.193	247.257	455.749	560.304	896.74	1008.2	869.154	1125.16	741.587	388.152		2605.86
TRINITY_DN58624_c13_g1::TRINITY_DN58624_c13_g1_i1::g.62013::m.62013	[1Ac]-STDAEMALYGK	614.282	2	42.618	811.402	1	y	7		526.108		610.663	10792.7	10026.4	10845	7820.13	173.836	1352.47	845.419	1544.79	10366.8	8921.83	7823.36	7179.64	444.801	260.479	698.693	203.349	2695.27	1771.86	2037.02	987.602	1877.85	2471.9	1890.49	2101.6	152.584	415.197	1597.57	1018.54	1293.22	1468.72	1599.31	1359.73	595.726	531.908		267.066
TRINITY_DN58624_c13_g1::TRINITY_DN58624_c13_g1_i1::g.62013::m.62013	[1Ac]-STDAEMALYGK	614.282	2	42.618	682.359	1	y	6		454.301	55.9303	269.057	11057.2	10556	9662.7	10506.2			935.336		8926.97	8844.56	7639.01	7783.39	378.121	51.8792	152.498	54.2184	1625.28	761.174	2745.5		2140.61	1761.76	1961.73	1961.61			898.87	784.422	1855.74	1373.59	1088.82	1588.93	874.19	824.403	535.605		598.022
TRINITY_DN58624_c13_g1::TRINITY_DN58624_c13_g1_i1::g.62013::m.62013	[1Ac]-STDAEMALYGK	614.282	2	42.618	997.466	1	y	9		282.621	74.4553		6856.43	5482.04	6215.62	6135.97			215.079		4565.64	4283.43	3511.38	4169.04	200.454			27.4635	1418.71	478.046	2148.22	145.788	1294.86	1256.28	822.336	1001.38				577.289	719.161	1102.83	450.963	591.826		151.505			261.582
TRINITY_DN58624_c13_g1::TRINITY_DN58624_c13_g1_i1::g.62013::m.62013	[1Ac]-STDAEMALYGK	614.282	2	42.618	748.282	1	b	7			60.0147		8392.5	6737.38	5360.01	4923.51	75.9765		246.279		4208.17	5648.35	4309.3	4378.35	226.743	152.568		199.837	825.409		648.21	364.04	1290.95	1403.95		823.461	75.2355		658.173	941.543	1108.49	938.155	618.571	903.385	303.023		339.936	76.3123	464.236
TRINITY_DN58624_c13_g1::TRINITY_DN58624_c13_g1_i1::g.62013::m.62013	[1Ac]-STDAEMALYGK	614.282	2	42.618	677.245	1	b	6		268.339	111.114		4507.6	3064.45	2776.18	3042.22	50.0607		426.24		2368.16	3236.02	2003.54	2793.04	161.838			38.1605	412.525		575.469	111.933	1258.34	1019.58	641.895	442.331	192.826			513.837	529.258	481.26	577.254	177.332	190.785
TRINITY_DN58624_c13_g1::TRINITY_DN58624_c13_g1_i1::g.62013::m.62013	[1Ac]-STDAEMALYGK	614.282	2	42.618	861.366	1	b	8	2190.88	3788.4		3233.45		6609.11	5109.9	6205.71		6580.61		5332.41	4507.05	4802.96	4074.08	3807.69	1903.25		1554.1	343.323	1824.42	3004	969.601	307.081	1501.41	967.148	1197.47		76.2317	1100.31	496.785	215.543	624.002	443.306	692.776			2435.5	175.232	2733.64	473.928
TRINITY_DN58624_c13_g1::TRINITY_DN58624_c13_g1_i1::g.62013::m.62013	[1Ac]-STDAEMALYGK	614.282	2	42.618	882.439	1	y	8	693.389				10633.2	9282.62	7908.97	7157.65	128.897		1203.36		6931.37	7466.79	6153.49	5101.75	217.833			276.895	2580.65		1719.33	481.545	1854.34	1146.05	1757.78	1637.95		152.643	996.13	642.717	1176.28	1487.51	760.699	893.604	485.828		451.714		146.138
TRINITY_DN58624_c13_g1::TRINITY_DN58624_c13_g1_i1::g.62013::m.62013	[1Ac]-STDAEMALYGK	614.282	2	42.618	480.282	1	y	4		436.41		158.361	6666.41	4399.59	4622.4	4872.98			377.036		4560.92	4258.34	3667.62	3665.98	109.749	48.8362	138.186	160.417	660.812		448.886	175.008	1587.49	1253.98	1143.82	632.875	83.555		583.424	646.674	743.504	1138.26		975.001	515.785		543.299	212.592	436.757
TRINITY_DN58624_c13_g1::TRINITY_DN58624_c13_g1_i1::g.62013::m.62013	[1Ac]-STDAEMALYGK	614.282	2	42.618	546.204	1	b	5	10152.1	8651.76		9571.38	11902.2	7163.46	8000.97	8533.99	182.829	20011.9		20061.8	5949.5	8474.36	5431.95		5407.91	167.406	3880.35	256.89	1842.46	12079			1374.38		827.72			5996.85		1156.31		1497.94	1605.87	595.132	786.791	6305.07	531.022	5337.5
TRINITY_DN58624_c13_g1::TRINITY_DN58624_c13_g1_i1::g.62013::m.62013	[1Ac]-STDAEMALYGK	614.282	2	42.618	417.162	1	b	4	2191.93	1664.35	142.012	1753.39	6122.92	5438.14	6223.64	4135.57		4482.33		3271.41	4247.23	4479.37	2844.17	2818.67	723.514	281.453	887.66	494.813	2017.47	2416.75	601.812	687.485			908.155	976.266	113.916	1002.22		814.705	900.269	738.96	905.058	380.823	181.722	941.501		899.162
TRINITY_DN58624_c13_g1::TRINITY_DN58624_c13_g1_i1::g.62013::m.62013	DQIIAANPLL	534.308	2	58.0641	726.378	1	b	7		225.881	5775.32		10614.3	653.949	8223.96	8613.83	263.322		8314.84	430.279	10134.3	11413.1	9547.28	8943.14	6121.97	7183.39	5570.01	4915.76	16115.1	18192.9	16818.5	15378.1	293.519	97.9278		7359.67	20.9124	4000.91		2732.71			4942.58	5085.87			5034.1	4285.47	365.921
TRINITY_DN58624_c13_g1::TRINITY_DN58624_c13_g1_i1::g.62013::m.62013	DQIIAANPLL	534.308	2	58.0641	612.335	1	b	6		176.043	4987.91		7873.1	136.792	6434.01	6344.07			7434.97		8850.03	9254.17	8514.89	7730.38	4159.16	4703.84	3657.2	2766.26	13432.3	14008.2	11958.7	12203.4				6194.52	182.12	2797.43		2791.3	29.9718		3758.99	4005.65			3744.21	3330.89	436.619
TRINITY_DN58624_c13_g1::TRINITY_DN58624_c13_g1_i1::g.62013::m.62013	DQIIAANPLL	534.308	2	58.0641	711.44	1	y	7		20.9247	2156.16		2876.09	94.1065	2597.21	2390.54			2289.37		3435.41	795.914	3546.01		1533.64	1010.74	1347.19	1365.14	4823.79	5043.78	5367.76	4060.37				2424.76		846.798		1056.09			1033.74	1390.15	1580.94		1320.52	1405.97
TRINITY_DN58624_c13_g1::TRINITY_DN58624_c13_g1_i1::g.62013::m.62013	DQIIAANPLL	534.308	2	58.0641	470.261	1	b	4		646.392	2381.38	485.106	5519.29		4083.84	3758.65	687.545	348.099	4368.26	502.657	4505.95	5955.09	4929.89		2763.07	3312	2388.28	2277.59	8456.15	8971.35	7351.49	6415.07	679.215	222.753		2627.5	199.278	2012.83	516.931	1822.71	324.309		2183.2	2189.24	1973.12	133.79	2363.79	2459.23	221.701
TRINITY_DN58624_c13_g1::TRINITY_DN58624_c13_g1_i1::g.62013::m.62013	DQIIAANPLL	534.308	2	58.0641	412.219	2	b	8			836.848	597.253	2252.27	423.132	1885.25	2353.85		568.286	2653.63	920.57		2508.15	2171.93	2872.79			762.614	1248.22	3535.7	4128.79	3501.87	2874.87	550.162	330.928	329.548	1748.01		501.667	407.861	790.247		831.181	1128.46	905.102	1137.94	683.011	1028	845.528
TRINITY_DN58624_c13_g1::TRINITY_DN58624_c13_g1_i1::g.62013::m.62013	DQIIAANPLL	534.308	2	58.0641	534.308	2	y	10	626.219		3618.46	2371.26				1255.42		401.695	5503.09			8655.12	5868.73	12542.6	1004.15	550.498		2905.03	4426.62	11632.8	10942	4070.26	905.804	6151.7	438.776	3158.52			391.079				3065.19	4400.72	10473.9		2071.6	4639.46
TRINITY_DN58624_c13_g1::TRINITY_DN58624_c13_g1_i1::g.62013::m.62013	DQIIAANPLL	534.308	2	58.0641	525.303	2	b	10			1531.39	5714.56						1810.84	15010.6			20074.6	3897.06	15641.9				1821.91		24776.4	11824.4	4503.1		3510.29	672.778	3504.64			10469.7					13794.6	783.642	1000.76	11459.5	13712.4
TRINITY_DN58624_c13_g1::TRINITY_DN58624_c13_g1_i1::g.62013::m.62013	DQIIAANPLL	534.308	2	58.0641	541.298	1	b	5	6369.79		1140.78	7058.49						14128.6			2131.38	9911.53	891.524		915.545			827.162		7830.66	5579.46		12133.8	6905.13	17390.6	738.488			21026.8			9630.05				5318.54	241.182	705.437
TRINITY_DN58624_c13_g1::TRINITY_DN58624_c13_g1_i1::g.62013::m.62013	NSADMLKAL	481.752	2	44.4087	690.385	1	y	6	1049.02	920.106		362.276	1511.23	3901.36	3912.19	1948.36	1671.4	1149.28	51.8982	47.8611	3368.12	2611.98	2672.11	3341.49	152.22	759.552	628.089	489.392	12349.3	13391.3	9662.42	9586.28	296.354	880.915	98.1335	595.105	29.9893		267.117	76.277	241.213	38.1309	225.481	465.891	313.651	68.1178	132.803	578.441	345.203
TRINITY_DN58624_c13_g1::TRINITY_DN58624_c13_g1_i1::g.62013::m.62013	NSADMLKAL	481.752	2	44.4087	761.423	1	y	7	679.627	843.538	69.4768	761.905	4405.35	3885.66	3478.52	3103.56	357.8	1252.13	131.386	70.108	3169.2	2993.54	2788.01	3138.59		999.197	826.253	76.1757	15296.5	11926	11083.5	10489.5	344.923	87.9835	29.9963	261.829	502.616	912.511	344.367	66.0608	312.753	331.469	205.599			222.238	359.054	152.728	735.061
TRINITY_DN58624_c13_g1::TRINITY_DN58624_c13_g1_i1::g.62013::m.62013	NSADMLKAL	481.752	2	44.4087	575.359	1	y	5	303.198	245.198	129.788	228.961	1101.67	1514.34	1513.8	964.041	504.848	262.395			1101.07	681.792	698.111	978.926	152.511	245.49	225.468		4462.27	3864.86	3258.2	3376.53	140.06	76.2757	38.1309	190.69	38.1561	76.3173	76.3186		76.3122	38.1611	76.3167	165.162	130.468	76.3167	150.603	38.1656	154.993
TRINITY_DN58624_c13_g1::TRINITY_DN58624_c13_g1_i1::g.62013::m.62013	NSADMLKAL	481.752	2	44.4087	519.187	1	b	5	266.856	98.5635		29.9963		325.799				128.657	29.9963	29.9862	416.209	703.23	189.58	468.64		188.697		212.256					25.9441	59.9825	36.8271	615.259	190.649			34.3643	38.1566		190.322		114.328		152.625	15.1407	515.546
TRINITY_DN58624_c13_g1::TRINITY_DN58624_c13_g1_i1::g.62013::m.62013	NSADMLKAL	481.752	2	44.4087	848.455	1	y	8		151.314	342.277	313.043	680.925	1045.49	733.029	383.225	71.9026	48.9715	281.895	113.44	787.268	775.704	665.881	1074.04		483.976		445.449	2951.17		2849.02	2963.87	232.402	164.521	54.244	290.858	454.246	427.912	171.956	228.738	128.141		97.7948	291.984		300.037		227.034	387.08
TRINITY_DN58624_c13_g1::TRINITY_DN58624_c13_g1_i1::g.62013::m.62013	NSADMLKAL	481.752	2	44.4087	444.318	1	y	4		536.334		208.648	1034.95	1502.03	1148.96	842.05		721.551	140.281		1017.32	1582.7	1027.4	716.905		566.686	190.789	25.939	3983.32	3559.5	3670.85	2941.27	38.1555	284.872		104.769			202.197			256.97	144.402	149.079		152.572			162.076
TRINITY_DN58624_c13_g1::TRINITY_DN58624_c13_g1_i1::g.62013::m.62013	NSADMLKAL	481.752	2	44.4087	481.752	2	y	9	2580.36	2402.71		3000.47	12895.5	14144.4	10470.5	9482.11	4467.82	3448.23			9197.61	9355.89	7381.13	7675.66	727.673	3574.73	1744.76		42817.2	46412.7	31378.9	31497.9	2275.12	2515.74		3658.45	968.853	2050.84		125.23	1814.62	438.403	1767.21	858.317	564.48		2021.09	1710.27	3482.81
TRINITY_DN58624_c13_g1::TRINITY_DN58624_c13_g1_i1::g.62013::m.62013	DDVSQMNPPKYDKIED	631.956	3	36.4182	782.869	2	y	13		877.143	114.407	76.2719	3116.97	60.7605	2948.31	2455.63	38.1102	1042.08		743.232	212.361	25.9541	306.764	38.1296	343.433		190.776	244.718	19887.7	22479.5	18168.6		225.072		216.987	76.3261	343.434	38.0722	38.1611	383.786		343.42	76.3166		554.141	150.587			30.0063
TRINITY_DN58624_c13_g1::TRINITY_DN58624_c13_g1_i1::g.62013::m.62013	DDVSQMNPPKYDKIED	631.956	3	36.4182	675.324	2	y	11		87.9942		244.756	2084.71		686.205	943.019	179.804	1122.37	23.9331	1027.95	505.325	96.4552	76.4362	174.781			188.748	162.254	5509.71	3935.64	3137.34		84.0995	530.412	114.433	114.351	190.017	243.282		123.841		188.562	152.594	130.116	102.166
TRINITY_DN58624_c13_g1::TRINITY_DN58624_c13_g1_i1::g.62013::m.62013	DDVSQMNPPKYDKIED	631.956	3	36.4182	1104.56	1	y	9	374.562	479.017	81.9682	152.507	1359.98		836.492	887.701	37.9011	277.267		584.582	306.484		690.589	76.2317	153.428	271.362			9318.07	8961.94	8098.34	111.913	230.943	174.507	190.799	114.427		114.377	38.1259	110.741	38.1561	76.2462		76.3172	201.544		38.126	38.1561	96.617
TRINITY_DN58624_c13_g1::TRINITY_DN58624_c13_g1_i1::g.62013::m.62013	DDVSQMNPPKYDKIED	631.956	3	36.4182	1007.5	1	y	8	494.729	1111.91	31.011		2564.91	239.552			72.1591	683.922	105.554	495.677	120.006	77.9111				220.062	152.643		3932.27	2267.03	2994.25		338.217	114.388	341.732	29.9818		76.277	76.3217		38.1561	38.08		38.1561		248.021	38.1259	78.0296	30.0063
TRINITY_DN58624_c13_g1::TRINITY_DN58624_c13_g1_i1::g.62013::m.62013	DDVSQMNPPKYDKIED	631.956	3	36.4182	832.403	2	y	14	255.085		248.23				138.848		1163.37			332.625	356.363	51.3086	147.495		76.2519		454.147		4321.5	4313.36	3537.87		163.815	216.613	200.37	246.507	68.1266	38.1102		100.384		393.561	76.2562	137.481	230.953		70.0835	111.379
TRINITY_DN58624_c13_g1::TRINITY_DN58624_c13_g1_i1::g.62013::m.62013	DDVSQMNPPKYDKIED	631.956	3	36.4182	790.304	1	b	7	190.735	114.478				145.423	425.951				25.9475	241.974	98.0801	23.923	228.885	24.4262	137.547	334.781			1800.29	1510.34	1004.38	251.642	240.402	38.1102	38.1102	38.1303	38.1611	76.3123		111.004	76.3173			76.3167	152.644	38.1561	76.321	38.122
TRINITY_DN58624_c13_g1::TRINITY_DN58624_c13_g1_i1::g.62013::m.62013	DDVSQMNPPKYDKIED	631.956	3	36.4182	910.452	1	y	7	3530.79	3716.58		412.312	15713.1		13163.2	10256	169.833	1178.77	25.934	1722.37	238.222	105.508	702.813		3279.71	316.845	4122.24	2876.24	6098.7			158.754	1872.05	148.535	1201.42	876.751	144.082	2005.82		1867.93		343.218						160.391	30.0063
TRINITY_DN58624_c13_g1::TRINITY_DN58624_c13_g1_i1::g.62013::m.62013	DDVSQMNPPKYDKIED	631.956	3	36.4182	1218.6	1	y	10		152.639	38.1303	76.3173		128.525			76.3172	264.248	60.0127	38.0951	154.582		157.748					38.1561	1783.32	2189.34	1279.86			38.1611	76.297	38.1561	38.1611	38.1561					38.1561		76.3216		39.039
TRINITY_DN58624_c13_g1::TRINITY_DN58624_c13_g1_i1::g.62013::m.62013	DDVSQMNPPKYDKIED	631.956	3	36.4182	552.782	2	y	9	423.724	207.956			729.682		737.541		70.0868	1088.45		202.94	323.621	60.8779	291.584				964.083	629.323	6260.74	6035.09	4068.6	138.386	190.9	102.968	110.795	174.853	300.713	51.8806	512.264	320.077		577.185	157.991		762.985	162.289	220.572
TRINITY_DN58624_c13_g1::TRINITY_DN58624_c13_g1_i1::g.62013::m.62013	DDVSQMNPPKYDKIED	631.956	3	36.4182	504.256	2	y	8		353.193	70.9319		1818.23	1970.85				550.517		377.241		211.134	980.479		103.978	77.1872	80.2154		2510.85	1815.72	2224.55		624.605	110.756	619.553	256.555		115.998	174.334	118.346		423.95	345.796	319.286	214.953	471.674	336.799	44.1112
TRINITY_DN58624_c13_g1::TRINITY_DN58624_c13_g1_i1::g.62013::m.62013	TTGKLASADIET	603.814	2	29.6392	845.436	1	b	9	3157.16	3610.38	3507.95	3051.82	7282.5	7693.32	9615.25	7093.22	4478.97	3476.12	2863.02	4198.36	3862.98	4306.23	4963.43	4908.98	4215.09	171.838	3738.56	2042.88	17515.6	16338.2	16576.7	14878.4	214.755	3746.52	4078.62	3190.15	2318.2		2531.88	1500.46	38.1561	2904.12	2210.31		3342.12	2928.49	3203.1	2390.64	4350.06
TRINITY_DN58624_c13_g1::TRINITY_DN58624_c13_g1_i1::g.62013::m.62013	TTGKLASADIET	603.814	2	29.6392	958.52	1	b	10	1947.96	2187.27	2470.66	1784.51	6108.54	5783.47	5989.11	4359.72	2258.49	2294.1	3053.42	2302.68	2333.95	2848.2	4325.08	2206.73	1546.32	38.1611	2449.29	1759.1	9743.42	11900.1	10478.8	11061.7	116.217	1641.13	2939.43	2219.98	985.197	1360.41	1348.46	909.153	76.2814	1736.16	1347.02		1676.96	1676.81	1965.15	1695.97	2633.43
TRINITY_DN58624_c13_g1::TRINITY_DN58624_c13_g1_i1::g.62013::m.62013	TTGKLASADIET	603.814	2	29.6392	1087.56	1	b	11		597.966	470.548	657.022	1477.86	1523.68	1304.39		668.898	873.506	475.456	377.114	455.968	889.059	913.107	600.104	588.227	72.8435	389.289	707.3	2650.67	2992.35	2832.54	2895.8		645.452	900.532	496.435	347.204	38.1611	114.478	38.1555		645.241	375.482	76.3134	363.715	592.807	312.789	343.438	341.4
TRINITY_DN58624_c13_g1::TRINITY_DN58624_c13_g1_i1::g.62013::m.62013	TTGKLASADIET	603.814	2	29.6392	730.409	1	b	8		377.979	416.222		538.486	1363.22	1442.79	1179.29	591.946	439.338	155.121	692.115	682.542	1086.06	717.512	495.403	780.526	147.522	442.983	301.799	2735.53	3107.61	2191.01	1516.99	320.883	228.959	555.734	375.588	379.297		291.891	76.2367	38.0857	476.55	230.996	38.1561	265.078	188.754	341.978	430.805	987.766
TRINITY_DN58624_c13_g1::TRINITY_DN58624_c13_g1_i1::g.62013::m.62013	TTGKLASADIET	603.814	2	29.6392	635.288	1	y	6	572.213		395.267	124.108	741.61	1479.8	352.534		420.697	624.549	156.101	492.594	773.1	366.835	164.183	251.341	300.686	279.575	71.965	267.113	1014.99	1047.84	833.614	574.956		427.981	401.814	343.312	114.477	249.05	76.3216			290.449	214.193	152.639		291.67	301.792		319.323
TRINITY_DN58624_c13_g1::TRINITY_DN58624_c13_g1_i1::g.62013::m.62013	TTGKLASADIET	603.814	2	29.6392	1004.53	1	y	10	457.906	566.311	456.899	187.439	919.26	1385.96	1529.62	1192.69	180.509	565.4	631.954	572.089	624.821	308.659	397.407	930.045	483.393		312.82		2300.89	2260.59	1901.12	1569.5	114.482	317.734	386.704	446.649	299.768		76.3267	387.952	76.311	412.829	267.11	56.8253	394.34	493.544	340.846	305.275	925.34
TRINITY_DN58624_c13_g1::TRINITY_DN58624_c13_g1_i1::g.62013::m.62013	TTGKLASADIET	603.814	2	29.6392	544.285	2	b	11	1072.21	1139.41	1540.09	425.663	2295.47	2786.01	2931.63	1425.39	541.373	1794.29	1303.33	1711.56	1423.19	1386.79	1940.44	1512.8	781.036	380.007	1132.68	505.712	5181.24	4578.37	5061	4653.21	253.025	718.485	1300.96	856.079	671.826	55.9567	540.2	880.85	275.628	674.532	729.242		1030.63	973.764	737.171	553.731	1309.08
TRINITY_DN58624_c13_g1::TRINITY_DN58624_c13_g1_i1::g.62013::m.62013	TTGKLASADIET	603.814	2	29.6392	594.809	2	b	12	1407	1471.64	1668.46	1494.28	2637.89	3640.62	3658.24	3658.45	1557.61	1641.32	2131.35	1749.79	1631.75	1955.56	1997.34	1579.75	1032.59	66.0709	1696.62	830.65	6559.42	6069.37	6471.58	6664.47	152.589	1512.34	1213.77	1063.02	522.816	114.392	779.943	330.909	305.139	989.61	969.523		1016.55	888.148	1487.07	1170.53	2156.24
TRINITY_DN58624_c13_g1::TRINITY_DN58624_c13_g1_i1::g.62013::m.62013	TTGKLASADIET	603.814	2	29.6392	423.222	2	b	9	260.29		254.725	669.436	678.799	2263.04	4830.73			588.542	527.354	660.325		452.842	240.095	1412.81	680.118	50.1375	514.242	727.13	2074.93	2234.42	2219.15	1994.6		458.042	968.393	398.975	554.214	73.2535	557.828		385.623	627.531	174.175	35.4629	936.941		333.612	218.166
TRINITY_DN58624_c13_g1::TRINITY_DN58624_c13_g1_i1::g.62013::m.62013	TTGKLASADIET	603.814	2	29.6392	479.764	2	b	10	840.159		354.769	465.104	760.101	1143.05	299.704	1310.59	907.192	504.922	430.17	286.885	411.609	596.2	585.79	627.242	327.003	235.153	192.26		1050.44	1407.45	938.979	1386.28	233.679	491.61		271.324	666.932		130.141	179.18	497.467	226.735		542.444	323.203	347.701	479.437	177.141	375.538
TRINITY_DN58624_c13_g1::TRINITY_DN58624_c13_g1_i1::g.62013::m.62013	TLEDQFSELK	605.304	2	47.5269	995.468	1	y	8	66.0759	231.706	409.134		3781.45	2972.83	75.2573	3149.39	51.8881	7943.6	5988.26	5763.73	20022.5	20361.9	16367.2	18786.4	47.1008	485.891	62.0429	66.086	5292.03	5151.19	80.2429	4482.14		59.9882	555.756		141.116		38.1309	599.682	72.2379	66.0759		190.74	265.36	506.563	329.459	38.1309	29.9963
TRINITY_DN58624_c13_g1::TRINITY_DN58624_c13_g1_i1::g.62013::m.62013	TLEDQFSELK	605.304	2	47.5269	866.425	1	y	7	29.6362	226.243	350.07	76.9091	1497.54	1649.33	81.9046	1386.55	116.026	6836.78	3553.58	3690.85	7572.73	6036.21	5228.03	6272.64	29.9963			472.658	1821.1	2514.68	118.373	1351.02			267.004	37.1383		38.1309	38.1303		152.639	38.1511	38.1605	114.478	85.8883	116.52	38.1541	152.641
TRINITY_DN58624_c13_g1::TRINITY_DN58624_c13_g1_i1::g.62013::m.62013	TLEDQFSELK	605.304	2	47.5269	751.398	1	y	6	23.9198		560.214				80.3849	598.836					1547.62	1966.45	2449.87		114.379	38.1561		38.0951			459.699		76.2814	38.1058	211.064	76.2317	60.922	35.5499				247.432	76.3123	96.2859	76.2612		228.839	190.79	152.532
TRINITY_DN58624_c13_g1::TRINITY_DN58624_c13_g1_i1::g.62013::m.62013	TLEDQFSELK	605.304	2	47.5269	476.271	1	y	4	649.695	399.236	298.757	188.513			203.664	170.08	826.277			1184.37	2506.11	2049.3	1817.71	2815.87	438.563		170.548	732.811			115.942		179.997	60.4149	937.21	83.2701	81.8949	85.9366	581.26		607.717	396.485	562.081	1528.02	1617.27		43.819	59.9926	221.882
TRINITY_DN58624_c13_g1::TRINITY_DN58624_c13_g1_i1::g.62013::m.62013	TLEDQFSELK	605.304	2	47.5269	605.304	2	y	10			5802.68		44029.9	25795				31390.7	31732.9	29391.2	45700.4	41249	35714.7	40412.3			1388.93		38721.2	34147.9		24154.9								5894.63				3998.97	1911.1	5952.74	1884.75
TRINITY_DN58624_c13_g1::TRINITY_DN58624_c13_g1_i1::g.62013::m.62013	TLEDQFSELK	605.304	2	47.5269	623.34	1	y	5			1244.81	491.389		1385.4			237.923	2782.66			5051.47	3356.65	1876.23	3144.45			1071.57	857.105		774.067			417.32	1435.08	184.904	1160.75				755.122		1166.35		659.968	2439.25	708.01		570.716
TRINITY_DN58624_c13_g1::TRINITY_DN58624_c13_g1_i1::g.62013::m.62013	[1Ac]-STDAEM[Oxi]AVYGK	615.271	2	32.9604	693.24	1	b	6	572.077	534.266	38.1605		1468.67	278.395	100.534	81.7629	56.0893	61.5268	29.9963	38.1561	848.445	1227.31	1673.18	1106.53	169.233		76.3021	38.1058	1494.22	1229.06	809.533	488.664	819.05	76.3222	900.547		152.522				72.1543	38.1612	49.6598		152.638				305.145
TRINITY_DN58624_c13_g1::TRINITY_DN58624_c13_g1_i1::g.62013::m.62013	[1Ac]-STDAEM[Oxi]AVYGK	615.271	2	32.9604	813.381	1	y	7	157.935		24.6005			339.607	263.678		191.03		162.768		3878.32	4070.91	4771.57	3916.86		59.9612	102.186	76.2562	4438.35	1083.92		2711.77	1879.05	149.601	2231.3	711.418	114.482		76.277		76.3123	149.095		76.3123	29.0381	199.492	38.1605	126.338
TRINITY_DN58624_c13_g1::TRINITY_DN58624_c13_g1_i1::g.62013::m.62013	[1Ac]-STDAEM[Oxi]AVYGK	615.271	2	32.9604	999.445	1	y	9		51.8718	35.3167	9560.34	20232.6	412.49	470.588			309.252		256.267	979.287	2055.99	1732.68	1374.92	49.8771		114.339	2941.79		1024.94		69.0359	244.788		855.649		2059.12	1360.05		419.604	1240.88	114.443	190.794	190.78	76.2203	1239.25	1235.34
TRINITY_DN58624_c13_g1::TRINITY_DN58624_c13_g1_i1::g.62013::m.62013	[1Ac]-STDAEM[Oxi]AVYGK	615.271	2	32.9604	884.418	1	y	8	70.0929	166.853	176.208		1316.46	227.841	248.499	404.338	92.1454	676.05	864.608		2818.77	3464.57	2844.39	2487.46		161.54	76.2468		2924.04	2101.28	1383.85	1386.1	1508.33	29.9963	1283.39	1224.9	359.68	64.0499	70.1288	118.525	114.473	38.1303	69.8761	38.1561	749.148		190.609	38.1514	176.466
TRINITY_DN58624_c13_g1::TRINITY_DN58624_c13_g1_i1::g.62013::m.62013	[1Ac]-STDAEM[Oxi]AVYGK	615.271	2	32.9604	764.277	1	b	7	150.575		408.72		2375.2	29.9757		177.525				94.0669	1832.58	2270.09	2629.91	1448.1	351.13	38.1561	114.483	76.2059	1437.99	1187.3	1601.09	1890	996.458		996.212	1119.08			38.1561	76.2764		152.634	76.316	111.009	138.986	114.468	76.321
TRINITY_DN58624_c13_g1::TRINITY_DN58624_c13_g1_i1::g.62013::m.62013	[1Ac]-STDAEM[Oxi]AVYGK	615.271	2	32.9604	537.303	1	y	5	779.539	192.658		1182.34		2189.99	153.447		354.28	413.25	64.396	122.407	2006.11	1564.81	1685.7	1181.34	240.696	136.722	198.713	266.188	1180.33	720.372		591.962	637.354	43.5895		1010.8		150.068	238.618		296.033	536.855		296.509	335.204			130.917	88.7348
TRINITY_DN58624_c13_g1::TRINITY_DN58624_c13_g1_i1::g.62013::m.62013	[1Ac]-STDAEM[Oxi]AVYGK	615.271	2	32.9604	466.266	1	y	4	204.495	104.237	39.1773				511.624	124.556		59.9399	412.042	202.227	1637.23	1185.79	1532.7	1190.84				27.6969	1133.36	1121.47		535.994	600.896	231.658	1322.94			287.896	23.9248	125.795	190.575	98.1342		59.9741	249.052		355.426	113.556	122.055
TRINITY_DN58624_c13_g1::TRINITY_DN58624_c13_g1_i1::g.62013::m.62013	[1Ac]-STDAEM[Oxi]AVYGK	615.271	2	32.9604	615.271	2	y	11	6261.51			4670.93	2108.3								2267.71	5649.43	2932.71	1535.67				800.878	11421.3	6939.61			8694.43		3918.9		7879.26	354.501			4967.93	2654.88		3358.92	2713.42	2271.77	3231.37	2642.9	3704.2
TRINITY_DN58624_c13_g1::TRINITY_DN58624_c13_g1_i1::g.62013::m.62013	MLTDRENQSVLIT	760.393	2	40.0033	1174.61	1	y	10	137.752	1758.26	753.195	1136.73	2687.3	3311.98	2984.98	2443.17	543.077		2257.23	1289.38		4910.3	3117.92	2674.4	548.666	30.0063	1119.07	1216.69	10775.7	13230.1	10359.6	13163.6	25.9503	1064.12	1714.1	1353.43	38.1303	360.81	603.107	702.954			323.363	941.694	190.749	598.994	69.4703	38.1605	791.415
TRINITY_DN58624_c13_g1::TRINITY_DN58624_c13_g1_i1::g.62013::m.62013	MLTDRENQSVLIT	760.393	2	40.0033	988.452	1	b	8	138.219		427.547	561.609	1068.04	1434.21	1664.46	958.618	106.342	170.821	981.132	638.395	50.9485	452.083	1176.62	985.716	267.102		38.1511	493.786	5477.5	4574.21	3267.41	3485.33		415.653	116.5		38.1656	256.539			216.898	107.005	152.528	152.639		38.1561	64.075
TRINITY_DN58624_c13_g1::TRINITY_DN58624_c13_g1_i1::g.62013::m.62013	MLTDRENQSVLIT	760.393	2	40.0033	860.393	1	b	7		381.383	184.122		1596.75		1563.32	306.459		54.0815	392.376		50.4344	959.919	584.469	913.282		104.207	152.638	305.187	3097.35	2278.49	3173.44	1962.5			203.3	152.493			141.048	220.003	152.599			76.3167			55.9202		382.703
TRINITY_DN58624_c13_g1::TRINITY_DN58624_c13_g1_i1::g.62013::m.62013	MLTDRENQSVLIT	760.393	2	40.0033	1075.48	1	b	9	578.371	1041.96	964.225	634.465	4234.44	4904.66	3391.68	1431.8		52.5077	1904.96	719.467	55.9605	3433.42	2585.77	2207.01	994.138	60.0133	675.573	742.777	8868.13	9237.15	7501.69	6780.89	40.5296	592.32	38.0737	303.144			610.544	523.586	514.994	102.206	648.483	269.072	152.633				644.321
TRINITY_DN58624_c13_g1::TRINITY_DN58624_c13_g1_i1::g.62013::m.62013	MLTDRENQSVLIT	760.393	2	40.0033	644.322	2	b	11		1404.87	1283.45	1454.1	4304.92	5456.37	4088.12	3352.39	384.317		1970.56				3380.84	2754.35	752.543		1500.49	1262.99	16376	13944.2	12687.5	11236.7		626.267	806.91	383.314	38.1909		786.215	707.336	834.919		601.041	567.733			62.4739		1518.47
TRINITY_DN58624_c13_g1::TRINITY_DN58624_c13_g1_i1::g.62013::m.62013	MLTDRENQSVLIT	760.393	2	40.0033	700.864	2	b	12	113.669	951.792	307.118	876.679	2233.7	2617.89	1944.82	2637.1		25.9302	1646.26		25.9491	1758.49	2322.45	1772.72	993.826	22.1086	1012.33	920.792	10340.4	10356.5	9143.68	9078.43	152.557	982.132	228.956	38.1102		819.017		532.367	373.859	18.2814	549.474	537.028	76.2142	264.142			362.686
TRINITY_DN58624_c13_g1::TRINITY_DN58624_c13_g1_i1::g.62013::m.62013	MLTDRENQSVLIT	760.393	2	40.0033	538.245	2	b	9	132.544	580.3		895.621	3065.99	3771.97	2146.53	2576.17		68.8106	1393.56			2413.06	2193.78	1870.97			431.441	450.72	5694.75	3651.67	3937.08	4327.24	25.9403	816.214	547.845	274.807				309.219	325.559	21.912		225.492		76.1841	19.8859	33.5088	307.972
TRINITY_DN58624_c13_g1::TRINITY_DN58624_c13_g1_i1::g.62013::m.62013	MLTDRENQSVLIT	760.393	2	40.0033	587.807	2	y	10	59.9926			334.298	445.738	1107.68	1004.7	731.99			497.909			861.525	586.946	686.929	116.1	66.1011	522.859	422.202	3173.84	3288.63	2233.19	2847.03		204.702	185.778	287.815	78.2545	270.187	290.001	38.1259	793.078	38.1611	59.9926	146.983	147.044				115.762
TRINITY_DN58624_c13_g1::TRINITY_DN58624_c13_g1_i1::g.62013::m.62013	MLTDRENQSVLIT	760.393	2	40.0033	746.35	1	b	6			441.701	200.51	1183.59	1305.81		794.646			1266.24			91.8848	1768.41	777.011	71.3483				2540.29	901.346	2071.78	1036.99	155.744	579.322			98.1335			227.379	498.262	120	66.0709	98.1359	137.898	38.0756		160.425	276.173
TRINITY_DN58624_c13_g1::TRINITY_DN58624_c13_g1_i1::g.62013::m.62013	MLTDRENQSVLIT	760.393	2	40.0033	445.302	1	y	4		152.639	76.187	83.3887	190.733	339.381	152.594		76.3116		38.1108	76.3173			38.1102	152.644	111.665			38.1605		696.224		315.863		38.1561						38.1611	76.3216							38.1605	76.3123
TRINITY_DN58624_c13_g1::TRINITY_DN58624_c13_g1_i1::g.62013::m.62013	DEAENLAMKGGKKQ	506.924	3	22.1717	637.848	2	y	12	419.747	421.572	416.527	372.969		1616.54	1630.1	38.1561	94.082			38.1309	345.733	523.481	673.721	441.699	38.1611	152.628	297.539	110.864	7521.5	7771.88	7545.27	6064.12	114.473				152.639		20.6862							267.117	30.002	269.113	76.3172
TRINITY_DN58624_c13_g1::TRINITY_DN58624_c13_g1_i1::g.62013::m.62013	DEAENLAMKGGKKQ	506.924	3	22.1717	776.445	1	y	7	114.482	530.686	122.504	114.478	114.367		102.16	142.963	91.796	144.378	90.0455	97.0683	1808.17		121.722	242.748		38.1561		149.165	1228.22	1118.65	1159.77	1356.53	38.1561		38.1567		38.1561		38.1561	114.371	152.634	130.231		111.004	38.1561	76.2462	30.002	152.63
TRINITY_DN58624_c13_g1::TRINITY_DN58624_c13_g1_i1::g.62013::m.62013	DEAENLAMKGGKKQ	506.924	3	22.1717	847.482	1	y	8	378.562	38.1611	263.85	144.347	144.886	393.753	205.267		421.838	72.1126		118.803	76.282	616.649	248.782	411.749	190.75	76.3173	38.153		2558.71	1824.38	1983.06	2251.07	76.3123		337.026	80.1894	38.1561				38.1561	38.1102	38.1605		38.1611		30.002	103.199	152.629
TRINITY_DN58624_c13_g1::TRINITY_DN58624_c13_g1_i1::g.62013::m.62013	DEAENLAMKGGKKQ	506.924	3	22.1717	537.808	2	y	10	190.785	38.1561				53.5764		38.1561			38.1611	114.452		76.3172	38.1611		38.1611		21.7004	55.6698	1060.52	985.181	822.15	943.565			38.1605			76.3172	38.1605				38.1605	38.1561		114.473			38.1608
TRINITY_DN58624_c13_g1::TRINITY_DN58624_c13_g1_i1::g.62013::m.62013	DEAENLAMKGGKKQ	506.924	3	22.1717	602.329	2	y	11		100.083	832.589		146.557		729.015	644.187	403.717	114.403		476.594	306.415	291.773	454.669		305.282		76.3216	150.598	2065.94	1532.42	2623.06	2238.21	76.2216	76.2462	72.8473	114.373	190.786	38.1303		48.0157		29.4571	38.1561	138.492	76.292
TRINITY_DN58624_c13_g1::TRINITY_DN58624_c13_g1_i1::g.62013::m.62013	DEAENLAMKGGKKQ	506.924	3	22.1717	645.404	1	y	6			152.633			228.856	154.684	475.753	969.634		307.309		38.1605	35.8155	112.4			76.2764	38.1605	38.1605	1717.36	1077.26	1270.48	1084.72	38.1058			38.1108				38.1605		123.943		114.433		38.1605
TRINITY_DN58624_c13_g1::TRINITY_DN58624_c13_g1_i1::g.62013::m.62013	DEAENLAMKGGKKQ	506.924	3	22.1717	506.924	3	y	14	1821.22		1245.61	1374.99	152.166	2406.9	4345.27	890.136	1182.35		66.0608	85.8062	290.52	1994.81	2114.32	2258.4		290.641		683.242	12789	13288.9	13036	11424.4	486.967	38.0907	151.897	524.582	462.869	324.651	265.755	228.803	128.007	114.453	112.441		82.7496	874.951		901.931	323.75
TRINITY_DN58624_c13_g1::TRINITY_DN58624_c13_g1_i1::g.62013::m.62013	DEAENLAMKGGKKQ	506.924	3	22.1717	517.309	1	y	5	835.232	125.479	925.843			82.1056	246.699	1029	1274.81	386.478	620.407	779.472		104.452					312.18	892.146	2853.23	2766.3	2542.56	1507.97	308.351	403.09	148.508	695.678	763.025		147.611		102.297	556.205		31.2536	280.372				480.986
TRINITY_DN58624_c13_g1::TRINITY_DN58624_c13_g1_i1::g.62013::m.62013	MLTDRENQSVL	653.327	2	38.419	746.35	1	b	6	2056.47		963.981	312.213	1144.57	1745.59	2123.28	1597.85			695.777		989.205	4671.78	977.948	1057.27	160.456		343.362	246.969	2115.43	1919.48	1934.27	3699.39	1273.56	594.869	420.542		25.0763	116.512	114.473	114.412	419.099	383.576	93.3033		1282.68		54.2523	101.091
TRINITY_DN58624_c13_g1::TRINITY_DN58624_c13_g1_i1::g.62013::m.62013	MLTDRENQSVL	653.327	2	38.419	1061.52	1	y	9	3443.72			642.11	6670.98	6535.17	5811.89	9979.31	2184.46	1194.37	1109.59	1602.57	4328.37	575.51	2575.73	3394.8			423.074	701.493	8310.85	8055.03	7239.93	9637.54	917.774	321.716	1652.67		66.1011	152.586		56.1576	1284.56	491.91	390.902	190.613	1971.44	1999.17		619.909	347.346
TRINITY_DN58624_c13_g1::TRINITY_DN58624_c13_g1_i1::g.62013::m.62013	MLTDRENQSVL	653.327	2	38.419	988.452	1	b	8		691.917	21.8981		4933.89	3821.28	3668.56	4119.98	1333.08	1227.3	1312.03	1624.59	3120.78		2273.86	2674.63		29.9862	635.301	591.09	7103.17	5656.83	6211.84	6105.58		355.417	278.741		236.176	594.392				190.815	114.397	378.13	572.267	190.735	52.5695		463.036
TRINITY_DN58624_c13_g1::TRINITY_DN58624_c13_g1_i1::g.62013::m.62013	MLTDRENQSVL	653.327	2	38.419	1075.48	1	b	9	451.596	1649.92	28.1935	983.393	7619.71	7036.49	6642.51	5226.08	4444.89	2676.55	2362.69	2553.75	5612.14		4936.49	5061.75		49.8524	1115.54	1052.38	11327.8	11805.4	11261.7	11310.4		612.907		51.8831	162.724	816.952	38.1561			405.293	152.63	464.13	114.347		212.411	3778.33	1098.64
TRINITY_DN58624_c13_g1::TRINITY_DN58624_c13_g1_i1::g.62013::m.62013	MLTDRENQSVL	653.327	2	38.419	860.393	1	b	7	997.431	426.999		483.731	2965.97	2079.89	2727.58	2390.03	1295.92	759.069	226.349		850.817	120.146	1733.64	1758.02	92.0301	29.9963	868.314	169.057	3966.49	4599.17	3533.78	4056.97	386.33	259.856		25.939	200.35	303.844	76.2209		266.863	152.553	38.1605	76.2215			111.748	238.891
TRINITY_DN58624_c13_g1::TRINITY_DN58624_c13_g1_i1::g.62013::m.62013	MLTDRENQSVL	653.327	2	38.419	960.474	1	y	8	635.536	763.848	256.3	244.491	2956.01	2438.17	2393.9		1683.53	1371.26	987.675	989.964	2425.29	153.323	1058.59	762.349	114.477		568.667	190.642	4350.4	3588.69	4124.36	3050.61		395.294		29.9862	163.882	240.126	418.264	38.1561	343.292	148.26	38.1591		288.907				230.49
TRINITY_DN58624_c13_g1::TRINITY_DN58624_c13_g1_i1::g.62013::m.62013	MLTDRENQSVL	653.327	2	38.419	587.807	2	y	10	2633.36	103.184	1076.14	250.938	2826.14	2819.15	2008.6	1903.05	1015.49	1223.69	715.727	623.983	1254.22	845.267	1083.1	1137.59	111.957		500.829		3663.99	3453.29	3107.82	3134.13	571.156				123.969	299.035				229.948			1597.92	1741.14		938.735	560.779
TRINITY_DN58624_c13_g1::TRINITY_DN58624_c13_g1_i1::g.62013::m.62013	MLTDRENQSVL	653.327	2	38.419	644.322	2	b	11	3838.55	205.946	889.892		817.997	1068.24	440.553	1235.27	1116.63			509.385	999.451	1963.68		774.18			960.949		2104.22	2497.72	769.125	2437.14	1003.56			127.492					45.8249	257.196	241.574		1066.47	549.796	106.742	748.364	342.316
TRINITY_DN58624_c13_g1::TRINITY_DN58624_c13_g1_i1::g.62013::m.62013	MLTDRENQSVL	653.327	2	38.419	538.245	2	b	9	1374.21		1197.41	220.353	2382.57	2266.78	2023.81	2176.86	2129.27	1656.7	1441.7		1865.71		3479.07	934.252	244.067	244.682	522.678	802.99	4650.66	4159.01	3500	2633.39	541.265	445.225	358.876	103.195	169.618		580.976		739.805	844.245	552.213	47.8259			125.511	51.1079
TRINITY_DN58624_c13_g1::TRINITY_DN58624_c13_g1_i1::g.62013::m.62013	MLTDRENQSVL	653.327	2	38.419	617.308	1	b	5	2101.33					1299.9					1101.97	330.842		1330.93	818.971	758.637			308.621			1960.42	1339.78	2252.68	278.504	71.4457	7807.48		571.851	374.84	2001.64	238.785	4183.77		3004.31		392.964	499.166		782.183
TRINITY_DN54046_c11_g2::TRINITY_DN54046_c11_g2_i3::g.17254::m.17254	VVDGVKLM	430.749	2	39.5736	662.354	1	y	6	135363	141053	128487	112511	468377	401477	411110	424220	228978	204213	176856	185400	172304	193087	158559	153648	98576	104815	84203.6	78929	775763	774432	724323	697503	40398.6	40224.1	35719.4	33284	48653.8	51524.9	41184.1	41027	30958.3	44940.4	32415.6	32041.9	45640.1	42428.2	39163.9	36515.9	47636.8
TRINITY_DN54046_c11_g2::TRINITY_DN54046_c11_g2_i3::g.17254::m.17254	VVDGVKLM	430.749	2	39.5736	761.423	1	y	7	18358.9	18202.8	16780	15205.5	64294.7	58605.3	57711.3	60970.6	29403.8	30714.6	23188.2	25145	22496.1	27482.1	20145.8	21281.5	13975.3	13334.1	10751	11068.4	116240	118273	107215	106389	4965.48	5819.02	4452.62	4791.94	6307.05	6327.89	5599.71	6154.23	3642.4	5452.72	4415.95	5635.85	5899.68	5258.47	5045.59	4506.43	5919.25
TRINITY_DN54046_c11_g2::TRINITY_DN54046_c11_g2_i3::g.17254::m.17254	VVDGVKLM	430.749	2	39.5736	547.327	1	y	5	17864.8	17959.8	17653.1	14168.6	61001.4	61498.9	53526.2	55040.3	27542.4	24621.7	22505.6	23772.8	20662.8	23221.7	21222.4	18818	11133.9	12920.1	12158.1	11186	118596	120316	105256	104564	5700.84	6054.51	3897.77	3253.67	5593.19	6452.25	5196.64	6348.92	3810.18	5678.06	4020.35	4157.97	5949.32	5109.7	5543.6	5285.75	5573.77
TRINITY_DN54046_c11_g2::TRINITY_DN54046_c11_g2_i3::g.17254::m.17254	VVDGVKLM	430.749	2	39.5736	711.44	1	b	7	7369.3	6599.21		6134.67	21623.7	19326.9	20967	22028.8	12753.3	9827.36		11321.3	9192.48	10850	8589.2	9412.98	6537.42	6798.54	5861.15	4390.13	46416.5	45694.6	43299.7	38630	2022		1980.87	1633.08	2113.88		2442.55		1907	2109.42	1858.95	1942.35	2747.5	2341.57	1944.3	1937.14	2486.19
TRINITY_DN54046_c11_g2::TRINITY_DN54046_c11_g2_i3::g.17254::m.17254	VVDGVKLM	430.749	2	39.5736	490.306	1	y	4
TRINITY_DN54046_c11_g2::TRINITY_DN54046_c11_g2_i3::g.17254::m.17254	VVDGVKLM	430.749	2	39.5736	430.749	2	y	8	105259	108157	98284.1	88227	316225	291408	296443	308809	163281	147721	125348	136844	132616	137510	115921	120499	77176.3	74761.5	60934.6	59376.9	484799	480043	461755	464515	31351.4	29580.3	25611.7	23086	36710.8	35088.8	28953.6	31430.8	26736	29936.8	25641.1	23843.1	34847.1	31270.1	30210.9	27232	34573.3
TRINITY_DN54046_c11_g2::TRINITY_DN54046_c11_g2_i3::g.17254::m.17254	FDKPVSPLLT	558.819	2	42.8585	884.488	1	b	8	410987	425334	432389	376520	961516	882633	769746	715221	362121	361459	323562	328193	162229	158544	147376	138653	171122	175225	149411	146234	1.06798e+06	1.06201e+06	869664	861779	150789	148112	123111	128648	105771	101977	86115.4	96761.9	114339	115382	104357	100111	236985	229489	201637	198861	209597
TRINITY_DN54046_c11_g2::TRINITY_DN54046_c11_g2_i3::g.17254::m.17254	FDKPVSPLLT	558.819	2	42.8585	674.351	1	b	6	102776	105549	96042.2	86421	240705	216931	182805	176576	90430.5	86347	75367.9	76450.1	40108.4	34954.3	31674	32393.6	40315.6	39470.6	35861.3	32183.3	270759	257488	213908	217544	34127.1	34656	31112	27322.8	23744.5	23999.7	19534	20627.9	28462.7	23415.2	22531.2	23621.3	53262	58047.6	47235.6	45956.7	47957.5
TRINITY_DN54046_c11_g2::TRINITY_DN54046_c11_g2_i3::g.17254::m.17254	FDKPVSPLLT	558.819	2	42.8585	997.572	1	b	9	98147.1	89806.9	92998.2	79583.2	206035	191330	168760	165706	83381.2	81830.3	67107.9	69938.1	34409.7	31375.6	28015.4	29942.1	37184.3	37258.3	31714.3	30195.9	234626	233761	188198	189019	32982	31883	26329.5	24747.8	20967.6	21165.6	19213.5	19303.9	26387.8	22057.9	21207.2	19881.5	55532.8	49856.7	39797.1	40090.8	47561.9
TRINITY_DN54046_c11_g2::TRINITY_DN54046_c11_g2_i3::g.17254::m.17254	FDKPVSPLLT	558.819	2	42.8585	587.319	1	b	5	43506.7	42843.3	43192.8	38152.5	107746	98644	83560.6	76122.1	41754.4	37901.5	33895.4	32239.4	15862.6	15282.8	14332.7	12269.8	16801.4	17772.3	16652.4	14231.2	117206	109558	89769.3	97301	14732.4	15062.2	12102	11498.8	10327	10912.2	8441.5	9409.05	13299.6	11663.5	10634.5	9131.44	23894.7	24548.6	18342.2	20099.7	20372.4
TRINITY_DN54046_c11_g2::TRINITY_DN54046_c11_g2_i3::g.17254::m.17254	FDKPVSPLLT	558.819	2	42.8585	854.535	1	y	8	31727.2	28479.1	31721	25164.7	75183.5	69978.6	57678.1	57639.5	28432.1	27706.6	22125.8	24268.1	11363.6	11451.5	10587.5	11286.7	10873.9	12554.9	11806.3	10707.8	79130.4	78399.2	67681	63677.9	9888.26	9940.53	8894.2	8995.46	7641.31	7934.69	6101.36	6546.83	8954.87	8500.55	7708.82	7180.69	15218.7	17089	13889.4	12896.6	13950.5
TRINITY_DN54046_c11_g2::TRINITY_DN54046_c11_g2_i3::g.17254::m.17254	FDKPVSPLLT	558.819	2	42.8585	726.44	1	y	7	26111.9	28087.7	26666.5	22051.8	60132.9	56146	47978.2	45626.6	23372.3	24365.2	18819.9	19742.3	10140.9	9924.86	9118.47	9551.01	9441.83	10800.9	8663.39	9097.06	70643.6	67477.1	55890.1	58761	9336.95	8822.71	6805.62	8191.74	7558.06	7056.6	5421.77	5573.51	7853.09	7066.08	5871.92	4403.59	14556.1	13298	11426.6	12684.9	13406.7
TRINITY_DN54046_c11_g2::TRINITY_DN54046_c11_g2_i3::g.17254::m.17254	FDKPVSPLLT	558.819	2	42.8585	771.404	1	b	7
TRINITY_DN54046_c11_g2::TRINITY_DN54046_c11_g2_i3::g.17254::m.17254	FDKPVSPLLT	558.819	2	42.8585	969.562	1	y	9
TRINITY_DN54046_c11_g2::TRINITY_DN54046_c11_g2_i3::g.17254::m.17254	FDKPVSPLLT	558.819	2	42.8585	499.289	2	b	9	137510	125209	126125	117002	291634	276323	243238	226658	119194	114509	101463	102263	52489.8	47330.4	46268.3	43751.3	57371.2	52516.2	44995.1	45302.2	330302	334652	279925	277559	46471.2	40444.5	38165.8	39187.8	33709.2	30056.6	24895.5	28589.4	35706.8	32328.9	28348.7	28680.9	70436	74485.3	62462.5	62471.6	62785.7
TRINITY_DN54046_c11_g2::TRINITY_DN54046_c11_g2_i3::g.17254::m.17254	FDKPVSPLLT	558.819	2	42.8585	443.286	1	y	4	44774.4	41907.7	41183.2	35052.8	96354.4	83502.3	79487.3	73488	34430.5	38269.8	29821.1	31864.6	15913.1	14103.4	13070.1	13436.4	17492.1	17041.5	14049.4	15981.4	109433	104709	87692	88954.1	12572.7	12968.1	12615.1	11220.2	9928.47	10577.9	8878.93	7604.8	10957.5	11107.3	10127.2	10093.6	23451	21634.8	20951.3	17880.2	18828.1
TRINITY_DN54046_c11_g2::TRINITY_DN54046_c11_g2_i3::g.17254::m.17254	IDGMIPAQK	486.763	2	30.1959	859.434	1	y	8	269794	287201	283882	257397	356273	320083	335871	296107	304339	266297	255147	257526	136156	135909	127050	127036	70191.7	65793.2	61418.4	58672.4	122519	116287	237.743	100691	100698	100218	101012	93415.2	49645.1	44608.4	48920.1	45022	71301.8	75477.3	59794.3	62660.9	224234	192326	198215	181097	236729
TRINITY_DN54046_c11_g2::TRINITY_DN54046_c11_g2_i3::g.17254::m.17254	IDGMIPAQK	486.763	2	30.1959	744.407	1	y	7	360642	400400	389502	355400	464505	434350	452565	394519	414313	387696	346775	361614	173913	177120	159998	152765		135169	146589		208208			198097	156856	136621	148068	137816	86965.2	75029.5		87264.4	111808	109500	94205.8	95510.9	318735	272250	275886	242738	336970
TRINITY_DN54046_c11_g2::TRINITY_DN54046_c11_g2_i3::g.17254::m.17254	IDGMIPAQK	486.763	2	30.1959	556.345	1	y	5	151112	156150	156698	135701	202980	179337	190244	160585	165389	143810	136841	139863	74917.6	73212.5	67174.1	64378.8	32317.9	30798.7	29637.7	26984.5	63905.8	59150	2990.58	53739.8	59948.4	54990.9	54102.8	47794.6	24316.2	23220.2	22434.3	20581.5	35693.7	37225.3	36136.4	29433.6	117559	107433	105336	101240	127225
TRINITY_DN54046_c11_g2::TRINITY_DN54046_c11_g2_i3::g.17254::m.17254	IDGMIPAQK	486.763	2	30.1959	687.386	1	y	6	24316.7			21669.5	33007.3	29101.5		26556.3	26895.2	24392.9	22038.1	21648.8	10511.3		11104.4	10669.6	5126.55	5250.92	5138.2		10595		212.449	7900.1	8659.68	7308.39	7783.82	7728.1			4092.58				4666.8		18051.8	17167.6	14878.5		19446.8
TRINITY_DN54046_c11_g2::TRINITY_DN54046_c11_g2_i3::g.17254::m.17254	IDGMIPAQK	486.763	2	30.1959	530.264	1	b	5	38470.4	41989.5	40104	36849.4	54687.3	52288.4	47113.9	44900.5	45596.8	39406.3	34820.6	37568.6	20243.3	20124	18078.5	18025.9	12648.2	9624.86	11494.4	7619.83	17275.6	18902.6	1324.1	16276.9	15433	12426.9	11760	13968	6124.94	6863.48	7863.05	6176.31	8450.83	9568.65	9537.89	9615.85	34834.6	27516.2	27067.5	24388.6	33968.8
TRINITY_DN54046_c11_g2::TRINITY_DN54046_c11_g2_i3::g.17254::m.17254	IDGMIPAQK	486.763	2	30.1959	443.261	1	y	4	442730	464565	462293	419953	590193	537732	533069	479545	496245	451891	397471	418286	218057	219109	207003	198003	112765	102718	98319.9	89346.9	198642	191938		167872	165476	153581	160127	137344	79362.6	71967.8	71899.3	66959.5	105642	113226	101731	100875	372737	309949	310777	297380	420082
TRINITY_DN54046_c11_g2::TRINITY_DN54046_c11_g2_i3::g.17254::m.17254	IDGMIPAQK	486.763	2	30.1959	417.18	1	b	4	58637.9	52149.2	55195.4	50325.9	73483.7	65185.9	62161.1	57921.5	57683.7	53105.4	44139.8	49653.7	23906.9	25757.2	24681.3	22214.3	12464.6	12116	12159	9736.74	20272.5	21355.3	201.441	20254.6	18694	16356.7	17271.8	15837	9134.76	8401.86	8330.94	6911.17	12565.6	12454.1	12312.4	10412	44314.8	37065.8	38015.7	32952.2	48813.8
TRINITY_DN54046_c11_g2::TRINITY_DN54046_c11_g2_i3::g.17254::m.17254	IDGMIPAQK	486.763	2	30.1959	486.763	2	y	9	446249	381466	397934	379365	471894	451393	466577	413308	440332	343792	354445	336001	223213	211371	214331	198871	101388	92872	95558.2	88897	188221	179222		165204	169228	156884	151592	143799	80000.6	72148.1	73874.6	73090.7	112943	108648	102058	101585	328105	297870	302979	288912	323130
TRINITY_DN54046_c11_g2::TRINITY_DN54046_c11_g2_i3::g.17254::m.17254	IDGMIPAQK	486.763	2	30.1959	477.758	2	b	9	39542.2	36756.2	36761.7	31887.5	54103.7	45395.7	45277.3	41465.1	44138.4	35736.4	29867.7	38665.3	20436.6	18402.9	17470.2	17766.2	8544.95	6845.16	7439.93	7487.09	15779.1	13319.3		12447.8	12825.1	11280.8	12417	12641.9	6892.33	5144.41	5551.82	5945.27	10440.2	8882.62	7992.53	8667.57	29384.5	28000.1	25708.5	22497.2	29901.8
TRINITY_DN54046_c11_g2::TRINITY_DN54046_c11_g2_i3::g.17254::m.17254	FDKPVSPLL	508.295	2	45.5277	884.488	1	b	8	35977.8	35427.5	36412	32091.7	170610	178994	156347	139520	53080.9	45318.8	43931.4	42708.7	31648.4	31186.8	24647.7	29030	12042	15233.3	12484.7	11919	105123	107501	93719.6	92865.8	10318.3	9467.82	11128.8	9823.75	5104.11	5602.09	3952.71	4930.65	5619.89	5337.36	4806.6	5472.88	9446.28	9447.86	10003.9	8861.66	13690.8
TRINITY_DN54046_c11_g2::TRINITY_DN54046_c11_g2_i3::g.17254::m.17254	FDKPVSPLL	508.295	2	45.5277	674.351	1	b	6	33010.8	34455.2	33552.1	26877.6	165975	171625	148224	136381	48472.3	43405.5	39660.2	39055.2	28159.4	27163.7	24144.2	23096	11674.7	13694.7	11831.2	11133.8	98244.2	101681	82390.7	84933.4	9869.01	10614.6	7386.33	8156.26	4509.38	4897.43	3892.99	3805.33	4555.04	4850.46	4068.32	4745.9	8563.33	9086.78	8363.85	7992.06	9830.97
TRINITY_DN54046_c11_g2::TRINITY_DN54046_c11_g2_i3::g.17254::m.17254	FDKPVSPLL	508.295	2	45.5277	753.487	1	y	7	12855.9	13327.5	13517.2	10703.9	59803.7	62814.7	55166.5	50119.1	18905.4	16376.9	15412.1	14219.5	10802.4	11106.9	9551.78	7992.88	5243.47	4373.07	4427.25	3904.49	37888.8	38137.4	29433.6	30485.4	3730.79	3764.65	2792.02	2231.04	1892.15	1980.74	1274.77	1680.78	2550.39	1723.8	1739.88	1515.31	3852.21	3460.24	2904.37	3230.9	3990.11
TRINITY_DN54046_c11_g2::TRINITY_DN54046_c11_g2_i3::g.17254::m.17254	FDKPVSPLL	508.295	2	45.5277	587.319	1	b	5	7102.84	8117.02	7513.71	5754.64	37632	36971.4	29759	28989.9	9060.28	9454.15	8231.86	9726.85	5235.64	6831.38	6552.4	5591.91	2518.89	2383.06	2985.81	2577.07	18249.7	23644.4	17061.7	18726.1	2494.71	1656.57	2768.2	1975.63	1027.6	1304.32	1280.7	906.731	1148.64	1431.67	572.97	1054.88	1862.07	2576.12	2270.12	2241.27	3133.95
TRINITY_DN54046_c11_g2::TRINITY_DN54046_c11_g2_i3::g.17254::m.17254	FDKPVSPLL	508.295	2	45.5277	771.404	1	b	7	3569.44	5824.2		4915.75	29123.4	29455.8	27553.1	22338.5	5669.31	4890.22	5287.47	11269.5			2769.9		793.167	1081.62	1361.57		30194.5	26647.5		15248		725.433			462.542		342.125	509.675	490.277	326.746		2284.01	1084.14	1463.64	896.111		3338.67
TRINITY_DN54046_c11_g2::TRINITY_DN54046_c11_g2_i3::g.17254::m.17254	FDKPVSPLL	508.295	2	45.5277	868.514	1	y	8	5474.93	6052.26	6700.41	6238.85	32935.2	31408.4	27947.4	24797.4	10002.5	9256.19	7336.37	7671.82	5987.57	5582.51	5209.62	4544.3	2260.82	2841.18	2420.28	2117.4	19261.2	17534.2	15722.1	15796.7	2338.47	1172.78	1885.08	2105.22	896.79	885.239	1065.7	1024.01	1111.9	945.956	645.24	1016.43	2168.77	2051.65	1651.71	1608.85	1463.92
TRINITY_DN54046_c11_g2::TRINITY_DN54046_c11_g2_i3::g.17254::m.17254	FDKPVSPLL	508.295	2	45.5277	625.392	1	y	6	4976.83	6018.84	5870.4	5402.78	26965	26036.3	23493.8	20090.2	7436.48	8355.04	6386.56	6589.52	4929.88	4350.07	4257.01	3364.96	1632.66	1497.6	2169.69	1975.26	16922.9	18452.4	14039.9	14368.1	2140.39	1368.39	2062.44	1788	1004.18	433.134	192.705	830.187	590.09	746.273	755.73	846.162	1649.89	2335.48	2141.93	1166.04	1067.94
TRINITY_DN54046_c11_g2::TRINITY_DN54046_c11_g2_i3::g.17254::m.17254	FDKPVSPLL	508.295	2	45.5277	429.271	1	y	4	8939.44	9537.72	7425.11	6061.65	38059.1	37516.1	32377.9	31712.8	11045.7	8981.78	9750.19	10194.8	6183.2	6670.04	5955.98	7348.19	4220.93	3921.97	2874.81	3447.88	21883.5	22954.9	21547.9	20147.6	2921.82	2211.79	2298.4	3813.76	1235.59	2685.79	748.435	1639.08	2125.27	2283.14	876.426	1408.35	2875.99	2401.35	2336.88	2945.9	3293.54
TRINITY_DN54046_c11_g2::TRINITY_DN54046_c11_g2_i3::g.17254::m.17254	FDKPVSPLL	508.295	2	45.5277	488.25	1	b	4	4039.73	3593.63	3891.86	3654.52	16657.1	14008.9	13707	11713.2	4872.7	3762.85	3118.84	5063.01	2765.41	2936.91	2667.12	1932.89	810.529		1676.7	869.038	7449.55	7528.01	7838.85	7326.62		927.308	681.287	1305.34		1448.13	751.426	1088.38	316.07	408.004	255.581		737.547	1068.54	1995.81	2442.1	2065.54
TRINITY_DN54046_c11_g2::TRINITY_DN54046_c11_g2_i3::g.17254::m.17254	FDKPVSPLL	508.295	2	45.5277	442.747	2	b	8	12315.8	12464.2	12566.7	10443.9	56879.2	60624.3	48478	49363.5	17781	16567.7	15133.9	16565.4	13295.2	10087.4	9851.89	10284.6	5166.26	4143.94	3399.36	5549.63	35843.4	38260.1	32304.4	31633.1	4809.87	4532.72	3719.03	2840.39	1252.02	1884.83	1562.9	1428.29	2676.88	2506.8	1720.78	2006.19	2110.81	3705.44	3558.32	3806.13	4675.86
TRINITY_DN54046_c11_g2::TRINITY_DN54046_c11_g2_i3::g.17254::m.17254	GESIDGMIPAQK	623.311	2	38.9042	859.434	1	y	8	92326.2	89215.9	88354.1	80297	107526	102806	98753.3	87908.5	102574	105602	89644.4	91268.6	37182.1	41522.5	37576.2	36728.4	45827.5	48876.7	45810.5	42457.3	99444.2	85260.8	83261.8	76650.8	70881.2	68860.7	62434.7	58653.8	27685.4	26093.5	27654.9	25966	41006.5	43400.5	36552.3	32884.9	65416.8	63454.8	57571.3	54077.8	84710.2
TRINITY_DN54046_c11_g2::TRINITY_DN54046_c11_g2_i3::g.17254::m.17254	GESIDGMIPAQK	623.311	2	38.9042	744.407	1	y	7	39268.1	43616.8	40780.5	34914.6	48163.8	49043.2	43264.1	37406.5	49240.7	46545.6	39881.1	36395.4	17426.4	20034.1	14532.3	16764.1	21028.3	21577.9	19527.9	19368.8	42300.6	42364.7	34158.4	36100.3	30008.9	31052	28146.9	25408.9	12159.5	12524.6	11554.5	10481.3	18155.1	18613.6	16043.9	15983.2	30218.5	26161.5	27179.3	24125.3	40787.3
TRINITY_DN54046_c11_g2::TRINITY_DN54046_c11_g2_i3::g.17254::m.17254	GESIDGMIPAQK	623.311	2	38.9042	803.36	1	b	8	20761.1	21655.6	23392.6	16656	25287.4	25458.3	21471.1	20068.7	24691.2	25679	20148.5	21764.9	8756.02	8627.64	7680.23	8203.07	11702	11607.7	11983.1	9825.81	21120.3	21165.5	18503.4	18301.1	15683.5	16365.3	15150.5	13304.2	6447.01	5944.78	5986.68	3394.35	8972.04	10629.7	8408.73	9209.66	15565.6	15023.1	13885.6	13751	21784.8
TRINITY_DN54046_c11_g2::TRINITY_DN54046_c11_g2_i3::g.17254::m.17254	GESIDGMIPAQK	623.311	2	38.9042	972.518	1	y	9	12102.7	11996.3	12934.9	11932.7	13887.5	14759.2	12122.1	9518.84	12722.2	13232.5	12113.4	12578.1	3262.22	4837.08	5094.21	4931.24	7858.67	4717.93	6520.03	5253.1	13130.9	11799	12048.9	11257	8642.98	10125.4	7781.94	8229.8	3665.98	4089.85	3536.55	3862.59	6000.42	5884.38	4087.52	5299.8	8809.27	8532.86	6524.07	7610.63	9833.19
TRINITY_DN54046_c11_g2::TRINITY_DN54046_c11_g2_i3::g.17254::m.17254	GESIDGMIPAQK	623.311	2	38.9042	687.386	1	y	6	8600.04	8973.45	8990.39	6902.24	10123.7	10843	9339.93	8304.09		9838.39	7028.86	9819.21	4310.02	1309.81	4118.22	2688.1	4366.16	3229.03	3776.48	3446.91	9555.04	8371.5	7193.75	6605.79	7203.67	5374.45	5238.25	4447.27	2786.58	2731.15	2222.49	1618.29	4020.95	3714.95	2813.8	3741.52	6245.8	5202.42	3600.93	4669.95	7000.91
TRINITY_DN54046_c11_g2::TRINITY_DN54046_c11_g2_i3::g.17254::m.17254	GESIDGMIPAQK	623.311	2	38.9042	1059.55	1	y	10	14050.7	16730.2	16638.6	12173.5	20656.3	19597.1	18756.4	15115.5	17189.8	20354.8	15487.1	15741.1	7768.71	6673.43	7679.3	6154.28	9290.2	9822.26	7978.18	6327.5	18141.6	19399.9	15099.6	16414.4	13234.4	12299.7	11886.1	10584.5	5372.95	4197.76	4439.8	4023.28	8004.21	7028	6116.62	6003.87	11164.7	11589.9	9108.88	8925.47	15657.2
TRINITY_DN54046_c11_g2::TRINITY_DN54046_c11_g2_i3::g.17254::m.17254	GESIDGMIPAQK	623.311	2	38.9042	690.276	1	b	7	8052.87	6687.66	7206.15	6641.12	8857.58	10508.4	7668.43	6604.2		8036.03	4991.09	6196.27	3310.93	2673.71	3350.92		3183.51	3565.39	3325.13		7153.85	6576.35	4972.88	6332.02	4578.3	5064	5229.8				2606.04	1427.39	2929.37	3576.43	2291.25	2864.31	5333.05	5101.64	3972.54	3807.42
TRINITY_DN54046_c11_g2::TRINITY_DN54046_c11_g2_i3::g.17254::m.17254	GESIDGMIPAQK	623.311	2	38.9042	1099.51	1	b	11
TRINITY_DN54046_c11_g2::TRINITY_DN54046_c11_g2_i3::g.17254::m.17254	GESIDGMIPAQK	623.311	2	38.9042	443.261	1	y	4	129619	130358	132420	115254	159448	147862	129093	117618	157127	156443	129723	136238	60418.7	64170.1	61719	51990.4	62995.8	71126.9	64021	57659.7	133959	128033	116869	110392	100528	100529	86563	82112.3	38752.5	39456.2	36465.6	31622.3	64585.6	58820.2	49339.2	51761.6	95483.9	90969.6	79254.7	73482.2	123636
TRINITY_DN54046_c11_g2::TRINITY_DN54046_c11_g2_i3::g.17254::m.17254	GESIDGMIPAQK	623.311	2	38.9042	556.345	1	y	5	22827.1	24683.4	23326	21198.2	28818.2	26230.5	23887.6	20089.8	25090.7	27975	22318.9	23150.2	9570.52	11540	10037	9082.97	12494.6	13634.2	12601.2	5579.39	24444.5	21811.6	20780.6	19792	18851.4	17319.4	14613.9	15406.8	6684.91	6403.68	6250.79	6161.78	12298.8	11676.4	8872.72	9867.82	17158	15826.9	14377.6	13910.8	21908.2
TRINITY_DN54046_c11_g2::TRINITY_DN54046_c11_g2_i3::g.17254::m.17254	TVGCVAGDEES	533.721	2	26.2472	703.308	1	b	8	3730.44	3795.11	3840.56	3702.98	36661.3	29892.8	24289.5	28737.8	3603.15	2555.4	3005.53	3220.53	7293.11	5749.8	4839	4815.66	2170.75	1910.52	1129.38	1333.82	41300	35050.2	38134.5	33595.1	2491.4	1990.5	1969.49	1768.84	1640.1	2144.24	1520.38	1098.56	1736.16	1862.13	1217.23	1646.56	190.736	219.905		102.181	2759.11
TRINITY_DN54046_c11_g2::TRINITY_DN54046_c11_g2_i3::g.17254::m.17254	TVGCVAGDEES	533.721	2	26.2472	961.393	1	b	10	16050.8	13365.6	12468.9	13004.7	120225	109479	90948.5	101295	9506.75	9722.02	8496.03	7910.85	22670.2	21422.7	17876.2	17576.8	6670.59	5689.1	5428.28	3865.73	132320	107255	129925	110188	6054.4	8026.7	6981.08	7190.84	7123.14	7067.37	5885.62	5500.15	4925.64	5017.22	5267.65	4796.83			76.321	115.089	7290.39
TRINITY_DN54046_c11_g2::TRINITY_DN54046_c11_g2_i3::g.17254::m.17254	TVGCVAGDEES	533.721	2	26.2472	607.221	1	y	6	5524.86	4127.72	4973.75	4956.04	38159.8	34334.2	31298.3	32766.8	2241.17	2311.2	2413.41	3509.1	7175.69	6226.77	6206.35	6173.53	2144.96	1920.08	1678.2	1336.58	43745.4	36581.5	37993.6	36995.4	2867.47	2483	1956.42	2193.85	2426.14	2380.94	1731.36	1840.41	1397.11	1837.43	2012.29	1779.05	188.743	76.2618	38.1582	26.7437	2392.24
TRINITY_DN54046_c11_g2::TRINITY_DN54046_c11_g2_i3::g.17254::m.17254	TVGCVAGDEES	533.721	2	26.2472	866.32	1	y	9	3401.41	3438.11	3055.6	3240.84	27931.6	24455.3	22439.4	21428	2506.55	2351.98	2875.12	2811.97	5123.15	4574.6	4079.19	4475.79	2289.86	2188.04	1940.39	1084.42	31501.2	23462.8	27474.4	24578.4	3220.86	3108.05	1783.33	2167.58	2088.02	1872.64	1559.08	1863.08	1184.28	1184.07	1203.73	1434.95	207.843	98.1487	38.1605		1868.73
TRINITY_DN54046_c11_g2::TRINITY_DN54046_c11_g2_i3::g.17254::m.17254	TVGCVAGDEES	533.721	2	26.2472	832.351	1	b	9	8302.52	6501.7	6995.22	7172.6	57921.3	54268.4	44813.4	46936	4148.32	2766.97	4861.85	3884.24	10554.2	8720.3	8735.41	8591.15	3465.96	2849.95	2289.28	1826.79	64397	55842.4	64270.8	56428.5	3712.77	3376.43	3561.91	3560.43	3811.87	2801.15	3531.72	2424	2889.57	2774.73	2689.2	2000.25		990.166	51.8982	25.934	3759.41
TRINITY_DN54046_c11_g2::TRINITY_DN54046_c11_g2_i3::g.17254::m.17254	TVGCVAGDEES	533.721	2	26.2472	706.289	1	y	7	1223.12	2333.39	1571.61	1696.96	10582.5	9279.85	9317.71	8993.55	1720.7	1003.71	1622.87	1497.02	2398.9	2379.03	2034.07	1643.83	843.08	829.831	767.213	559.506	14064.1	9633.09	11478.7	11270.7	1030.39	760.161	919.975	588.88	824.806	519.858	831.425	832.27	497.827	677.582	661.765	556.377			59.9926	268.843	997.992
TRINITY_DN54046_c11_g2::TRINITY_DN54046_c11_g2_i3::g.17254::m.17254	TVGCVAGDEES	533.721	2	26.2472	460.222	1	b	5	4136.5	3347.64	4070.89	4931.01	32443.2	28349.3	25714.5	25825.2	2399.59	2858.18	2181.85	2213.03	6298.65	5400.82	4804.85	4662.42	2534.08	1216.86	1201.58	1138.11	37833.6	30767.4	32438.2	30180.3	2374.03	2192.99	2072.56	2085.79	1799.91	2414.42	1132.26	1628.54	1186.9	1671.58	1903.53	1470.41		525.542	81.9146	158.209	2046.63
TRINITY_DN54046_c11_g2::TRINITY_DN54046_c11_g2_i3::g.17254::m.17254	TVGCVAGDEES	533.721	2	26.2472	531.26	1	b	6	4229.27	4627.52	5243.81	4035.89	30913.7	22115.9	24826.3	17774.8	7218.95	4181.84			2877.4	5208.37	5277.89	5966.47	2094.6	2659.83	1250.99	450.371	30047.7	31032.8	25926.7	32610	1235.59	3355.52	5384.57	1998.71	2472.19	2094.01		4373.31	2034.65	1492.65	2593.04	961.056				302.226	488.312
TRINITY_DN54046_c11_g2::TRINITY_DN54046_c11_g2_i3::g.17254::m.17254	TVGCVAGDEES	533.721	2	26.2472	524.716	2	b	11	4212.25	4612.52	4545.4	4190.7	34446.7	31354.6	26217.5	29217	3520.81	3252.16	2566.96	3085.23	5758.96	5477.07	5759.31	4638.66	2233.2	1451.62	1077.63	980.883	38907.5	36620.2	39727.1	33574.7	2898.24	3281.46	1801.44	2618.82	2186.55	2539.22	2036.94	1975.81	1614.54	1701.3	1849.18	1484.3		864.441	179.046		2121.08
TRINITY_DN54046_c11_g2::TRINITY_DN54046_c11_g2_i3::g.17254::m.17254	TVGCVAGDEES	533.721	2	26.2472	533.721	2	y	11	13222.5	9505.43	10376.7	9759.96	83201.8	79728.6	66111.2	78195.7	7266.83	6982.49	6099.79	5627.44	16822.3	13856	13206.2	13489.1	7525.04	3394.12	3199.59	3490.67	97934.6	81609.5	92588.7	89492	5620.58	6192.9	6231.39	4842.64	5869.38	5280.53	4809.42	3865.8	2959.13	4691.46	3765.98	4411.48	415.97	109.523		1544.08	5687.29
TRINITY_DN54046_c11_g2::TRINITY_DN54046_c11_g2_i3::g.17254::m.17254	IDGM[Oxi]IPAQK	494.76	2	23.943	875.429	1	y	8	52488.6	54763.3	54420.2	53468.3	49356.8	48592.3	48049.4	49222.2	40798.1	42867.1	46453.4	48073	22897.1	22496	20895.1	22289	12734.6	12531	11998.7	10835.2	17086.7	16057	16634.3	15481.1	22092.9	21009.4	21463.3	19839.2	9607.83	8620.11	9464.26	9730.57	13743.7	13956.1	12364.9	13273.1	43027.9	38458.1	38061.4	37182.3	36804.8
TRINITY_DN54046_c11_g2::TRINITY_DN54046_c11_g2_i3::g.17254::m.17254	IDGM[Oxi]IPAQK	494.76	2	23.943	760.402	1	y	7	46262.6	49141.7	44160.5	45793	45299.9	44821.7	46292	42160.5	37233.6	40065.2	40445.7	46059.6	23293	18855.2	16798.5	20254.9	9653.16	10131.2	10385.1	10979.6	14308.2	15618.3	16343.2	17205.4	19689.5	17627.1	17446.9	17436.3	8795.64	8294.78	7242.59	8841.03	12074.8	13193.3	12412.6	11862.7	35201.1	33442.9	35617.2	33512.7	30867.1
TRINITY_DN54046_c11_g2::TRINITY_DN54046_c11_g2_i3::g.17254::m.17254	IDGM[Oxi]IPAQK	494.76	2	23.943	556.345	1	y	5	16944.7	15318.6	19229.9	17106.4	14794	16033.8	15741.8	13932.9	14047.3	13652.4	13214.4	15279.8	7908.46	8566.76	7413.21	7314.48	3689.3	3889.42	4504.23	3957.18	6079.72	7171.85	5605.41	6543.21	6604.4	7264.35	5933.71	7249.31	2904.42	2731.6	3212.16	3059.46	4817.83	4741.47	4859.49	4011.65	11623.6	10776.5	11648.3	11994.1	12565.7
TRINITY_DN54046_c11_g2::TRINITY_DN54046_c11_g2_i3::g.17254::m.17254	IDGM[Oxi]IPAQK	494.76	2	23.943	546.259	1	b	5	7508.58	7746.18	8408.48	8349.59	6587.55	7282.81	8546.13	8148.18	5979.8	6125.13	6971.69	7122.41	3278.3	3446.4	3620.07	2998.43	2520.7	1857.98	1379.65	2127.11	2811.67	3527.13	3202.27	2178.97	3157.15	2696.37	3342.62	3271.25	1062.98	1309.96	1427.09	1978.36		2607.01	2555.89	2234.14	5277.42	5297.23	5432.75	5487.49	5519.29
TRINITY_DN54046_c11_g2::TRINITY_DN54046_c11_g2_i3::g.17254::m.17254	IDGM[Oxi]IPAQK	494.76	2	23.943	703.381	1	y	6																					1217.48
TRINITY_DN54046_c11_g2::TRINITY_DN54046_c11_g2_i3::g.17254::m.17254	IDGM[Oxi]IPAQK	494.76	2	23.943	443.261	1	y	4	69866.9	72609.2	75557.5	75266.2	68176.8	68093.7	65921.4	64926.2	60082.5	59462.4	60719.3	65313.7	34425	29803.9	30391	32621.5	17687.7	17117.1	14987.5	15420.3	23820.1	24130.6	23549.2	26624	32818.3	30480.7	26791.5	30447.3	14212.3	14054.8	13377.3	12143.6	18056.6	18203.1	21089	19990.6	53250.4	51454.3	51109.1	48734.4	53264.2
TRINITY_DN54046_c11_g2::TRINITY_DN54046_c11_g2_i3::g.17254::m.17254	IDGM[Oxi]IPAQK	494.76	2	23.943	433.175	1	b	4	10667.8	11419.8	12682.4	11424.6	11206.5	10046	11549.9	12489.6	10987.1	10346.2	8290.71	9344.69	6835.57	5466.89	4442	5262	2188.64	3531.06	2544.13	4003.23	4628.9	4803.98	4711.21	4157.14	6282.99	5386.28	5264.3	4506.94	2152.2	2527.69	2834.86	2392.37	3327.72	4040.81	4072.25	4165.84	8943.66	8388.58	8343.19	7953.06	9118.36
TRINITY_DN54046_c11_g2::TRINITY_DN54046_c11_g2_i3::g.17254::m.17254	IDGM[Oxi]IPAQK	494.76	2	23.943	494.76	2	y	9	114790	114043	114973	121516	110416	108852	106146	109480	97773	96496	99235.1	105685	58603.1	49761.5	50249.8	56098.4	28861.3	27678	26469	28327.4	39209.5	42393.2	47423.5	44245.9	49369.9	45216.4	47252.6	47051.8	21542.8	21624.3	21215.5	21454.9	36138.3	33317.7	33881.2	32213.9	88465.7	78928.3	84112.3	82750.6	85992.9
TRINITY_DN54046_c11_g2::TRINITY_DN54046_c11_g2_i3::g.17254::m.17254	IDGM[Oxi]IPAQK	494.76	2	23.943	485.755	2	b	9	9514.61	9228.67	7357.68	7872.63	7810.98	9153.15	8720.88	9177.73	11087.4	6613.97	8861.3	6217.48	2735.76	3154.63	4324.84	3862.08	2176.7	1932.88	2379.44	3776.42	4407.76	5599.75	4584.01	2622.85	2950.17	4039.48	3022.65	3764.73	1698.62	1306.06	1581.5	2577.59	3250.47	2434.82	2264.5	3003.24	6316.19	7194.18	6877.33	5510.8	6871.92
TRINITY_DN54046_c11_g2::TRINITY_DN54046_c11_g2_i3::g.17254::m.17254	VVDGVKLM[Oxi]	438.747	2	30.015	678.349	1	y	6	18085.1	46510.3	51834.8	28385.9	89509.7	73706.3	93429.7	82503	90515	87735	62574.2	87200.4	23564.4	614.548	63309.5	20955.9	52822.7	179.172	62898.2	242.891	255312	253135	132771	200518	23570.9		315.914		19125.9	6094.44	14792.4	16492.6	10108.2	20847.9	16447.1	7053.4	16765.5	7890.47	12441.9	4889.23	19567.4
TRINITY_DN54046_c11_g2::TRINITY_DN54046_c11_g2_i3::g.17254::m.17254	VVDGVKLM[Oxi]	438.747	2	30.015	563.322	1	y	5	3050.23	7671.25	4838.53	6790.85	18013	12146.2	17710.1	13439.1	11438	10286.3	4461.58	10976.7		225.397	4620.86	3348.11	2591.84		6204.04	190.609	37768.4	34239.6	27530.2	29731.6	1184.09	1235.42	230.319	1271.21	2250.36	1212.14	2051.22	3173.25	1246.23	2185.11	2526.45	2362.17	1467.12		1734.38	1142.08	1472.49
TRINITY_DN54046_c11_g2::TRINITY_DN54046_c11_g2_i3::g.17254::m.17254	VVDGVKLM[Oxi]	438.747	2	30.015	777.417	1	y	7	2210.36	5632.63	2580.53	2321.85	19532	8208.04	10664	16199.2	4509.11	6085.13	6259.13	7375.75	3172.18		2587.97	1948.25	2488.58	102.2	2044.22		34066.8	23375.8	14336.3	17527	1553.16	685.978	42.1516	1489.3	971.74	1016.89	901.45	2012.37	1013.44	1893.13	1117.51		1101.69		1986.35	1079.57	2033.47
TRINITY_DN54046_c11_g2::TRINITY_DN54046_c11_g2_i3::g.17254::m.17254	VVDGVKLM[Oxi]	438.747	2	30.015	506.301	1	y	4														177.964						76.3167								548.168									534.151	360.144		152.558
TRINITY_DN54046_c11_g2::TRINITY_DN54046_c11_g2_i3::g.17254::m.17254	VVDGVKLM[Oxi]	438.747	2	30.015	407.232	1	y	3	3639.76	2773.81	3321.99	4478.11	12726.6	8415.16	10585.1	8579.62	4723.68	7940.12	6946.6	6266.54	5302.93	2631.35	2163.6	3013.51	3451.73		5616.67	417.789	17183	19483	17561.9	17632.3	533.149	1083.62	522.053	1092.35	1623.3	757.262	1325.38	1622.91	1546.41	2022.43	951.082	886.321	1286.38	684.284	559.803	633.33	1369.76
TRINITY_DN54046_c11_g2::TRINITY_DN54046_c11_g2_i3::g.17254::m.17254	VVDGVKLM[Oxi]	438.747	2	30.015	438.747	2	y	8	15899.5	25875.3	26629.4	12805.4	50816.3	43954.7	52539.3	45044.4	20326.6	48351.7		42905.8	64114	447.241	67154.2	55660.7	19925.7	227.539	10921.6	183.998	96022.6	117231	90420.7	96936.9	11247.5	11187	97.4086	6715.25	5287.98	6097.04	5316.34	11517.1	4432.04	10517.1	8761.72	5171.17	9474.84	4925.14	4024.84	5799.83
TRINITY_DN54046_c11_g2::TRINITY_DN54046_c11_g2_i3::g.17254::m.17254	DISNADRLGSSE	632.294	2	28.9816	1035.47	1	y	10	13092.8	13680	12288.2	11514.8	46946.1	39343.7	40810.5	39768.6	9418.54	8244.93	6876.12	7555.25	3719.23	3573.81	3075.8	2740.08	7263.56	7039.06	6985.63	6570.95	67495.2	67273.9	62646.9	60246.6	7890.04	6633.12		6787.4	3285.67	3966.18	3726.28	3057.88	3245.36	3638.83	3332.34	3326.28	7068	5090.82	5767.34	5270.18	9407.61
TRINITY_DN54046_c11_g2::TRINITY_DN54046_c11_g2_i3::g.17254::m.17254	DISNADRLGSSE	632.294	2	28.9816	763.358	1	y	7	3727.13	4304.92	4640.68	3435.7	14613.5	11380.4	14015.9	12378.7	3468.33	2572.69	2788.49	3021.28	1187.08	1241.71	986.936	312.693	2743.67	1703.31	2078.28	2257.46	19881.8	19193	19041.2	18016.3	2585.28	2865.5		2226.59	1004.17	829.093	933.205	1342.13	1623.69	1178.64	1559.35	1405.47	1812.8	2145.84	1997.82	2246.33	3009.12
TRINITY_DN54046_c11_g2::TRINITY_DN54046_c11_g2_i3::g.17254::m.17254	DISNADRLGSSE	632.294	2	28.9816	948.438	1	y	9	4306.72	4349.09	4135.99	3729.03	11891.6	11389.3	13048	8989.43	3250.11	2304.11	2758.4	2579.93	1133.83	988.773	1000.2	1037.31	2398.18	2426.94	2291.79	2213.93	19920	18799.9	17663.3	16082.7	2636.73	1968.67	29.9862	2397.04	704.302	636.754	960.995	940.722	1578.26	1190.23	1513.36	1148.96	1833.34	1661.85	1539.91	1819.9	3093.15
TRINITY_DN54046_c11_g2::TRINITY_DN54046_c11_g2_i3::g.17254::m.17254	DISNADRLGSSE	632.294	2	28.9816	1029.5	1	b	10	2664.23	2382.01	1899.17	1888.3	8374.76	8169.41	9172.9	6045.57	2122.4	1127.57	1457.52	774.176	1079.13	551.454	738.268	670.894	1083.82	1141.65	1412.23	1355.65	11808.9	12419.7	10475.6	11645.2	1576.11	1445.85		1291.05	445.686	866.965	566.891	834.599	981.711	835.637	710.939	868.734	1491.38	1404.59	1270.46	1092.74	2080.85
TRINITY_DN54046_c11_g2::TRINITY_DN54046_c11_g2_i3::g.17254::m.17254	DISNADRLGSSE	632.294	2	28.9816	834.395	1	y	8	2983.24	5365.31	5891.18	4497.23	14856.9	11544.8	12098.4	10925.4	4676.78	2067.4	2693.75	2457.24	1886.12	626.319	2361.65	1159.25	2932.57	1965.95	1654.08	1490.48	22129	21217.5	21473.9	18258.8	3586.88	2201.82	38.1108	2133.91	1139.83	1209.09	883.936	708.462	1298.68	1601.19	1578.49	1419.79	2948.36	2378.82	1895.34	1943.66	3590.39
TRINITY_DN54046_c11_g2::TRINITY_DN54046_c11_g2_i3::g.17254::m.17254	DISNADRLGSSE	632.294	2	28.9816	772.358	1	b	7	1816.18	2113.1	2197.26	1697.97	5392.65	5956.55	5635.76	4472.06	1356.67	982.88	1300.14	755.741	457.691	703.829	742.141		1148.32	521.744	799.979	864.383	8138.55	6447.88	6780.13	7011.09	1152.65	938.328		1077.49	646.961	515.166	291.514	383.582	623.713	627.873	432.543	267.115	836.649	1112.96	859.676	820.04	1373.23
TRINITY_DN54046_c11_g2::TRINITY_DN54046_c11_g2_i3::g.17254::m.17254	DISNADRLGSSE	632.294	2	28.9816	885.442	1	b	8	2306.94	2003.73	2845.15	2358.34	7447.3	7387.76	7528.09	5955.56	2261.77	1222.46	1489.01	1630.42	647.09	528.312	562.021	1023.69	1094.34	1300.34	1254.44	1003.29	9548.99	10789.7	9765.54	8417.04	1630.72	1184.21		523.22	777.54	878.894	371.028	386.621	857.233	849.518	867.251	971.204	1445.44	1056.18	1302.46	1302.39	1976.36
TRINITY_DN54046_c11_g2::TRINITY_DN54046_c11_g2_i3::g.17254::m.17254	DISNADRLGSSE	632.294	2	28.9816	1116.53	1	b	11			1973.31		4032.6	2436.37	2902.39	2392.35		899.822		379.557		467.467	381.914	324.322	701.111	549.163	469.203		5111.45	4372.54	4622.81	4295.56		782.526	38.1309	603.149			494.637				258.265		1089.65	834.246	228.915	842.604	729.745
TRINITY_DN54046_c11_g2::TRINITY_DN54046_c11_g2_i3::g.17254::m.17254	DISNADRLGSSE	632.294	2	28.9816	623.289	2	b	12	2844.25	1539.9	1776.88		3463.94	2199.45	4839.64	3918.83	2643.43		1627.34	246.157	469.207		383.777		1020.65	677.105	972.726	1346.06	6553.62	5400.74	5384.88	5013.3	1394.78	1792.8	75.8634	1152.93	1309.63				561.989	360.288	806.966	917.668	1410.66	608.256	1294.31	1198.34	1054
TRINITY_DN54046_c11_g2::TRINITY_DN54046_c11_g2_i3::g.17254::m.17254	DISNADRLGSSE	632.294	2	28.9816	518.239	2	y	10	1083.18	1076.39	2503.12	2332.44	4660.65	5110.93	4779.65	4194.81	1722.96	1280.6		1156.84	280.531	190.685	910.378		1196.2	924.687	1359.02	882.514	6804.4	6838.5	7430.08	7893.89	2112.17	669.828		227.495	518.249	660.077	518.539	456.944	459.75	1437.22		1148.55	923.305	783.331	688.701	978.112
TRINITY_DN54046_c11_g2::TRINITY_DN54046_c11_g2_i3::g.17254::m.17254	NLKGGDDLDPNYVLS	810.399	2	44.8755	928.437	1	b	9	21220.9	24188.5	21890.3	19445	31698.2	32060.5	24818.6	23420.5	82194.5	77301.9	68887.1	66407.8	34464.4	33989.3	27300.9	25893.3	17549.2	17614.8	16278.2	15068.5	52698.9	53300	42766.1	38465	26034.7	23826.5	20233.1	19903.7	7443.33	8945.28	6362.9	6461.97	8249.8	9124.03	8009.1	7499.86	10193.6	10130.1	7850.33	7570.07	25553
TRINITY_DN54046_c11_g2::TRINITY_DN54046_c11_g2_i3::g.17254::m.17254	NLKGGDDLDPNYVLS	810.399	2	44.8755	1139.53	1	b	11	9185.59	9502.07	10092.6	7964.9	14387.9	14227.9	11546.6	11458.2	32808.5	34074.7	29054.4	30213.2	13976.7	14030.6	13620.1	11229.3	7079.85	7841.27	6815.51	6541.3	23678.8	23205.4	19683.4	17098.5	10977.8	10259.3	9195.66	9153.9	3499.22	3419.14	2978.11	2685.34	4354.89	4569.53	3761.14	3881.66	3633.53	3877.54	2931.84	3451.52	10683.9
TRINITY_DN54046_c11_g2::TRINITY_DN54046_c11_g2_i3::g.17254::m.17254	NLKGGDDLDPNYVLS	810.399	2	44.8755	1025.49	1	b	10								1225.01		2904.93																						149.169		376.092		418.787
TRINITY_DN54046_c11_g2::TRINITY_DN54046_c11_g2_i3::g.17254::m.17254	NLKGGDDLDPNYVLS	810.399	2	44.8755	1035.5	1	y	9
TRINITY_DN54046_c11_g2::TRINITY_DN54046_c11_g2_i3::g.17254::m.17254	NLKGGDDLDPNYVLS	810.399	2	44.8755	701.336	2	b	13	13306.5	13033.4	12500.5	9944.28	16917.2	15429.7	13675.9	13482.4	36125.2	40996.2	32220.5	35243.7	17118.1	16792.9	13993.6	14314	9211.09	9036.72	8583.13	7588.36	25177.7	26062.3	20032.3	21864.3	12123.7	11739.2	9748.9	8245.39	3796.45	4683.59	3604.67	3465.85	4169.91	4629.33	4209.15	4297.16	5076.28	4953.48	4886.78	3646.86	14069.5
TRINITY_DN54046_c11_g2::TRINITY_DN54046_c11_g2_i3::g.17254::m.17254	NLKGGDDLDPNYVLS	810.399	2	44.8755	651.802	2	b	12	9474.36	9036.62	10126.3	7625.91	13534.3	13248.7	11020.8	9280.88	30652.4	30442	26867.9	27839.5	12565.6	13096.9	12677.1	11245.8	7394.89	6823.98	6178.45	6147.82	21260.6	21893.3	18371.2	15882.6	9307.16	10619.2	8125.07	8453.04	3150.6	3694.25	2558.01	2935.12	3976	4394.73	2852.91	3258.87	2565.43	3346.6	3273.17	3091.46	10250.2
TRINITY_DN54046_c11_g2::TRINITY_DN54046_c11_g2_i3::g.17254::m.17254	NLKGGDDLDPNYVLS	810.399	2	44.8755	757.878	2	b	14	7175.85	6416.6	6522.66	5822.72	9982.72	8693.84	6787.99	7582.3	23877.7	20418.6	18335.1	18709.7	9680.99	9091.81	8528.43	8050.14	5799.22	5658.84	4479.62	4645.71	15474.4	15747.4	13519.5	11307.4	6313.52	6038.64	6465.49	5995.69	2015.1	2401.46	1619.25	1995.23	2645.17	2307.11	2450.59	2379.22	3030.64	2198.57	2227.25	2806.08	7887.26
TRINITY_DN54046_c11_g2::TRINITY_DN54046_c11_g2_i3::g.17254::m.17254	NLKGGDDLDPNYVLS	810.399	2	44.8755	692.361	1	y	6	4983.63	5456.74	5328.25	3534.55	7595.63	7046.41	6555.29	6365.35	18121.4	15545.1	14467.4	15698.2	8031.46	7266.84	5556.29	5817.48	4206.9	4023.8	3853.24	3589.32	12587.9	12691.3	9456.73	10449.2	5662.86	5838.39	4745.78	5200.78	2586.58	1400.07	1387.49	1737.37	1893.03	2383.59	2085.12	1957.41	2125.36	1581.85	1958.17	1904.56	5863.78
TRINITY_DN54046_c11_g2::TRINITY_DN54046_c11_g2_i3::g.17254::m.17254	NLKGGDDLDPNYVLS	810.399	2	44.8755	570.27	2	b	11	2188.68	2339.13	2309.46	2306.44	3822.47	2949.37	2289.06	3059.53	7399.26	7405.37	6544.26	5884.79	3632	2910.44	3147.99	2677.75	1811.97	1859.75	1803.54	1607.83	3464.98	4770.82	3674.45	4171.29	2484.84	1991.61	2387.11	1693.04	961.34	1166.44	1122.46	925.735		1085.66	780.07	1008.45	1076.55	449.928	550.457	1007.77	2814.87
TRINITY_DN54046_c11_g2::TRINITY_DN54046_c11_g2_i3::g.17254::m.17254	NLKGGDDLDPNYVLS	810.399	2	44.8755	513.249	2	b	10															696.102											1402.77	607.18		320.139	175.169	359.948	228.954			277.881	225.496	342.039		377.826
TRINITY_DN54046_c11_g2::TRINITY_DN54046_c11_g2_i3::g.17254::m.17254	DISNADRLGSSEVYQ	827.389	2	38.3302	1245.57	1	b	12	5475.16	5637.28	5379.32	5412.96	35508.8	31210.1	27237.8	24837.8	5067.41	4816.87	4644.42	4041.48	2043.73	2591.28	2455.95	1651.44	5873.39	4496.84	3474.1	3568.19	68856.1	65158.6	56855.6	52641.3	3161.47	3020.69	2332.88	38.1077	1949.57	1682.08	1564.46	1035.38	1963.06	2038.77	2175.05	1457.09	2124.81	1790.56		1626.92	3389.66
TRINITY_DN54046_c11_g2::TRINITY_DN54046_c11_g2_i3::g.17254::m.17254	DISNADRLGSSEVYQ	827.389	2	38.3302	942.464	1	b	9	1558.13	1634.89	1317.47	610.229	6130.26	6729.15	5620.76	4820.34	684.592	1270.24	951.128	736.202	407.351	370.275	266.935	561.515	737.774	790.286	630.936	679.909	10364.3	9578.44	9991.19	9066.61	611.559	603.607	454.433	114.482	221.8	369.917	284.092	413.51	571.507	747.872	152.629		408.589	187.281	114.477	467.055	487.718
TRINITY_DN54046_c11_g2::TRINITY_DN54046_c11_g2_i3::g.17254::m.17254	DISNADRLGSSEVYQ	827.389	2	38.3302	1153.55	1	y	10	816.09	881.287	610.367	679.336	4044.55	4033.48	3375.06	3497.75	261.552	764.514	378.123	472.1	228.961			608.219	943.534	475.859	381.593	370.938	8724.1	6655.42	7020.63	7181.41	267.116		339.967	114.473		190.795			280.734	231.121	339.96	152.643	114.478		135.235	240.604	492.584
TRINITY_DN54046_c11_g2::TRINITY_DN54046_c11_g2_i3::g.17254::m.17254	DISNADRLGSSEVYQ	827.389	2	38.3302	1029.5	1	b	10	1199.76	1534.82	1281.47	993.532	8018.22	5416.29	5232.22	6029.33	990.5	747.234	724.122	1083.2	680.938	1089.56	718.088	650.756	585.409	833.897	978.252	866.946	14067.6	12707.3	10118.9	11245.5	705.066	929.439	768.072	149.102	455.32	381.588		305.252	723.852	343.438	641.755	457.876	307.309	273.341	76.3173	305.272	757.665
TRINITY_DN54046_c11_g2::TRINITY_DN54046_c11_g2_i3::g.17254::m.17254	DISNADRLGSSEVYQ	827.389	2	38.3302	1116.53	1	b	11	1520.77	1453.16	1821.14	1126.52	8060.94	9063.73	7700.59	6879.77	1874.09	1570.99	1092.62	874.177	1163.07	943.431	919.971	408.247	1130.8	1441.75	1177.44	1049.14	16411.8	17374.1	12884.7	13824.6	1003.99	1038.03	987.759	72.9871	647.725	304.036	438.804	493.188	377.967	360.481	340.061	527.204	389.173	714.623		378.12	752.775
TRINITY_DN54046_c11_g2::TRINITY_DN54046_c11_g2_i3::g.17254::m.17254	DISNADRLGSSEVYQ	827.389	2	38.3302	1038.52	1	y	9		443.506	291.802	253.996	2429.19	2190.76	1630.44	1709.62		353.346	566.879		523.67	464.089		386.928	559.058	381.594	645.236	228.946	4055.86	4285.06	3953.56	4332.43	365.839		226.918			154.674			223.364	114.478	244.858		554.5	190.795	114.482	76.3222	306.715
TRINITY_DN54046_c11_g2::TRINITY_DN54046_c11_g2_i3::g.17254::m.17254	DISNADRLGSSEVYQ	827.389	2	38.3302	754.355	2	b	14	1338.29	1336.66	693.97	1370.75	5251.04	5989.13	3234.88	3927.4	923.813	1247.61	862.206	403.138	504.91	477.533	427.351	1104.95	544.866	697.139	788.322	920.787	10130.7	8775.37	8527.82	8749.88	669.95	852.651	697.088		272.014	409.504	381.342		229.551	738.656	402.569		548.311	436.435	209.283	417.656	712.64
TRINITY_DN54046_c11_g2::TRINITY_DN54046_c11_g2_i3::g.17254::m.17254	DISNADRLGSSEVYQ	827.389	2	38.3302	501.23	1	b	5	453.439	848.181	779.661	568.859	3366.42	2106.6	2484.79	1728.75	169.247	496.012	705.118	313.313	666.316		412.693		578.645	454.444	980.883	588.358	5509.98	4651.91	3936.82	3133.17	381.534		165.462	66.6507	152.634	101.034	261.008	76.321	237.804	267.107	114.482	159.884		149.164		38.1162
TRINITY_DN54046_c11_g2::TRINITY_DN54046_c11_g2_i3::g.17254::m.17254	DISNADRLGSSEVYQ	827.389	2	38.3302	818.384	2	b	15		347.646	436.622	610.48	3181.2	3236.26	1827.38	2565.58	322.69	1097.05	388.553	538.042			709.72	415.64	1191.89	472.298		422.337	4500.89	3588.05	4516.53	3799.1	226.038	305.2	366.232			188.851			382.05			334.515	355.069		66.5711		496.004
TRINITY_DN54046_c11_g2::TRINITY_DN54046_c11_g2_i3::g.17254::m.17254	DISNADRLGSSEVYQ	827.389	2	38.3302	623.289	2	b	12	969.01	535.607	1018.35	631.437	4556.06	3868.37	3584.97	3677	420.538	680.244	277.272	662.788	959.024				357.767	621.033	689.08	968.092	8315.26	7539.9	6267.18	6100.37	330.219	632.927	266.914	140.912	232.434	504.444	267.07		363.048	305.246	230.808		158.12	373.878		373.748
TRINITY_DN54046_c11_g2::TRINITY_DN54046_c11_g2_i3::g.17254::m.17254	DISNADRLGSSEVYQVQ	627.638	3	41.733	1245.57	1	b	12	3369	3731.4	4330.19	2695.72	13237	12262.9	12572.1	9474.86	2952.55	3299.41	2626.34	2411.31	1379.24	1562.88	1460.37	1137.74	3454.33	3381.91	3215.7	2159.01	21177.6	22749.4	19823.4	20662.3	1928.08	2303.14	1810.15	1639.66	925.316	700.182	942.848	616.334	969	1259.23		560.895	1023.34	829.074		974.5	2087.96
TRINITY_DN54046_c11_g2::TRINITY_DN54046_c11_g2_i3::g.17254::m.17254	DISNADRLGSSEVYQVQ	627.638	3	41.733	1116.53	1	b	11	2080.19	2150.75	1915	2092.04	7926.75	7953.6	6761.74	7242.14	1376.15	1599.08	1927.67	1517.51	641.783	1429.9	994.575		1638.33	2133.48	1697.67	1867.4	13398	14810.3	13884.9	10400.9	1288.45	872.837	863.661	1108.29	643.195		176.379	718.663	1134.37	422.973	396.202	431.952	641.726	335.292	530.77	457.896	979.795
TRINITY_DN54046_c11_g2::TRINITY_DN54046_c11_g2_i3::g.17254::m.17254	DISNADRLGSSEVYQVQ	627.638	3	41.733	867.918	2	b	16	2489.92	2723.28	2344.27	2358.84	10799.2	10600.2	9936.47	9228.71	2070.36	2325.74	2175.23	1809.43	890.463	929.466	748.848	1314.09	2305.8	2759.91	1893.31	2673.22	17542.7	20115.7	16552.4	16719.9	1378.99	1471.82	1248.86	1346.49	1202.62		611.284	1019.86	635.287	676.141	974.805	662.748	717.391		1145.64	581.578	1592.88
TRINITY_DN54046_c11_g2::TRINITY_DN54046_c11_g2_i3::g.17254::m.17254	DISNADRLGSSEVYQVQ	627.638	3	41.733	1029.5	1	b	10	1376.45	1363.05	1526.39	1624.05	6273.6	5944.33	4461.59	4241.36	1274.44	1154.17	1233.46	1145.77	507.863	471.292	1405.17	758.142	940.91	604.081	1256.93	1091.48	8393.68	6473.37	7132.66	7366.93	773.967	846.922	307.302	910.053	575.99	454.211	381.525	441.979	450.288			648.607	282.65	421.776		120.418	114.533
TRINITY_DN54046_c11_g2::TRINITY_DN54046_c11_g2_i3::g.17254::m.17254	DISNADRLGSSEVYQVQ	627.638	3	41.733	818.384	2	b	15	2483.87	2632.86	2548.04	1998.94	8608.38	7808.77	7535.65	8062.34	1976.19	1980.33	1970.8	1588.58	1292.23	792.636	1574.89	1053.44	1781.1	2324.75	1669.25	1614.5	15487.3	14955.1	14053.7	12278.1	1589.97	1444.87	1171.4	1142.78	672.695	831.094	554.97	653.245		887.458	808.774	756.182	955.273		681.877	597.255	1256.97
[truncated: 6,789 more rows]
[truncated: 7 more columns]

## Sheet: Area - peptides
Protein	Peptide	Precursor MZ	Precursor Charge	RT	0-1 (DataSET01.wiff (sample 1))	0-1 (DataSET13.wiff (sample 1))	0-1 (DataSET25.wiff (sample 1))	0-1 (DataSET37.wiff (sample 1))	0-2 (DataSET05.wiff (sample 1))	0-2 (DataSET17.wiff (sample 1))	0-2 (DataSET29.wiff (sample 1))	0-2 (DataSET41.wiff (sample 1))	0-3 (DataSET09.wiff (sample 1))	0-3 (DataSET21.wiff (sample 1))	0-3 (DataSET33.wiff (sample 1))	0-3 (DataSET45.wiff (sample 1))	1-1 (DataSET02.wiff (sample 1))	1-1 (DataSET14.wiff (sample 1))	1-1 (DataSET26.wiff (sample 1))	1-1 (DataSET38.wiff (sample 1))	1-2 (DataSET06.wiff (sample 1))	1-2 (DataSET18.wiff (sample 1))	1-2 (DataSET30.wiff (sample 1))	1-2 (DataSET42.wiff (sample 1))	1-3 (DataSET10.wiff (sample 1))	1-3 (DataSET22.wiff (sample 1))	1-3 (DataSET34.wiff (sample 1))	1-3 (DataSET46.wiff (sample 1))	5-1 (DataSET03.wiff (sample 1))	5-1 (DataSET15.wiff (sample 1))	5-1 (DataSET27.wiff (sample 1))	5-1 (DataSET39.wiff (sample 1))	5-2 (DataSET07.wiff (sample 1))	5-2 (DataSET19.wiff (sample 1))	5-2 (DataSET31.wiff (sample 1))	5-2 (DataSET43.wiff (sample 1))	5-3 (DataSET11.wiff (sample 1))	5-3 (DataSET23.wiff (sample 1))	5-3 (DataSET35.wiff (sample 1))	5-3 (DataSET47.wiff (sample 1))	10-1 (DataSET04.wiff (sample 1))	10-1 (DataSET16.wiff (sample 1))	10-1 (DataSET28.wiff (sample 1))	10-1 (DataSET40.wiff (sample 1))	10-2 (DataSET08.wiff (sample 1))	10-2 (DataSET20.wiff (sample 1))	10-2 (DataSET32.wiff (sample 1))	10-2 (DataSET44.wiff (sample 1))	10-3 (DataSET12.wiff (sample 1))
[truncated: 862 more rows]
[truncated: 3 more columns]

[truncated: 4 more sheets: Area - proteins, Score, FDR, Observed RT]
